# Supplementary material for: A comprehensive catalogue of receptor-binding domains in extracellular contractile injection systems
Source: Nat Commun. 2026 Jan 22;17:1939. doi: 10.1038/s41467-026-68710-y (PMC12923769; doi:10.1038/s41467-026-68710-y)
Supplement: Supplementary file 3 — Supplementary Dataset 1-12 [file 41467_2026_68710_MOESM3_ESM.zip]

Archive with 13 entries (13 files):
- Supplementary Datasets/Supplementary Data 1_ eCIS, T6SS related Pfams.xlsx
- Supplementary Datasets/Supplementary Data 12_ Alphafold2 database metrics.xlsx
- Supplementary Datasets/Supplementary Data Legend.docx
- Supplementary Datasets/Supplementary Data 4_ eBAP2_clust_genome_gene.xlsx
- Supplementary Datasets/Supplementary Data 7_ eBAP5_clust_genome_gene.xlsx
- Supplementary Datasets/Supplementary Data 6_ eBAP4_clust_genome_gene.xlsx
- Supplementary Datasets/Supplementary Data 5_ eBAP3_clust_genome_gene.xlsx
- Supplementary Datasets/Supplementary Data 3_ eBAP1_clust_genome_gene.xlsx
- Supplementary Datasets/Supplementary Data 8_ fiber gene candidates.xlsx
- Supplementary Datasets/Supplementary Data 10_ fiber wt and mutants seq.xlsx
- Supplementary Datasets/Supplementary Data 9 - plasmids, primers, antibodies used.xlsx
- Supplementary Datasets/Supplementary Data 2_ eCIS_clusters_genomeID_geneID.xlsx
- Supplementary Datasets/Supplementary Data 11_ main database genome metadata.xlsx
