# Supplementary material for: A comprehensive catalogue of receptor-binding domains in extracellular contractile injection systems
Source: Nat Commun. 2026 Jan 22;17:1939. doi: 10.1038/s41467-026-68710-y (PMC12923769; doi:10.1038/s41467-026-68710-y)
Supplement: Supplementary file 3 — Supplementary Dataset 1-12 [file 41467_2026_68710_MOESM3_ESM.zip › Supplementary Datasets/Supplementary Data 12_ Alphafold2 database metrics.xlsx]

## Sheet: Sheet1
protein_id	length	pLDDT	pTM	ipTM
2583688880	825	81.6	0.847	0.847
2612170265	945	50.6	0.298	0.196
2752825152	1266	74.9	0.509	0.509
JYIJ01000017	1419	90.6	0.939	0.937
AZHI01000139	1656	80.1	0.501	0.485
2596377591	1875	76.3	0.668	0.669
WHJH01000010.1	2322	59.8	0.565	0.563
2927153431	2787	74.8	0.514	0.517
ML769301.1	3240	81.2	0.682	0.677
KZ857175.1	3681	75.2	0.654	0.651
2828652015	519	77.6	0.669	0.661
WHJF01000058.1	837	79.6	0.828	0.826
2685871261	1002	68.9	0.549	0.544
2574430888	1284	86.7	0.875	0.873
LYMK01000063	1449	88.6	0.938	0.935
SAMEA104628688.contig00003	1677	70.6	0.783	0.778
JABUMS010000028.1	1923	71.1	0.654	0.634
JABWEB010000003.1	2418	78.9	0.531	0.53
SAMEA102067168.contig00010	2853	86.5	0.627	0.62
2516923261	3312	70.6	0.563	0.56
CP022757.1	3735	84.9	0.807	0.807
CP028324.1	825	85.9	0.873	0.868
PUWX01000011.1	945	84.9	0.794	0.794
CP016559	1266	82.2	0.868	0.862
2599069323	1425	76.1	0.588	0.585
CADIKL010000040.1	1662	90.8	0.945	0.943
RYYU01000001.1	1878	43.8	0.374	0.371
CP040017.1	2349	68.3	0.585	0.571
JRKM01000001	2787	80.4	0.786	0.782
PDWR01000019.1	3243	86.7	0.689	0.687
2577227572	3696	67.8	0.538	0.538
CP028843	738	82	0.863	0.86
SAMN02441563.contig00029	873	84.2	0.864	0.855
2873317797	1137	88	0.843	0.844
2599132896	1344	89.8	0.94	0.938
644889763	1524	55.6	0.425	0.419
NFGZ01000037	1752	81.1	0.67	0.668
SMNY01000022.1	2010	61.7	0.691	0.693
2676859595	2577	84.1	0.767	0.764
CP041360.1	3003	79.3	0.722	0.717
2864813241	3411	69.9	0.593	0.595
2543455435	4119	73	0.653	0.65
2700209176	753	85.8	0.859	0.857
JAANOZ010000020.1	885	90.6	0.921	0.917
CP038439.1	1170	85.4	0.798	0.798
SAMN02232044.contig00007	1350	85.9	0.835	0.829
2667913221	1545	89.8	0.901	0.898
2511750069	1767	80.1	0.652	0.651
SAMD00064386.contig00002	2043	84.4	0.758	0.755
2827631177	2589	73.7	0.479	0.476
JAAHBZ010000010.1	3075	86.1	0.688	0.684
RWKI01000017.1	3429	85.4	0.812	0.812
2532711877	4260	73.9	0.688	0.685
2644228921	759	55.2	0.297	0.178
SAMN06173366.contig00031	891	55.6	0.322	0.282
2518345489	1182	90.1	0.679	0.678
CP011129	1353	79.4	0.881	0.877
2791795871	1557	84.8	0.896	0.894
2806787207	1782	79.4	0.638	0.636
SSHH01000003.1	2076	91.3	0.805	0.805
QCXY01000005.1	2616	84.1	0.787	0.782
2644504614	3108	81.4	0.708	0.702
2690119243	3444	88.2	0.896	0.893
CP041253.1	4299	72.1	0.699	0.7
SAMN03475966.contig00028	702	85.2	0.854	0.854
LOIC01000072.1	861	87	0.832	0.832
2927986638	1071	85.9	0.799	0.799
2524920610	1326	80.6	0.785	0.782
SAMN02441563.contig00029	1503	68.2	0.62	0.618
2608478663	1734	81.6	0.738	0.737
2676425769	1986	72.9	0.485	0.479
2821263868	2523	77.6	0.598	0.597
VWWP01000006.1	2955	78.6	0.677	0.675
2523455868	3363	83.3	0.747	0.747
2517433185	4014	79.3	0.715	0.715
POGH01000016	825	82.7	0.757	0.756
NSCJ01000005.1	948	76.1	0.632	0.631
SMNZ01000003.1	1266	56.5	0.611	0.607
CP040899.1	1425	62.7	0.575	0.573
QRGA01000010.1	1662	50.4	0.553	0.554
648246209	1884	60.8	0.574	0.573
RIBS01000001.1	2349	61.3	0.601	0.6
SSXW01000028.1	2790	84.1	0.799	0.797
CP049258.1	3249	86	0.655	0.645
2723245890	3696	60.2	0.574	0.575
AWXR01000058	759	85.7	0.855	0.856
2513845536	894	86.9	0.912	0.909
AUMK01000002	1182	74.2	0.535	0.528
2600362838	1356	68.6	0.545	0.544
FCOB01000041	1557	82	0.879	0.878
CP022684.1	1782	70.8	0.663	0.659
CP041188.1	2082	77.3	0.714	0.699
643608439	2619	67.8	0.49	0.485
JNZA01000041.1	3108	82.2	0.688	0.687
WXYH01000391.1	3447	62.9	0.582	0.581
AREY01000051	4302	68.9	0.507	0.504
SAMN00630423.contig00035	666	81.5	0.524	0.517
2771579323	852	87.4	0.902	0.898
2501024341	1038	76.4	0.768	0.758
2791343035	1305	61.5	0.582	0.574
LGDB01000127	1476	74.2	0.648	0.632
SZQA01000006.1	1710	71.2	0.499	0.473
PDOG01000002.1	1959	74.4	0.739	0.738
2685982676	2493	84.9	0.9	0.894
QDKO01000023	2898	72.9	0.733	0.731
2852685781	3345	86.9	0.885	0.876
VKKY01000002.1	3891	76.9	0.702	0.7
VKDC01000011.1	732	90.4	0.863	0.855
2802709714	867	82.4	0.864	0.859
AUMK01000002	1104	84.3	0.801	0.8
2515212357	1335	84.2	0.789	0.785
SAMN02261407.contig00042	1509	36.7	0.259	0.256
2585195367	1743	86	0.91	0.908
LPKY01000097	2004	44.1	0.452	0.453
JAAHBX010000010.1	2547	90.6	0.868	0.868
JRLV01000005	2985	81.5	0.794	0.791
QGKU01000063.1	3381	66.8	0.762	0.757
2623170773	4089	72.5	0.657	0.653
2687014595	798	86.1	0.875	0.876
SAMEA3642905.contig00006	924	90.2	0.933	0.93
NIBS01000001.1	1221	86.8	0.667	0.666
JROA01000001	1392	91.9	0.94	0.936
2758546540	1608	68.7	0.572	0.57
CP019312	1806	68.5	0.755	0.752
2644140818	2205	64.2	0.631	0.629
2799463513	2685	87.8	0.773	0.771
PNRE01000105.1	3186	83.2	0.666	0.661
RJTM01000025.1	3558	78.8	0.718	0.715
2756758606	4599	79.4	0.8	0.792
JACOGF010000003.1	813	86.1	0.87	0.869
2778336263	930	80.2	0.679	0.678
637857141	1239	88.4	0.913	0.906
2802643880	1401	80.2	0.716	0.71
2710208367	1632	54	0.435	0.434
SAMD00064386.contig00002	1830	69.1	0.5	0.498
2514025323	2262	80.3	0.75	0.749
NCGJ01000003	2724	84.6	0.8	0.795
2620102282	3219	84.8	0.661	0.655
VWSF01000003.1	3624	80.7	0.762	0.765
MDJD01000054	753	93.3	0.927	0.925
PUJY01000016.1	888	93.2	0.841	0.841
SUNI01000011.1	1170	77.8	0.834	0.829
2616679158	1353	82.9	0.836	0.836
LMDL01000034	1548	86.8	0.897	0.895
2753179256	1773	52.8	0.5	0.496
2709949633	2061	73.3	0.562	0.539
CP015039	2595	75.5	0.507	0.508
2690430314	3084	77.4	0.669	0.665
650803553	3435	89.8	0.819	0.818
ARDN01000004	4275	72.1	0.659	0.657
2712710611	813	78.9	0.822	0.817
2732425495	930	85.8	0.912	0.907
2791343034	1239	69.8	0.609	0.607
2644580667	1401	82.2	0.788	0.785
LT821258	1629	78.3	0.726	0.724
PERU01000009	1830	69.8	0.679	0.677
2819887587	2259	74	0.669	0.666
2795789504	2721	84.6	0.805	0.8
2585247740	3219	89.5	0.711	0.708
CP023523	3618	65.9	0.504	0.503
SAMEA3643045.contig00001	4842	66.4	0.412	0.39
2729849322	771	87.7	0.866	0.865
CP033381.1	900	90.6	0.923	0.918
JOGW01000016	1194	85.1	0.881	0.877
2738713853	1359	89.2	0.946	0.943
SAMEA104379154.contig00028	1566	84.8	0.717	0.717
QUKV01000001.1	1785	77	0.654	0.654
2506739645	2094	52.5	0.332	0.198
QDKQ01000077.1	2631	75.9	0.59	0.576
CP022187	3111	88.6	0.712	0.709
AUMK01000016	3465	77.9	0.719	0.717
644869288	4380	77.2	0.683	0.685
2532993762	741	81.8	0.576	0.568
2577719001	879	85.9	0.794	0.793
2778333517	1143	81.9	0.702	0.7
JRKJ01000008	1344	72.5	0.825	0.819
2758210339	1527	83.1	0.904	0.9
2752952638	1755	73.6	0.614	0.615
2756383726	2016	77.2	0.723	0.708
640521960	2577	75.1	0.586	0.562
VIGH01000006.1	3003	79.2	0.787	0.785
2861529714	3414	72.7	0.514	0.512
SJXJ01000004.1	4122	65.2	0.592	0.591
QMIK01000001.1	753	91.4	0.902	0.9
2521965190	891	90.6	0.919	0.913
2547161186	1173	85.8	0.847	0.849
2640545319	1353	78.4	0.704	0.701
VTHK01000057.1	1548	85.7	0.9	0.897
MRYI01000003.1	1779	55.1	0.465	0.46
2599763718	2064	48.6	0.414	0.415
2861550371	2601	84.8	0.817	0.815
MKTM01000008	3090	77.4	0.77	0.768
2740006792	3438	79.6	0.728	0.728
2509384348	4296	71.8	0.666	0.665
NIOE01000011.1	798	89.8	0.9	0.898
SRSH01000030.1	924	89.5	0.915	0.911
2690341150	1227	84.1	0.895	0.891
QURC01000004.1	1392	88.4	0.937	0.933
SAMD00064387.contig00021	1611	70.3	0.846	0.838
2771579324	1809	74.7	0.704	0.694
2768675858	2235	73.7	0.593	0.565
AQHR01000041	2688	82.6	0.733	0.728
2778084543	3189	89.6	0.699	0.698
RSED01000016.1	3591	68.2	0.611	0.613
CP012737	4620	45.1	0.386	0.374
QRGA01000010.1	534	80.6	0.839	0.832
CP024608	840	85.6	0.903	0.9
CP040077.1	1011	93.3	0.897	0.894
2511129895	1293	89.1	0.917	0.914
WHJF01000058.1	1455	83.5	0.876	0.873
2506725803	1686	75.5	0.693	0.69
2545656667	1935	78.1	0.673	0.672
2523269827	2439	86.7	0.82	0.818
2830938373	2868	85.8	0.764	0.762
JWIE01000161	3318	36.2	0.329	0.262
2637594452	3765	48.6	0.41	0.391
2532712855	744	88.7	0.87	0.868
SAMN10134657.contig00019	879	86.5	0.9	0.899
JOJL01000002.1	1146	81.8	0.722	0.715
SAMN10134657.contig00033	1347	86.4	0.76	0.759
JABWEB010000003.1	1530	71.9	0.79	0.786
2562246238	1761	77.9	0.663	0.662
2643995841	2025	78.1	0.694	0.693
CP033928.1	2580	83.6	0.738	0.733
CP038436.1	3036	83.8	0.708	0.705
QPID01000004.1	3414	68.7	0.762	0.759
SAMN02261384.contig00011	4182	59.4	0.519	0.521
2731948030	735	91.4	0.899	0.897
JABRVS010000001.1	873	79.8	0.823	0.82
JNWJ01000056	1119	83.7	0.88	0.873
QGNA01000002.1	1335	81.7	0.85	0.848
2526233368	1515	85.3	0.746	0.748
2644126278	1746	69.9	0.747	0.743
2733007043	2007	78.6	0.731	0.726
2513912613	2562	87.9	0.793	0.79
2690429518	2994	81.7	0.802	0.799
JAAAYE010000029.1	3405	70.6	0.517	0.515
QMIK01000002.1	4098	74.5	0.656	0.654
NIOF01000016	819	83.9	0.851	0.848
2563614697	936	89.7	0.912	0.91
2741421673	1251	73.1	0.563	0.557
2766300953	1413	91.3	0.951	0.948
2928967176	1641	84.5	0.878	0.876
AOBT01000009	1851	73.1	0.688	0.673
SPJX01000253.1	2283	55.5	0.603	0.601
2752969741	2748	82.3	0.793	0.788
647844242	3234	87.7	0.678	0.674
2684413149	3648	59	0.413	0.385
637820511	822	77.2	0.605	0.599
2728029374	942	86.6	0.646	0.642
CP041335.1	1254	87.5	0.855	0.851
2698150003	1419	89.9	0.933	0.929
VDCQ01000060.1	1647	77.3	0.685	0.685
SAMD00064387.contig00021	1863	81.1	0.676	0.673
2647133831	2298	84.9	0.786	0.782
VOGY01000001.1	2772	82	0.797	0.794
2535518109	3237	85.8	0.681	0.672
651046553	3666	72.4	0.5	0.498
2691329832	792	83.4	0.847	0.847
CP040899.1	921	80.5	0.644	0.638
MBSV01000035	1218	66.7	0.504	0.499
WHJH01000010.1	1383	84.2	0.848	0.842
CP010519	1599	85.8	0.9	0.897
2728029377	1797	67.4	0.562	0.56
JACVCU010000001.1	2175	72.3	0.66	0.653
JOCE01000045.1	2667	86.1	0.752	0.749
2926036799	3153	90.7	0.679	0.674
CP033811.1	3534	73.9	0.623	0.619
2516962011	4467	72.8	0.673	0.675
JAAAYE010000029.1	822	80.6	0.686	0.682
2926277294	942	81.6	0.601	0.586
JOGW01000016	1260	80.1	0.829	0.822
2702767388	1419	76.5	0.675	0.667
SMRT01000006.1	1650	80.1	0.747	0.747
UWOE01000001.1	1863	73.1	0.694	0.695
VATA01000032.1	2307	54.4	0.597	0.598
637920114	2775	83.5	0.804	0.798
2523990910	3240	85.6	0.677	0.673
CP033381.1	3672	59.9	0.369	0.351
2656131002	747	86.1	0.833	0.833
2583206277	885	90.2	0.917	0.914
WHJH01000010.1	1161	84.8	0.802	0.799
2772881700	1350	91.6	0.943	0.94
2927427724	1539	82.9	0.892	0.891
2684413150	1764	69.3	0.65	0.648
2730313248	2031	46.1	0.326	0.322
2585823173	2586	78.1	0.519	0.513
2635301515	3054	84.6	0.581	0.575
2651041803	3426	78.2	0.718	0.713
2532570854	4245	56.5	0.515	0.513
2735949866	807	83.6	0.865	0.863
RIBS01000001.1	927	83.3	0.898	0.894
CP021659	1236	77.1	0.633	0.629
2774839134	1398	83.7	0.791	0.789
JXYI02000030	1626	80.7	0.858	0.856
2863409272	1830	88.1	0.798	0.798
2753797483	2250	91.4	0.917	0.914
2521988235	2712	85.1	0.811	0.807
VBUI01000004.1	3213	89.3	0.684	0.681
JAAECF010000065.1	3612	76.2	0.675	0.674
AFXQ01000001	4731	77.6	0.801	0.787
2529305320	810	82.1	0.844	0.841
2687034793	930	80.3	0.844	0.839
2586763750	1239	84.1	0.817	0.815
SZQA01000006.1	1398	94.1	0.92	0.919
2670947443	1629	71.2	0.641	0.639
JNXY01000011	1830	85.5	0.748	0.744
BAHD01000018	2250	82.4	0.679	0.677
PNYB01000011	2712	52.2	0.407	0.402
2645031188	3216	79.5	0.649	0.644
CP032550.1	3615	76.4	0.683	0.681
OMKC01000005	4806	65.9	0.647	0.646
ARDA01000030	792	82.6	0.878	0.875
VATA01000032.1	921	87.5	0.909	0.906
SAMEA1486427.contig00016	1218	89.4	0.732	0.732
2753097337	1386	82.5	0.818	0.816
AP014940	1602	85.9	0.89	0.887
JAAAMV010000001.1	1803	79.6	0.712	0.712
PYXG01000001	2178	49.2	0.542	0.541
2745026079	2673	81.8	0.8	0.796
2714402296	3171	76.9	0.665	0.663
JRRH01000001	3534	69.2	0.49	0.486
RAWM01000031.1	4512	69.9	0.494	0.485
2771820376	630	64.1	0.356	0.354
JACOGA010000017.1	849	82.5	0.83	0.824
2698151080	1032	85.8	0.803	0.802
2795708370	1302	88.2	0.87	0.867
643698892	1476	64.2	0.69	0.679
2730313249	1707	54.2	0.367	0.364
2731978848	1956	79.8	0.784	0.781
2728214001	2487	75.8	0.738	0.734
MSSW01000031	2892	76.1	0.775	0.771
2525557828	3345	89.8	0.913	0.909
AOTL01000005	3834	77.8	0.687	0.687
2559214717	822	83.6	0.859	0.859
2745458245	939	77.7	0.865	0.859
ASYR01000021.1	1254	81.8	0.878	0.873
2788624140	1413	90.3	0.939	0.936
2690341151	1647	68.6	0.642	0.64
2562667494	1854	73.9	0.645	0.645
2694870508	2292	64.9	0.456	0.436
2511090612	2751	75.1	0.766	0.764
VTFT01000002.1	3234	87.4	0.734	0.732
2718540261	3654	62.5	0.414	0.393
CP037922.1	780	74.6	0.767	0.765
CABFPG010000006.1	906	92	0.928	0.924
2766196131	1200	82.6	0.776	0.775
2784731701	1365	87	0.913	0.912
2644321109	1581	80	0.872	0.866
CP040899.1	1788	68.2	0.493	0.492
CP016559	2139	76.8	0.765	0.758
WNKF01000001.1	2640	84.4	0.77	0.764
AGUF01000059	3123	88.6	0.736	0.734
2772803826	3477	85.5	0.631	0.627
ARJM01000057	4404	65.1	0.46	0.444
2537826075	720	88.9	0.867	0.869
2731807004	864	80.5	0.87	0.868
VLNR01000011.1	1083	75.7	0.69	0.683
2919652799	1326	85	0.781	0.778
640217370	1506	63.6	0.64	0.64
650595960	1737	79	0.646	0.644
SAMEA3642905.contig00006	1995	70.8	0.675	0.678
2514025325	2538	78.8	0.626	0.621
QMFY01000003.1	2961	80.5	0.881	0.874
2701248366	3369	84	0.681	0.675
LRUA01000003	4047	49.2	0.53	0.529
CP017185	507	86.9	0.838	0.837
QKPN01000002.1	837	84.3	0.854	0.849
SAMN03283207.contig00006	990	90.2	0.798	0.796
2863105420	1281	82.9	0.775	0.772
2873302713	1449	88.9	0.928	0.925
2901051033	1677	78.1	0.703	0.701
KQ948767.1	1911	85.6	0.771	0.77
KQ948425.1	2415	88.2	0.806	0.804
2576848030	2850	74.7	0.574	0.565
2777268203	3291	76.4	0.613	0.605
2644376737	3729	78.6	0.584	0.57
RXOM01000067.1	732	86.1	0.833	0.83
AMWD01000002	864	76.8	0.801	0.799
NJAK01000002.1	1089	72.6	0.531	0.528
2643925070	1329	85.5	0.836	0.833
2517432364	1509	86.7	0.933	0.929
2565688502	1743	80	0.658	0.656
KB903294.1	2001	73.4	0.478	0.449
2531454926	2547	76.2	0.52	0.511
2729202898	2976	82.6	0.828	0.824
2795813745	3378	87.4	0.673	0.669
2504155368	4077	79.4	0.835	0.83
QRNI01000006.1	279	91.6	0.89	0.886
2720997039	834	51.6	0.307	0.204
2587727541	975	87.9	0.928	0.924
2913555971	1275	82.5	0.874	0.867
ARBJ01000001	1437	73.1	0.8	0.798
JAAIXZ010000015.1	1671	75.8	0.637	0.636
FAOS01000003	1893	56.1	0.471	0.467
QEHP01000106	2373	80.5	0.781	0.776
VWRQ01000033.1	2823	77.1	0.484	0.479
2738667863	3270	75.7	0.697	0.695
639002323	3714	67	0.537	0.537
CP027062	768	88.5	0.907	0.905
2781186399	894	82.8	0.825	0.811
AZAB01000014	1191	80.1	0.691	0.689
2819251718	1356	88.8	0.916	0.908
BAHD01000018	1560	70.6	0.853	0.845
CP047591.1	1782	81	0.763	0.765
FCOG01000058	2082	67.9	0.644	0.625
CP033912.1	2619	83.1	0.736	0.733
2768696756	3111	80.2	0.697	0.694
2799189503	3450	77.3	0.717	0.711
640615318	4329	71.1	0.653	0.65
JACJUG010000021.1	789	86.9	0.869	0.866
SRZX01000007.1	912	91.6	0.93	0.926
2656134035	1215	77.2	0.766	0.764
2870609326	1374	91.4	0.945	0.943
LSTR01000020	1584	82.8	0.886	0.885
2733007042	1794	65.9	0.668	0.666
2753488567	2157	66.3	0.676	0.675
SMNZ01000003.1	2655	74.3	0.487	0.49
BDJC01000041.1	3144	79.1	0.682	0.681
NXGV01000001.1	3504	81.3	0.644	0.639
2729650604	4422	75.1	0.662	0.663
2588293644	792	89.6	0.913	0.911
LMIE01000022	918	82.3	0.894	0.892
CP015281.1	1215	86.1	0.652	0.649
CP013200	1377	91.4	0.942	0.939
JOJL01000002	1590	87	0.876	0.875
WBXO01000008.1	1794	79	0.636	0.632
CP029843.1	2169	62.7	0.438	0.414
2919451443	2664	81.4	0.826	0.824
VUKD01000004.1	3150	82.5	0.71	0.708
2524920609	3525	65.8	0.582	0.584
SJXJ01000004.1	4458	47.8	0.387	0.387
PNYB01000002	777	82.2	0.789	0.785
RWIU01000003.1	900	72.2	0.798	0.796
OMPF01000036.1	1194	82.6	0.708	0.708
2926349241	1359	80.1	0.737	0.729
SAMN02256430.contig00001	1572	90	0.94	0.938
SAMEA3545340.contig00007	1785	76.8	0.638	0.636
2689801755	2097	66.8	0.64	0.638
2506469636	2634	82.9	0.766	0.759
POSP01000003.1	3111	89.6	0.727	0.724
2728092929	3468	79.7	0.718	0.715
CP040896.1	4386	78.1	0.678	0.68
2766126896	573	81.3	0.753	0.75
2640816855	843	72.6	0.671	0.669
PUWV01000002.1	1017	84.9	0.669	0.669
2512829205	1296	82.8	0.877	0.867
VWXF01000001.1	1461	60.8	0.586	0.584
2670950362	1698	54.6	0.528	0.524
2667905836	1947	61.2	0.676	0.674
VATY01000001.1	2454	69.8	0.746	0.74
2732500931	2877	81.5	0.676	0.674
CP054424.1	3330	89.2	0.902	0.897
MRYI01000024.1	3783	60.4	0.384	0.369
2919851763	789	87.8	0.9	0.899
NJAJ01000007.1	912	88.4	0.767	0.767
2677563073	1209	89.4	0.917	0.914
SWMA01000040.1	1371	88.7	0.934	0.931
CP013448	1584	91.5	0.947	0.945
QUEI01000002.1	1791	78.5	0.699	0.699
JACORT010000003.1	2154	58.8	0.566	0.562
2588100597	2652	82.6	0.81	0.804
2616679157	3138	65	0.606	0.606
KZ857177.1	3504	69.1	0.5	0.497
2501024433	4413	68.2	0.469	0.467
SWJE01000006.1	699	58.3	0.327	0.324
SAMN03649455.contig00017	858	81.8	0.842	0.842
SAMN10134657.contig00033	1062	88.2	0.718	0.709
2873474585	1320	92	0.945	0.942
2512829206	1497	86.2	0.728	0.724
2562824473	1731	56.1	0.406	0.379
QUSW01000010.1	1974	70.7	0.609	0.6
SAMN07658361.contig00031	2514	78.3	0.57	0.568
2788651816	2946	84	0.628	0.624
2756756478	3360	58.4	0.388	0.383
QTQP01000035.1	4008	76.8	0.712	0.71
2690323837	702	59.4	0.359	0.359
637078518	861	79.8	0.84	0.839
MEGS01000013	1068	89.4	0.848	0.846
2918324485	1323	91.8	0.946	0.943
JOCF01000003	1503	77.2	0.693	0.689
SZQA01000006.1	1731	84.9	0.73	0.726
2821263866	1983	93.1	0.856	0.855
CP035300.1	2517	81.7	0.742	0.741
643641061	2952	57.8	0.5	0.482
AUBX01000015	3360	81.4	0.736	0.734
2685983722	4011	77.3	0.681	0.68
2784731700	801	79.6	0.823	0.816
2863072629	927	40.4	0.238	0.152
JNWJ01000056	1227	81.5	0.881	0.874
QNUN01000014.1	1395	77.8	0.705	0.693
PUJW01000004.1	1620	84.1	0.619	0.618
2639240252	1821	68.8	0.613	0.605
WTVH01000027.1	2235	85.4	0.824	0.823
NGNS01000018.1	2691	81.8	0.799	0.793
PPEG02000002.1	3198	77.4	0.648	0.646
JABBFW010000013.1	3597	84.9	0.875	0.874
CP050460.1	4674	67.5	0.642	0.637
2524921508	735	79.6	0.529	0.514
CP014782	873	80.9	0.849	0.844
VDEK01000031.1	1116	76.2	0.695	0.691
2599844965	1335	85.2	0.859	0.857
2515505713	1515	86.4	0.763	0.762
SSHH01000003.1	1743	67.6	0.723	0.719
2508595896	2007	67.8	0.664	0.663
2667905835	2553	77.3	0.541	0.539
MVAG01000128	2985	78.7	0.789	0.786
2682265529	3384	62.7	0.522	0.513
LMXN01000010	4095	74.4	0.665	0.663
2734474140	822	73.6	0.722	0.717
2644228920	942	86.5	0.668	0.663
CP015281.1	1254	84.6	0.619	0.613
2919791814	1416	80.3	0.817	0.814
SZQA01000006.1	1647	84.1	0.694	0.693
RAWP01000023.1	1860	87.2	0.837	0.833
2726927912	2292	82.2	0.756	0.753
JABBGA010000003.1	2760	83.6	0.798	0.795
2521629160	3237	84	0.653	0.645
2864833592	3657	73.5	0.62	0.618
JACOOJ010000007.1	513	81.1	0.695	0.689
RMBP01000017.1	837	85.9	0.876	0.875
WHZZ01000001.1	990	85.1	0.678	0.677
JAAIXZ010000015.1	1281	84.8	0.893	0.881
JOEF01000022	1449	87.2	0.917	0.915
CP034235.1	1677	75.6	0.718	0.719
2904424777	1914	69.1	0.75	0.749
WTVH01000027.1	2415	87.9	0.764	0.765
2769811230	2850	89.8	0.654	0.649
SAMN07640763.contig00030	3306	73.8	0.653	0.65
2928268804	3732	86.2	0.781	0.778
2515941023	825	80	0.732	0.725
SPJX01000253.1	942	83.7	0.879	0.875
2598654593	1263	70.1	0.503	0.487
2777488834	1419	88.6	0.918	0.915
RYYV01000002.1	1653	85.8	0.886	0.884
JRKJ01000008	1869	53.7	0.458	0.451
RCHJ01000035.1	2313	78.6	0.69	0.665
SMDR01000001.1	2781	89.1	0.661	0.656
2864970296	3240	89.9	0.715	0.713
2648548857	3678	68.4	0.641	0.64
2536941974	684	69.9	0.42	0.41
QLNI01000010.1	855	87.9	0.913	0.911
MUKU01000020	1044	62.8	0.612	0.61
2830056873	1311	76.5	0.854	0.836
AMWD01000002	1479	81.9	0.862	0.859
CP043304.1	1719	75.9	0.686	0.681
QXGH01000049.1	1962	80.2	0.75	0.736
2757558462	2496	82.4	0.872	0.87
MUYK01000006	2901	85	0.771	0.767
AUBU01000013	3348	80	0.766	0.764
CP041335.1	3915	66.6	0.534	0.534
2644248084	792	86.4	0.851	0.848
CGBP01000029	921	79.7	0.756	0.753
2873403064	1218	47.6	0.514	0.512
FAOS01000003	1383	79.4	0.845	0.84
RZYA01000001.1	1593	84.6	0.887	0.884
2558991323	1797	77.4	0.688	0.689
JAANOZ010000020.1	2169	65.2	0.623	0.605
2677091162	2667	83.6	0.794	0.789
2623170778	3153	73.7	0.812	0.808
2588215181	3525	72.8	0.609	0.606
2795701326	4464	72.2	0.761	0.756
NVOC01000003.1	618	91.5	0.906	0.903
FCOG01000058	849	89.9	0.93	0.926
VIDQ01000058.1	1029	91.6	0.924	0.92
2557153780	1302	85.7	0.674	0.674
CP021744.1	1473	87.7	0.922	0.919
JAAIYA010000017.1	1704	74.1	0.629	0.626
2606207033	1956	51.3	0.325	0.321
2732425494	2475	58.4	0.595	0.595
2684554309	2892	83.4	0.632	0.625
JAABNT010000008.1	3339	87.8	0.699	0.69
2729661803	3816	73.4	0.686	0.686
PUJU01000016.1	789	80.7	0.704	0.703
CP028843	915	85.7	0.684	0.672
639002324	1215	84.8	0.795	0.777
NCTK01000002	1374	80.8	0.604	0.588
2585813287	1587	87.8	0.914	0.912
BAWF01000051.1	1794	70.3	0.754	0.751
2776345341	2169	74	0.748	0.742
2735125944	2664	80.3	0.732	0.727
CP033915.1	3147	80.9	0.758	0.755
SRZX01000007.1	3510	63.9	0.399	0.379
CP024311.1	4431	74.2	0.679	0.677
2730313250	261	29	0.162	0.103
LOYE01000005	828	76.6	0.622	0.609
CP009539	954	81.8	0.785	0.784
LOIC01000072.1	1269	80.6	0.688	0.688
RWKQ01000028.1	1434	89.9	0.943	0.94
2519853022	1671	76.2	0.661	0.658
2583206276	1890	74.9	0.687	0.676
CP038439.1	2364	55.7	0.489	0.483
QGNA01000002.1	2817	75.2	0.803	0.802
638921101	3264	85.9	0.649	0.638
VFAC01000001.1	3711	75.8	0.619	0.604
PUWX01000011.1	522	45.9	0.418	0.403
2529054975	840	91.3	0.926	0.922
2720997038	1005	75.8	0.644	0.638
JABUMR010000002.1	1284	84.5	0.896	0.886
2870605093	1452	89.9	0.926	0.921
2732535533	1680	65.2	0.411	0.345
ARNI01000013	1929	81.3	0.9	0.893
2709949632	2427	79.5	0.748	0.738
LN832559	2856	85.2	0.616	0.608
644928538	3312	78.4	0.721	0.721
MTAZ01000007	3741	77.1	0.767	0.765
2771516057	795	87.1	0.875	0.873
WXYH01000391.1	921	87.7	0.915	0.912
2927153432	1221	70.2	0.652	0.651
JAAOLF020000003.1	1386	72.7	0.857	0.854
CP011129	1602	85.4	0.897	0.895
LZHZ01000035	1803	66.3	0.671	0.67
2795769666	2184	73.7	0.628	0.619
KZ671990	2673	87.1	0.778	0.776
2709366735	3174	91.4	0.69	0.688
CP009429	3540	76.9	0.584	0.579
AOBT01000009	4518	58.7	0.408	0.373
PUWX01000015.1	99	36	0.174	0.0951
SAMEA4029002.contig00011	825	84.2	0.847	0.843
2646474678	954	62.4	0.637	0.611
2778074597	1269	52.3	0.621	0.591
2757744697	1428	85.2	0.918	0.915
2830056874	1668	78.1	0.608	0.59
2529054976	1887	71	0.682	0.674
2752992205	2361	83.4	0.758	0.752
2752826151	2814	49.8	0.521	0.521
CP009548	3261	89	0.708	0.706
SMRP01000045.1	3699	69	0.62	0.618
JABRVS010000001.1	456	68.4	0.545	0.542
PDOB01000005.1	834	82.3	0.875	0.875
2863072627	978	88.9	0.884	0.882
SAMN02232044.contig00007	1278	84.2	0.891	0.887
JABUMS010000006.1	1440	81.6	0.761	0.753
2901105794	1674	76.5	0.68	0.68
2728029376	1911	82.6	0.545	0.543
LZHZ01000035	2388	84.8	0.652	0.654
2678696177	2838	85.5	0.761	0.758
CP049056.1	3276	77.1	0.834	0.83
2741230342	3723	79.7	0.701	0.697
VCEI01000011.1	648	47.6	0.28	0.228
2720997036	852	82.2	0.843	0.84
2873304362	1035	75.2	0.607	0.598
CP015281.1	1302	81.5	0.668	0.667
ARDA01000030	1476	78.2	0.602	0.601
2756756477	1707	76.4	0.663	0.661
2587727542	1959	71.8	0.675	0.674
JACORT010000003.1	2487	78.6	0.669	0.662
ATHJ01000059	2895	78.2	0.713	0.711
2776590400	3345	88.4	0.695	0.692
2623254488	3840	75	0.695	0.693
CP012737	480	60.9	0.565	0.562
2904425084	837	83.5	0.887	0.883
2755238378	984	64.8	0.642	0.641
2511129894	1281	83.1	0.896	0.893
CP038439.1	1446	85.2	0.834	0.832
SIRE01000004.1	1674	76.4	0.676	0.673
2770866901	1911	83.2	0.813	0.811
2776836541	2394	74.7	0.747	0.745
2728079124	2847	77.2	0.649	0.639
VFSV01000031.1	3279	70.9	0.604	0.602
CP023548	3723	62.8	0.512	0.504
2655776936	780	91.1	0.893	0.89
2720997035	906	70.4	0.747	0.745
LMIE01000022	1197	54	0.376	0.252
2776836543	1365	81.4	0.865	0.864
2639097925	1578	85.8	0.898	0.896
CP040017.1	1788	57.5	0.558	0.543
2753725529	2121	39.6	0.256	0.221
CP015199	2637	81.8	0.728	0.72
2928250001	3120	77.3	0.691	0.692
2737436529	3471	65.8	0.597	0.592
CP019799	4392	72.1	0.513	0.508
ARFR01000095	729	83.4	0.579	0.577
2829982770	864	89.2	0.925	0.921
JOGW01000016	1089	81.6	0.799	0.794
RJAC01000004.1	1326	88.4	0.899	0.899
KZ857173.1	1506	79.5	0.547	0.544
QHKY01000002.1	1737	66.8	0.747	0.744
CP032382.1	1998	75.2	0.82	0.814
LWLA01000046.1	2541	88	0.786	0.785
2755135680	2973	83.3	0.826	0.826
2568532268	3375	88.4	0.883	0.881
JABUMS010000029.1	4074	75.9	0.606	0.604
639754404	795	83.3	0.865	0.867
CP043304.1	924	87.8	0.915	0.91
MBJU01000073.1	1221	80.5	0.681	0.681
2824194454	1389	86.4	0.907	0.906
CP035501.1	1602	79.1	0.866	0.863
NFJU01000010	1803	76.6	0.749	0.75
2829982771	2184	63.4	0.604	0.583
SUNI01000011.1	2673	75.2	0.466	0.462
2578325450	3180	89.2	0.696	0.693
2650014457	3543	72.9	0.613	0.61
JAANOZ010000020.1	4524	62	0.404	0.382
MJAO01000010	711	84.8	0.79	0.79
2686910951	864	79.3	0.781	0.774
NSCJ01000005.1	1080	85.6	0.756	0.756
2529012406	1326	83	0.773	0.77
2819887586	1506	81.1	0.564	0.553
LR027600.1	1734	77.6	0.725	0.725
FCOG01000072	1995	66.1	0.739	0.735
SSHH01000003.1	2523	76.3	0.494	0.492
LIRF01000003	2961	78.2	0.773	0.771
QNRC01000017.1	3363	87.4	0.697	0.694
SPJX01000253.1	4017	57.1	0.384	0.37
AQRA01000011	528	50.6	0.35	0.341
CP009322	840	77.6	0.618	0.603
FCOX01000008	1005	91.8	0.881	0.876
2712578711	1290	89.1	0.934	0.93
CP011130	1455	81.2	0.753	0.751
2768264098	1683	81.4	0.662	0.662
2772692512	1932	81.9	0.812	0.805
LFLU01000013	2430	56.8	0.426	0.416
2904424776	2859	64.8	0.632	0.63
2574430889	3315	71.8	0.615	0.615
2623233994	3744	78.3	0.784	0.779
2566041438	606	86	0.842	0.841
2713950054	846	86.3	0.875	0.876
CP015281.1	1029	76.2	0.595	0.594
SAMN03732699.contig00021	1296	76.3	0.723	0.722
2873316503	1470	85.5	0.906	0.904
650723730	1701	51	0.446	0.447
646443366	1947	62.8	0.67	0.667
SAMN00015377.contig00010	2457	65.4	0.61	0.608
2517498196	801	86.9	0.888	0.883
2508595897	927	90.4	0.929	0.926
2698151081	1227	79.4	0.794	0.797
MEIY01000001	1395	89.4	0.942	0.938
QHKY01000002.1	1614	55.4	0.526	0.522
637078517	1818	77.4	0.844	0.843
2904424778	2235	87.4	0.839	0.838
MZGX01000004	2688	58.2	0.393	0.388
2676859594	3198	79.2	0.698	0.694
BBNP01000003	3597	82.8	0.613	0.608
JABRVS010000001.1	4665	41.7	0.393	0.383
LIDT01000035	681	70.6	0.509	0.497
CP023523	852	75.7	0.628	0.61
2919791815	1044	61.8	0.641	0.629
2727830488	1311	85	0.863	0.861
2730693478	1479	63.2	0.429	0.406
SRZX01000007.1	1716	75.2	0.687	0.681
RCHJ01000035.1	1959	76.6	0.562	0.546
2733007041	2496	71.1	0.471	0.472
638126501	2901	73.1	0.676	0.673
2748060214	3348	81.2	0.788	0.784
SAMN09232753.contig00014	3897	71.5	0.69	0.689
2861529715	825	76.7	0.665	0.658
2863072628	945	59.7	0.605	0.598
CBTB010000098	1266	68.8	0.544	0.543
2700449032	1422	89.2	0.931	0.927
PXZL01000033	1656	80.2	0.711	0.711
2644221266	1878	74.2	0.693	0.684
JACLCS010000006.1	2337	84.8	0.816	0.813
639755860	2787	83	0.672	0.656
AYYG01000022	3243	81	0.859	0.854
SACR01000003.1	3681	46.8	0.531	0.531
2612170262	741	80.3	0.841	0.83
CP035300.1	879	75.2	0.644	0.64
PUJX01000006.1	1143	83.7	0.666	0.665
2830940008	1347	86.8	0.871	0.864
SRSH01000030.1	1527	71.9	0.782	0.768
2753054664	1755	58	0.427	0.35
645977153	2019	70.9	0.713	0.711
2676880523	2580	83.6	0.739	0.735
LRBF01000279	3027	83.7	0.624	0.619
MCVQ01000058.1	3414	84.6	0.706	0.701
2774839135	4131	60.4	0.538	0.536
2646840042	264	74.8	0.681	0.666
PUJW01000005.1	828	88.8	0.765	0.764
KB889561.1	966	83.8	0.636	0.628
2643925071	1275	83.1	0.895	0.886
2644243716	1437	89.3	0.935	0.931
AULV01000006	1671	78.9	0.762	0.762
QLNI01000010.1	1890	69.1	0.646	0.641
648278926	2367	79.1	0.797	0.796
637682077	2823	84.2	0.798	0.793
2728214002	3267	74.5	0.682	0.684
2525726769	3714	81.8	0.715	0.709
2726937009	618	82	0.834	0.832
CABPSA010000001.1	846	82.7	0.852	0.849
PUJT01000006.1	1029	81.9	0.565	0.559
VSEY01000012.1	1296	85.3	0.779	0.779
MBJU01000073.1	1470	85.4	0.68	0.679
2563377338	1704	78	0.671	0.667
LZHZ01000035	1950	82.8	0.721	0.721
649754102	2469	71.1	0.527	0.519
SAMEA3642954.contig00007	2880	80.8	0.778	0.775
2768733241	3339	82.9	0.688	0.682
2557461711	3816	77.5	0.698	0.696
LPKY01000097	600	55	0.47	0.462
2725830223	843	85.9	0.877	0.874
CP018812	1026	65.6	0.613	0.612
2529012407	1296	82.3	0.887	0.881
2670950366	1470	58.5	0.639	0.634
2739056960	1698	63.2	0.691	0.688
2710209887	1947	40.7	0.3	0.297
2576848028	2457	77.2	0.578	0.582
2583643140	2880	65.8	0.622	0.612
ANFM01000002	3333	88	0.708	0.696
NIOE01000011.1	3804	75.5	0.722	0.703
2824194453	684	80.6	0.833	0.831
2624311300	858	84	0.871	0.869
2918370258	1059	71.8	0.709	0.708
2596951718	1314	88.7	0.929	0.925
JOEW01000014.1	1482	84.4	0.916	0.913
2744846002	1725	75.7	0.721	0.721
MSIF01000007	1968	82.9	0.816	0.809
SMFK01000008.1	2505	83.3	0.881	0.875
2752992207	2913	61.4	0.551	0.554
WPZY01000004.1	3354	89.6	0.695	0.691
OMKA01000023	3927	74.4	0.695	0.69
WWCR01000004.1	816	85.6	0.87	0.871
2685857790	933	85.6	0.671	0.67
2919869883	1242	84	0.704	0.697
2739056961	1407	83.6	0.818	0.812
2739731129	1635	85.2	0.884	0.882
SAMN00713628.contig00004	1839	70.9	0.665	0.663
KZ857173.1	2274	73	0.553	0.539
MUNQ01000020.1	2733	75.1	0.744	0.743
QMEK01000002.1	3228	88.3	0.687	0.682
LOYE01000005	3630	70.4	0.489	0.485
CP013136	801	88.2	0.889	0.886
641665825	927	89	0.926	0.921
JRKJ01000008	1233	88.2	0.902	0.903
VSTH01000098.1	1395	88.8	0.933	0.929
2827631176	1626	70.1	0.694	0.695
SAMN07658361.contig00031	1824	88	0.832	0.831
AZHI01000139	2241	81.7	0.758	0.757
PJQW01000001.1	2700	87.2	0.829	0.825
2904414205	3213	90.8	0.703	0.701
FCOM01000039	3603	64.9	0.558	0.541
2520584005	4713	46.3	0.419	0.41
QSUL01000020.1	693	79.3	0.588	0.584
2806256423	858	83.2	0.847	0.847
CP025698.1	1059	75.9	0.555	0.552
2596753592	1317	79.6	0.846	0.841
2712711362	1485	88.4	0.909	0.908
NZXG01000031	1725	73.4	0.689	0.686
2539929149	1971	81.6	0.81	0.804
PKDY01000045	2511	82.4	0.869	0.864
2819425539	2928	86.9	0.762	0.762
2599716497	3357	80.7	0.752	0.751
PDZP01000025	3957	76	0.691	0.691
JACOFT010000002.1	816	85.4	0.852	0.845
2526161563	933	85.9	0.624	0.616
2698151083	1242	81.4	0.808	0.809
CP016001	1404	73.6	0.543	0.538
2694870509	1635	71.8	0.786	0.78
2802467990	1839	56.6	0.464	0.458
CP017316	2262	71.8	0.742	0.738
CP035300.1	2733	75.2	0.515	0.513
CP002047.1	3228	65.6	0.56	0.567
2506735841	3630	75.6	0.691	0.69
AUBU01000020	753	88.3	0.874	0.872
KZ857177.1	885	75.1	0.622	0.617
FAOS01000003	1170	85.1	0.903	0.902
VTHK01000045.1	1350	91.1	0.941	0.938
PUJX01000006.1	1545	61.1	0.433	0.432
2926318509	1770	70.1	0.656	0.653
SAMEA31222168.contig00023	2055	88.2	0.821	0.82
640485910	2592	69.8	0.438	0.432
2647272238	3081	90.9	0.722	0.719
2515456882	3435	88.8	0.707	0.703
JACODZ010000008.1	4263	73.3	0.664	0.663
JRYB01000001	819	86.2	0.898	0.897
LRDC01000010	933	70.9	0.753	0.75
PUWU01000001.1	1245	72.9	0.533	0.527
2532570853	1413	81.6	0.695	0.69
NMQW01000024	1638	76.9	0.691	0.691
640217372	1851	77.2	0.744	0.743
2727830490	2283	78.9	0.743	0.744
2918370257	2736	74.4	0.529	0.533
RYFI01000005.1	3231	84.2	0.629	0.615
2700210558	3645	81.6	0.817	0.813
OLMS01000002.1	768	86.5	0.843	0.839
LPBB01000045	894	78.6	0.71	0.71
FAOS01000003	1194	85.8	0.896	0.898
2620014205	1359	86.4	0.931	0.927
JABBFX010000002.1	1560	88.4	0.922	0.919
WTVH01000027.1	1782	67.9	0.761	0.759
2644126279	2088	89.6	0.776	0.772
2608672448	2622	84.6	0.789	0.785
2784395393	3111	83.7	0.796	0.795
AMYW01000027	3456	79.6	0.729	0.727
PNRG01000033	4353	69.5	0.48	0.462
2904463325	801	86.3	0.868	0.861
638025850	927	91.7	0.928	0.923
JOJL01000002.1	1233	83.7	0.893	0.887
QSDR01000015.1	1395	76.7	0.589	0.586
SAMN10068376.contig00001	1623	74.9	0.584	0.582
2821263867	1821	56.9	0.54	0.528
LWLD01000038	2238	70.4	0.493	0.484
LEKS01000019	2694	87.2	0.815	0.812
VTGV01000010.1	3198	77.8	0.658	0.658
LWCS01000032	3600	79.9	0.84	0.835
2525345932	4710	85.4	0.871	0.865
2606526758	567	48.1	0.314	0.306
RBZU01000004.1	840	71.2	0.694	0.691
RYYV01000002.1	1014	70.1	0.563	0.56
JAAIYA010000017.1	1293	81.9	0.885	0.872
637969343	1461	87.4	0.929	0.925
JAAOZR010000044.1	1692	76.7	0.702	0.701
2725995450	1944	83.1	0.668	0.664
2645112114	2454	79.8	0.836	0.83
SRXY01000002.1	2874	66.2	0.621	0.615
2682260390	3330	65	0.626	0.624
2652416784	3780	82.3	0.834	0.832
PDZJ01000001	813	79.8	0.652	0.649
JABUMS010000028.1	930	88.2	0.923	0.918
BAZF01000010	1239	75.3	0.672	0.671
LZTB01000130	1401	90.6	0.934	0.93
VCNA01000001.1	1632	77.2	0.741	0.74
LRQU01000001	1833	55.9	0.438	0.438
CP016449	2262	69.4	0.619	0.616
2606079742	2733	86.9	0.818	0.816
LGSI01000049	3222	89.8	0.7	0.696
2522716262	3627	79.4	0.7	0.702
2616666197	753	88.6	0.874	0.872
2719828527	885	86.5	0.909	0.906
LRQU01000001	1167	53.9	0.25	0.176
CP020038	1350	76	0.793	0.791
2553191155	1545	55.3	0.521	0.52
QUJM01000015.1	1764	76.4	0.632	0.631
2644527347	2034	77.6	0.725	0.719
SJXJ01000004.1	2586	76.8	0.767	0.761
2645450877	3075	82.9	0.727	0.724
CP041061.1	3429	83.7	0.642	0.639
RAVX01000006.1	4248	70.8	0.589	0.587
QRGA01000009.1	753	52.5	0.255	0.243
PUWX01000015.1	891	91.6	0.824	0.823
JRKJ01000008	1179	88.1	0.907	0.905
2723245891	1353	82.2	0.757	0.752
SAMN07658361.contig00031	1554	68.6	0.758	0.755
NFHX01000006	1779	81.2	0.667	0.668
2776393643	2064	67.9	0.648	0.638
FCOG01000072	2613	74.1	0.501	0.505
644377952	3093	89.8	0.713	0.707
2585087745	3444	82.5	0.656	0.648
CP011144	4299	81.9	0.721	0.72
PXXU01000001.1	825	84.6	0.847	0.841
2612170264	954	89.8	0.814	0.813
2599072171	1269	83.1	0.666	0.665
2598005697	1428	69.5	0.559	0.551
2516586577	1665	76.7	0.737	0.736
UBMU01000042.1	1884	69.4	0.725	0.721
QLUW01000001.1	2358	83.9	0.91	0.908
CADIKI010000016.1	2793	71.2	0.729	0.729
CP006829	3252	72	0.792	0.789
SAMEA3643029.contig00001	3699	84.8	0.658	0.654
2526161564	780	75.2	0.781	0.771
2644140819	906	91.4	0.935	0.931
SAMN06841128.contig00013	1194	73.9	0.528	0.524
JOAG01000015	1362	78.9	0.836	0.83
JAAAMV010000001.1	1575	82.6	0.759	0.756
642204528	1788	79.5	0.69	0.69
2571097464	2118	63.1	0.409	0.405
2637067880	2634	79.8	0.721	0.713
SAMEA3643039.contig00009	3117	74.7	0.6	0.6
CP034951.1	3468	77.3	0.584	0.573
CP015839	4389	72.8	0.502	0.5
CP028843	783	85.2	0.882	0.879
2684413151	909	91.2	0.921	0.917
JNWJ01000056	1206	86.5	0.799	0.793
2830039759	1368	88.8	0.938	0.936
2752826152	1581	63.4	0.564	0.557
NFJZ01000005	1788	76.2	0.638	0.638
BDJC01000041.1	2145	70.3	0.537	0.521
WOFO01000003.1	2643	81.1	0.743	0.737
649928111	3126	82.7	0.575	0.568
2753671046	3489	70.9	0.601	0.597
WPIN01000011.1	4404	74.6	0.67	0.672
2756756476	819	85.1	0.87	0.862
2753054662	933	85.8	0.897	0.891
LOMY01000085.1	1242	64.3	0.469	0.467
PUWT01000050.1	1410	88.4	0.697	0.696
CP020038	1638	70.4	0.744	0.739
2827631175	1848	92	0.852	0.851
BAWF01000051.1	2277	85.3	0.639	0.643
2529304319	2736	64.9	0.496	0.481
2727775979	3231	81.9	0.693	0.69
2728193213	3642	79.8	0.748	0.747
2599763719	540	62.4	0.525	0.521
NEGZ01000054	840	83.8	0.887	0.882
QUSW01000010.1	1011	90.6	0.914	0.91
637857142	1293	82.1	0.893	0.891
PXYI01000001.1	1458	86.4	0.912	0.91
CP033381.1	1689	75.1	0.693	0.69
2644321110	1938	80.8	0.634	0.633
QNHG01000002.1	2448	88.4	0.806	0.802
FCOX01000069	2868	84.9	0.61	0.602
QKPN01000011.1	3324	75.7	0.632	0.63
CP046912.1	3771	81.7	0.738	0.735
QUDI01000023.1	696	75.1	0.497	0.489
CP027407	858	84.5	0.857	0.849
PJQW01000004.1	1062	82.8	0.791	0.787
2756819086	1320	91.4	0.946	0.943
MQUS01000004	1488	87.5	0.928	0.926
NFHM01000015	1728	79.9	0.668	0.666
2670950364	1971	59.9	0.533	0.529
WTVR01000045.1	2511	62	0.516	0.51
SAMEA3731258.contig00002	2937	76.7	0.569	0.552
VIDV02000175.1	3357	81.6	0.691	0.685
2795708371	4008	59.5	0.52	0.521
2595404928	684	84.7	0.539	0.523
RSED01000016.1	855	83.1	0.857	0.854
JACWZY010000005.1	1047	85.6	0.84	0.838
QNUN01000014.1	1311	80.8	0.869	0.862
SAMN02261381.contig00004	1479	51	0.318	0.308
SAMN08720246.contig00018	1722	71.8	0.414	0.414
2596753591	1968	82.8	0.819	0.812
QEIH01000013.1	2499	81.4	0.844	0.84
SAMN03571290.contig00004	2904	81.4	0.674	0.671
2771855736	3354	89.9	0.908	0.904
2919652800	3924	62.3	0.519	0.517
2536972282	738	89.6	0.861	0.857
JACGVA010000071.1	873	81.3	0.834	0.827
2731978847	1128	87.4	0.843	0.843
QRCC01000012.1	1338	88.8	0.933	0.929
JAAOLF020000004.1	1515	76.6	0.796	0.778
CABFPG010000006.1	1746	71.8	0.667	0.664
2623608113	2010	65.6	0.478	0.474
SAMN03351828.contig00002	2574	59.4	0.617	0.617
VTWS01000007.1	2994	77.5	0.719	0.714
MSYR01000001.1	3405	52.3	0.551	0.544
VATA01000032.1	4107	53.5	0.379	0.354
2612170261	786	83.3	0.871	0.869
2644221265	912	87.5	0.909	0.903
2566039612	1209	53.8	0.411	0.406
MKMC01000023	1368	91.7	0.945	0.941
CP040017.1	1581	73.5	0.541	0.541
AQZD01000016	1791	78.8	0.675	0.675
JABWEB010000003.1	2148	61.4	0.516	0.482
2521989154	2646	84.1	0.792	0.791
JABRVS010000001.1	3129	60.4	0.361	0.325
2521521293	3492	67.1	0.501	0.485
SRSC01000002.1	4410	77.8	0.702	0.704
650723731	531	66.9	0.572	0.563
CP013232	840	76.8	0.627	0.621
WHZZ01000001.1	1008	77.9	0.607	0.6
2864813242	1290	84.4	0.822	0.819
RBAM01000001.1	1455	87.1	0.929	0.926
FMGJ01000001	1683	71.2	0.586	0.587
KZ857173.1	1932	50.6	0.51	0.505
KB903294.1	2436	75.4	0.498	0.497
SAMEA104102533.contig00001	2865	63.1	0.614	0.612
2724866103	3318	85.9	0.665	0.658
2588293005	3750	83.9	0.858	0.856
MDGR01000007.1	744	93	0.9	0.899
CP048878.1	882	80.1	0.837	0.834
MSIF01000007	1155	88.5	0.924	0.917
2645340254	1350	87.1	0.898	0.897
2919131908	1533	88.1	0.913	0.91
2571114985	1764	81.2	0.651	0.65
2753054663	2025	65.6	0.621	0.616
2644126277	2583	75.1	0.477	0.473
VSEZ01000002.1	3036	89	0.699	0.697
VTZS01000002.1	3417	70.3	0.754	0.751
643720041	4200	67.9	0.656	0.656
2710209888	423	81.7	0.743	0.741
2873304363	834	51.4	0.291	0.199
WUAF01000021.1	975	85	0.892	0.886
MUBJ01000001.1	1275	73.2	0.567	0.562
2619854443	1440	85.6	0.924	0.915
MUNP01000041.1	1671	86.1	0.91	0.908
2576848029	1896	62.8	0.692	0.689
2795769667	2382	84.6	0.768	0.767
2558013812	2835	84.2	0.799	0.794
SJAC01000003.1	3270	86.3	0.686	0.682
NZXG01000031	3720	58.9	0.414	0.387
2600893753	738	77.9	0.583	0.576
SAMEA102070918.contig00001	873	82.2	0.852	0.847
2739056959	1137	83.4	0.8	0.798
VXLC01000022.1	1338	91.7	0.94	0.938
2504609550	1518	87.1	0.75	0.749
JAAIMZ010000002.1	1749	80.2	0.708	0.708
2766126897	2010	53.2	0.437	0.439
2507114133	2577	82.8	0.834	0.832
CP018786	3000	77.6	0.761	0.759
637820512	3408	68.3	0.543	0.542
VTZU01000001.1	4113	69.2	0.667	0.663
