# Supplementary material for: A comprehensive catalogue of receptor-binding domains in extracellular contractile injection systems
Source: Nat Commun. 2026 Jan 22;17:1939. doi: 10.1038/s41467-026-68710-y (PMC12923769; doi:10.1038/s41467-026-68710-y)
Supplement: Supplementary file 3 — Supplementary Dataset 1-12 [file 41467_2026_68710_MOESM3_ESM.zip › Supplementary Datasets/Supplementary Data 8_ fiber gene candidates.xlsx]

## Sheet: Sheet1
Fiber	Species	Features
fiber protein-Pb	Paenibacillus sp. URHA0014	The tail fiber contains eBAP3 and intriguing domains with C3b and hemagglutinin-like folds. The microbe was isolated from rhizosphere soil.
fiber protein-Mr	Mycetohabitans rhizoxinica HKI 454	The microbe is a fungal symbiont
fiber protein-Am	Aquimarina sp. AU119	Isolate from marine environment
