# Supplementary material for: A comprehensive catalogue of receptor-binding domains in extracellular contractile injection systems
Source: Nat Commun. 2026 Jan 22;17:1939. doi: 10.1038/s41467-026-68710-y (PMC12923769; doi:10.1038/s41467-026-68710-y)
Supplement: Supplementary file 3 — Supplementary Dataset 1-12 [file 41467_2026_68710_MOESM3_ESM.zip › Supplementary Datasets/Supplementary Data 9 - plasmids, primers, antibodies used.xlsx]

## Sheet: Sheet1
Supplementary Data 9. Plasmids and antibodies used in the study.
Plasmids	Source	Usage
pCNM3	30905475	PVC-expressing plasmid
pCNM3_fiberPb	This study	fiber-modified PVC-expressing plasmid
pCNM3_VDIT	This study	fiber-mutated PVC-expressing plasmid
pCNM3_IVF	This study	fiber-mutated PVC-expressing plasmid
pCNM3_K5	This study	fiber-mutated PVC-expressing plasmid
pCNM3_fiberMr-1	This study	fiber-modified PVC-expressing plasmid
pCNM3_fiberMr-2	This study	fiber-modified PVC-expressing plasmid
pCNM3_fiberAm	This study	fiber-modified PVC-expressing plasmid
pBR-LysR	3418524	PVC maturation and regulation
pBBRN	3418524	payload plasmid
pBBRN_TCST	This study	payload plasmid
Primers	Sequence	Usage
PVC13-linear-F	GGTGGCTCTGGTGGTGGTGGTTCAG	Linearization
PVC13-linear-R	ACCGCCAGAACCACCGCCGC	Linearization
PVC13-ver-F	ACCAACTGGTTGGGCGTTAT	Verification
PVC13-ver-R	GAGAATGTTTTCCTGTGCCCG	Verification
fiberPb-rec-F	CGGTGGTTCTGGCGGTATTGCGGGCATTGTGAGCGGCTATGTGGATATTA	Recombination
fiberPb-rec-R	CCACCACCACCAGAGCCACCTTCCGCGCTATACGCCCACCAGCG	Recombination
fiberMr-1-rec-F	CGGTGGTTCTGGCGGTGATCATATTGAACGCGTGAAAAAAGCGCTG	Recombination
fiberMr-1-rec-R	CCACCACCACCAGAGCCACCGCTCGCGCTTTTATGGCTGGTAAATTTAAAG	Recombination
fiberMr-2-rec-F	CGGTGGTTCTGGCGGTGTGCATGGCATTGAACTGCAGACCC	Recombination
fiberMr-2-rec-R	CCACCACCACCAGAGCCACCGCTCGCGCTTTTATGGCTGGTAAATTTAAAGC	Recombination
fiberAm-rec-F	CGGTGGTTCTGGCGGTCAGCAGTATGTGGTGGCGTTTAGCG	Recombination
fiberAm-rec-R	CCACCACCACCAGAGCCACCTTTCACCGCCTGCAGCAGAATGC	Recombination
VDIT-1-F	GCCGGCGCAATTGTGGCTGGCCTGGGCGAAGGCAAC	Point mutation
VDIT-1-R	AGCCACAATTGCGCCGGCATAAAAGCTTTTCATCGCGCG	Point mutation
VDIT-2-F	GCTATGTGGCTATTACCATTGATCCGTTTACCAAA	Point mutation
VDIT-2-R	GGTAATAGCCACATAGCCGCTCACAATGCC	Point mutation
IVF-F	TACCAAAGCTGCGGCGAGCCCGGCTGGCCGCGCGATGAAAAGC	Point mutation
IVF-R	TCGCCGCAGCTTTGGTAGCCGGATCAATGGTAATATCCACATAG	Point mutation
K2-F	ATTGCGGTGAGCCCGTTTGGCCGCGCGATGGCAAGCTTTTATAGCGGCGAAATTG	Point mutation
K2-R	AAACGGGCTCACCGCAATTGCGGTAAACGGATCAATGGTAATATCC	Point mutation
K4-F	GCAGGCAGCGAATTTGAACCGGATGCGCCGGAAGTGGCAATTGGCACCATTGCGTATCC	Point mutation
K4-R	TGCCACTTCCGGCGCATCCGGTTCAAATTCGCTGCCTGCAAACACTTCGCTCGCGCC	Point mutation
K5-F	ATTGGCGTGGCAGTGCAGCAGAGCAGCGAAC	Point mutation
K5-R	TGCACTGCCACGCCAATGCGAAAGGT	Point mutation
*All primers were purified by Tsingke Biotechnology (China).
Antibodies	Source	Usage
Rabbit polyclonal anti-Pvc16	30905475	PVC assmbly
Mouse polyclonal anti-flag	Sigma-Aldrich	payload
