# Supplementary material for: A comprehensive catalogue of receptor-binding domains in extracellular contractile injection systems
Source: Nat Commun. 2026 Jan 22;17:1939. doi: 10.1038/s41467-026-68710-y (PMC12923769; doi:10.1038/s41467-026-68710-y)
Supplement: Supplementary file 3 — Supplementary Dataset 1-12 [file 41467_2026_68710_MOESM3_ESM.zip › Supplementary Datasets/Supplementary Data 2_ eCIS_clusters_genomeID_geneID.xlsx]

## Sheet: clut_gene_genome_filled_padded
1	2657245328	2658583814
1	2657245328	2658583815
1	2657245328	2658583816
1	2657245328	2658583817
1	2657245328	2658583818
1	2657245328	2658583819
1	2657245328	2658583820
1	2657245328	2658583821
1	2657245328	2658583822
1	2657245328	2658583823
1	2657245328	2658583824
1	2657245328	2658583825
1	2657245328	2658583826
1	2657245328	2658583827
1	2657245328	2658583828
1	2657245328	2658583829
1	2657245328	2658583830
1	2657245328	2658583831
1	2657245328	2658583832
1	2657245328	2658583833
2	2513237084	2513571054
2	2513237084	2513571055
2	2513237084	2513571056
2	2513237084	2513571057
2	2513237084	2513571058
2	2513237084	2513571059
2	2513237084	2513571060
2	2513237084	2513571061
2	2513237084	2513571062
2	2513237084	2513571063
2	2513237084	2513571064
2	2513237084	2513571065
2	2513237084	2513571066
2	2513237084	2513571067
2	2513237084	2513571068
2	2513237084	2513571069
2	2513237084	2513571070
2	2513237084	2513571071
2	2513237084	2513571072
2	2513237084	2513571073
2	2513237084	2513571074
2	2513237084	2513571075
2	2513237084	2513571076
2	2513237084	2513571077
2	2513237084	2513571078
2	2513237084	2513571079
2	2513237084	2513571080
2	2513237084	2513571081
2	2513237084	2513571082
3	2551306552	2553532311
3	2551306552	2553532312
3	2551306552	2553532313
3	2551306552	2553532314
3	2551306552	2553532315
3	2551306552	2553532316
3	2551306552	2553532317
3	2551306552	2553532318
3	2551306552	2553532319
3	2551306552	2553532320
3	2551306552	2553532321
3	2551306552	2553532322
3	2551306552	2553532323
3	2551306552	2553532324
3	2551306552	2553532325
3	2551306552	2553532326
3	2551306552	2553532327
3	2551306552	2553532328
3	2551306552	2553532329
3	2551306552	2553532330
3	2551306552	2553532331
3	2551306552	2553532332
3	2551306552	2553532333
3	2551306552	2553532334
3	2551306552	2553532335
3	2551306552	2553532336
3	2551306552	2553532337
3	2551306552	2553532338
4	2551306062	2551575349
4	2551306062	2551575350
4	2551306062	2551575351
4	2551306062	2551575352
4	2551306062	2551575353
4	2551306062	2551575354
4	2551306062	2551575355
4	2551306062	2551575356
4	2551306062	2551575357
4	2551306062	2551575358
4	2551306062	2551575359
4	2551306062	2551575360
4	2551306062	2551575361
4	2551306062	2551575362
4	2551306062	2551575363
4	2551306062	2551575364
4	2551306062	2551575365
4	2551306062	2551575366
4	2551306062	2551575367
4	2551306062	2551575368
4	2551306062	2551575369
4	2551306062	2551575370
4	2551306062	2551575371
4	2551306062	2551575372
4	2551306062	2551575373
4	2551306062	2551575374
4	2551306062	2551575375
4	2551306062	2551575376
5	2551306035	2551463343
5	2551306035	2551463344
5	2551306035	2551463345
5	2551306035	2551463346
5	2551306035	2551463347
5	2551306035	2551463348
5	2551306035	2551463349
5	2551306035	2551463350
5	2551306035	2551463351
5	2551306035	2551463352
5	2551306035	2551463353
5	2551306035	2551463354
5	2551306035	2551463355
5	2551306035	2551463356
5	2551306035	2551463357
5	2551306035	2551463358
5	2551306035	2551463359
5	2551306035	2551463360
5	2551306035	2551463361
5	2551306035	2551463362
5	2551306035	2551463363
5	2551306035	2551463364
5	2551306035	2551463365
5	2551306035	2551463366
5	2551306035	2551463367
5	2551306035	2551463368
5	2551306035	2551463369
5	2551306035	2551463370
5	2551306035	2551463371
5	2551306035	2551463372
5	2551306035	2551463373
5	2551306035	2551463374
5	2551306035	2551463375
5	2551306035	2551463376
5	2551306035	2551463377
5	2551306035	2551463378
5	2551306035	2551463379
5	2551306035	2551463380
5	2551306035	2551463381
5	2551306035	2551463382
5	2551306035	2551463383
5	2551306035	2551463384
5	2551306035	2551463385
5	2551306035	2551463386
5	2551306035	2551463387
5	2551306035	2551463388
5	2551306035	2551463389
5	2551306035	2551463390
5	2551306035	2551463391
5	2551306035	2551463392
5	2551306035	2551463393
5	2551306035	2551463394
6	2514885009	2514922619
6	2514885009	2514922620
6	2514885009	2514922621
6	2514885009	2514922622
6	2514885009	2514922623
6	2514885009	2514922624
6	2514885009	2514922625
6	2514885009	2514922626
6	2514885009	2514922627
6	2514885009	2514922628
6	2514885009	2514922629
6	2514885009	2514922630
6	2514885009	2514922631
6	2514885009	2514922632
6	2514885009	2514922633
6	2514885009	2514922634
6	2514885009	2514922635
6	2514885009	2514922636
6	2514885009	2514922637
6	2514885009	2514922638
6	2514885009	2514922639
6	2514885009	2514922640
6	2514885009	2514922641
6	2514885009	2514922642
6	2514885009	2514922643
6	2514885009	2514922644
6	2514885009	2514922645
6	2514885009	2514922646
7	2513237163	2514025311
7	2513237163	2514025312
7	2513237163	2514025313
7	2513237163	2514025314
7	2513237163	2514025315
7	2513237163	2514025316
7	2513237163	2514025317
7	2513237163	2514025318
7	2513237163	2514025319
7	2513237163	2514025320
7	2513237163	2514025321
7	2513237163	2514025322
7	2513237163	2514025323
7	2513237163	2514025324
7	2513237163	2514025325
7	2513237163	2514025326
7	2513237163	2514025327
7	2513237163	2514025328
7	2513237163	2514025329
7	2513237163	2514025330
7	2513237163	2514025331
7	2513237163	2514025332
7	2513237163	2514025333
7	2513237163	2514025334
7	2513237163	2514025335
7	2513237163	2514025336
7	2513237163	2514025337
7	2513237163	2514025338
7	2513237163	2514025339
7	2513237163	2514025340
7	2513237163	2514025341
7	2513237163	2514025342
7	2513237163	2514025343
7	2513237163	2514025344
7	2513237163	2514025345
7	2513237163	2514025346
7	2513237163	2514025347
7	2513237163	2514025348
8	2513237144	2513912592
8	2513237144	2513912593
8	2513237144	2513912594
8	2513237144	2513912595
8	2513237144	2513912596
8	2513237144	2513912597
8	2513237144	2513912598
8	2513237144	2513912599
8	2513237144	2513912600
8	2513237144	2513912601
8	2513237144	2513912602
8	2513237144	2513912603
8	2513237144	2513912604
8	2513237144	2513912605
8	2513237144	2513912606
8	2513237144	2513912607
8	2513237144	2513912608
8	2513237144	2513912609
8	2513237144	2513912610
8	2513237144	2513912611
8	2513237144	2513912612
8	2513237144	2513912613
8	2513237144	2513912614
8	2513237144	2513912615
9	2513237135	2513845527
9	2513237135	2513845528
9	2513237135	2513845529
9	2513237135	2513845530
9	2513237135	2513845531
9	2513237135	2513845532
9	2513237135	2513845533
9	2513237135	2513845534
9	2513237135	2513845535
9	2513237135	2513845536
9	2513237135	2513845537
9	2513237135	2513845538
9	2513237135	2513845539
9	2513237135	2513845540
9	2513237135	2513845541
9	2513237135	2513845542
9	2513237135	2513845543
9	2513237135	2513845544
9	2513237135	2513845545
9	2513237135	2513845546
9	2513237135	2513845547
9	2513237135	2513845548
9	2513237135	2513845549
9	2513237135	2513845550
9	2513237135	2513845551
10	2515154032	2515293383
10	2515154032	2515293384
10	2515154032	2515293385
10	2515154032	2515293386
10	2515154032	2515293387
10	2515154032	2515293388
10	2515154032	2515293389
10	2515154032	2515293390
10	2515154032	2515293391
10	2515154032	2515293392
10	2515154032	2515293393
10	2515154032	2515293394
10	2515154032	2515293395
10	2515154032	2515293396
10	2515154032	2515293397
10	2515154032	2515293398
10	2515154032	2515293399
10	2515154032	2515293400
10	2515154032	2515293401
10	2515154032	2515293402
10	2515154032	2515293403
10	2515154032	2515293404
10	2515154032	2515293405
10	2515154032	2515293406
11	2515154011	2515212335
11	2515154011	2515212336
11	2515154011	2515212337
11	2515154011	2515212338
11	2515154011	2515212339
11	2515154011	2515212340
11	2515154011	2515212341
11	2515154011	2515212342
11	2515154011	2515212343
11	2515154011	2515212344
11	2515154011	2515212345
11	2515154011	2515212346
11	2515154011	2515212347
11	2515154011	2515212348
11	2515154011	2515212349
11	2515154011	2515212350
11	2515154011	2515212351
11	2515154011	2515212352
11	2515154011	2515212353
11	2515154011	2515212354
11	2515154011	2515212355
11	2515154011	2515212356
11	2515154011	2515212357
11	2515154011	2515212358
11	2515154011	2515212359
11	2515154011	2515212360
12	2515154142	2515787675
12	2515154142	2515787676
12	2515154142	2515787677
12	2515154142	2515787678
12	2515154142	2515787679
12	2515154142	2515787680
12	2515154142	2515787681
12	2515154142	2515787682
12	2515154142	2515787683
12	2515154142	2515787684
12	2515154142	2515787685
12	2515154142	2515787686
12	2515154142	2515787687
12	2515154142	2515787688
12	2515154142	2515787689
12	2515154142	2515787690
12	2515154142	2515787691
12	2515154142	2515787692
12	2515154142	2515787693
12	2515154142	2515787694
12	2515154142	2515787695
12	2515154142	2515787696
12	2515154142	2515787697
12	2515154142	2515787698
12	2515154142	2515787699
12	2515154142	2515787700
13	2516653050	2516923242
13	2516653050	2516923243
13	2516653050	2516923244
13	2516653050	2516923245
13	2516653050	2516923246
13	2516653050	2516923247
13	2516653050	2516923248
13	2516653050	2516923249
13	2516653050	2516923250
13	2516653050	2516923251
13	2516653050	2516923252
13	2516653050	2516923253
13	2516653050	2516923254
13	2516653050	2516923255
13	2516653050	2516923256
13	2516653050	2516923257
13	2516653050	2516923258
13	2516653050	2516923259
13	2516653050	2516923260
13	2516653050	2516923261
13	2516653050	2516923262
13	2516653050	2516923263
13	2516653050	2516923264
13	2516653050	2516923265
13	2516653050	2516923266
13	2516653050	2516923267
14	2517487019	2517557002
14	2517487019	2517557003
14	2517487019	2517557004
14	2517487019	2517557005
14	2517487019	2517557006
14	2517487019	2517557007
14	2517487019	2517557008
14	2517487019	2517557009
14	2517487019	2517557010
14	2517487019	2517557011
14	2517487019	2517557012
14	2517487019	2517557013
14	2517487019	2517557014
14	2517487019	2517557015
14	2517487019	2517557016
14	2517487019	2517557017
14	2517487019	2517557018
14	2517487019	2517557019
14	2517487019	2517557020
14	2517487019	2517557021
14	2517487019	2517557022
14	2517487019	2517557023
14	2517487019	2517557024
14	2517487019	2517557025
14	2517487019	2517557026
14	2517487019	2517557027
14	2517487019	2517557028
14	2517487019	2517557029
14	2517487019	2517557030
15	2534681837	2535647654
15	2534681837	2535647655
15	2534681837	2535647656
15	2534681837	2535647657
15	2534681837	2535647658
15	2534681837	2535647659
15	2534681837	2535647660
15	2534681837	2535647661
15	2534681837	2535647662
15	2534681837	2535647663
15	2534681837	2535647664
15	2534681837	2535647665
15	2534681837	2535647666
15	2534681837	2535647667
15	2534681837	2535647668
15	2534681837	2535647669
15	2534681837	2535647670
15	2534681837	2535647671
15	2534681837	2535647672
15	2534681837	2535647673
15	2534681837	2535647674
15	2534681837	2535647675
15	2534681837	2535647676
15	2534681837	2535647677
15	2534681837	2535647678
16	990285	AEYE01000022_107
16	990285	AEYE01000022_108
16	990285	AEYE01000022_109
16	990285	AEYE01000022_110
16	990285	AEYE01000022_111
16	990285	AEYE01000022_112
16	990285	AEYE01000022_113
16	990285	AEYE01000022_114
16	990285	AEYE01000022_115
16	990285	AEYE01000022_116
16	990285	AEYE01000022_117
16	990285	AEYE01000022_118
16	990285	AEYE01000022_119
16	990285	AEYE01000022_120
16	990285	AEYE01000022_121
16	990285	AEYE01000022_122
16	990285	AEYE01000022_123
16	990285	AEYE01000022_124
16	990285	AEYE01000022_125
16	990285	AEYE01000022_126
16	990285	AEYE01000022_127
16	990285	AEYE01000022_128
16	990285	AEYE01000022_129
16	990285	AEYE01000022_130
17	2534681796	2535518108
17	2534681796	2535518109
17	2534681796	2535518110
17	2534681796	2535518111
17	2534681796	2535518112
17	2534681796	2535518113
17	2534681796	2535518114
17	2534681796	2535518115
17	2534681796	2535518116
17	2534681796	2535518117
17	2534681796	2535518118
17	2534681796	2535518119
17	2534681796	2535518120
17	2534681796	2535518121
17	2534681796	2535518122
17	2534681796	2535518123
17	2534681796	2535518124
17	2534681796	2535518125
17	2534681796	2535518126
17	2534681796	2535518127
17	2534681796	2535518128
17	2534681796	2535518129
17	2534681796	2535518130
17	2534681796	2535518131
18	1.0071e+06	AFHW01000139_1
18	1.0071e+06	AFHW01000139_2
18	1.0071e+06	AFHW01000139_3
18	1.0071e+06	AFHW01000139_4
18	1.0071e+06	AFHW01000139_5
18	1.0071e+06	AFHW01000139_6
18	1.0071e+06	AFHW01000139_7
18	1.0071e+06	AFHW01000139_8
18	1.0071e+06	AFHW01000139_9
18	1.0071e+06	AFHW01000139_10
18	1.0071e+06	AFHW01000139_11
18	1.0071e+06	AFHW01000139_12
18	1.0071e+06	AFHW01000139_13
18	1.0071e+06	AFHW01000139_14
18	1.0071e+06	AFHW01000139_15
18	1.0071e+06	AFHW01000139_16
18	1.0071e+06	AFHW01000139_17
18	1.0071e+06	AFHW01000139_18
18	1.0071e+06	AFHW01000139_19
18	1.0071e+06	AFHW01000139_20
18	1.0071e+06	AFHW01000139_21
18	1.0071e+06	AFHW01000139_22
18	1.0071e+06	AFHW01000139_23
18	1.0071e+06	AFHW01000139_24
19	980584	AFPB01000147_2
19	980584	AFPB01000147_3
19	980584	AFPB01000147_4
19	980584	AFPB01000147_5
19	980584	AFPB01000147_6
19	980584	AFPB01000147_7
19	980584	AFPB01000147_8
19	980584	AFPB01000147_9
19	980584	AFPB01000147_10
19	980584	AFPB01000147_11
19	980584	AFPB01000147_12
19	980584	AFPB01000147_13
19	980584	AFPB01000147_14
19	980584	AFPB01000147_15
19	980584	AFPB01000147_16
19	980584	AFPB01000147_17
19	980584	AFPB01000147_18
19	980584	AFPB01000147_19
19	980584	AFPB01000147_20
19	980584	AFPB01000147_21
19	980584	AFPB01000147_22
19	980584	AFPB01000147_23
19	980584	AFPB01000147_24
19	980584	AFPB01000147_25
19	980584	AFPB01000147_26
19	980584	AFPB01000147_27
19	980584	AFPB01000147_28
19	980584	AFPB01000147_29
19	980584	AFPB01000147_30
19	980584	AFPB01000147_31
19	980584	AFPB01000147_32
20	1.04501e+06	AFXQ01000001_132
20	1.04501e+06	AFXQ01000001_133
20	1.04501e+06	AFXQ01000001_134
20	1.04501e+06	AFXQ01000001_135
20	1.04501e+06	AFXQ01000001_136
20	1.04501e+06	AFXQ01000001_137
20	1.04501e+06	AFXQ01000001_138
20	1.04501e+06	AFXQ01000001_139
20	1.04501e+06	AFXQ01000001_140
20	1.04501e+06	AFXQ01000001_141
20	1.04501e+06	AFXQ01000001_142
20	1.04501e+06	AFXQ01000001_143
20	1.04501e+06	AFXQ01000001_144
20	1.04501e+06	AFXQ01000001_145
20	1.04501e+06	AFXQ01000001_146
20	1.04501e+06	AFXQ01000001_147
20	1.04501e+06	AFXQ01000001_148
20	1.04501e+06	AFXQ01000001_149
20	1.04501e+06	AFXQ01000001_150
20	1.04501e+06	AFXQ01000001_151
20	1.04501e+06	AFXQ01000001_152
20	1.04501e+06	AFXQ01000001_153
20	1.04501e+06	AFXQ01000001_154
20	1.04501e+06	AFXQ01000001_155
20	1.04501e+06	AFXQ01000001_156
20	1.04501e+06	AFXQ01000001_157
20	1.04501e+06	AFXQ01000001_158
20	1.04501e+06	AFXQ01000001_159
20	1.04501e+06	AFXQ01000001_160
20	1.04501e+06	AFXQ01000001_161
20	1.04501e+06	AFXQ01000001_162
20	1.04501e+06	AFXQ01000001_163
20	1.04501e+06	AFXQ01000001_164
20	1.04501e+06	AFXQ01000001_165
20	1.04501e+06	AFXQ01000001_166
20	1.04501e+06	AFXQ01000001_167
20	1.04501e+06	AFXQ01000001_168
20	1.04501e+06	AFXQ01000001_169
21	1.05535e+06	AGSW01000218_65
21	1.05535e+06	AGSW01000218_66
21	1.05535e+06	AGSW01000218_67
21	1.05535e+06	AGSW01000218_68
21	1.05535e+06	AGSW01000218_69
21	1.05535e+06	AGSW01000218_70
21	1.05535e+06	AGSW01000218_71
21	1.05535e+06	AGSW01000218_72
21	1.05535e+06	AGSW01000218_73
21	1.05535e+06	AGSW01000218_74
21	1.05535e+06	AGSW01000218_75
21	1.05535e+06	AGSW01000218_76
21	1.05535e+06	AGSW01000218_77
21	1.05535e+06	AGSW01000218_78
21	1.05535e+06	AGSW01000218_79
21	1.05535e+06	AGSW01000218_80
21	1.05535e+06	AGSW01000218_81
21	1.05535e+06	AGSW01000218_82
21	1.05535e+06	AGSW01000218_83
21	1.05535e+06	AGSW01000218_84
21	1.05535e+06	AGSW01000218_85
21	1.05535e+06	AGSW01000218_86
21	1.05535e+06	AGSW01000218_87
21	1.05535e+06	AGSW01000218_88
21	1.05535e+06	AGSW01000218_89
22	477184	AGUF01000059_3
22	477184	AGUF01000059_4
22	477184	AGUF01000059_5
22	477184	AGUF01000059_6
22	477184	AGUF01000059_7
22	477184	AGUF01000059_8
22	477184	AGUF01000059_9
22	477184	AGUF01000059_10
22	477184	AGUF01000059_11
22	477184	AGUF01000059_12
22	477184	AGUF01000059_13
22	477184	AGUF01000059_14
22	477184	AGUF01000059_15
22	477184	AGUF01000059_16
22	477184	AGUF01000059_17
22	477184	AGUF01000059_18
22	477184	AGUF01000059_19
22	477184	AGUF01000059_20
22	477184	AGUF01000059_21
22	477184	AGUF01000059_22
22	477184	AGUF01000059_23
22	477184	AGUF01000059_24
22	477184	AGUF01000059_25
23	2531839301	2532993745
23	2531839301	2532993746
23	2531839301	2532993747
23	2531839301	2532993748
23	2531839301	2532993749
23	2531839301	2532993750
23	2531839301	2532993751
23	2531839301	2532993752
23	2531839301	2532993753
23	2531839301	2532993754
23	2531839301	2532993755
23	2531839301	2532993756
23	2531839301	2532993757
23	2531839301	2532993758
23	2531839301	2532993759
23	2531839301	2532993760
23	2531839301	2532993761
23	2531839301	2532993762
23	2531839301	2532993763
23	2531839301	2532993764
23	2531839301	2532993765
23	2531839301	2532993766
23	2531839301	2532993767
23	2531839301	2532993768
23	2531839301	2532993769
23	2531839301	2532993770
24	2537561570	2537826067
24	2537561570	2537826068
24	2537561570	2537826069
24	2537561570	2537826070
24	2537561570	2537826071
24	2537561570	2537826072
24	2537561570	2537826073
24	2537561570	2537826074
24	2537561570	2537826075
24	2537561570	2537826076
24	2537561570	2537826077
24	2537561570	2537826078
24	2537561570	2537826079
24	2537561570	2537826080
24	2537561570	2537826081
24	2537561570	2537826082
24	2537561570	2537826083
24	2537561570	2537826084
24	2537561570	2537826085
24	2537561570	2537826086
24	2537561570	2537826087
24	2537561570	2537826088
24	2537561570	2537826089
24	2537561570	2537826090
25	2534682209	2536972274
25	2534682209	2536972275
25	2534682209	2536972276
25	2534682209	2536972277
25	2534682209	2536972278
25	2534682209	2536972279
25	2534682209	2536972280
25	2534682209	2536972281
25	2534682209	2536972282
25	2534682209	2536972283
25	2534682209	2536972284
25	2534682209	2536972285
25	2534682209	2536972286
25	2534682209	2536972287
25	2534682209	2536972288
25	2534682209	2536972289
25	2534682209	2536972290
25	2534682209	2536972291
25	2534682209	2536972292
25	2534682209	2536972293
25	2534682209	2536972294
25	2534682209	2536972295
25	2534682209	2536972296
25	2534682209	2536972297
25	2534682209	2536972298
26	2534682208	2536966728
26	2534682208	2536966729
26	2534682208	2536966730
26	2534682208	2536966731
26	2534682208	2536966732
26	2534682208	2536966733
26	2534682208	2536966734
26	2534682208	2536966735
26	2534682208	2536966736
26	2534682208	2536966737
26	2534682208	2536966738
26	2534682208	2536966739
26	2534682208	2536966740
26	2534682208	2536966741
26	2534682208	2536966742
26	2534682208	2536966743
26	2534682208	2536966744
26	2534682208	2536966745
26	2534682208	2536966746
26	2534682208	2536966747
26	2534682208	2536966748
26	2534682208	2536966749
26	2534682208	2536966750
27	2534682203	2536941958
27	2534682203	2536941959
27	2534682203	2536941960
27	2534682203	2536941961
27	2534682203	2536941962
27	2534682203	2536941963
27	2534682203	2536941964
27	2534682203	2536941965
27	2534682203	2536941966
27	2534682203	2536941967
27	2534682203	2536941968
27	2534682203	2536941969
27	2534682203	2536941970
27	2534682203	2536941971
27	2534682203	2536941972
27	2534682203	2536941973
27	2534682203	2536941974
27	2534682203	2536941975
27	2534682203	2536941976
27	2534682203	2536941977
27	2534682203	2536941978
27	2534682203	2536941979
27	2534682203	2536941980
27	2534682203	2536941981
27	2534682203	2536941982
28	2534682202	2536937016
28	2534682202	2536937017
28	2534682202	2536937018
28	2534682202	2536937019
28	2534682202	2536937020
28	2534682202	2536937021
28	2534682202	2536937022
28	2534682202	2536937023
28	2534682202	2536937024
28	2534682202	2536937025
28	2534682202	2536937026
28	2534682202	2536937027
28	2534682202	2536937028
28	2534682202	2536937029
28	2534682202	2536937030
28	2534682202	2536937031
28	2534682202	2536937032
28	2534682202	2536937033
28	2534682202	2536937034
28	2534682202	2536937035
28	2534682202	2536937036
28	2534682202	2536937037
28	2534682202	2536937038
28	2534682202	2536937039
28	2534682202	2536937040
28	2534682202	2536937041
28	2534682202	2536937042
28	2534682202	2536937043
28	2534682202	2536937044
28	2534682202	2536937045
28	2534682202	2536937046
29	1.1299e+06	AHKL01000059_1
29	1.1299e+06	AHKL01000059_2
29	1.1299e+06	AHKL01000059_3
29	1.1299e+06	AHKL01000059_4
29	1.1299e+06	AHKL01000059_5
29	1.1299e+06	AHKL01000059_6
29	1.1299e+06	AHKL01000059_7
29	1.1299e+06	AHKL01000059_8
29	1.1299e+06	AHKL01000059_9
29	1.1299e+06	AHKL01000059_10
29	1.1299e+06	AHKL01000059_11
29	1.1299e+06	AHKL01000059_12
29	1.1299e+06	AHKL01000059_13
29	1.1299e+06	AHKL01000059_14
29	1.1299e+06	AHKL01000059_15
29	1.1299e+06	AHKL01000059_16
29	1.1299e+06	AHKL01000059_17
29	1.1299e+06	AHKL01000059_18
29	1.1299e+06	AHKL01000059_19
29	1.1299e+06	AHKL01000059_20
29	1.1299e+06	AHKL01000059_21
29	1.1299e+06	AHKL01000059_22
29	1.1299e+06	AHKL01000059_23
29	1.1299e+06	AHKL01000059_24
29	1.1299e+06	AHKL01000059_25
29	1.1299e+06	AHKL01000059_26
29	1.1299e+06	AHKL01000059_27
29	1.1299e+06	AHKL01000059_28
29	1.1299e+06	AHKL01000059_29
29	1.1299e+06	AHKL01000059_30
29	1.1299e+06	AHKL01000059_31
29	1.1299e+06	AHKL01000059_32
29	1.1299e+06	AHKL01000059_33
29	1.1299e+06	AHKL01000059_34
30	2531839224	2532698210
30	2531839224	2532698211
30	2531839224	2532698212
30	2531839224	2532698213
30	2531839224	2532698214
30	2531839224	2532698215
30	2531839224	2532698216
30	2531839224	2532698217
30	2531839224	2532698218
30	2531839224	2532698219
30	2531839224	2532698220
30	2531839224	2532698221
30	2531839224	2532698222
30	2531839224	2532698223
30	2531839224	2532698224
30	2531839224	2532698225
30	2531839224	2532698226
30	2531839224	2532698227
30	2531839224	2532698228
30	2531839224	2532698229
30	2531839224	2532698230
30	2531839224	2532698231
30	2531839224	2532698232
30	2531839224	2532698233
30	2531839224	2532698234
30	2531839224	2532698235
30	2531839224	2532698236
30	2531839224	2532698237
30	2531839224	2532698238
31	1.17257e+06	AJUO01000072_30
31	1.17257e+06	AJUO01000072_31
31	1.17257e+06	AJUO01000072_32
31	1.17257e+06	AJUO01000072_33
31	1.17257e+06	AJUO01000072_34
31	1.17257e+06	AJUO01000072_35
31	1.17257e+06	AJUO01000072_36
31	1.17257e+06	AJUO01000072_37
31	1.17257e+06	AJUO01000072_38
31	1.17257e+06	AJUO01000072_39
31	1.17257e+06	AJUO01000072_40
31	1.17257e+06	AJUO01000072_41
31	1.17257e+06	AJUO01000072_42
31	1.17257e+06	AJUO01000072_43
31	1.17257e+06	AJUO01000072_44
31	1.17257e+06	AJUO01000072_45
31	1.17257e+06	AJUO01000072_46
31	1.17257e+06	AJUO01000072_47
31	1.17257e+06	AJUO01000072_48
31	1.17257e+06	AJUO01000072_49
31	1.17257e+06	AJUO01000072_50
31	1.17257e+06	AJUO01000072_51
31	1.17257e+06	AJUO01000072_52
31	1.17257e+06	AJUO01000072_53
31	1.17257e+06	AJUO01000072_54
31	1.17257e+06	AJUO01000072_55
32	1.1753e+06	AJVN01000001_153
32	1.1753e+06	AJVN01000001_154
32	1.1753e+06	AJVN01000001_155
32	1.1753e+06	AJVN01000001_156
32	1.1753e+06	AJVN01000001_157
32	1.1753e+06	AJVN01000001_158
32	1.1753e+06	AJVN01000001_159
32	1.1753e+06	AJVN01000001_160
32	1.1753e+06	AJVN01000001_161
32	1.1753e+06	AJVN01000001_162
32	1.1753e+06	AJVN01000001_163
32	1.1753e+06	AJVN01000001_164
32	1.1753e+06	AJVN01000001_165
32	1.1753e+06	AJVN01000001_166
32	1.1753e+06	AJVN01000001_167
32	1.1753e+06	AJVN01000001_168
32	1.1753e+06	AJVN01000001_169
32	1.1753e+06	AJVN01000001_170
33	1.1753e+06	AJVN01000003_38
33	1.1753e+06	AJVN01000003_39
33	1.1753e+06	AJVN01000003_40
33	1.1753e+06	AJVN01000003_41
33	1.1753e+06	AJVN01000003_42
33	1.1753e+06	AJVN01000003_43
33	1.1753e+06	AJVN01000003_44
33	1.1753e+06	AJVN01000003_45
33	1.1753e+06	AJVN01000003_46
33	1.1753e+06	AJVN01000003_47
33	1.1753e+06	AJVN01000003_48
33	1.1753e+06	AJVN01000003_49
33	1.1753e+06	AJVN01000003_50
33	1.1753e+06	AJVN01000003_51
33	1.1753e+06	AJVN01000003_52
33	1.1753e+06	AJVN01000003_53
33	1.1753e+06	AJVN01000003_54
33	1.1753e+06	AJVN01000003_55
33	1.1753e+06	AJVN01000003_56
33	1.1753e+06	AJVN01000003_57
33	1.1753e+06	AJVN01000003_58
33	1.1753e+06	AJVN01000003_59
33	1.1753e+06	AJVN01000003_60
33	1.1753e+06	AJVN01000003_61
33	1.1753e+06	AJVN01000003_62
33	1.1753e+06	AJVN01000003_63
33	1.1753e+06	AJVN01000003_64
33	1.1753e+06	AJVN01000003_65
33	1.1753e+06	AJVN01000003_66
33	1.1753e+06	AJVN01000003_67
33	1.1753e+06	AJVN01000003_68
33	1.1753e+06	AJVN01000003_69
33	1.1753e+06	AJVN01000003_70
33	1.1753e+06	AJVN01000003_71
33	1.1753e+06	AJVN01000003_72
33	1.1753e+06	AJVN01000003_73
33	1.1753e+06	AJVN01000003_74
33	1.1753e+06	AJVN01000003_75
33	1.1753e+06	AJVN01000003_76
33	1.1753e+06	AJVN01000003_77
33	1.1753e+06	AJVN01000003_78
33	1.1753e+06	AJVN01000003_79
33	1.1753e+06	AJVN01000003_80
33	1.1753e+06	AJVN01000003_81
33	1.1753e+06	AJVN01000003_82
33	1.1753e+06	AJVN01000003_83
34	1.18565e+06	AJWN01000014_3
34	1.18565e+06	AJWN01000014_4
34	1.18565e+06	AJWN01000014_5
34	1.18565e+06	AJWN01000014_6
34	1.18565e+06	AJWN01000014_7
34	1.18565e+06	AJWN01000014_8
34	1.18565e+06	AJWN01000014_9
34	1.18565e+06	AJWN01000014_10
34	1.18565e+06	AJWN01000014_11
34	1.18565e+06	AJWN01000014_12
34	1.18565e+06	AJWN01000014_13
34	1.18565e+06	AJWN01000014_14
34	1.18565e+06	AJWN01000014_15
34	1.18565e+06	AJWN01000014_16
34	1.18565e+06	AJWN01000014_17
34	1.18565e+06	AJWN01000014_18
34	1.18565e+06	AJWN01000014_19
34	1.18565e+06	AJWN01000014_20
34	1.18565e+06	AJWN01000014_21
34	1.18565e+06	AJWN01000014_22
34	1.18565e+06	AJWN01000014_23
34	1.18565e+06	AJWN01000014_24
35	1.1906e+06	AJYD01000026_35
35	1.1906e+06	AJYD01000026_36
35	1.1906e+06	AJYD01000026_37
35	1.1906e+06	AJYD01000026_38
35	1.1906e+06	AJYD01000026_39
35	1.1906e+06	AJYD01000026_40
35	1.1906e+06	AJYD01000026_41
35	1.1906e+06	AJYD01000026_42
35	1.1906e+06	AJYD01000026_43
35	1.1906e+06	AJYD01000026_44
35	1.1906e+06	AJYD01000026_45
35	1.1906e+06	AJYD01000026_46
35	1.1906e+06	AJYD01000026_47
35	1.1906e+06	AJYD01000026_48
35	1.1906e+06	AJYD01000026_49
35	1.1906e+06	AJYD01000026_50
35	1.1906e+06	AJYD01000026_51
35	1.1906e+06	AJYD01000026_52
35	1.1906e+06	AJYD01000026_53
35	1.1906e+06	AJYD01000026_54
35	1.1906e+06	AJYD01000026_55
35	1.1906e+06	AJYD01000026_56
35	1.1906e+06	AJYD01000026_57
35	1.1906e+06	AJYD01000026_58
35	1.1906e+06	AJYD01000026_59
35	1.1906e+06	AJYD01000026_60
35	1.1906e+06	AJYD01000026_61
35	1.1906e+06	AJYD01000026_62
36	1.19061e+06	AJYG01000194_65
36	1.19061e+06	AJYG01000194_66
36	1.19061e+06	AJYG01000194_67
36	1.19061e+06	AJYG01000194_68
36	1.19061e+06	AJYG01000194_69
36	1.19061e+06	AJYG01000194_70
36	1.19061e+06	AJYG01000194_71
36	1.19061e+06	AJYG01000194_72
36	1.19061e+06	AJYG01000194_73
36	1.19061e+06	AJYG01000194_74
36	1.19061e+06	AJYG01000194_75
36	1.19061e+06	AJYG01000194_76
36	1.19061e+06	AJYG01000194_77
36	1.19061e+06	AJYG01000194_78
36	1.19061e+06	AJYG01000194_79
36	1.19061e+06	AJYG01000194_80
36	1.19061e+06	AJYG01000194_81
36	1.19061e+06	AJYG01000194_82
36	1.19061e+06	AJYG01000194_83
36	1.19061e+06	AJYG01000194_84
36	1.19061e+06	AJYG01000194_85
36	1.19061e+06	AJYG01000194_86
36	1.19061e+06	AJYG01000194_87
36	1.19061e+06	AJYG01000194_88
36	1.19061e+06	AJYG01000194_89
36	1.19061e+06	AJYG01000194_90
36	1.19061e+06	AJYG01000194_91
36	1.19061e+06	AJYG01000194_92
36	1.19061e+06	AJYG01000194_93
36	1.19061e+06	AJYG01000194_94
36	1.19061e+06	AJYG01000194_95
36	1.19061e+06	AJYG01000194_96
36	1.19061e+06	AJYG01000194_97
36	1.19061e+06	AJYG01000194_98
36	1.19061e+06	AJYG01000194_99
36	1.19061e+06	AJYG01000194_100
36	1.19061e+06	AJYG01000194_101
36	1.19061e+06	AJYG01000194_102
36	1.19061e+06	AJYG01000194_103
36	1.19061e+06	AJYG01000194_104
36	1.19061e+06	AJYG01000194_105
36	1.19061e+06	AJYG01000194_106
36	1.19061e+06	AJYG01000194_107
36	1.19061e+06	AJYG01000194_108
36	1.19061e+06	AJYG01000194_109
36	1.19061e+06	AJYG01000194_110
36	1.19061e+06	AJYG01000194_111
36	1.19061e+06	AJYG01000194_112
36	1.19061e+06	AJYG01000194_113
36	1.19061e+06	AJYG01000194_114
36	1.19061e+06	AJYG01000194_115
36	1.19061e+06	AJYG01000194_116
37	1.14431e+06	AKIX01000039_37
37	1.14431e+06	AKIX01000039_38
37	1.14431e+06	AKIX01000039_39
37	1.14431e+06	AKIX01000039_40
37	1.14431e+06	AKIX01000039_41
37	1.14431e+06	AKIX01000039_42
37	1.14431e+06	AKIX01000039_43
37	1.14431e+06	AKIX01000039_44
37	1.14431e+06	AKIX01000039_45
37	1.14431e+06	AKIX01000039_46
37	1.14431e+06	AKIX01000039_47
37	1.14431e+06	AKIX01000039_48
37	1.14431e+06	AKIX01000039_49
37	1.14431e+06	AKIX01000039_50
37	1.14431e+06	AKIX01000039_51
37	1.14431e+06	AKIX01000039_52
37	1.14431e+06	AKIX01000039_53
37	1.14431e+06	AKIX01000039_54
37	1.14431e+06	AKIX01000039_55
37	1.14431e+06	AKIX01000039_56
37	1.14431e+06	AKIX01000039_57
37	1.14431e+06	AKIX01000039_58
37	1.14431e+06	AKIX01000039_59
37	1.14431e+06	AKIX01000039_60
37	1.14431e+06	AKIX01000039_61
37	1.14431e+06	AKIX01000039_62
37	1.14431e+06	AKIX01000039_63
37	1.14431e+06	AKIX01000039_64
37	1.14431e+06	AKIX01000039_65
37	1.14431e+06	AKIX01000039_66
37	1.14431e+06	AKIX01000039_67
37	1.14431e+06	AKIX01000039_68
37	1.14431e+06	AKIX01000039_69
37	1.14431e+06	AKIX01000039_70
37	1.14431e+06	AKIX01000039_71
38	1.14432e+06	AKJW01000047_7
38	1.14432e+06	AKJW01000047_8
38	1.14432e+06	AKJW01000047_9
38	1.14432e+06	AKJW01000047_10
38	1.14432e+06	AKJW01000047_11
38	1.14432e+06	AKJW01000047_12
38	1.14432e+06	AKJW01000047_13
38	1.14432e+06	AKJW01000047_14
38	1.14432e+06	AKJW01000047_15
38	1.14432e+06	AKJW01000047_16
38	1.14432e+06	AKJW01000047_17
38	1.14432e+06	AKJW01000047_18
38	1.14432e+06	AKJW01000047_19
38	1.14432e+06	AKJW01000047_20
38	1.14432e+06	AKJW01000047_21
38	1.14432e+06	AKJW01000047_22
38	1.14432e+06	AKJW01000047_23
38	1.14432e+06	AKJW01000047_24
38	1.14432e+06	AKJW01000047_25
38	1.14432e+06	AKJW01000047_26
39	1.14432e+06	AKJY01000003_38
39	1.14432e+06	AKJY01000003_39
39	1.14432e+06	AKJY01000003_40
39	1.14432e+06	AKJY01000003_41
39	1.14432e+06	AKJY01000003_42
39	1.14432e+06	AKJY01000003_43
39	1.14432e+06	AKJY01000003_44
39	1.14432e+06	AKJY01000003_45
39	1.14432e+06	AKJY01000003_46
39	1.14432e+06	AKJY01000003_47
39	1.14432e+06	AKJY01000003_48
39	1.14432e+06	AKJY01000003_49
39	1.14432e+06	AKJY01000003_50
39	1.14432e+06	AKJY01000003_51
39	1.14432e+06	AKJY01000003_52
39	1.14432e+06	AKJY01000003_53
39	1.14432e+06	AKJY01000003_54
39	1.14432e+06	AKJY01000003_55
39	1.14432e+06	AKJY01000003_56
39	1.14432e+06	AKJY01000003_57
39	1.14432e+06	AKJY01000003_58
39	1.14432e+06	AKJY01000003_59
39	1.14432e+06	AKJY01000003_60
39	1.14432e+06	AKJY01000003_61
39	1.14432e+06	AKJY01000003_62
39	1.14432e+06	AKJY01000003_63
39	1.14432e+06	AKJY01000003_64
39	1.14432e+06	AKJY01000003_65
40	1.14431e+06	AKJZ01000018_26
40	1.14431e+06	AKJZ01000018_27
40	1.14431e+06	AKJZ01000018_28
40	1.14431e+06	AKJZ01000018_29
40	1.14431e+06	AKJZ01000018_30
40	1.14431e+06	AKJZ01000018_31
40	1.14431e+06	AKJZ01000018_32
40	1.14431e+06	AKJZ01000018_33
40	1.14431e+06	AKJZ01000018_34
40	1.14431e+06	AKJZ01000018_35
40	1.14431e+06	AKJZ01000018_36
40	1.14431e+06	AKJZ01000018_37
40	1.14431e+06	AKJZ01000018_38
40	1.14431e+06	AKJZ01000018_39
40	1.14431e+06	AKJZ01000018_40
40	1.14431e+06	AKJZ01000018_41
40	1.14431e+06	AKJZ01000018_42
40	1.14431e+06	AKJZ01000018_43
40	1.14431e+06	AKJZ01000018_44
40	1.14431e+06	AKJZ01000018_45
40	1.14431e+06	AKJZ01000018_46
40	1.14431e+06	AKJZ01000018_47
40	1.14431e+06	AKJZ01000018_48
40	1.14431e+06	AKJZ01000018_49
40	1.14431e+06	AKJZ01000018_50
40	1.14431e+06	AKJZ01000018_51
40	1.14431e+06	AKJZ01000018_52
40	1.14431e+06	AKJZ01000018_53
40	1.14431e+06	AKJZ01000018_54
40	1.14431e+06	AKJZ01000018_55
40	1.14431e+06	AKJZ01000018_56
41	1.14431e+06	AKKE01000139_8
41	1.14431e+06	AKKE01000139_9
41	1.14431e+06	AKKE01000139_10
41	1.14431e+06	AKKE01000139_11
41	1.14431e+06	AKKE01000139_12
41	1.14431e+06	AKKE01000139_13
41	1.14431e+06	AKKE01000139_14
41	1.14431e+06	AKKE01000139_15
41	1.14431e+06	AKKE01000139_16
41	1.14431e+06	AKKE01000139_17
41	1.14431e+06	AKKE01000139_18
41	1.14431e+06	AKKE01000139_19
41	1.14431e+06	AKKE01000139_20
41	1.14431e+06	AKKE01000139_21
41	1.14431e+06	AKKE01000139_22
41	1.14431e+06	AKKE01000139_23
41	1.14431e+06	AKKE01000139_24
41	1.14431e+06	AKKE01000139_25
41	1.14431e+06	AKKE01000139_26
41	1.14431e+06	AKKE01000139_27
41	1.14431e+06	AKKE01000139_28
41	1.14431e+06	AKKE01000139_29
41	1.14431e+06	AKKE01000139_30
41	1.14431e+06	AKKE01000139_31
41	1.14431e+06	AKKE01000139_32
41	1.14431e+06	AKKE01000139_33
41	1.14431e+06	AKKE01000139_34
41	1.14431e+06	AKKE01000139_35
41	1.14431e+06	AKKE01000139_36
42	260742	AKXV01000026_70
42	260742	AKXV01000026_71
42	260742	AKXV01000026_72
42	260742	AKXV01000026_73
42	260742	AKXV01000026_74
42	260742	AKXV01000026_75
42	260742	AKXV01000026_76
42	260742	AKXV01000026_77
42	260742	AKXV01000026_78
42	260742	AKXV01000026_79
42	260742	AKXV01000026_80
42	260742	AKXV01000026_81
42	260742	AKXV01000026_82
42	260742	AKXV01000026_83
42	260742	AKXV01000026_84
42	260742	AKXV01000026_85
42	260742	AKXV01000026_86
42	260742	AKXV01000026_87
42	260742	AKXV01000026_88
42	260742	AKXV01000026_89
42	260742	AKXV01000026_90
42	260742	AKXV01000026_91
43	1.20079e+06	AKYF01000018_83
43	1.20079e+06	AKYF01000018_84
43	1.20079e+06	AKYF01000018_85
43	1.20079e+06	AKYF01000018_86
43	1.20079e+06	AKYF01000018_87
43	1.20079e+06	AKYF01000018_88
43	1.20079e+06	AKYF01000018_89
43	1.20079e+06	AKYF01000018_90
43	1.20079e+06	AKYF01000018_91
43	1.20079e+06	AKYF01000018_92
43	1.20079e+06	AKYF01000018_93
43	1.20079e+06	AKYF01000018_94
43	1.20079e+06	AKYF01000018_95
43	1.20079e+06	AKYF01000018_96
43	1.20079e+06	AKYF01000018_97
43	1.20079e+06	AKYF01000018_98
43	1.20079e+06	AKYF01000018_99
43	1.20079e+06	AKYF01000018_100
43	1.20079e+06	AKYF01000018_101
43	1.20079e+06	AKYF01000018_102
43	1.20079e+06	AKYF01000018_103
43	1.20079e+06	AKYF01000018_104
43	1.20079e+06	AKYF01000018_105
43	1.20079e+06	AKYF01000018_106
43	1.20079e+06	AKYF01000018_107
43	1.20079e+06	AKYF01000018_108
43	1.20079e+06	AKYF01000018_109
43	1.20079e+06	AKYF01000018_110
43	1.20079e+06	AKYF01000018_111
43	1.20079e+06	AKYF01000018_112
43	1.20079e+06	AKYF01000018_113
43	1.20079e+06	AKYF01000018_114
43	1.20079e+06	AKYF01000018_115
43	1.20079e+06	AKYF01000018_116
43	1.20079e+06	AKYF01000018_117
43	1.20079e+06	AKYF01000018_118
43	1.20079e+06	AKYF01000018_119
43	1.20079e+06	AKYF01000018_120
43	1.20079e+06	AKYF01000018_121
43	1.20079e+06	AKYF01000018_122
43	1.20079e+06	AKYF01000018_123
43	1.20079e+06	AKYF01000018_124
43	1.20079e+06	AKYF01000018_125
43	1.20079e+06	AKYF01000018_126
43	1.20079e+06	AKYF01000018_127
43	1.20079e+06	AKYF01000018_128
43	1.20079e+06	AKYF01000018_129
44	2519899754	2520879080
44	2519899754	2520879081
44	2519899754	2520879082
44	2519899754	2520879083
44	2519899754	2520879084
44	2519899754	2520879085
44	2519899754	2520879086
44	2519899754	2520879087
44	2519899754	2520879088
44	2519899754	2520879089
44	2519899754	2520879090
44	2519899754	2520879091
44	2519899754	2520879092
44	2519899754	2520879093
44	2519899754	2520879094
44	2519899754	2520879095
44	2519899754	2520879096
44	2519899754	2520879097
44	2519899754	2520879098
44	2519899754	2520879099
44	2519899754	2520879100
44	2519899754	2520879101
44	2519899754	2520879102
44	2519899754	2520879103
44	2519899754	2520879104
44	2519899754	2520879105
44	2519899754	2520879106
44	2519899754	2520879107
44	2519899754	2520879108
44	2519899754	2520879109
45	2519899754	2520882490
45	2519899754	2520882491
45	2519899754	2520882492
45	2519899754	2520882493
45	2519899754	2520882494
45	2519899754	2520882495
45	2519899754	2520882496
45	2519899754	2520882497
45	2519899754	2520882498
45	2519899754	2520882499
45	2519899754	2520882500
45	2519899754	2520882501
45	2519899754	2520882502
45	2519899754	2520882503
45	2519899754	2520882504
45	2519899754	2520882505
45	2519899754	2520882506
45	2519899754	2520882507
45	2519899754	2520882508
45	2519899754	2520882509
45	2519899754	2520882510
45	2519899754	2520882511
45	2519899754	2520882512
45	2519899754	2520882513
45	2519899754	2520882514
45	2519899754	2520882515
45	2519899754	2520882516
45	2519899754	2520882517
46	1.20907e+06	ALBT01000069_1
46	1.20907e+06	ALBT01000069_2
46	1.20907e+06	ALBT01000069_3
46	1.20907e+06	ALBT01000069_4
46	1.20907e+06	ALBT01000069_5
46	1.20907e+06	ALBT01000069_6
46	1.20907e+06	ALBT01000069_7
46	1.20907e+06	ALBT01000069_8
46	1.20907e+06	ALBT01000069_9
46	1.20907e+06	ALBT01000069_10
46	1.20907e+06	ALBT01000069_11
46	1.20907e+06	ALBT01000069_12
46	1.20907e+06	ALBT01000069_13
46	1.20907e+06	ALBT01000069_14
46	1.20907e+06	ALBT01000069_15
46	1.20907e+06	ALBT01000069_16
46	1.20907e+06	ALBT01000069_17
46	1.20907e+06	ALBT01000069_18
47	1.21005e+06	ALNP01000003_206
47	1.21005e+06	ALNP01000003_207
47	1.21005e+06	ALNP01000003_208
47	1.21005e+06	ALNP01000003_209
47	1.21005e+06	ALNP01000003_210
47	1.21005e+06	ALNP01000003_211
47	1.21005e+06	ALNP01000003_212
47	1.21005e+06	ALNP01000003_213
47	1.21005e+06	ALNP01000003_214
47	1.21005e+06	ALNP01000003_215
47	1.21005e+06	ALNP01000003_216
47	1.21005e+06	ALNP01000003_217
47	1.21005e+06	ALNP01000003_218
47	1.21005e+06	ALNP01000003_219
47	1.21005e+06	ALNP01000003_220
47	1.21005e+06	ALNP01000003_221
47	1.21005e+06	ALNP01000003_222
47	1.21005e+06	ALNP01000003_223
47	1.21005e+06	ALNP01000003_224
47	1.21005e+06	ALNP01000003_225
47	1.21005e+06	ALNP01000003_226
47	1.21005e+06	ALNP01000003_227
47	1.21005e+06	ALNP01000003_228
47	1.21005e+06	ALNP01000003_229
47	1.21005e+06	ALNP01000003_230
47	1.21005e+06	ALNP01000003_231
47	1.21005e+06	ALNP01000003_232
47	1.21005e+06	ALNP01000003_233
48	1.22518e+06	ALXE01000066_17
48	1.22518e+06	ALXE01000066_18
48	1.22518e+06	ALXE01000066_19
48	1.22518e+06	ALXE01000066_20
48	1.22518e+06	ALXE01000066_21
48	1.22518e+06	ALXE01000066_22
48	1.22518e+06	ALXE01000066_23
48	1.22518e+06	ALXE01000066_24
48	1.22518e+06	ALXE01000066_25
48	1.22518e+06	ALXE01000066_26
48	1.22518e+06	ALXE01000066_27
48	1.22518e+06	ALXE01000066_28
48	1.22518e+06	ALXE01000066_29
48	1.22518e+06	ALXE01000066_30
48	1.22518e+06	ALXE01000066_31
48	1.22518e+06	ALXE01000066_32
48	1.22518e+06	ALXE01000066_33
48	1.22518e+06	ALXE01000066_34
48	1.22518e+06	ALXE01000066_35
48	1.22518e+06	ALXE01000066_36
48	1.22518e+06	ALXE01000066_37
48	1.22518e+06	ALXE01000066_38
48	1.22518e+06	ALXE01000066_39
48	1.22518e+06	ALXE01000066_40
48	1.22518e+06	ALXE01000066_41
48	1.22518e+06	ALXE01000066_42
48	1.22518e+06	ALXE01000066_43
48	1.22518e+06	ALXE01000066_44
49	2531839509	2533810408
49	2531839509	2533810409
49	2531839509	2533810410
49	2531839509	2533810411
49	2531839509	2533810412
49	2531839509	2533810413
49	2531839509	2533810414
49	2531839509	2533810415
49	2531839509	2533810416
49	2531839509	2533810417
49	2531839509	2533810418
49	2531839509	2533810419
49	2531839509	2533810420
49	2531839509	2533810421
49	2531839509	2533810422
49	2531839509	2533810423
49	2531839509	2533810424
49	2531839509	2533810425
49	2531839509	2533810426
49	2531839509	2533810427
49	2531839509	2533810428
50	1.23478e+06	AMSA01000015_113
50	1.23478e+06	AMSA01000015_114
50	1.23478e+06	AMSA01000015_115
50	1.23478e+06	AMSA01000015_116
50	1.23478e+06	AMSA01000015_117
50	1.23478e+06	AMSA01000015_118
50	1.23478e+06	AMSA01000015_119
50	1.23478e+06	AMSA01000015_120
50	1.23478e+06	AMSA01000015_121
50	1.23478e+06	AMSA01000015_122
50	1.23478e+06	AMSA01000015_123
50	1.23478e+06	AMSA01000015_124
50	1.23478e+06	AMSA01000015_125
50	1.23478e+06	AMSA01000015_126
50	1.23478e+06	AMSA01000015_127
50	1.23478e+06	AMSA01000015_128
50	1.23478e+06	AMSA01000015_129
50	1.23478e+06	AMSA01000015_130
50	1.23478e+06	AMSA01000015_131
50	1.23478e+06	AMSA01000015_132
50	1.23478e+06	AMSA01000015_133
50	1.23478e+06	AMSA01000015_134
50	1.23478e+06	AMSA01000015_135
50	1.23478e+06	AMSA01000015_136
50	1.23478e+06	AMSA01000015_137
50	1.23478e+06	AMSA01000015_138
50	1.23478e+06	AMSA01000015_139
51	1.19845e+06	AMWD01000002_671
51	1.19845e+06	AMWD01000002_672
51	1.19845e+06	AMWD01000002_673
51	1.19845e+06	AMWD01000002_674
51	1.19845e+06	AMWD01000002_675
51	1.19845e+06	AMWD01000002_676
51	1.19845e+06	AMWD01000002_677
51	1.19845e+06	AMWD01000002_678
51	1.19845e+06	AMWD01000002_679
51	1.19845e+06	AMWD01000002_680
51	1.19845e+06	AMWD01000002_681
51	1.19845e+06	AMWD01000002_682
51	1.19845e+06	AMWD01000002_683
51	1.19845e+06	AMWD01000002_684
51	1.19845e+06	AMWD01000002_685
51	1.19845e+06	AMWD01000002_686
51	1.19845e+06	AMWD01000002_687
51	1.19845e+06	AMWD01000002_688
51	1.19845e+06	AMWD01000002_689
51	1.19845e+06	AMWD01000002_690
51	1.19845e+06	AMWD01000002_691
51	1.19845e+06	AMWD01000002_692
51	1.19845e+06	AMWD01000002_693
51	1.19845e+06	AMWD01000002_694
51	1.19845e+06	AMWD01000002_695
51	1.19845e+06	AMWD01000002_696
51	1.19845e+06	AMWD01000002_697
51	1.19845e+06	AMWD01000002_698
51	1.19845e+06	AMWD01000002_699
52	1.23173e+06	AMWE01000004_1110
52	1.23173e+06	AMWE01000004_1111
52	1.23173e+06	AMWE01000004_1112
52	1.23173e+06	AMWE01000004_1113
52	1.23173e+06	AMWE01000004_1114
52	1.23173e+06	AMWE01000004_1115
52	1.23173e+06	AMWE01000004_1116
52	1.23173e+06	AMWE01000004_1117
52	1.23173e+06	AMWE01000004_1118
52	1.23173e+06	AMWE01000004_1119
52	1.23173e+06	AMWE01000004_1120
52	1.23173e+06	AMWE01000004_1121
52	1.23173e+06	AMWE01000004_1122
52	1.23173e+06	AMWE01000004_1123
52	1.23173e+06	AMWE01000004_1124
52	1.23173e+06	AMWE01000004_1125
52	1.23173e+06	AMWE01000004_1126
52	1.23173e+06	AMWE01000004_1127
53	2531839206	2532643449
53	2531839206	2532643450
53	2531839206	2532643451
53	2531839206	2532643452
53	2531839206	2532643453
53	2531839206	2532643454
53	2531839206	2532643455
53	2531839206	2532643456
53	2531839206	2532643457
53	2531839206	2532643458
53	2531839206	2532643459
53	2531839206	2532643460
53	2531839206	2532643461
53	2531839206	2532643462
53	2531839206	2532643463
53	2531839206	2532643464
53	2531839206	2532643465
53	2531839206	2532643466
53	2531839206	2532643467
53	2531839206	2532643468
53	2531839206	2532643469
53	2531839206	2532643470
53	2531839206	2532643471
53	2531839206	2532643472
53	2531839206	2532643473
53	2531839206	2532643474
54	1.22949e+06	AMYW01000027_29
54	1.22949e+06	AMYW01000027_30
54	1.22949e+06	AMYW01000027_31
54	1.22949e+06	AMYW01000027_32
54	1.22949e+06	AMYW01000027_33
54	1.22949e+06	AMYW01000027_34
54	1.22949e+06	AMYW01000027_35
54	1.22949e+06	AMYW01000027_36
54	1.22949e+06	AMYW01000027_37
54	1.22949e+06	AMYW01000027_38
54	1.22949e+06	AMYW01000027_39
54	1.22949e+06	AMYW01000027_40
54	1.22949e+06	AMYW01000027_41
54	1.22949e+06	AMYW01000027_42
54	1.22949e+06	AMYW01000027_43
54	1.22949e+06	AMYW01000027_44
54	1.22949e+06	AMYW01000027_45
54	1.22949e+06	AMYW01000027_46
54	1.22949e+06	AMYW01000027_47
54	1.22949e+06	AMYW01000027_48
54	1.22949e+06	AMYW01000027_49
54	1.22949e+06	AMYW01000027_50
54	1.22949e+06	AMYW01000027_51
54	1.22949e+06	AMYW01000027_52
54	1.22949e+06	AMYW01000027_53
54	1.22949e+06	AMYW01000027_54
54	1.22949e+06	AMYW01000027_55
54	1.22949e+06	AMYW01000027_56
54	1.22949e+06	AMYW01000027_57
54	1.22949e+06	AMYW01000027_58
54	1.22949e+06	AMYW01000027_59
55	2531839228	2532711860
55	2531839228	2532711861
55	2531839228	2532711862
55	2531839228	2532711863
55	2531839228	2532711864
55	2531839228	2532711865
55	2531839228	2532711866
55	2531839228	2532711867
55	2531839228	2532711868
55	2531839228	2532711869
55	2531839228	2532711870
55	2531839228	2532711871
55	2531839228	2532711872
55	2531839228	2532711873
55	2531839228	2532711874
55	2531839228	2532711875
55	2531839228	2532711876
55	2531839228	2532711877
55	2531839228	2532711878
55	2531839228	2532711879
55	2531839228	2532711880
55	2531839228	2532711881
55	2531839228	2532711882
55	2531839228	2532711883
55	2531839228	2532711884
55	2531839228	2532711885
55	2531839228	2532711886
55	2531839228	2532711887
55	2531839228	2532711888
55	2531839228	2532711889
56	2531839228	2532712831
56	2531839228	2532712832
56	2531839228	2532712833
56	2531839228	2532712834
56	2531839228	2532712835
56	2531839228	2532712836
56	2531839228	2532712837
56	2531839228	2532712838
56	2531839228	2532712839
56	2531839228	2532712840
56	2531839228	2532712841
56	2531839228	2532712842
56	2531839228	2532712843
56	2531839228	2532712844
56	2531839228	2532712845
56	2531839228	2532712846
56	2531839228	2532712847
56	2531839228	2532712848
56	2531839228	2532712849
56	2531839228	2532712850
56	2531839228	2532712851
56	2531839228	2532712852
56	2531839228	2532712853
56	2531839228	2532712854
56	2531839228	2532712855
56	2531839228	2532712856
56	2531839228	2532712857
57	2541047558	2543455427
57	2541047558	2543455428
57	2541047558	2543455429
57	2541047558	2543455430
57	2541047558	2543455431
57	2541047558	2543455432
57	2541047558	2543455433
57	2541047558	2543455434
57	2541047558	2543455435
57	2541047558	2543455436
57	2541047558	2543455437
57	2541047558	2543455438
57	2541047558	2543455439
57	2541047558	2543455440
57	2541047558	2543455441
57	2541047558	2543455442
57	2541047558	2543455443
57	2541047558	2543455444
57	2541047558	2543455445
57	2541047558	2543455446
57	2541047558	2543455447
57	2541047558	2543455448
57	2541047558	2543455449
57	2541047558	2543455450
57	2541047558	2543455451
58	1.05651e+06	ANFM01000002_43
58	1.05651e+06	ANFM01000002_44
58	1.05651e+06	ANFM01000002_45
58	1.05651e+06	ANFM01000002_46
58	1.05651e+06	ANFM01000002_47
58	1.05651e+06	ANFM01000002_48
58	1.05651e+06	ANFM01000002_49
58	1.05651e+06	ANFM01000002_50
58	1.05651e+06	ANFM01000002_51
58	1.05651e+06	ANFM01000002_52
58	1.05651e+06	ANFM01000002_53
58	1.05651e+06	ANFM01000002_54
58	1.05651e+06	ANFM01000002_55
58	1.05651e+06	ANFM01000002_56
58	1.05651e+06	ANFM01000002_57
58	1.05651e+06	ANFM01000002_58
58	1.05651e+06	ANFM01000002_59
58	1.05651e+06	ANFM01000002_60
58	1.05651e+06	ANFM01000002_61
58	1.05651e+06	ANFM01000002_62
58	1.05651e+06	ANFM01000002_63
58	1.05651e+06	ANFM01000002_64
58	1.05651e+06	ANFM01000002_65
58	1.05651e+06	ANFM01000002_66
58	1.05651e+06	ANFM01000002_67
58	1.05651e+06	ANFM01000002_68
58	1.05651e+06	ANFM01000002_69
58	1.05651e+06	ANFM01000002_70
58	1.05651e+06	ANFM01000002_71
58	1.05651e+06	ANFM01000002_72
58	1.05651e+06	ANFM01000002_73
58	1.05651e+06	ANFM01000002_74
58	1.05651e+06	ANFM01000002_75
58	1.05651e+06	ANFM01000002_76
58	1.05651e+06	ANFM01000002_77
58	1.05651e+06	ANFM01000002_78
58	1.05651e+06	ANFM01000002_79
58	1.05651e+06	ANFM01000002_80
58	1.05651e+06	ANFM01000002_81
58	1.05651e+06	ANFM01000002_82
58	1.05651e+06	ANFM01000002_83
58	1.05651e+06	ANFM01000002_84
58	1.05651e+06	ANFM01000002_85
58	1.05651e+06	ANFM01000002_86
58	1.05651e+06	ANFM01000002_87
59	2531839526	2533855865
59	2531839526	2533855866
59	2531839526	2533855867
59	2531839526	2533855868
59	2531839526	2533855869
59	2531839526	2533855870
59	2531839526	2533855871
59	2531839526	2533855872
59	2531839526	2533855873
59	2531839526	2533855874
59	2531839526	2533855875
59	2531839526	2533855876
59	2531839526	2533855877
59	2531839526	2533855878
59	2531839526	2533855879
59	2531839526	2533855880
59	2531839526	2533855881
59	2531839526	2533855882
59	2531839526	2533855883
59	2531839526	2533855884
59	2531839526	2533855885
59	2531839526	2533855886
59	2531839526	2533855887
59	2531839526	2533855888
59	2531839526	2533855889
59	2531839526	2533855890
59	2531839526	2533855891
59	2531839526	2533855892
59	2531839526	2533855893
59	2531839526	2533855894
59	2531839526	2533855895
59	2531839526	2533855896
59	2531839526	2533855897
59	2531839526	2533855898
59	2531839526	2533855899
59	2531839526	2533855900
59	2531839526	2533855901
59	2531839526	2533855902
59	2531839526	2533855903
59	2531839526	2533855904
59	2531839526	2533855905
59	2531839526	2533855906
59	2531839526	2533855907
59	2531839526	2533855908
60	2537562147	2539929130
60	2537562147	2539929131
60	2537562147	2539929132
60	2537562147	2539929133
60	2537562147	2539929134
60	2537562147	2539929135
60	2537562147	2539929136
60	2537562147	2539929137
60	2537562147	2539929138
60	2537562147	2539929139
60	2537562147	2539929140
60	2537562147	2539929141
60	2537562147	2539929142
60	2537562147	2539929143
60	2537562147	2539929144
60	2537562147	2539929145
60	2537562147	2539929146
60	2537562147	2539929147
60	2537562147	2539929148
60	2537562147	2539929149
60	2537562147	2539929150
60	2537562147	2539929151
60	2537562147	2539929152
60	2537562147	2539929153
60	2537562147	2539929154
60	2537562147	2539929155
60	2537562147	2539929156
60	2537562147	2539929157
61	1.19854e+06	AOBT01000009_11
61	1.19854e+06	AOBT01000009_12
61	1.19854e+06	AOBT01000009_13
61	1.19854e+06	AOBT01000009_14
61	1.19854e+06	AOBT01000009_15
61	1.19854e+06	AOBT01000009_16
61	1.19854e+06	AOBT01000009_17
61	1.19854e+06	AOBT01000009_18
61	1.19854e+06	AOBT01000009_19
61	1.19854e+06	AOBT01000009_20
61	1.19854e+06	AOBT01000009_21
61	1.19854e+06	AOBT01000009_22
61	1.19854e+06	AOBT01000009_23
61	1.19854e+06	AOBT01000009_24
61	1.19854e+06	AOBT01000009_25
61	1.19854e+06	AOBT01000009_26
61	1.19854e+06	AOBT01000009_27
61	1.19854e+06	AOBT01000009_28
61	1.19854e+06	AOBT01000009_29
61	1.19854e+06	AOBT01000009_30
61	1.19854e+06	AOBT01000009_31
61	1.19854e+06	AOBT01000009_32
61	1.19854e+06	AOBT01000009_33
61	1.19854e+06	AOBT01000009_34
61	1.19854e+06	AOBT01000009_35
61	1.19854e+06	AOBT01000009_36
61	1.19854e+06	AOBT01000009_37
61	1.19854e+06	AOBT01000009_38
61	1.19854e+06	AOBT01000009_39
61	1.19854e+06	AOBT01000009_40
62	2529293168	2531454926
62	2529293168	2531454927
62	2529293168	2531454928
62	2529293168	2531454929
62	2529293168	2531454930
62	2529293168	2531454931
62	2529293168	2531454932
62	2529293168	2531454933
62	2529293168	2531454934
62	2529293168	2531454935
62	2529293168	2531454936
62	2529293168	2531454937
62	2529293168	2531454938
62	2529293168	2531454939
62	2529293168	2531454940
62	2529293168	2531454941
62	2529293168	2531454942
62	2529293168	2531454943
62	2529293168	2531454944
62	2529293168	2531454945
62	2529293168	2531454946
63	675511	AOTL01000005_166
63	675511	AOTL01000005_167
63	675511	AOTL01000005_168
63	675511	AOTL01000005_169
63	675511	AOTL01000005_170
63	675511	AOTL01000005_171
63	675511	AOTL01000005_172
63	675511	AOTL01000005_173
63	675511	AOTL01000005_174
63	675511	AOTL01000005_175
63	675511	AOTL01000005_176
63	675511	AOTL01000005_177
63	675511	AOTL01000005_178
63	675511	AOTL01000005_179
63	675511	AOTL01000005_180
63	675511	AOTL01000005_181
63	675511	AOTL01000005_182
63	675511	AOTL01000005_183
63	675511	AOTL01000005_184
63	675511	AOTL01000005_185
63	675511	AOTL01000005_186
63	675511	AOTL01000005_187
63	675511	AOTL01000005_188
63	675511	AOTL01000005_189
63	675511	AOTL01000005_190
63	675511	AOTL01000005_191
63	675511	AOTL01000005_192
63	675511	AOTL01000005_193
63	675511	AOTL01000005_194
63	675511	AOTL01000005_195
63	675511	AOTL01000005_196
64	2511231134	2511750049
64	2511231134	2511750050
64	2511231134	2511750051
64	2511231134	2511750052
64	2511231134	2511750053
64	2511231134	2511750054
64	2511231134	2511750055
64	2511231134	2511750056
64	2511231134	2511750057
64	2511231134	2511750058
64	2511231134	2511750059
64	2511231134	2511750060
64	2511231134	2511750061
64	2511231134	2511750062
64	2511231134	2511750063
64	2511231134	2511750064
64	2511231134	2511750065
64	2511231134	2511750066
64	2511231134	2511750067
64	2511231134	2511750068
64	2511231134	2511750069
64	2511231134	2511750070
64	2511231134	2511750071
64	2511231134	2511750072
64	2511231134	2511750073
64	2511231134	2511750074
64	2511231134	2511750075
64	2511231134	2511750076
64	2511231134	2511750077
64	2511231134	2511750078
64	2511231134	2511750079
64	2511231134	2511750080
64	2511231134	2511750081
64	2511231134	2511750082
64	2511231134	2511750083
64	2511231134	2511750084
64	2511231134	2511750085
64	2511231134	2511750086
64	2511231134	2511750087
64	2511231134	2511750088
64	2511231134	2511750089
64	2511231134	2511750090
64	2511231134	2511750091
64	2511231134	2511750092
64	2511231134	2511750093
64	2511231134	2511750094
64	2511231134	2511750095
64	2511231134	2511750096
64	2511231134	2511750097
64	2511231134	2511750098
64	2511231134	2511750099
64	2511231134	2511750100
64	2511231134	2511750101
64	2511231134	2511750102
64	2511231134	2511750103
65	2563366569	2563614679
65	2563366569	2563614680
65	2563366569	2563614681
65	2563366569	2563614682
65	2563366569	2563614683
65	2563366569	2563614684
65	2563366569	2563614685
65	2563366569	2563614686
65	2563366569	2563614687
65	2563366569	2563614688
65	2563366569	2563614689
65	2563366569	2563614690
65	2563366569	2563614691
65	2563366569	2563614692
65	2563366569	2563614693
65	2563366569	2563614694
65	2563366569	2563614695
65	2563366569	2563614696
65	2563366569	2563614697
65	2563366569	2563614698
65	2563366569	2563614699
65	2563366569	2563614700
65	2563366569	2563614701
65	2563366569	2563614702
65	2563366569	2563614703
65	2563366569	2563614704
65	2563366569	2563614705
65	2563366569	2563614706
65	2563366569	2563614707
65	2563366569	2563614708
66	1.24547e+06	AP012603_4205
66	1.24547e+06	AP012603_4206
66	1.24547e+06	AP012603_4207
66	1.24547e+06	AP012603_4208
66	1.24547e+06	AP012603_4209
66	1.24547e+06	AP012603_4210
66	1.24547e+06	AP012603_4211
66	1.24547e+06	AP012603_4212
66	1.24547e+06	AP012603_4213
66	1.24547e+06	AP012603_4214
66	1.24547e+06	AP012603_4215
66	1.24547e+06	AP012603_4216
66	1.24547e+06	AP012603_4217
66	1.24547e+06	AP012603_4218
66	1.24547e+06	AP012603_4219
66	1.24547e+06	AP012603_4220
66	1.24547e+06	AP012603_4221
66	1.24547e+06	AP012603_4222
66	1.24547e+06	AP012603_4223
66	1.24547e+06	AP012603_4224
66	1.24547e+06	AP012603_4225
66	1.24547e+06	AP012603_4226
66	1.24547e+06	AP012603_4227
66	1.24547e+06	AP012603_4228
66	1.24547e+06	AP012603_4229
66	1.24547e+06	AP012603_4230
66	1.24547e+06	AP012603_4231
66	1.24547e+06	AP012603_4232
67	1.14913e+06	AP014862_4178
67	1.14913e+06	AP014862_4179
67	1.14913e+06	AP014862_4180
67	1.14913e+06	AP014862_4181
67	1.14913e+06	AP014862_4182
67	1.14913e+06	AP014862_4183
67	1.14913e+06	AP014862_4184
67	1.14913e+06	AP014862_4185
67	1.14913e+06	AP014862_4186
67	1.14913e+06	AP014862_4187
67	1.14913e+06	AP014862_4188
67	1.14913e+06	AP014862_4189
67	1.14913e+06	AP014862_4190
67	1.14913e+06	AP014862_4191
67	1.14913e+06	AP014862_4192
67	1.14913e+06	AP014862_4193
67	1.14913e+06	AP014862_4194
67	1.14913e+06	AP014862_4195
67	1.14913e+06	AP014862_4196
67	1.14913e+06	AP014862_4197
67	1.14913e+06	AP014862_4198
67	1.14913e+06	AP014862_4199
67	1.14913e+06	AP014862_4200
67	1.14913e+06	AP014862_4201
67	1.14913e+06	AP014862_4202
67	1.14913e+06	AP014862_4203
67	1.14913e+06	AP014862_4204
67	1.14913e+06	AP014862_4205
68	69.24	AP014940_1434
68	69.24	AP014940_1435
68	69.24	AP014940_1436
68	69.24	AP014940_1437
68	69.24	AP014940_1438
68	69.24	AP014940_1439
68	69.24	AP014940_1440
68	69.24	AP014940_1441
68	69.24	AP014940_1442
68	69.24	AP014940_1443
68	69.24	AP014940_1444
68	69.24	AP014940_1445
68	69.24	AP014940_1446
68	69.24	AP014940_1447
68	69.24	AP014940_1448
68	69.24	AP014940_1449
68	69.24	AP014940_1450
68	69.24	AP014940_1451
68	69.24	AP014940_1452
68	69.24	AP014940_1453
68	69.24	AP014940_1454
68	69.24	AP014940_1455
68	69.24	AP014940_1456
68	69.24	AP014940_1457
68	69.24	AP014940_1458
69	GCA_003925915.1	AP018756.1_2796
69	GCA_003925915.1	AP018756.1_2797
69	GCA_003925915.1	AP018756.1_2798
69	GCA_003925915.1	AP018756.1_2799
69	GCA_003925915.1	AP018756.1_2800
69	GCA_003925915.1	AP018756.1_2801
69	GCA_003925915.1	AP018756.1_2802
69	GCA_003925915.1	AP018756.1_2803
69	GCA_003925915.1	AP018756.1_2804
69	GCA_003925915.1	AP018756.1_2805
69	GCA_003925915.1	AP018756.1_2806
69	GCA_003925915.1	AP018756.1_2807
69	GCA_003925915.1	AP018756.1_2808
69	GCA_003925915.1	AP018756.1_2809
69	GCA_003925915.1	AP018756.1_2810
69	GCA_003925915.1	AP018756.1_2811
69	GCA_003925915.1	AP018756.1_2812
69	GCA_003925915.1	AP018756.1_2813
69	GCA_003925915.1	AP018756.1_2814
69	GCA_003925915.1	AP018756.1_2815
69	GCA_003925915.1	AP018756.1_2816
69	GCA_003925915.1	AP018756.1_2817
69	GCA_003925915.1	AP018756.1_2818
69	GCA_003925915.1	AP018756.1_2819
69	GCA_003925915.1	AP018756.1_2820
70	1.30695e+06	APMV01000015_246
70	1.30695e+06	APMV01000015_247
70	1.30695e+06	APMV01000015_248
70	1.30695e+06	APMV01000015_249
70	1.30695e+06	APMV01000015_250
70	1.30695e+06	APMV01000015_251
[truncated: 101,295 more rows]
