# Supplementary material for: A comprehensive catalogue of receptor-binding domains in extracellular contractile injection systems
Source: Nat Commun. 2026 Jan 22;17:1939. doi: 10.1038/s41467-026-68710-y (PMC12923769; doi:10.1038/s41467-026-68710-y)
Supplement: Supplementary file 3 — Supplementary Dataset 1-12 [file 41467_2026_68710_MOESM3_ESM.zip › Supplementary Datasets/Supplementary Data 11_ main database genome metadata.xlsx]

## Sheet: new_final_genome_0.8_new_sample
genome_id	source	metadata	phylum	class	order	family	genus	species
GCA_005893125.1	IMG_listed	environment terrestri soil soil	Actinobacteriota	Actinomycetia	Streptosporangiales	Streptosporangiaceae	Nonomuraea	Nonomuraea sp005893125
2872728642	IMG_new_bacteria	environment terrestri soil soil	Actinobacteriota	Actinomycetia	Streptosporangiales	Streptosporangiaceae	Nonomuraea
GCA_900323885.1	IMG_listed	isol soil sampl collect near kistna river andhra pradesh state india	Actinobacteriota	Actinomycetia	Streptosporangiales	Streptosporangiaceae	Nonomuraea	Nonomuraea parvosata
2870526370	IMG_new_bacteria	environment terrestri soil arid soil	Actinobacteriota	Actinomycetia	Streptosporangiales	Streptosporangiaceae	Nonomuraea	Nonomuraea jabiensis
GCA_008086045.1	IMG_listed	host associ plant root root	Actinobacteriota	Actinomycetia	Streptosporangiales	Streptosporangiaceae	Nonomuraea	Nonomuraea sp008086045
2873472684	IMG_new_bacteria	environment terrestri soil agricultur land soil soil vineyard georgian	Actinobacteriota	Actinomycetia	Streptosporangiales	Streptosporangiaceae	Nonomuraea	Nonomuraea angiospora
1.9094e+06	patric	soil	Actinobacteriota	Actinomycetia	Streptosporangiales	Streptosporangiaceae	Nonomuraea	Nonomuraea parvosata
2870609773	IMG_new_bacteria	environment terrestri soil soil soil	Actinobacteriota	Actinomycetia	Streptosporangiales	Streptosporangiaceae	Nonomuraea	Nonomuraea rubra
2873402043	IMG_new_bacteria	environment terrestri soil soil	Actinobacteriota	Actinomycetia	Streptomycetales	Streptomycetaceae	Streptomyces	Streptomyces rapamycinicus
GCA_007113545.2	IMG_listed	environment terrestri soil microscal soil grain	Actinobacteriota	Actinomycetia	Streptomycetales	Streptomycetaceae	Streptomyces	Streptomyces mirabilis
GCA_008065375.1	IMG_listed	environment terrestri soil desert soil	Actinobacteriota	Actinomycetia	Streptosporangiales	Streptosporangiaceae	Nonomuraea	Nonomuraea sp008065375
GCA_012034275.1	IMG_listed	banana shoot bio fertil	Actinobacteriota	Actinomycetia	Streptosporangiales	Streptosporangiaceae	Nonomuraea	Nonomuraea parvosata
2772190761	IMG_bacteria	host associ arthropoda reduvid bug medic	Actinobacteriota	Actinomycetia	Mycobacteriales	Pseudonocardiaceae	Kibdelosporangium	Kibdelosporangium sp000720375
SAMN03275747	blackwell	endospher plant populu trichocarpa	Actinobacteriota	Actinomycetia	Streptomycetales	Streptomycetaceae	Streptomyces	Streptomyces mirabilis
2767802757	IMG_bacteria	environment terrestri soil loami soil beneath bambu evolut	Myxococcota	Myxococcia	Myxococcales	Myxococcaceae	Cystobacter	Cystobacter fuscus_A
GCA_005144635.1	IMG_listed	environment terrestri soil upper soil	Myxococcota	Polyangia	Polyangiales	Polyangiaceae	Polyangium	Polyangium sp005144635
GCA_007113585.2	IMG_listed	environment terrestri soil microscal soil grain	Actinobacteriota	Actinomycetia	Streptomycetales	Streptomycetaceae	Streptomyces	Streptomyces mirabilis
GCA_007113505.2	IMG_listed	environment terrestri soil microscal soil grain	Actinobacteriota	Actinomycetia	Streptomycetales	Streptomycetaceae	Streptomyces	Streptomyces mirabilis
GCA_012273535.1	IMG_listed	environment terrestri soil grain soil rhizospher later root	Actinobacteriota	Actinomycetia	Streptomycetales	Streptomycetaceae	Streptomyces	Streptomyces sp002846625
2767802756	IMG_bacteria	environment terrestri soil soil evolut	Myxococcota	Polyangia	Nannocystales	Nannocystaceae	Nannocystis	Nannocystis exedens
GCA_007113485.2	IMG_listed	environment terrestri soil microscal soil grain	Actinobacteriota	Actinomycetia	Streptomycetales	Streptomycetaceae	Streptomyces	Streptomyces mirabilis
GCA_007113425.2	IMG_listed	environment terrestri soil microscal soil grain	Actinobacteriota	Actinomycetia	Streptomycetales	Streptomycetaceae	Streptomyces	Streptomyces mirabilis
1912.5	patric	soil	Actinobacteriota	Actinomycetia	Streptomycetales	Streptomycetaceae	Streptomyces	Streptomyces violaceusniger_A
2799112271	IMG_new_bacteria	environment terrestri soil soil	Actinobacteriota	Actinomycetia	Mycobacteriales	Pseudonocardiaceae	Actinocrispum	Actinocrispum wychmicini
GCA_007113565.2	IMG_listed	environment terrestri soil microscal soil grain	Actinobacteriota	Actinomycetia	Streptomycetales	Streptomycetaceae	Streptomyces	Streptomyces mirabilis
2913549288	IMG_new_bacteria	environment terrestri soil rhizospher soil rhizospher soil depth cm	Actinobacteriota	Actinomycetia	Streptomycetales	Streptomycetaceae	Streptomyces	Streptomyces iranensis
2675903223	IMG_new_bacteria	environment terrestri soil dri decidu forest soil	Actinobacteriota	Actinomycetia	Mycobacteriales	Pseudonocardiaceae	Kutzneria	Kutzneria buriramensis
GCA_000092385.1	IMG_listed	free live environment terrestri soil soil soil sampl collect harbin china	Actinobacteriota	Actinomycetia	Streptomycetales	Streptomycetaceae	Streptomyces	Streptomyces milbemycinicus
GCA_007113665.2	IMG_listed	environment terrestri soil microscal soil grain	Actinobacteriota	Actinomycetia	Streptomycetales	Streptomycetaceae	Streptomyces	Streptomyces mirabilis
2863121742	IMG_new_bacteria	environment terrestri soil soil	Actinobacteriota	Actinomycetia	Streptomycetales	Streptomycetaceae	Streptomyces	Streptomyces mirabilis
2863166289	IMG_new_bacteria	environment terrestri soil soil	Actinobacteriota	Actinomycetia	Streptomycetales	Streptomycetaceae	Streptomyces	Streptomyces mirabilis
GCA_002812405.1	IMG_listed	fungu grow termit nest	Actinobacteriota	Actinomycetia	Streptomycetales	Streptomycetaceae	Streptomyces	Streptomyces solisilvae
2757320534	IMG_bacteria	environment terrestri soil bulk soil	Proteobacteria	Gammaproteobacteria	Burkholderiales	Burkholderiaceae	Caballeronia	Caballeronia mineralivorans
GCA_900129675.1	IMG_listed	forest soil	Proteobacteria	Alphaproteobacteria	Rhizobiales	Xanthobacteraceae	Bradyrhizobium	Bradyrhizobium erythrophlei_A
GCA_011516625.2	IMG_listed	host associ plant root root nodul soybean plant inocul root zone soil amphicarpaea bracteata	Proteobacteria	Alphaproteobacteria	Rhizobiales	Xanthobacteraceae	Bradyrhizobium	Bradyrhizobium septentrionale
2926808079	IMG_new_bacteria	host associ plant glycin max glycin max	Proteobacteria	Alphaproteobacteria	Rhizobiales	Xanthobacteraceae	Bradyrhizobium	Bradyrhizobium japonicum
2740891879	IMG_new_bacteria	environment terrestri soil bulk soil	Proteobacteria	Gammaproteobacteria	Burkholderiales	Burkholderiaceae	Caballeronia	Caballeronia udeis
2756170298	IMG_bacteria	environment terrestri soil bulk soil	Proteobacteria	Gammaproteobacteria	Burkholderiales	Burkholderiaceae	Caballeronia	Caballeronia udeis
2917960780	IMG_new_bacteria	environment terrestri soil soil soil	Actinobacteriota	Actinomycetia	Mycobacteriales	Micromonosporaceae	Actinoplanes	Actinoplanes couchii
2775507097	IMG_bacteria	environment terrestri soil soil soil environment	Actinobacteriota	Actinomycetia	Streptomycetales	Streptomycetaceae	Streptomyces	Streptomyces olivochromogenes
2744055287	IMG_new_bacteria	environment terrestri soil bulk soil	Proteobacteria	Gammaproteobacteria	Burkholderiales	Burkholderiaceae	Caballeronia	Caballeronia udeis
2754412539	IMG_new_bacteria	environment terrestri soil bulk soil	Proteobacteria	Gammaproteobacteria	Burkholderiales	Burkholderiaceae	Caballeronia	Caballeronia mineralivorans
2616644814	IMG_new_bacteria	populu root endospher	Actinobacteriota	Actinomycetia	Streptomycetales	Streptomycetaceae	Streptomyces	Streptomyces mirabilis
169431	patric	soil	Proteobacteria	Gammaproteobacteria	Burkholderiales	Burkholderiaceae	Paraburkholderia	Paraburkholderia hospita
2808606959	IMG_new_bacteria	environment terrestri soil soil soil	Actinobacteriota	Actinomycetia	Streptosporangiales	Streptosporangiaceae	Nonomuraea	Nonomuraea polychroma
2861736478	IMG_new_bacteria	host associ plant plant symbiont host artemisia annua surfac steril sampl artemisia annua l	Actinobacteriota	Actinomycetia	Streptosporangiales	Streptosporangiaceae	Nonomuraea	Nonomuraea endophytica
GCA_900215135.1	IMG_listed	host associ plant	Proteobacteria	Gammaproteobacteria	Burkholderiales	Burkholderiaceae	Caballeronia	Caballeronia udeis
GCA_000746395.1	IMG_listed	populu root endospher	Actinobacteriota	Actinomycetia	Streptomycetales	Streptomycetaceae	Streptomyces	Streptomyces mirabilis_A
2772190741	IMG_bacteria	environment terrestri soil soil medic	Actinobacteriota	Actinomycetia	Mycobacteriales	Micromonosporaceae	Dactylosporangium	Dactylosporangium aurantiacum
GCA_000372745.1	IMG_listed	environment terrestri soil soil soil	Actinobacteriota	Actinomycetia	Streptomycetales	Streptomycetaceae	Embleya	Embleya scabrispora
285514	patric	barn yard manur	Actinobacteriota	Actinomycetia	Streptomycetales	Streptomycetaceae	Streptomyces	Streptomyces xylophagus
GCA_003203775.1	IMG_listed	cave corraloid	Actinobacteriota	Actinomycetia	Streptosporangiales	Streptosporangiaceae	Streptosporangium	Streptosporangium subroseum
GCA_000265115.1	IMG_listed	environment terrestri soil	Proteobacteria	Gammaproteobacteria	Burkholderiales	Burkholderiaceae	Paraburkholderia	Paraburkholderia hospita
543632	patric	rhizospher plant	Actinobacteriota	Actinomycetia	Mycobacteriales	Micromonosporaceae	Actinoplanes	Actinoplanes subtropicus
2744055288	IMG_new_bacteria	environment terrestri soil bulk soil	Proteobacteria	Gammaproteobacteria	Burkholderiales	Burkholderiaceae	Caballeronia	Caballeronia udeis
2687453737	IMG_bacteria	symbiot host associ microbi bacteria coriaria myrtifolia root nodul coriaria myrtifolia	Actinobacteriota	Actinomycetia	Mycobacteriales	Frankiaceae	Frankia	Frankia sp001854805
2784132064	IMG_bacteria	environment terrestri soil bulk soil	Proteobacteria	Gammaproteobacteria	Burkholderiales	Burkholderiaceae	Caballeronia	Caballeronia udeis
2740891848	IMG_new_bacteria	environment terrestri soil bulk soil	Proteobacteria	Gammaproteobacteria	Burkholderiales	Burkholderiaceae	Paraburkholderia	Paraburkholderia sp900142905
2728369518	IMG_new_bacteria	environment terrestri soil soil	Actinobacteriota	Actinomycetia	Mycobacteriales	Micromonosporaceae	Actinoplanes	Actinoplanes italicus
2927124413	IMG_new_bacteria	host associ plant glycin max glycin max	Proteobacteria	Alphaproteobacteria	Rhizobiales	Xanthobacteraceae	Bradyrhizobium	Bradyrhizobium japonicum
2744055058	IMG_new_bacteria	environment terrestri soil bulk soil	Proteobacteria	Gammaproteobacteria	Burkholderiales	Burkholderiaceae	Caballeronia	Caballeronia mineralivorans
1.15806e+06	patric	manchurian wild rice zizania latifolia isol dongxiang wild rice root dongxiang wild rice root	Actinobacteriota	Actinomycetia	Streptomycetales	Streptomycetaceae	Streptomyces	Streptomyces asiaticus
1.33463e+06	patric	terrestri	Myxococcota	Myxococcia	Myxococcales	Myxococcaceae	Myxococcus	Myxococcus fulvus
2711768613	IMG_new_bacteria	host associ plant rhizospher root rhizospher root nodul soil populu deltoid tree rhizospher tennesse	Proteobacteria	Gammaproteobacteria	Burkholderiales	Burkholderiaceae	Paraburkholderia	Paraburkholderia hospita
2751185491	IMG_new_bacteria	environment terrestri soil bulk soil	Proteobacteria	Gammaproteobacteria	Burkholderiales	Burkholderiaceae	Paraburkholderia	Paraburkholderia sp900142905
GCA_006334985.2	IMG_listed	host associ plant root root	Actinobacteriota	Actinomycetia	Streptosporangiales	Streptosporangiaceae	Nonomuraea	Nonomuraea phyllanthi
359159	patric	soil	Actinobacteriota	Actinomycetia	Streptosporangiales	Streptosporangiaceae	Nonomuraea	Nonomuraea candida
GCA_002214185.1	IMG_listed	host associ arthropoda ant head	Actinobacteriota	Actinomycetia	Streptomycetales	Streptomycetaceae	Streptomyces	Streptomyces capitiformicae
1.12095e+06	patric	soil soil	Actinobacteriota	Actinomycetia	Mycobacteriales	Micromonosporaceae	Actinoplanes	Actinoplanes globisporus
653045	patric	terrestri	Actinobacteriota	Actinomycetia	Streptomycetales	Streptomycetaceae	Streptomyces	Streptomyces violaceusniger_A
2754412711	IMG_new_bacteria	environment terrestri soil bulk soil	Proteobacteria	Gammaproteobacteria	Burkholderiales	Burkholderiaceae	Caballeronia	Caballeronia udeis
33876.3	patric	soil	Actinobacteriota	Actinomycetia	Mycobacteriales	Micromonosporaceae	Catenuloplanes	Catenuloplanes japonicus
159450	patric	amphipterygium adstringen isol amphipterygium adstringen leav tropic	Actinobacteriota	Actinomycetia	Streptomycetales	Streptomycetaceae	Embleya	Embleya scabrispora_A
GCA_009765355.1	IMG_listed	host associ plant root root	Actinobacteriota	Actinomycetia	Mycobacteriales	Pseudonocardiaceae	Amycolatopsis	Amycolatopsis anabasis
66378.4	patric	soil	Actinobacteriota	Actinomycetia	Streptomycetales	Streptomycetaceae	Streptomyces	Streptomyces flaveus
GCA_008369935.1	IMG_listed	environment terrestri soil ginseng cultiv soil	Proteobacteria	Gammaproteobacteria	Burkholderiales	Burkholderiaceae	Paraburkholderia	Paraburkholderia panacisoli
1.41554e+06	patric	wheat field soil	Actinobacteriota	Actinomycetia	Mycobacteriales	Pseudonocardiaceae	Actinosynnema	Actinosynnema sp001280085
1.08955e+06	patric	soil soil	Actinobacteriota	Actinomycetia	Mycobacteriales	Pseudonocardiaceae	Amycolatopsis	Amycolatopsis balhimycina
2919860931	IMG_new_bacteria	environment terrestri soil soil	Actinobacteriota	Actinomycetia	Mycobacteriales	Micromonosporaceae	Actinoplanes	Actinoplanes tereljensis
GCA_900111765.1	IMG_listed	environment terrestri soil soil soil	Myxococcota	Myxococcia	Myxococcales	Myxococcaceae	Myxococcus	Myxococcus fulvus
GCA_003330805.1	IMG_listed	soil	Proteobacteria	Gammaproteobacteria	Burkholderiales	Burkholderiaceae	Paraburkholderia	Paraburkholderia hospita
2695420963	IMG_new_bacteria	environment terrestri soil soil	Actinobacteriota	Actinomycetia	Mycobacteriales	Micromonosporaceae	Actinoplanes	Actinoplanes xinjiangensis
1.46389e+06	patric	soil	Actinobacteriota	Actinomycetia	Streptomycetales	Streptomycetaceae	Streptomyces	Streptomyces flaveolus_A
2634166371	IMG_new_bacteria	environment terrestri soil soil	Actinobacteriota	Actinomycetia	Streptomycetales	Streptomycetaceae	Streptomyces	Streptomyces antimycoticus
SAMD00034892	blackwell	villag biom farm farm soil	Actinobacteriota	Actinomycetia	Streptomycetales	Streptomycetaceae	Streptomyces	Streptomyces acidiscabies
92644.3	patric	soil temperatur	Actinobacteriota	Actinomycetia	Streptomycetales	Streptomycetaceae	Streptomyces	Streptomyces solisilvae
GCA_001425805.1	IMG_listed	arabidopsi root	Actinobacteriota	Actinomycetia	Streptomycetales	Streptomycetaceae	Streptomyces	Streptomyces canus
2873422137	IMG_new_bacteria	host associ mammal equin placenta	Actinobacteriota	Actinomycetia	Mycobacteriales	Pseudonocardiaceae	Amycolatopsis	Amycolatopsis lexingtonensis
GCA_013373785.1	IMG_listed	host associ plant nodul root root nodul soybean plant inocul root zone soil desmodium canadens	Proteobacteria	Alphaproteobacteria	Rhizobiales	Xanthobacteraceae	Bradyrhizobium	Bradyrhizobium septentrionale
2728369520	IMG_bacteria	host associ plant root thai glutin rice plant	Actinobacteriota	Actinomycetia	Mycobacteriales	Pseudonocardiaceae	Actinophytocola	Actinophytocola oryzae
GCA_000719205.1	IMG_listed	environment terrestri soil soil	Actinobacteriota	Actinomycetia	Mycobacteriales	Pseudonocardiaceae	Lentzea	Lentzea aerocolonigenes
1.46392e+06	patric	soil	Actinobacteriota	Actinomycetia	Streptomycetales	Streptomycetaceae	Streptomyces	Streptomyces sp000720765
2775507131	IMG_bacteria	marin spong environment	Actinobacteriota	Actinomycetia	Streptomycetales	Streptomycetaceae	Streptomyces	Streptomyces dysideae
2728369483	IMG_bacteria	environment terrestri soil soil soil	Actinobacteriota	Actinomycetia	Mycobacteriales	Pseudonocardiaceae	Umezawaea	Umezawaea tangerina
GCA_003963535.1	IMG_listed	soil	Actinobacteriota	Actinomycetia	Streptomycetales	Streptomycetaceae	Streptomyces	Streptomyces cyaneochromogenes
1.90514e+06	patric	gravel soil cm depth atacama desert	Actinobacteriota	Actinomycetia	Mycobacteriales	Pseudonocardiaceae	Amycolatopsis	Amycolatopsis vastitatis
SAMN03275768	blackwell	endospher plant populu trichocarpa	Actinobacteriota	Actinomycetia	Streptomycetales	Streptomycetaceae	Streptomyces	Streptomyces sp001298575
GCA_011516635.2	IMG_listed	host associ plant nodul root root nodul soybean plant inocul root zone soil apio americana	Proteobacteria	Alphaproteobacteria	Rhizobiales	Xanthobacteraceae	Bradyrhizobium	Bradyrhizobium sp011516635
2634166338	IMG_new_bacteria	environment aquat sediment sediment	Actinobacteriota	Actinomycetia	Mycobacteriales	Micromonosporaceae	Actinoplanes	Actinoplanes derwentensis
2913531621	IMG_new_bacteria	soil soil	Actinobacteriota	Actinomycetia	Streptomycetales	Streptomycetaceae	Streptomyces	Streptomyces griseochromogenes
858632	patric	garden soil	Actinobacteriota	Actinomycetia	Streptomycetales	Streptomycetaceae	Streptomyces	Streptomyces sp900290235
GCA_000685075.1	IMG_listed	environment terrestri temper forest soil soil acid forest soil bulk soil	Proteobacteria	Gammaproteobacteria	Burkholderiales	Burkholderiaceae	Paraburkholderia	Paraburkholderia oxyphila
SAMD00034893	blackwell	villag biom farm farm soil	Actinobacteriota	Actinomycetia	Streptomycetales	Streptomycetaceae	Streptomyces	Streptomyces acidiscabies
GCA_002994635.1	IMG_listed	environment aquat marin marin environ	Myxococcota	Polyangia	Nannocystales	Nannocystaceae	Enhygromyxa	Enhygromyxa salina_B
GCA_011516645.2	IMG_listed	host associ plant root root nodul soybean plant inocul root zone soil amphicarpaea bracteata	Proteobacteria	Alphaproteobacteria	Rhizobiales	Xanthobacteraceae	Bradyrhizobium	Bradyrhizobium septentrionale
640963030	IMG_bacteria	free live environment aquat intertid zone marin marin sandi beach iriomot jima island japan environment marin microbi initi mmi beach	Myxococcota	Polyangia	Nannocystales	Nannocystaceae	Plesiocystis	Plesiocystis pacifica
SAMD00034891	blackwell	villag biom farm farm soil	Actinobacteriota	Actinomycetia	Streptomycetales	Streptomycetaceae	Streptomyces	Streptomyces turgidiscabies
2765236022	IMG_bacteria	environment terrestri soil soil medic	Actinobacteriota	Actinomycetia	Streptomycetales	Streptomycetaceae	Streptomyces	Streptomyces cadmiisoli
GCA_003403055.1	IMG_listed	host associ root nodul	Actinobacteriota	Actinomycetia	Streptomycetales	Streptomycetaceae	Streptomyces	Streptomyces sp003403055
GCA_001447075.1	IMG_listed	soil	Actinobacteriota	Actinomycetia	Streptomycetales	Streptomycetaceae	Streptomyces	Streptomyces olivaceoviridis
GCA_000720805.1	IMG_listed	environment terrestri soil soil	Actinobacteriota	Actinomycetia	Streptomycetales	Streptomycetaceae	Streptomyces	Streptomyces violaceoruber_B
GCA_001613065.1	IMG_listed	environment terrestri temper forest soil soil pine forest soil bulk soil	Actinobacteriota	Actinomycetia	Mycobacteriales	Mycobacteriaceae	Nocardia	Nocardia miyunensis
2873412701	IMG_new_bacteria	host associ plant star like common scab lesion potato tuber	Actinobacteriota	Actinomycetia	Streptomycetales	Streptomycetaceae	Streptomyces	Streptomyces stelliscabiei
2767802057	IMG_bacteria	environment terrestri soil soil medic	Actinobacteriota	Actinomycetia	Streptomycetales	Streptomycetaceae	Streptomyces	Streptomyces spiralis
479434	patric	terrestri	Actinobacteriota	Actinomycetia	Streptomycetales	Catenulisporaceae	Catenulispora	Catenulispora acidiphila
2711768182	IMG_bacteria	free live environment terrestri soil soil soil sampl collect shizuoka prefectur japan medic	Actinobacteriota	Actinomycetia	Streptomycetales	Streptomycetaceae	Streptomyces	Streptomyces avermitilis
269536	patric	hostassoci casuarina equisetifolia isol casuarina cunninghamiana plant root	Actinobacteriota	Actinomycetia	Mycobacteriales	Frankiaceae	Frankia	Frankia irregularis
GCA_003668935.1	IMG_listed	environment terrestri soil soil	Myxococcota	Myxococcia	Myxococcales	Myxococcaceae	Corallococcus	Corallococcus exiguus
GCA_004023625.1	IMG_listed	environment terrestri cave deep subsurfac karst cave sediment floor sediment	Actinobacteriota	Actinomycetia	Streptomycetales	Streptomycetaceae	Streptomyces	Streptomyces cavernae
GCA_002108935.1	IMG_listed	host associ root nodul	Proteobacteria	Alphaproteobacteria	Rhizobiales	Xanthobacteraceae	Bradyrhizobium	Bradyrhizobium sp011516635
2863024190	IMG_new_bacteria	environment terrestri soil soil soil japan	Actinobacteriota	Actinomycetia	Mycobacteriales	Pseudonocardiaceae	Kutzneria	Kutzneria kofuensis
2636416168	IMG_bacteria	environment terrestri sand soil coastal sand evolut	Myxococcota	Polyangia	Nannocystales	Nannocystaceae	Enhygromyxa	Enhygromyxa salina_C
2926992252	IMG_new_bacteria	host associ plant glycin max glycin max	Proteobacteria	Alphaproteobacteria	Rhizobiales	Xanthobacteraceae	Bradyrhizobium	Bradyrhizobium japonicum
2786546132	IMG_new_bacteria	host associ plant root sorghum bicolor sorghum root	Actinobacteriota	Actinomycetia	Streptomycetales	Streptomycetaceae	Streptomyces	Streptomyces sp003814525
2695420918	IMG_new_bacteria	forest soil	Proteobacteria	Gammaproteobacteria	Burkholderiales	Burkholderiaceae	Paraburkholderia	Paraburkholderia sp900142905
2724679919	IMG_bacteria	environment terrestri soil soil soil	Actinobacteriota	Actinomycetia	Mycobacteriales	Micromonosporaceae	Actinoplanes	Actinoplanes cyaneus
2873296955	IMG_new_bacteria	environment terrestri soil soil soil wisconsin	Actinobacteriota	Actinomycetia	Mycobacteriales	Micromonosporaceae	Actinoplanes	Actinoplanes lobatus
GCA_000583735.1	IMG_listed	environment terrestri soil soil soil	Actinobacteriota	Actinomycetia	Mycobacteriales	Mycobacteriaceae	Rhodococcus	Rhodococcus wratislaviensis
GCA_004524855.1	IMG_listed	forest soil	Proteobacteria	Gammaproteobacteria	Burkholderiales	Burkholderiaceae	Paraburkholderia	Paraburkholderia oxyphila
2561511169	IMG_bacteria	antibiot product biotechnolog	Actinobacteriota	Actinomycetia	Streptomycetales	Streptomycetaceae	Streptomyces	Streptomyces olivaceoviridis
2675903218	IMG_bacteria	environment terrestri soil soil soil rice paddi agricultur land	Actinobacteriota	Actinomycetia	Mycobacteriales	Micromonosporaceae	Actinoplanes	Actinoplanes philippinensis
479433	patric	terrestri	Actinobacteriota	Actinomycetia	Streptosporangiales	Streptosporangiaceae	Streptosporangium	Streptosporangium roseum
GCA_003568675.1	IMG_listed	environment terrestri soil soil	Actinobacteriota	Actinomycetia	Streptomycetales	Streptomycetaceae	Streptomyces	Streptomyces sporangiiformans
GCA_000519245.1	IMG_listed	symbiot host associ plant nodul root host plant root root nodul soil root nodul parapiptadenia rigida non pathogen	Proteobacteria	Gammaproteobacteria	Burkholderiales	Burkholderiaceae	Paraburkholderia	Paraburkholderia azotifigens
2634166899	IMG_bacteria	environment terrestri soil soil soil	Actinobacteriota	Actinomycetia	Mycobacteriales	Pseudonocardiaceae	Amycolatopsis	Amycolatopsis tolypomycina
1.41555e+06	patric	soil	Actinobacteriota	Actinomycetia	Streptomycetales	Streptomycetaceae	Streptomyces	Streptomyces sp001279775
2.02033e+06	patric	soil mountain	Actinobacteriota	Actinomycetia	Streptomycetales	Streptomycetaceae	Streptomyces	Streptomyces sp002803155
GCA_009429145.1	IMG_listed	environment terrestri soil soil	Actinobacteriota	Actinomycetia	Mycobacteriales	Pseudonocardiaceae	Amycolatopsis	Amycolatopsis sp009429145
GCA_013280595.1	IMG_listed	environment terrestri soil soil	Actinobacteriota	Actinomycetia	Mycobacteriales	Pseudonocardiaceae	Kibdelosporangium	Kibdelosporangium persicum
2521172697	IMG_bacteria	environment terrestri soil soil evolut	Myxococcota	Myxococcia	Myxococcales	Myxococcaceae	Myxococcus	Myxococcus stipitatus
1.26245e+06	patric	soil	Actinobacteriota	Actinomycetia	Streptomycetales	Streptomycetaceae	Streptomyces	Streptomyces yunnanensis
GCA_000737325.2	IMG_listed	environment terrestri soil soil plant residu	Myxococcota	Polyangia	Polyangiales	Sandaracinaceae	Sandaracinus	Sandaracinus amylolyticus
375.28	patric	soybean nodul	Proteobacteria	Alphaproteobacteria	Rhizobiales	Xanthobacteraceae	Bradyrhizobium	Bradyrhizobium japonicum
2751185783	IMG_bacteria	environment terrestri soil garden soil medic	Actinobacteriota	Actinomycetia	Mycobacteriales	Micromonosporaceae	Actinoplanes	Actinoplanes rectilineatus
2576861049	IMG_bacteria	homo sapien medic	Actinobacteriota	Actinomycetia	Streptosporangiales	Streptosporangiaceae	Spirillospora	Spirillospora madurae
2675903153	IMG_bacteria	host associ mammal equin placenta	Actinobacteriota	Actinomycetia	Mycobacteriales	Pseudonocardiaceae	Amycolatopsis	Amycolatopsis pretoriensis
GCA_004348985.1	IMG_listed	environment terrestri soil desert soil	Actinobacteriota	Actinomycetia	Mycobacteriales	Pseudonocardiaceae	Saccharopolyspora	Saccharopolyspora sp004348985
2693430035	IMG_bacteria	forest soil	Proteobacteria	Alphaproteobacteria	Rhizobiales	Beijerinckiaceae	GAS188	GAS188 sp900104855
648028006	IMG_bacteria	antibiot product biotechnolog pharmaceut	Actinobacteriota	Actinomycetia	Mycobacteriales	Pseudonocardiaceae	Amycolatopsis	Amycolatopsis mediterranei
GCA_001866675.1	IMG_listed	mangrov	Actinobacteriota	Actinomycetia	Streptomycetales	Streptomycetaceae	Streptomyces	Streptomyces monashensis
2775507096	IMG_bacteria	environment terrestri soil soil soil environment	Actinobacteriota	Actinomycetia	Streptomycetales	Streptomycetaceae	Streptomyces	Streptomyces olivaceoviridis
GCA_004402975.1	IMG_listed	host associ plant root root nodul	Proteobacteria	Gammaproteobacteria	Burkholderiales	Burkholderiaceae	Paraburkholderia	Paraburkholderia phytofirmans
649633096	IMG_bacteria	free live host associ plant heterotroph soil commonli isol wood bark biotechnolog cancer treatment	Myxococcota	Myxococcia	Myxococcales	Myxococcaceae	Stigmatella	Stigmatella aurantiaca_A
2775507091	IMG_bacteria	environment	Actinobacteriota	Actinomycetia	Streptomycetales	Streptomycetaceae	Streptomyces	Streptomyces caeruleatus
2634166331	IMG_bacteria	host associ mycetoma pedi tissu	Actinobacteriota	Actinomycetia	Streptosporangiales	Streptosporangiaceae	Spirillospora	Spirillospora madurae
GCA_001866665.1	IMG_listed	mangrov	Actinobacteriota	Actinomycetia	Streptomycetales	Streptomycetaceae	Streptomyces	Streptomyces monashensis
2623620427	IMG_bacteria	environment aquat drink water freshwat drink water filter ann arbor michigan usa	Myxococcota	Polyangia	Nannocystales	Nannocystaceae	Ga0077550	Ga0077550 sp001464385
1.4241e+06	patric	potato solanum tuberosum potato tropic	Actinobacteriota	Actinomycetia	Streptomycetales	Streptomycetaceae	Streptomyces	Streptomyces niveiscabiei
2863105245	IMG_new_bacteria	soil soil	Actinobacteriota	Actinomycetia	Mycobacteriales	Pseudonocardiaceae	Kutzneria	Kutzneria viridogrisea
2827618455	IMG_new_bacteria	environment terrestri soil soil soil	Actinobacteriota	Actinomycetia	Streptosporangiales	Streptosporangiaceae	Nonomuraea	Nonomuraea dietziae
284037	patric	rice oryza sativa rice	Actinobacteriota	Actinomycetia	Streptomycetales	Streptomycetaceae	Streptomyces	Streptomyces hygroscopicus
2863206357	IMG_new_bacteria	environment terrestri soil soil soil cliff	Actinobacteriota	Actinomycetia	Streptosporangiales	Streptosporangiaceae	Spirillospora
GCA_003024195.1	IMG_listed	host associ	Actinobacteriota	Actinomycetia	Streptomycetales	Streptomycetaceae	Streptomyces	Streptomyces dioscori
GCA_003261055.1	IMG_listed	soil	Actinobacteriota	Actinomycetia	Streptomycetales	Streptomycetaceae	Streptomyces	Streptomyces cadmiisoli
GCA_003937945.1	IMG_listed	arbuscular mycorrhiza fungal spore	Actinobacteriota	Actinomycetia	Mycobacteriales	Pseudonocardiaceae	Amycolatopsis	Amycolatopsis eburnea
SAMD00079858	blackwell	field soil rhizospher root nodul glycin max	Proteobacteria	Alphaproteobacteria	Rhizobiales	Xanthobacteraceae	Bradyrhizobium	Bradyrhizobium japonicum
GCA_011067745.1	IMG_listed	environment terrestri soil soil	Actinobacteriota	Actinomycetia	Mycobacteriales	Pseudonocardiaceae	Lentzea	Lentzea alba
GCA_001484565.1	IMG_listed	soil	Actinobacteriota	Actinomycetia	Streptomycetales	Streptomycetaceae	Streptomyces	Streptomyces sp001484565
75293.3	patric	soil sampl	Actinobacteriota	Actinomycetia	Streptomycetales	Streptomycetaceae	Streptomyces	Streptomyces solisilvae
1.85459e+06	patric	monostroma hariotii	Actinobacteriota	Actinomycetia	Mycobacteriales	Pseudonocardiaceae	Pseudonocardia	Pseudonocardia sp002262885
GCA_009184865.1	IMG_listed	host associ plant leaf phyllospher plant leav	Actinobacteriota	Actinomycetia	Streptomycetales	Streptomycetaceae	Streptomyces	Streptomyces phaeolivaceus
2001.4	patric	paddi field soil	Actinobacteriota	Actinomycetia	Streptosporangiales	Streptosporangiaceae	Streptosporangium	Streptosporangium canum
SAMD00079860	blackwell	field soil rhizospher root nodul glycin max	Proteobacteria	Alphaproteobacteria	Rhizobiales	Xanthobacteraceae	Bradyrhizobium	Bradyrhizobium japonicum
2634166311	IMG_bacteria	environment terrestri soil soil soil	Actinobacteriota	Actinomycetia	Mycobacteriales	Pseudonocardiaceae	Lentzea	Lentzea waywayandensis
646564576	levy	free live scab diseas soil pathogen	Actinobacteriota	Actinomycetia	Streptomycetales	Streptomycetaceae	Streptomyces	Streptomyces scabiei
2718218430	IMG_bacteria	host associ plant glycin max	Proteobacteria	Alphaproteobacteria	Rhizobiales	Xanthobacteraceae	Bradyrhizobium	Bradyrhizobium sp011516635
GCA_003688995.1	IMG_listed	host associ tissu paullinia cupana mart duck	Actinobacteriota	Actinomycetia	Streptomycetales	Streptomycetaceae	Streptomyces	Streptomyces shenzhenensis
GCA_003999975.1	IMG_listed	environment terrestri soil soil	Actinobacteriota	Actinomycetia	Mycobacteriales	Micromonosporaceae	Actinoplanes	Actinoplanes sp003999975
SAMN03275776	blackwell	endospher plant populu trichocarpa besc	Actinobacteriota	Actinomycetia	Streptomycetales	Streptomycetaceae	Streptomyces	Streptomyces sp001298545
172088	patric	host plant root root nodul soil	Proteobacteria	Alphaproteobacteria	Rhizobiales	Xanthobacteraceae	Bradyrhizobium	Bradyrhizobium septentrionale
2609460172	levy	hydrocarbon contamin soil	Actinobacteriota	Actinomycetia	Mycobacteriales	Mycobacteriaceae	Rhodococcus	Rhodococcus wratislaviensis
2818991472	IMG_new_bacteria	host associ plant rhizospher root soil rhizospher soil host soil rhizospher wild tea plant camellia oleifera	Actinobacteriota	Actinomycetia	Streptomycetales	Streptomycetaceae	Kitasatospora	Kitasatospora viridis
2861178129	IMG_new_bacteria	environment terrestri soil soil	Actinobacteriota	Actinomycetia	Streptosporangiales	Streptosporangiaceae	Nonomuraea	Nonomuraea soli
GCA_009690905.1	IMG_listed	environment terrestri soil forest soil upper horizon	Proteobacteria	Gammaproteobacteria	Burkholderiales	Burkholderiaceae	Paraburkholderia	Paraburkholderia madseniana
2751185827	IMG_bacteria	host associ mammal larg intestin digest system dri bat dung medic fecal	Actinobacteriota	Actinomycetia	Mycobacteriales	Pseudonocardiaceae	Amycolatopsis	Amycolatopsis jejuensis
2775507095	IMG_bacteria	soil environment	Actinobacteriota	Actinomycetia	Streptomycetales	Streptomycetaceae	Streptomyces	Streptomyces yokosukanensis
2512564078	IMG_bacteria	free live environment terrestri soil soil soil compar analysi	Myxococcota	Myxococcia	Myxococcales	Myxococcaceae	Corallococcus	Corallococcus coralloides
SAMEA3731256	blackwell	soil	Proteobacteria	Gammaproteobacteria	Burkholderiales	Burkholderiaceae	Caballeronia	Caballeronia udeis
SAMD00079853	blackwell	field soil rhizospher root nodul glycin max	Proteobacteria	Alphaproteobacteria	Rhizobiales	Xanthobacteraceae	Bradyrhizobium	Bradyrhizobium sp011516635
1968.3	patric	soil	Actinobacteriota	Actinomycetia	Streptomycetales	Streptomycetaceae	Streptomyces	Streptomyces cellulosae_A
2600255059	levy	forest soil	Proteobacteria	Gammaproteobacteria	Burkholderiales	Burkholderiaceae	Paraburkholderia	Paraburkholderia terrae
GCA_002300195.1	IMG_listed	host associ	Actinobacteriota	Actinomycetia	Mycobacteriales	Mycobacteriaceae	Rhodococcus	Rhodococcus opacus
2870600976	IMG_new_bacteria	environment terrestri soil soil	Actinobacteriota	Actinomycetia	Mycobacteriales	Pseudonocardiaceae	Crossiella	Crossiella cryophila
33898.3	patric	soil	Actinobacteriota	Actinomycetia	Streptomycetales	Streptomycetaceae	Streptomyces	Streptomyces galbus_A
2675903060	IMG_bacteria	host associ plant rhizoplan rhizospher soil rhizospher soil mangrov bruguiera sexangula	Actinobacteriota	Actinomycetia	Streptosporangiales	Streptosporangiaceae	Nonomuraea	Nonomuraea wenchangensis
GCA_009362735.1	IMG_listed	host associ plant root nodul	Proteobacteria	Gammaproteobacteria	Burkholderiales	Burkholderiaceae	Paraburkholderia	Paraburkholderia franconis
2582581313	levy	populu root endospher	Actinobacteriota	Actinomycetia	Streptomycetales	Streptomycetaceae	Streptomyces	Streptomyces mirabilis_C
2784746768	IMG_bacteria	host associ plant root sorghum bicolor sorghum root	Actinobacteriota	Actinomycetia	Streptomycetales	Streptomycetaceae	Streptomyces	Streptomyces griseorubiginosus_A
189753	patric	host plant root root nodul soil erythrina costaricensi	Proteobacteria	Alphaproteobacteria	Rhizobiales	Xanthobacteraceae	Bradyrhizobium	Bradyrhizobium sp000472925
GCA_008704205.1	IMG_listed	infect skin tissu	Actinobacteriota	Actinomycetia	Mycobacteriales	Mycobacteriaceae	Nocardia	Nocardia colli
2724679777	IMG_bacteria	environment terrestri soil soil garden soil	Actinobacteriota	Actinomycetia	Mycobacteriales	Micromonosporaceae	Actinoplanes	Actinoplanes regularis
GCA_011058295.1	IMG_listed	host associ plant	Proteobacteria	Alphaproteobacteria	Rhizobiales	Xanthobacteraceae	Bradyrhizobium	Bradyrhizobium septentrionale
2690315650	IMG_bacteria	forest soil	Proteobacteria	Alphaproteobacteria	Rhizobiales	Beijerinckiaceae	GAS188	GAS188 sp900104855
SAMD00034890	blackwell	villag biom farm farm soil	Actinobacteriota	Actinomycetia	Streptomycetales	Streptomycetaceae	Streptomyces	Streptomyces scabiei
2648501282	IMG_bacteria	environment aquat sediment mangrov sediment environment	Actinobacteriota	Actinomycetia	Streptomycetales	Streptomycetaceae	Streptomyces	Streptomyces humi
1.58629e+06	patric	karstic limeston karstic limeston	Actinobacteriota	Actinomycetia	Mycobacteriales	Pseudonocardiaceae	Lentzea	Lentzea guizhouensis
2927520388	IMG_new_bacteria	host associ plant glycin max glycin max	Proteobacteria	Alphaproteobacteria	Rhizobiales	Xanthobacteraceae	Bradyrhizobium	Bradyrhizobium elkanii
GCA_004522265.1	IMG_listed	environment terrestri soil soil	Actinobacteriota	Actinomycetia	Mycobacteriales	Pseudonocardiaceae	Amycolatopsis	Amycolatopsis nivea
1.77634e+06	patric	soil	Actinobacteriota	Actinomycetia	Streptomycetales	Streptomycetaceae	Streptomyces	Streptomyces sp001953885
2744054957	IMG_bacteria	environment	Actinobacteriota	Actinomycetia	Streptosporangiales	Streptosporangiaceae	Nonomuraea	Nonomuraea sp001083785
SAMN04075824	blackwell	soil campu univers tokyo	Actinobacteriota	Actinomycetia	Streptomycetales	Streptomycetaceae	Streptomyces	Streptomyces yunnanensis
2508501039	IMG_bacteria	symbiot environment terrestri soil chemoorganotroph host plant symbiont soil soil sampl coriaria nepalensi seed mure northern pakistan non pathogen agricultur biotechnolog	Actinobacteriota	Actinomycetia	Mycobacteriales	Frankiaceae	Frankia	Frankia saprophytica
1.46394e+06	patric	soil	Actinobacteriota	Actinomycetia	Streptomycetales	Streptomycetaceae	Streptomyces	Streptomyces flaveolus_A
SAMD00079848	blackwell	field soil rhizospher root nodul glycin max	Proteobacteria	Alphaproteobacteria	Rhizobiales	Xanthobacteraceae	Bradyrhizobium	Bradyrhizobium sp011516635
GCA_002189675.2	IMG_listed	peoni rhizospher	Actinobacteriota	Actinomycetia	Streptomycetales	Streptomycetaceae	Streptomyces	Streptomyces alboflavus
2510917013	IMG_bacteria	free live host associ plant rhizoplan host rhizospher soil rhizospher maiz tlayacapan morelo mexico agricultur	Proteobacteria	Gammaproteobacteria	Burkholderiales	Burkholderiaceae	Paraburkholderia	Paraburkholderia unamae
2558860112	IMG_bacteria	host associ plant rhizoplan plant acacia auriculiformi root acacia auriculiformi cunn ex benth catalas posit geba kmg tree life root	Actinobacteriota	Actinomycetia	Mycobacteriales	Pseudonocardiaceae	Pseudonocardia	Pseudonocardia acaciae
2913266965	IMG_new_bacteria	host associ plant glycin max	Proteobacteria	Alphaproteobacteria	Rhizobiales	Xanthobacteraceae	Bradyrhizobium	Bradyrhizobium elkanii
2863380036	IMG_new_bacteria	environment terrestri soil soil soil	Actinobacteriota	Actinomycetia	Streptosporangiales	Streptosporangiaceae	Microbispora	Microbispora catharanthi
2926695540	IMG_new_bacteria	host associ plant glycin max glycin max	Proteobacteria	Alphaproteobacteria	Rhizobiales	Xanthobacteraceae	Bradyrhizobium	Bradyrhizobium elkanii
479430	patric	forest soil	Actinobacteriota	Actinomycetia	Streptomycetales	Catenulisporaceae	Actinospica	Actinospica robiniae
SAMEA3731255	blackwell	soil	Proteobacteria	Gammaproteobacteria	Burkholderiales	Burkholderiaceae	Caballeronia	Caballeronia choica
2574179785	IMG_bacteria	environment terrestri forest soil soil compar analysi	Actinobacteriota	Actinomycetia	Streptomycetales	Streptomycetaceae	Streptacidiphilus	Streptacidiphilus albus
2642422554	IMG_bacteria	host associ human bone skelet system homo sapien femur remain jost lucembursk	Actinobacteriota	Actinomycetia	Mycobacteriales	Mycobacteriaceae	Rhodococcus	Rhodococcus jostii
SAMD00079841	blackwell	field soil rhizospher root nodul glycin max	Proteobacteria	Alphaproteobacteria	Rhizobiales	Xanthobacteraceae	Bradyrhizobium	Bradyrhizobium sp011516635
2513237098	levy	symbiot host associ plant nodul root host plant root root nodul soil lotononi carinata km piet retief non pathogen plant root	Proteobacteria	Alphaproteobacteria	Rhizobiales	Xanthobacteraceae	Bradyrhizobium	Bradyrhizobium elkanii_A
SAMN04600898	blackwell	termit tissu	Actinobacteriota	Actinomycetia	Mycobacteriales	Pseudonocardiaceae	Amycolatopsis	Amycolatopsis rubida
1.44998e+06	patric	terrestri	Actinobacteriota	Actinomycetia	Mycobacteriales	Pseudonocardiaceae	Kutzneria	Kutzneria viridogrisea
2675903692	IMG_bacteria	environment terrestri soil soil conif forest	Actinobacteriota	Actinomycetia	Mycobacteriales	Pseudonocardiaceae	Amycolatopsis	Amycolatopsis rubida
2751185868	IMG_bacteria	environment terrestri soil soil medic	Actinobacteriota	Actinomycetia	Mycobacteriales	Pseudonocardiaceae	Lentzea	Lentzea sp001279525
2808606359	IMG_new_bacteria	host associ plant root oryza sativa rice root	Actinobacteriota	Actinomycetia	Streptomycetales	Streptomycetaceae	Streptomyces	Streptomyces sp001298545
2634166333	IMG_bacteria	environment terrestri wall cave feengrotten rock wall centralgrotta nd floor	Actinobacteriota	Actinomycetia	Mycobacteriales	Pseudonocardiaceae	Amycolatopsis	Amycolatopsis saalfeldensis
2928798633	IMG_new_bacteria	host associ plant glycin max glycin max	Proteobacteria	Alphaproteobacteria	Rhizobiales	Xanthobacteraceae	Bradyrhizobium	Bradyrhizobium elkanii
SAMD00079837	blackwell	field soil rhizospher root nodul glycin max	Proteobacteria	Alphaproteobacteria	Rhizobiales	Xanthobacteraceae	Bradyrhizobium	Bradyrhizobium sp011516635
GCA_012273515.1	IMG_listed	environment terrestri soil grain soil rhizospher princip root	Actinobacteriota	Actinomycetia	Streptomycetales	Streptomycetaceae	Streptomyces	Streptomyces sp012273515
SAMD00079840	blackwell	field soil rhizospher root nodul glycin max	Proteobacteria	Alphaproteobacteria	Rhizobiales	Xanthobacteraceae	Bradyrhizobium	Bradyrhizobium sp011516635
2.13543e+06	patric	streptomyc isol common scab diseas tuber korea identifi genu streptomyc base rrna gene sequenc streptomyc spp isol pyeonchang cultiv environ	Actinobacteriota	Actinomycetia	Streptomycetales	Streptomycetaceae	Streptomyces	Streptomyces sp003032475
2775507132	IMG_bacteria	soil environment	Actinobacteriota	Actinomycetia	Streptomycetales	Streptomycetaceae	Streptomyces	Streptomyces griseorubiginosus
2770939559	IMG_bacteria	host associ plant rhizospher	Actinobacteriota	Actinomycetia	Mycobacteriales	Mycobacteriaceae	Nocardia	Nocardia tenerifensis
208444	patric	soil	Actinobacteriota	Actinomycetia	Mycobacteriales	Pseudonocardiaceae	Amycolatopsis	Amycolatopsis vancoresmycina
2824186164	IMG_new_bacteria	environment terrestri soil mucki soil	Actinobacteriota	Actinomycetia	Mycobacteriales	Micromonosporaceae	Actinoplanes	Actinoplanes lutulentus
2927954733	IMG_new_bacteria	host associ plant glycin max glycin max	Proteobacteria	Alphaproteobacteria	Rhizobiales	Xanthobacteraceae	Bradyrhizobium	Bradyrhizobium elkanii
GCA_004197395.1	IMG_listed	nodul	Proteobacteria	Gammaproteobacteria	Burkholderiales	Burkholderiaceae	Paraburkholderia	Paraburkholderia sp004197395
GCA_001612685.1	IMG_listed	environment terrestri geolog karstic cave	Actinobacteriota	Actinomycetia	Mycobacteriales	Mycobacteriaceae	Nocardia	Nocardia altamirensis
2513237136	IMG_bacteria	symbiot host associ host plant root root nodul soil kennedia coccinea non pathogen agricultur biotechnolog geba rnb root nodul bacteria rnb plant root	Proteobacteria	Alphaproteobacteria	Rhizobiales	Xanthobacteraceae	Bradyrhizobium	Bradyrhizobium arachidis
2929890720	IMG_new_bacteria	host associ plant glycin max glycin max	Proteobacteria	Alphaproteobacteria	Rhizobiales	Xanthobacteraceae	Bradyrhizobium	Bradyrhizobium elkanii
2602042089	levy	free live environment terrestri soil soil garden soil	Actinobacteriota	Actinomycetia	Streptomycetales	Streptomycetaceae	Streptomyces	Streptomyces noursei
2516143008	IMG_bacteria	free live environment terrestri soil soil soil biotechnolog tree life	Actinobacteriota	Actinomycetia	Mycobacteriales	Pseudonocardiaceae	Amycolatopsis	Amycolatopsis alba
2.08301e+06	patric	soil soil	Actinobacteriota	Actinomycetia	Streptomycetales	Streptomycetaceae	Streptomyces	Streptomyces sp900290235
GCA_003385235.1	IMG_listed	environment terrestri soil soil soil	Actinobacteriota	Actinomycetia	Mycobacteriales	Pseudonocardiaceae	Amycolatopsis	Amycolatopsis circi
2627853636	IMG_bacteria	environment	Actinobacteriota	Actinomycetia	Streptomycetales	Streptomycetaceae	Streptomyces	Streptomyces sp000818195
2784132147	IMG_bacteria	environment terrestri soil soil soil	Actinobacteriota	Actinomycetia	Streptosporangiales	Streptosporangiaceae	Actinocorallia	Actinocorallia herbida
2684622644	IMG_bacteria	environment terrestri soil soil soil environment	Actinobacteriota	Actinomycetia	Streptomycetales	Streptomycetaceae	Streptomyces	Streptomyces canus
2784746763	IMG_bacteria	host associ plant root sorghum bicolor sorghum root	Actinobacteriota	Actinomycetia	Streptomycetales	Streptomycetaceae	Streptomyces	Streptomyces ossamyceticus
SAMN02440784	blackwell	glycin max	Proteobacteria	Alphaproteobacteria	Rhizobiales	Xanthobacteraceae	Bradyrhizobium	Bradyrhizobium japonicum
2927867224	IMG_new_bacteria	host associ plant glycin max glycin max	Proteobacteria	Alphaproteobacteria	Rhizobiales	Xanthobacteraceae	Bradyrhizobium	Bradyrhizobium elkanii
2775507093	IMG_bacteria	environment	Actinobacteriota	Actinomycetia	Streptomycetales	Streptomycetaceae	Streptomyces	Streptomyces cellostaticus
GCA_013364155.1	IMG_listed	environment aquat ocean marin marin sediment sediment	Actinobacteriota	Actinomycetia	Streptomycetales	Streptomycetaceae	Streptomyces	Streptomyces sp013364155
640196209	IMG_bacteria	free live environment aquat aquacultur marin marin aquarium outflow environment marin microbi initi mmi	Bacteroidota	Bacteroidia	Cytophagales	Microscillaceae	Microscilla	Microscilla marina
GCA_009754945.1	IMG_listed	host associ plant tree	Bacteroidota	Bacteroidia	Cytophagales	Spirosomaceae	Spirosoma	Spirosoma sp009754945
GCA_013363975.1	IMG_listed	environment terrestri soil soil	Actinobacteriota	Actinomycetia	Streptosporangiales	Streptosporangiaceae	Nonomuraea	Nonomuraea montanisoli
2861542065	IMG_new_bacteria	environment terrestri soil soil soil sampl	Actinobacteriota	Actinomycetia	Streptosporangiales	Streptosporangiaceae	Spirillospora	Spirillospora kijaniata
1.74538e+06	patric	casuarina cunninghamiana root nodul	Actinobacteriota	Actinomycetia	Mycobacteriales	Frankiaceae	Frankia	Frankia irregularis
2870517152	IMG_new_bacteria	environment terrestri soil soil soil	Actinobacteriota	Actinomycetia	Streptosporangiales	Streptosporangiaceae	Nonomuraea
2.12699e+06	patric	peat tropic peat swamp forest	Proteobacteria	Gammaproteobacteria	Burkholderiales	Burkholderiaceae	Paraburkholderia	Paraburkholderia sp003121405
2756170300	IMG_bacteria	environment terrestri soil soil soil	Actinobacteriota	Actinomycetia	Mycobacteriales	Micromonosporaceae	Actinoplanes	Actinoplanes brasiliensis
2596583535	IMG_bacteria	soil soil	Actinobacteriota	Actinomycetia	Mycobacteriales	Pseudonocardiaceae	Lentzea	Lentzea flava
2724679466	IMG_bacteria	soil	Proteobacteria	Gammaproteobacteria	Burkholderiales	Burkholderiaceae	Caballeronia	Caballeronia arvi
2519103181	IMG_bacteria	environment aquat marin gulf mexico	Actinobacteriota	Actinomycetia	Streptomycetales	Streptomycetaceae	Streptomyces
266266	patric	multipl found contamin soil upstat new york contamin soil	Proteobacteria	Gammaproteobacteria	Burkholderiales	Burkholderiaceae	Paraburkholderia	Paraburkholderia xenovorans
1.85573e+06	patric	aquat lake lanier mesocosm freshwat lake	Proteobacteria	Gammaproteobacteria	Burkholderiales	Burkholderiaceae	Caballeronia	Caballeronia cordobensis
SAMD00079839	blackwell	field soil rhizospher root nodul glycin max	Proteobacteria	Alphaproteobacteria	Rhizobiales	Xanthobacteraceae	Bradyrhizobium	Bradyrhizobium sp011516635
1.70157e+06	patric	piptadenia gonoacantha root nodul	Proteobacteria	Gammaproteobacteria	Burkholderiales	Burkholderiaceae	Paraburkholderia	Paraburkholderia piptadeniae
SAMD00079850	blackwell	field soil rhizospher root nodul glycin max	Proteobacteria	Alphaproteobacteria	Rhizobiales	Xanthobacteraceae	Bradyrhizobium	Bradyrhizobium sp011516635
GCA_007995085.1	IMG_listed	environment terrestri soil paddi soil	Proteobacteria	Gammaproteobacteria	Burkholderiales	Burkholderiaceae	Paraburkholderia	Paraburkholderia azotifigens
637000234	IMG_bacteria	free live environment terrestri soil soil terrestri soil contamin gamma hexachlorocyclohexan japan bioremedi ecolog environment contamin	Actinobacteriota	Actinomycetia	Mycobacteriales	Mycobacteriaceae	Rhodococcus	Rhodococcus jostii_A
GCA_001735805.1	IMG_listed	environment terrestri mine geolog abandon coal mine	Actinobacteriota	Actinomycetia	Streptomycetales	Streptomycetaceae	Streptomyces	Streptomyces fodineus
2873337989	IMG_new_bacteria	environment terrestri soil soil soil	Actinobacteriota	Actinomycetia	Streptosporangiales	Streptosporangiaceae	Nonomuraea	Nonomuraea africana
GCA_014145675.1	IMG_listed	host associ plant root root	Actinobacteriota	Actinomycetia	Mycobacteriales	Pseudonocardiaceae	Amycolatopsis	Amycolatopsis sp014145675
2870721527	IMG_new_bacteria	environment terrestri soil rhizospher soil	Actinobacteriota	Actinomycetia	Mycobacteriales	Pseudonocardiaceae	Actinosynnema	Actinosynnema ecbatanense
2929900284	IMG_new_bacteria	host associ plant glycin max glycin max	Proteobacteria	Alphaproteobacteria	Rhizobiales	Xanthobacteraceae	Bradyrhizobium	Bradyrhizobium elkanii
GCA_003173275.1	IMG_listed	soil	Actinobacteriota	Actinomycetia	Streptomycetales	Streptomycetaceae	Streptomyces	Streptomyces libani
2927435571	IMG_new_bacteria	host associ plant glycin max glycin max	Proteobacteria	Alphaproteobacteria	Rhizobiales	Xanthobacteraceae	Bradyrhizobium	Bradyrhizobium japonicum
2927105251	IMG_new_bacteria	host associ plant glycin max glycin max	Proteobacteria	Alphaproteobacteria	Rhizobiales	Xanthobacteraceae	Bradyrhizobium	Bradyrhizobium pachyrhizi
GCA_012927345.1	IMG_listed	environment terrestri soil arctic soil	Proteobacteria	Gammaproteobacteria	Burkholderiales	Burkholderiaceae	Paraburkholderia	Paraburkholderia sp012927345
2863404153	IMG_new_bacteria	host associ plant root sorghum root	Actinobacteriota	Actinomycetia	Streptomycetales	Streptomycetaceae	Streptomyces	Streptomyces scabiei_E
2918400182	IMG_new_bacteria	host associ plant glycin max	Proteobacteria	Alphaproteobacteria	Rhizobiales	Xanthobacteraceae	Bradyrhizobium	Bradyrhizobium elkanii
GCA_012933445.1	IMG_listed	environment terrestri soil soil	Actinobacteriota	Actinomycetia	Mycobacteriales	Micromonosporaceae	Actinoplanes	Actinoplanes sp012933445
GCA_009931255.1	IMG_listed	nodul	Proteobacteria	Alphaproteobacteria	Rhizobiales	Xanthobacteraceae	Bradyrhizobium	Bradyrhizobium diazoefficiens
GCA_006265175.1	IMG_listed	host associ plant root root	Firmicutes	Bacilli	Paenibacillales	NBRC-103111	Paenibacillus_AB	Paenibacillus_AB hemerocallicola
2929346182	IMG_new_bacteria	host associ plant glycin max glycin max	Proteobacteria	Alphaproteobacteria	Rhizobiales	Xanthobacteraceae	Bradyrhizobium	Bradyrhizobium japonicum
SAMD00079838	blackwell	field soil rhizospher root nodul glycin max	Proteobacteria	Alphaproteobacteria	Rhizobiales	Xanthobacteraceae	Bradyrhizobium	Bradyrhizobium sp011516635
2927876777	IMG_new_bacteria	host associ plant glycin max glycin max	Proteobacteria	Alphaproteobacteria	Rhizobiales	Xanthobacteraceae	Bradyrhizobium	Bradyrhizobium elkanii
2713896997	IMG_bacteria	water	Proteobacteria	Gammaproteobacteria	Burkholderiales	Burkholderiaceae	Caballeronia	Caballeronia calidae
2508501050	levy	symbiot host associ plant nodul root host plant root root nodul soil lupinu texensi root annual l texensi grow travi co texa non pathogen plant root	Proteobacteria	Alphaproteobacteria	Rhizobiales	Beijerinckiaceae	Microvirga	Microvirga lupini
SAMN02584919	blackwell	mimosa scabrella	Proteobacteria	Gammaproteobacteria	Burkholderiales	Burkholderiaceae	Paraburkholderia	Paraburkholderia nodosa
1.88268e+06	patric	vicia alpestri nodul mountain	Proteobacteria	Alphaproteobacteria	Rhizobiales	Beijerinckiaceae	Microvirga	Microvirga ossetica
2515154140	levy	environment terrestri geolog rock tufac surfac whitish grey patina catacomb st callistu rome itali catalas posit	Actinobacteriota	Actinomycetia	Propionibacteriales	Kribbellaceae	Kribbella	Kribbella catacumbae
34073.2	patric	aquat isol biofilm bulk water drink water freshwat	Proteobacteria	Gammaproteobacteria	Burkholderiales	Burkholderiaceae	Variovorax	Variovorax sp900115375
2765236010	IMG_bacteria	environment terrestri soil soil medic	Actinobacteriota	Actinomycetia	Streptomycetales	Streptomycetaceae	Streptomyces	Streptomyces bicolor
2870782633	IMG_new_bacteria	symbiot host associ plant root host plant root eucalyptu microcarpa root eucalyptu microcarpa grey box tree plant root	Actinobacteriota	Actinomycetia	Mycobacteriales	Pseudonocardiaceae	Pseudonocardia	Pseudonocardia eucalypti
67267.5	patric	peoni rhizospher	Actinobacteriota	Actinomycetia	Streptomycetales	Streptomycetaceae	Streptomyces	Streptomyces alboflavus
2844792859	IMG_new_bacteria	environment terrestri soil soil	Actinobacteriota	Actinomycetia	Streptosporangiales	Streptosporangiaceae	Spirillospora	Spirillospora luteofluorescens
SAMD00079833	blackwell	field soil rhizospher root nodul glycin max	Proteobacteria	Alphaproteobacteria	Rhizobiales	Xanthobacteraceae	Bradyrhizobium	Bradyrhizobium japonicum
SAMD00079849	blackwell	field soil rhizospher root nodul glycin max	Proteobacteria	Alphaproteobacteria	Rhizobiales	Xanthobacteraceae	Bradyrhizobium	Bradyrhizobium japonicum
SAMD00079835	blackwell	field soil rhizospher root nodul glycin max	Proteobacteria	Alphaproteobacteria	Rhizobiales	Xanthobacteraceae	Bradyrhizobium	Bradyrhizobium sp011516635
GCA_013363995.1	IMG_listed	peat swamp forest	Actinobacteriota	Actinomycetia	Streptosporangiales	Streptosporangiaceae	Nonomuraea	Nonomuraea rhodomycinica
2775507094	IMG_bacteria	environment	Actinobacteriota	Actinomycetia	Streptomycetales	Streptomycetaceae	Streptomyces	Streptomyces pseudovenezuelae
2927445132	IMG_new_bacteria	host associ plant glycin max glycin max	Proteobacteria	Alphaproteobacteria	Rhizobiales	Xanthobacteraceae	Bradyrhizobium	Bradyrhizobium japonicum
GCA_000935185.3	IMG_listed	environment terrestri soil soil	Actinobacteriota	Actinomycetia	Streptomycetales	Streptomycetaceae	Streptomyces	Streptomyces albulus_C
132474	patric	soil	Actinobacteriota	Actinomycetia	Streptomycetales	Streptomycetaceae	Streptomyces	Streptomyces rimosus
2731958077	IMG_bacteria	environment terrestri soil bulk soil	Proteobacteria	Gammaproteobacteria	Burkholderiales	Burkholderiaceae	Paraburkholderia	Paraburkholderia phenazinium_C
GCA_002911015.1	IMG_listed	host associ stem tissu populu adenopoda maxim	Actinobacteriota	Actinomycetia	Streptomycetales	Streptomycetaceae	Streptomyces	Streptomyces populi
SAMEA3316300	blackwell	high gc actinomycet soil soil	Actinobacteriota	Actinomycetia	Streptomycetales	Streptomycetaceae	Streptomyces
2515154145	IMG_bacteria	environment aquat sediment marin sediment beach silt glide geba kmg tree life	Bacteroidota	Bacteroidia	Cytophagales	Flammeovirgaceae	Flexithrix	Flexithrix dorotheae
2700988713	IMG_bacteria	environment terrestri lake mud	Actinobacteriota	Actinomycetia	Mycobacteriales	Cryptosporangiaceae	Cryptosporangium	Cryptosporangium aurantiacum
GCA_004522235.1	IMG_listed	environment terrestri soil soil	Actinobacteriota	Actinomycetia	Mycobacteriales	Pseudonocardiaceae	Amycolatopsis	Amycolatopsis nivea
2863389319	IMG_new_bacteria	environment terrestri soil soil soil	Actinobacteriota	Actinomycetia	Streptomycetales	Streptomycetaceae	Kitasatospora	Kitasatospora kifunensis
GCA_005860785.2	IMG_listed	environment terrestri soil soil	Actinobacteriota	Actinomycetia	Streptomycetales	Streptomycetaceae	Streptomyces	Streptomyces fildesensis
2513237115	IMG_bacteria	biotechnolog	Actinobacteriota	Actinomycetia	Streptomycetales	Streptomycetaceae	Streptomyces	Streptomyces libani
2927473223	IMG_new_bacteria	host associ plant glycin max glycin max	Proteobacteria	Alphaproteobacteria	Rhizobiales	Xanthobacteraceae	Bradyrhizobium	Bradyrhizobium elkanii
2775507092	IMG_bacteria	environment	Actinobacteriota	Actinomycetia	Streptomycetales	Streptomycetaceae	Streptomyces	Streptomyces griseorubiginosus
SAMEA3643007	blackwell	root greenhous soil plant associ	Actinobacteriota	Actinomycetia	Streptomycetales	Streptomycetaceae	Streptomyces	Streptomyces sp001298545
2524614769	IMG_bacteria	environment terrestri soil soil soil sampl gold mine cave catalas posit geba kmg tree life	Actinobacteriota	Actinomycetia	Mycobacteriales	Pseudonocardiaceae	Pseudonocardia	Pseudonocardia spinosispora
2634166352	IMG_bacteria	host associ plant root nodul casuarina equisetifolia	Actinobacteriota	Actinomycetia	Mycobacteriales	Frankiaceae	Frankia	Frankia irregularis
2.08075e+06	patric	soil tropic	Actinobacteriota	Actinomycetia	Streptomycetales	Streptomycetaceae	Streptomyces	Streptomyces sp002920615
485602	patric	virgin forest soil	Actinobacteriota	Actinomycetia	Mycobacteriales	Pseudonocardiaceae	Actinophytocola	Actinophytocola xinjiangensis
GCA_004353905.1	IMG_listed	nodul	Proteobacteria	Gammaproteobacteria	Burkholderiales	Burkholderiaceae	Paraburkholderia	Paraburkholderia guartelaensis
SAMD00079854	blackwell	field soil rhizospher root nodul glycin max	Proteobacteria	Alphaproteobacteria	Rhizobiales	Xanthobacteraceae	Bradyrhizobium	Bradyrhizobium sp011516635
GCA_006547145.1	IMG_listed	environment aquat spong water florida key	Actinobacteriota	Actinomycetia	Streptosporangiales	Streptosporangiaceae	Spirillospora	Spirillospora sp006547145
2927539593	IMG_new_bacteria	host associ plant glycin max glycin max	Proteobacteria	Alphaproteobacteria	Rhizobiales	Xanthobacteraceae	Bradyrhizobium	Bradyrhizobium elkanii
285458	patric	soil	Actinobacteriota	Actinomycetia	Streptomycetales	Streptomycetaceae	Streptomyces	Streptomyces agglomeratus
GCA_003595235.1	IMG_listed	host associ plant root	Actinobacteriota	Actinomycetia	Streptomycetales	Streptomycetaceae	Streptomyces	Streptomyces griseorubiginosus
1.39997e+06	patric	grassland soil	Proteobacteria	Gammaproteobacteria	Burkholderiales	Burkholderiaceae	Caballeronia	Caballeronia megalochromosomata
SAMD00079846	blackwell	field soil rhizospher root nodul glycin max	Proteobacteria	Alphaproteobacteria	Rhizobiales	Xanthobacteraceae	Bradyrhizobium	Bradyrhizobium diazoefficiens
1869.4	patric	terrestri soil	Actinobacteriota	Actinomycetia	Mycobacteriales	Micromonosporaceae	Actinoplanes	Actinoplanes utahensis
2513237372	levy	symbiot host associ human host terrestri homo sapien human mycetoma monterrey mexico juli	Actinobacteriota	Actinomycetia	Mycobacteriales	Mycobacteriaceae	Nocardia	Nocardia brasiliensis_B
1.91118e+06	patric	valeriana jatamansi jone rhizom	Actinobacteriota	Actinomycetia	Mycobacteriales	Pseudonocardiaceae	Amycolatopsis	Amycolatopsis sp002849735
1.41556e+06	patric	soil	Actinobacteriota	Actinomycetia	Streptomycetales	Streptomycetaceae	Streptomyces	Streptomyces sp001279695
2927926805	IMG_new_bacteria	host associ plant glycin max glycin max	Proteobacteria	Alphaproteobacteria	Rhizobiales	Xanthobacteraceae	Bradyrhizobium	Bradyrhizobium elkanii
GCA_000522545.2	IMG_listed	environment terrestri sand soil forest soil	Proteobacteria	Gammaproteobacteria	Burkholderiales	Burkholderiaceae	Paraburkholderia	Paraburkholderia caribensis
36773.3	patric	soil	Proteobacteria	Gammaproteobacteria	Burkholderiales	Burkholderiaceae	Caballeronia	Caballeronia arationis
2523533533	IMG_bacteria	environment terrestri soil soil woodland soil catalas posit geba kmg tree life forest soil	Actinobacteriota	Actinomycetia	Mycobacteriales	Micromonosporaceae	Hamadaea	Hamadaea tsunoensis
GCA_003668875.1	IMG_listed	environment terrestri soil soil	Myxococcota	Myxococcia	Myxococcales	Myxococcaceae	Corallococcus	Corallococcus interemptor
2770939509	IMG_bacteria	environment terrestri soil soil	Actinobacteriota	Actinomycetia	Mycobacteriales	Pseudonocardiaceae	Lentzea	Lentzea flaviverrucosa
2816332138	IMG_new_bacteria	host associ plant moss	Actinobacteriota	Actinomycetia	Streptosporangiales	Streptosporangiaceae	Actinoallomurus	Actinoallomurus bryophytorum
2740892465	IMG_bacteria	soil environment	Proteobacteria	Gammaproteobacteria	Burkholderiales	Burkholderiaceae	Cupriavidus	Cupriavidus sp000955785
2808606375	IMG_new_bacteria	host associ plant root oryza sativa rice root	Actinobacteriota	Actinomycetia	Streptomycetales	Streptomycetaceae	Streptomyces	Streptomyces sp006715395
2.07709e+06	patric	fece wild boar	Actinobacteriota	Actinomycetia	Mycobacteriales	Mycobacteriaceae	Nocardia	Nocardia suismassiliense
GCA_007713735.2	IMG_listed	peat swamp forest	Actinobacteriota	Actinomycetia	Mycobacteriales	Pseudonocardiaceae	Amycolatopsis	Amycolatopsis acidicola
GCA_013009255.1	IMG_listed	host associ plant rhizospher root soil soil	Actinobacteriota	Actinomycetia	Streptomycetales	Streptomycetaceae	Streptomyces	Streptomyces spinoverrucosus
GCA_007483665.1	IMG_listed	environment terrestri soil soil	Actinobacteriota	Actinomycetia	Mycobacteriales	Micromonosporaceae	Catellatospora	Catellatospora sichuanensis
1.41554e+06	patric	soil	Actinobacteriota	Actinomycetia	Streptomycetales	Streptomycetaceae	Streptomyces	Streptomyces sp001280015
2606217189	IMG_bacteria	environment terrestri soil island tanana river bonanza creek long term ecolog research site	Actinobacteriota	Actinomycetia	Streptomycetales	Streptomycetaceae	Streptomyces	Streptomyces sp001905125
502025	patric	aquat isol seawe collect sandi beach kanagawa japan seawe collect sandi beach	Myxococcota	Polyangia	Haliangiales	Haliangiaceae	Haliangium	Haliangium ochraceum
2554235157	IMG_bacteria	free live host associ human homo sapien patient submandibular mycetoma industri	Actinobacteriota	Actinomycetia	Mycobacteriales	Pseudonocardiaceae	Amycolatopsis	Amycolatopsis nivea
2917971604	IMG_new_bacteria	environment terrestri soil arid soil	Actinobacteriota	Actinomycetia	Mycobacteriales	Pseudonocardiaceae	Amycolatopsis	Amycolatopsis magusensis
2.01552e+06	patric	moutai flavour daqu river valley temperatur	Actinobacteriota	Actinomycetia	Streptomycetales	Streptomycetaceae	Streptomyces	Streptomyces tricolor
2619619034	IMG_bacteria	environment terrestri soil soil	Actinobacteriota	Actinomycetia	Mycobacteriales	Pseudonocardiaceae	Lentzea	Lentzea albida
2772190748	IMG_bacteria	environment terrestri soil soil medic	Actinobacteriota	Actinomycetia	Streptosporangiales	Streptosporangiaceae	Streptosporangium	Streptosporangium amethystogenes
2675902999	IMG_bacteria	symbiot host associ microbi bacteria morella californica root nodul morella californica	Actinobacteriota	Actinomycetia	Mycobacteriales	Frankiaceae	Frankia	Frankia asymbiotica
31958.7	patric	unknown soil sampl temperatur celciu	Actinobacteriota	Actinomycetia	Mycobacteriales	Pseudonocardiaceae	Amycolatopsis	Amycolatopsis orientalis
2927078233	IMG_new_bacteria	host associ plant glycin max glycin max	Proteobacteria	Alphaproteobacteria	Rhizobiales	Xanthobacteraceae	Bradyrhizobium	Bradyrhizobium elkanii
GCA_013364275.1	IMG_listed	environment aquat ocean marin marin sediment sediment	Actinobacteriota	Actinomycetia	Streptosporangiales	Streptosporangiaceae	Spirillospora	Spirillospora sp013364275
SAMD00079866	blackwell	field soil rhizospher root nodul glycin max	Proteobacteria	Alphaproteobacteria	Rhizobiales	Xanthobacteraceae	Bradyrhizobium	Bradyrhizobium diazoefficiens
1.47688e+06	patric	termit microhodoterm viator southern harvest termit hindgut	Actinobacteriota	Actinomycetia	Streptomycetales	Streptomycetaceae	Streptomyces	Streptomyces sp900116325
GCA_003143855.1	IMG_listed	rhizospher maiz	Actinobacteriota	Actinomycetia	Streptomycetales	Streptomycetaceae	Streptomyces	Streptomyces sp003143855
GCA_004307995.1	IMG_listed	surfac steril tissu plant	Firmicutes	Bacilli	Paenibacillales	NBRC-103111	Paenibacillus_AF	Paenibacillus_AF thalictri
2502422304	IMG_bacteria	environment aquat ocean marin marin mud marin black mud marin microbi initi mmi environment sediment	Desulfobacterota	Desulfobacteria	Desulfobacterales	Desulfosarcinaceae	Desulfosarcina
GCA_900696085.2	IMG_listed	environment terrestri soil pigeonpea root nodul farm soil	Proteobacteria	Alphaproteobacteria	Rhizobiales	Xanthobacteraceae	Bradyrhizobium	Bradyrhizobium ivorense
2927326859	IMG_new_bacteria	host associ plant glycin max glycin max	Proteobacteria	Alphaproteobacteria	Rhizobiales	Xanthobacteraceae	Bradyrhizobium	Bradyrhizobium sp011516635
2778260942	IMG_bacteria	environment terrestri soil soil soil india	Actinobacteriota	Actinomycetia	Mycobacteriales	Pseudonocardiaceae	Actinosynnema	Actinosynnema variisporeum
2675903050	IMG_bacteria	environment terrestri soil soil soil	Actinobacteriota	Actinomycetia	Mycobacteriales	Pseudonocardiaceae	Amycolatopsis	Amycolatopsis xylanica
2675903560	IMG_bacteria	host associ human host human	Actinobacteriota	Actinomycetia	Streptosporangiales	Streptosporangiaceae	Spirillospora	Spirillospora chibensis
GCA_001953855.1	IMG_listed	soil	Actinobacteriota	Actinomycetia	Mycobacteriales	Pseudonocardiaceae	Amycolatopsis	Amycolatopsis keratiniphila
GCA_000716515.1	IMG_listed	environment terrestri soil soil	Actinobacteriota	Actinomycetia	Streptomycetales	Streptomycetaceae	Streptomyces	Streptomyces rimosus
SAMN05772804	blackwell	homo sapien tracheal aspir	Proteobacteria	Gammaproteobacteria	Burkholderiales	Burkholderiaceae	Burkholderia	Burkholderia contaminans
SAMN04108350	blackwell	soil	Actinobacteriota	Actinomycetia	Streptomycetales	Streptomycetaceae	Streptomyces
358824	patric	terrestri soil	Actinobacteriota	Actinomycetia	Streptomycetales	Streptomycetaceae	Streptomyces	Streptomyces olindensis
43759.4	patric	soil	Actinobacteriota	Actinomycetia	Streptomycetales	Streptomycetaceae	Streptomyces	Streptomyces wedmorensis
1.247e+06	patric	terrestri	Actinobacteriota	Actinomycetia	Mycobacteriales	Micromonosporaceae	Actinoplanes	Actinoplanes friuliensis
GCA_010436075.1	IMG_listed	environment terrestri soil soil lavsan polyeth fibr product	Actinobacteriota	Actinomycetia	Mycobacteriales	Mycobacteriaceae	Rhodococcus	Rhodococcus opacus
2579778836	levy	soil	Actinobacteriota	Actinomycetia	Streptomycetales	Streptomycetaceae	Streptomyces	Streptomyces albulus_C
GCA_007845675.1	IMG_listed	environment terrestri soil soil	Actinobacteriota	Actinomycetia	Mycobacteriales	Pseudonocardiaceae	Lentzea	Lentzea sp007845675
908627	patric	soil soil	Proteobacteria	Gammaproteobacteria	Burkholderiales	Burkholderiaceae	Caballeronia	Caballeronia mineralivorans
2693429895	IMG_bacteria	host associ plant host plant	Myxococcota	Myxococcia	Myxococcales	Myxococcaceae	Stigmatella	Stigmatella aurantiaca
2842348783	IMG_new_bacteria	host associ plant nodul root root nodul	Proteobacteria	Gammaproteobacteria	Burkholderiales	Burkholderiaceae	Paraburkholderia	Paraburkholderia fungorum
2540341184	IMG_bacteria	environment terrestri soil soil	Actinobacteriota	Actinomycetia	Mycobacteriales	Pseudonocardiaceae	Actinosynnema	Actinosynnema espanaense
2571042017	IMG_bacteria	environment terrestri soil soil soil geba kmg tree life	Actinobacteriota	Actinomycetia	Streptosporangiales	Streptosporangiaceae	Spirillospora	Spirillospora luteofluorescens
GCA_003696215.1	IMG_listed	environment terrestri sand soil sea sand soil	Actinobacteriota	Actinomycetia	Streptosporangiales	Streptosporangiaceae	Spirillospora	Spirillospora harenae
2540341222	IMG_bacteria	environment terrestri soil soil soil india geba kmg tree life	Actinobacteriota	Actinomycetia	Streptosporangiales	Streptosporangiaceae	Spirillospora	Spirillospora oligospora
SAMN08612563	blackwell	soil	Actinobacteriota	Actinomycetia	Mycobacteriales	Mycobacteriaceae	Rhodococcus	Rhodococcus jostii_A
589330	patric	soil garden soil	Actinobacteriota	Actinomycetia	Mycobacteriales	Pseudonocardiaceae	Amycolatopsis	Amycolatopsis thailandensis
SAMN03470199	blackwell	soil	Actinobacteriota	Actinomycetia	Streptomycetales	Streptomycetaceae	Streptomyces	Streptomyces libani
2775507130	IMG_bacteria	soil environment	Actinobacteriota	Actinomycetia	Streptomycetales	Streptomycetaceae	Streptomyces	Streptomyces sp001514285
GCA_004114935.1	IMG_listed	nodul	Proteobacteria	Alphaproteobacteria	Rhizobiales	Xanthobacteraceae	Bradyrhizobium	Bradyrhizobium zhanjiangense
2927482708	IMG_new_bacteria	host associ plant glycin max glycin max	Proteobacteria	Alphaproteobacteria	Rhizobiales	Xanthobacteraceae	Bradyrhizobium	Bradyrhizobium diazoefficiens
2767802106	IMG_bacteria	environment terrestri soil soil medic	Actinobacteriota	Actinomycetia	Streptomycetales	Streptomycetaceae	Streptomyces	Streptomyces sp001280005
1.14166e+06	patric	human homo sapien leg wound	Actinobacteriota	Actinomycetia	Mycobacteriales	Mycobacteriaceae	Nocardia	Nocardia vulneris
1926.3	patric	soil soil	Actinobacteriota	Actinomycetia	Streptomycetales	Streptomycetaceae	Streptomyces	Streptomyces tricolor
SAMD00022940	blackwell	field soil envo rhizospher envo root nodul envo glycin max	Proteobacteria	Alphaproteobacteria	Rhizobiales	Xanthobacteraceae	Bradyrhizobium	Bradyrhizobium diazoefficiens
2870584755	IMG_new_bacteria	environment terrestri soil soil arid soil	Actinobacteriota	Actinomycetia	Mycobacteriales	Micromonosporaceae	Actinoplanes	Actinoplanes abujensis
2756170263	IMG_bacteria	environment terrestri soil soil woodland soil forest soil	Actinobacteriota	Actinomycetia	Mycobacteriales	Micromonosporaceae	Catellatospora	Catellatospora citrea
SAMN07257383	blackwell	homo sapien sputum	Proteobacteria	Gammaproteobacteria	Burkholderiales	Burkholderiaceae	Burkholderia	Burkholderia aenigmatica
GCA_011039955.1	IMG_listed	environment terrestri soil soil	Proteobacteria	Gammaproteobacteria	Burkholderiales	Burkholderiaceae	Caballeronia	Caballeronia sp011493005
2506381019	IMG_bacteria	symbiot host associ plant chemoorganotroph host plant symbiont soil non pathogen agricultur biotechnolog	Actinobacteriota	Actinomycetia	Mycobacteriales	Frankiaceae	Frankia	Frankia sp000177675
67275.4	patric	soil	Actinobacteriota	Actinomycetia	Streptomycetales	Streptomycetaceae	Streptomyces	Streptomyces aureocirculatus
GCA_006400955.1	IMG_listed	environment terrestri soil woodland soil	Myxococcota	Myxococcia	Myxococcales	Myxococcaceae	Myxococcus	Myxococcus xanthus_A
648861017	levy	free live environment terrestri soil soil soil	Actinobacteriota	Actinomycetia	Streptomycetales	Streptomycetaceae	Streptomyces	Streptomyces sviceus
2684623110	IMG_bacteria	farm soil environment	Proteobacteria	Gammaproteobacteria	Burkholderiales	Burkholderiaceae	Paraburkholderia	Paraburkholderia caribensis
GCA_006402735.1	IMG_listed	environment terrestri soil woodland soil	Myxococcota	Myxococcia	Myxococcales	Myxococcaceae	Myxococcus	Myxococcus xanthus_A
GCA_009760405.1	IMG_listed	environment terrestri soil soil	Actinobacteriota	Actinomycetia	Mycobacteriales	Mycobacteriaceae	Nocardia	Nocardia terrae
2811994879	IMG_new_bacteria	host associ plant root oryza sativa rice root	Actinobacteriota	Actinomycetia	Streptomycetales	Streptomycetaceae	Streptomyces	Streptomyces luteogriseus
2642422517	IMG_bacteria	environment terrestri soil soil composit soil	Actinobacteriota	Actinomycetia	Mycobacteriales	Pseudonocardiaceae	Amycolatopsis	Amycolatopsis australiensis
GCA_012844305.1	IMG_listed	environment terrestri geolog rocki sand	Bacteroidota	Bacteroidia	Cytophagales	Flammeovirgaceae	Flammeovirga	Flammeovirga aprica
SAMN02864172	blackwell	soil soil soil	Actinobacteriota	Actinomycetia	Streptomycetales	Streptomycetaceae	Streptomyces	Streptomyces chattanoogensis
GCA_003323745.1	IMG_listed	soil	Actinobacteriota	Actinomycetia	Streptosporangiales	Streptosporangiaceae	Sphaerisporangium	Sphaerisporangium album
GCA_008121305.1	IMG_listed	environment terrestri soil mountain soil	Actinobacteriota	Actinomycetia	Streptosporangiales	Streptosporangiaceae	Spirillospora	Spirillospora syzygii
GCA_008386585.1	IMG_listed	environment terrestri soil soil	Actinobacteriota	Actinomycetia	Mycobacteriales	Pseudonocardiaceae	AN110305	AN110305 sp008386585
GCA_006874435.1	IMG_listed	environment terrestri soil soil	Actinobacteriota	Actinomycetia	Streptosporangiales	Streptosporangiaceae	Microbispora	Microbispora catharanthi
2927041445	IMG_new_bacteria	host associ plant glycin max glycin max	Proteobacteria	Alphaproteobacteria	Rhizobiales	Xanthobacteraceae	Bradyrhizobium	Bradyrhizobium pachyrhizi
SAMD00079847	blackwell	field soil rhizospher root nodul glycin max	Proteobacteria	Alphaproteobacteria	Rhizobiales	Xanthobacteraceae	Bradyrhizobium	Bradyrhizobium diazoefficiens
GCA_004331375.1	IMG_listed	environment terrestri soil soil	Actinobacteriota	Actinomycetia	Propionibacteriales	Kribbellaceae	Kribbella	Kribbella sindirgiensis
637000186	IMG_bacteria	free live chemoorganotroph soil terrestri non pathogen biotechnolog	Myxococcota	Myxococcia	Myxococcales	Myxococcaceae	Myxococcus	Myxococcus xanthus
2639762847	IMG_bacteria	environment	Actinobacteriota	Actinomycetia	Streptomycetales	Streptomycetaceae	Streptomyces	Streptomyces mangrovisoli
GCA_003183845.1	IMG_listed	host associ	Proteobacteria	Alphaproteobacteria	Rhizobiales	Xanthobacteraceae	Bradyrhizobium	Bradyrhizobium diazoefficiens
2545824755	IMG_bacteria	host associ plant evolut	Proteobacteria	Gammaproteobacteria	Burkholderiales	Burkholderiaceae	Burkholderia	Burkholderia cepacia
GCA_002165735.1	IMG_listed	garden soil	Actinobacteriota	Actinomycetia	Mycobacteriales	Mycobacteriaceae	Rhodococcus	Rhodococcus sp002165735
SAMN05772820	blackwell	homo sapien bronchial wash	Proteobacteria	Gammaproteobacteria	Burkholderiales	Burkholderiaceae	Burkholderia	Burkholderia contaminans
1946.3	patric	soil	Actinobacteriota	Actinomycetia	Streptomycetales	Streptomycetaceae	Streptomyces	Streptomyces celluloflavus
SAMN03275775	blackwell	endospher plant populu trichocarpa besc	Actinobacteriota	Actinomycetia	Streptomycetales	Streptomycetaceae	Streptomyces	Streptomyces sp001298555
2775506781	IMG_bacteria	environment aquat marin marin tara	Myxococcota	Polyangia	Polyangiales	SG8-38	GCA-2699025	GCA-2699025 sp002699025
GCA_006334915.2	IMG_listed	host associ plant root root	Actinobacteriota	Actinomycetia	Streptosporangiales	Streptosporangiaceae	Microbispora	Microbispora catharanthi
SAMD00079851	blackwell	field soil rhizospher root nodul glycin max	Proteobacteria	Alphaproteobacteria	Rhizobiales	Xanthobacteraceae	Bradyrhizobium	Bradyrhizobium japonicum
2889281684	IMG_new_bacteria	host associ plant glycin max	Proteobacteria	Alphaproteobacteria	Rhizobiales	Xanthobacteraceae	Bradyrhizobium	Bradyrhizobium diazoefficiens
2619619029	IMG_bacteria	environment terrestri soil soil soil	Myxococcota	Myxococcia	Myxococcales	Myxococcaceae	Myxococcus	Myxococcus virescens
2.03384e+06	patric	soil soil	Actinobacteriota	Actinomycetia	Mycobacteriales	Micromonosporaceae	Actinoplanes	Actinoplanes sp900119315
2926983644	IMG_new_bacteria	host associ plant glycin max glycin max	Proteobacteria	Alphaproteobacteria	Rhizobiales	Xanthobacteraceae	Bradyrhizobium	Bradyrhizobium diazoefficiens
SAMN03465242	blackwell	soil	Actinobacteriota	Actinomycetia	Mycobacteriales	Pseudonocardiaceae	Lentzea	Lentzea albida
1.12052e+06	patric	soil	Actinobacteriota	Actinomycetia	Streptomycetales	Streptomycetaceae	Kitasatospora	Kitasatospora sp001625365
GCA_009909145.1	IMG_listed	environment terrestri soil forest soil	Myxococcota	Myxococcia	Myxococcales	Myxococcaceae	Corallococcus	Corallococcus sp009909145
2863215697	IMG_new_bacteria	environment terrestri soil soil	Actinobacteriota	Actinomycetia	Streptosporangiales	Streptosporangiaceae	Nonomuraea	Nonomuraea muscovyensis
SAMD00079859	blackwell	field soil rhizospher root nodul glycin max	Proteobacteria	Alphaproteobacteria	Rhizobiales	Xanthobacteraceae	Bradyrhizobium	Bradyrhizobium diazoefficiens
SAMD00079864	blackwell	field soil rhizospher root nodul glycin max	Proteobacteria	Alphaproteobacteria	Rhizobiales	Xanthobacteraceae	Bradyrhizobium	Bradyrhizobium japonicum
SAMD00079857	blackwell	field soil rhizospher root nodul glycin max	Proteobacteria	Alphaproteobacteria	Rhizobiales	Xanthobacteraceae	Bradyrhizobium	Bradyrhizobium diazoefficiens
1.2101e+06	patric	plant	Actinobacteriota	Actinomycetia	Mycobacteriales	Mycobacteriaceae	Nocardia	Nocardia vaccinii
2537562147	IMG_bacteria	environment terrestri soil soil soil antibiot product evolut	Actinobacteriota	Actinomycetia	Mycobacteriales	Pseudonocardiaceae	Amycolatopsis	Amycolatopsis azurea
2643221578	IMG_bacteria	arabidopsi root evolut	Actinobacteriota	Actinomycetia	Streptomycetales	Streptomycetaceae	Streptomyces	Streptomyces anulatus
SAMD00079855	blackwell	field soil rhizospher root nodul glycin max	Proteobacteria	Alphaproteobacteria	Rhizobiales	Xanthobacteraceae	Bradyrhizobium	Bradyrhizobium diazoefficiens
SAMEA3646867	blackwell	soil cm grassland soil	Proteobacteria	Alphaproteobacteria	Rhizobiales	Xanthobacteraceae	Bradyrhizobium	Bradyrhizobium sp011516635
2693429888	IMG_bacteria	host associ plant poplar bark	Myxococcota	Myxococcia	Myxococcales	Myxococcaceae	Stigmatella	Stigmatella erecta
1.41556e+06	patric	soil	Actinobacteriota	Actinomycetia	Streptomycetales	Streptomycetaceae	Streptomyces	Streptomyces sp000972385
GCA_014161375.1	IMG_listed	environment terrestri soil soil	Actinobacteriota	Actinomycetia	Streptosporangiales	Streptosporangiaceae	Microbispora	Microbispora catharanthi
SAMN04538217	blackwell	urban biom wood park soil	Myxococcota	Myxococcia	Myxococcales	Myxococcaceae	Myxococcus	Myxococcus sp010998615
75105.1	patric	mimosa diplotricha root nodul coastal lowland	Proteobacteria	Gammaproteobacteria	Burkholderiales	Burkholderiaceae	Paraburkholderia	Paraburkholderia caribensis
2599185218	IMG_bacteria	soil soil geba kmg tree life	Actinobacteriota	Actinomycetia	Streptosporangiales	Streptosporangiaceae	Nonomuraea	Nonomuraea pusilla
GCA_001718205.1	IMG_listed	soybean nodul	Proteobacteria	Alphaproteobacteria	Rhizobiales	Xanthobacteraceae	Bradyrhizobium	Bradyrhizobium elkanii
287986	patric	terrestri isol australian soil australian soil	Actinobacteriota	Actinomycetia	Mycobacteriales	Pseudonocardiaceae	Amycolatopsis	Amycolatopsis rifamycinica
2510065084	IMG_bacteria	free live environment terrestri soil soil cultiv soil veget field japan geba tree life	Actinobacteriota	Actinomycetia	Mycobacteriales	Cryptosporangiaceae	Cryptosporangium	Cryptosporangium arvum
GCA_011820545.1	IMG_listed	environment terrestri soil soil	Actinobacteriota	Actinomycetia	Streptomycetales	Streptomycetaceae	Streptomyces	Streptomyces eurythermus
GCA_003353055.1	IMG_listed	environment terrestri soil soil	Proteobacteria	Gammaproteobacteria	Burkholderiales	Burkholderiaceae	Cupriavidus	Cupriavidus lacunae
2519899585	levy	free live environment terrestri soil soil fuel oil contamin soil oil contamin	Actinobacteriota	Actinomycetia	Mycobacteriales	Mycobacteriaceae	Rhodococcus	Rhodococcus opacus
37326.7	patric	mycetoma human homo sapien pu thorax lesion	Actinobacteriota	Actinomycetia	Mycobacteriales	Mycobacteriaceae	Nocardia	Nocardia brasiliensis_B
1894.4	patric	soil timothi field	Actinobacteriota	Actinomycetia	Streptomycetales	Streptomycetaceae	Kitasatospora	Kitasatospora aureofaciens
GCA_002236815.1	IMG_listed	host associ human knee abscess	Actinobacteriota	Actinomycetia	Mycobacteriales	Mycobacteriaceae	Nocardia	Nocardia cerradoensis
2744054873	IMG_bacteria	red soil	Actinobacteriota	Actinomycetia	Streptomycetales	Streptomycetaceae	Streptomyces	Streptomyces sp001636945
2695420948	IMG_bacteria	forest soil	Proteobacteria	Alphaproteobacteria	Rhizobiales	Xanthobacteraceae	Bradyrhizobium	Bradyrhizobium erythrophlei_D
1.46965e+06	patric	iron miner soil	Firmicutes	Bacilli	Paenibacillales	NBRC-103111	Paenibacillus_E	Paenibacillus_E ferrarius
67356.5	patric	soil	Actinobacteriota	Actinomycetia	Streptomycetales	Streptomycetaceae	Streptomyces	Streptomyces resistomycificus
2891978429	IMG_new_bacteria	host associ plant glycin max	Proteobacteria	Alphaproteobacteria	Rhizobiales	Xanthobacteraceae	Bradyrhizobium	Bradyrhizobium diazoefficiens
2531839264	levy	free live environment aquat groundwat freshwat oil contamin environ contamin	Actinobacteriota	Actinomycetia	Mycobacteriales	Mycobacteriaceae	Rhodococcus	Rhodococcus jostii_A
GCA_012689435.1	IMG_listed	host associ plant nodul	Proteobacteria	Alphaproteobacteria	Rhizobiales	Xanthobacteraceae	Bradyrhizobium	Bradyrhizobium elkanii
2784132178	IMG_bacteria	environment terrestri soil soil	Actinobacteriota	Actinomycetia	Mycobacteriales	Pseudonocardiaceae	Actinosynnema	Actinosynnema texasense
645951800	IMG_bacteria	free live soil biotechnolog medic	Actinobacteriota	Actinomycetia	Mycobacteriales	Pseudonocardiaceae	Amycolatopsis	Amycolatopsis sp002796545
SAMD00079868	blackwell	field soil rhizospher root nodul glycin max	Proteobacteria	Alphaproteobacteria	Rhizobiales	Xanthobacteraceae	Bradyrhizobium	Bradyrhizobium diazoefficiens
SAMN05001899	blackwell	homo sapien sputum	Proteobacteria	Gammaproteobacteria	Burkholderiales	Burkholderiaceae	Burkholderia	Burkholderia cenocepacia
2547132199	IMG_bacteria	free live environment terrestri soil host soil ga work plant soil sampl germani lipid accumul bioenergi biotechnolog	Actinobacteriota	Actinomycetia	Mycobacteriales	Mycobacteriaceae	Rhodococcus	Rhodococcus opacus
GCA_008119785.1	IMG_listed	leaf	Actinobacteriota	Actinomycetia	Mycobacteriales	Micromonosporaceae	Micromonospora	Micromonospora sp008119785
SAMD00079834	blackwell	field soil rhizospher root nodul glycin max	Proteobacteria	Alphaproteobacteria	Rhizobiales	Xanthobacteraceae	Bradyrhizobium	Bradyrhizobium diazoefficiens
2617270735	IMG_bacteria	singl coloni isol root nodul erythrina brucei	Proteobacteria	Alphaproteobacteria	Rhizobiales	Xanthobacteraceae	Bradyrhizobium	Bradyrhizobium shewense
SAMEA3731267	blackwell	soil	Proteobacteria	Gammaproteobacteria	Burkholderiales	Burkholderiaceae	Caballeronia	Caballeronia pedi
GCA_009733595.1	IMG_listed	environment terrestri soil soil	Actinobacteriota	Actinomycetia	Streptosporangiales	Streptosporangiaceae	Spirillospora	Spirillospora litoris
SAMD00079867	blackwell	field soil rhizospher root nodul glycin max	Proteobacteria	Alphaproteobacteria	Rhizobiales	Xanthobacteraceae	Bradyrhizobium	Bradyrhizobium diazoefficiens
436229	patric	soil cave	Actinobacteriota	Actinomycetia	Streptomycetales	Streptomycetaceae	Streptacidiphilus	Streptacidiphilus jeojiense
2926965794	IMG_new_bacteria	host associ plant glycin max glycin max	Proteobacteria	Alphaproteobacteria	Rhizobiales	Xanthobacteraceae	Bradyrhizobium	Bradyrhizobium pachyrhizi
2870638204	IMG_new_bacteria	environment aquat volcan marin volcan ash scoria	Actinobacteriota	Actinomycetia	Mycobacteriales	Micromonosporaceae	Allocatelliglobosispora	Allocatelliglobosispora scoriae
1.5185e+06	patric	lupinu maria josepha root nodul	Proteobacteria	Alphaproteobacteria	Rhizobiales	Xanthobacteraceae	Bradyrhizobium	Bradyrhizobium valentinum
SAMN08438751	blackwell	triticum aestivum	Firmicutes	Bacilli	Bacillales	Bacillaceae_G	Bacillus_A	Bacillus_A cereus_AG
2816332139	IMG_new_bacteria	host associ plant root host plant root artemisia annua surfac steril root artemisia annua l plant root	Actinobacteriota	Actinomycetia	Mycobacteriales	Pseudonocardiaceae	Pseudonocardia	Pseudonocardia kunmingensis
2927886255	IMG_new_bacteria	host associ plant glycin max glycin max	Proteobacteria	Alphaproteobacteria	Rhizobiales	Xanthobacteraceae	Bradyrhizobium	Bradyrhizobium diazoefficiens
2765236028	IMG_bacteria	environment terrestri soil lake soil philodendrom oxycardium medic	Actinobacteriota	Actinomycetia	Streptomycetales	Streptomycetaceae	Kitasatospora	Kitasatospora sp000719695
SAMD00080491	blackwell	root matter root root nodul glycin max	Proteobacteria	Alphaproteobacteria	Rhizobiales	Xanthobacteraceae	Bradyrhizobium	Bradyrhizobium diazoefficiens
651324105	IMG_bacteria	free live salmonellosi environment terrestri soil soil soil antibiot product biotechnolog	Actinobacteriota	Actinomycetia	Streptomycetales	Streptomycetaceae	Streptomyces	Streptomyces clavuligerus
2919468124	IMG_new_bacteria	host associ plant rhizospher root soil sorghum sweet sorghum soil	Actinobacteriota	Actinomycetia	Streptomycetales	Streptomycetaceae	Streptomyces
66876.3	patric	soil	Actinobacteriota	Actinomycetia	Streptomycetales	Streptomycetaceae	Streptomyces	Streptomyces chattanoogensis
285458	patric	soil	Actinobacteriota	Actinomycetia	Streptomycetales	Streptomycetaceae	Streptomyces	Streptomyces agglomeratus
2873451178	IMG_new_bacteria	environment terrestri soil soil soil michigan	Actinobacteriota	Actinomycetia	Mycobacteriales	Micromonosporaceae	Actinoplanes	Actinoplanes digitatis
68219.3	patric	soil	Actinobacteriota	Actinomycetia	Streptomycetales	Streptomycetaceae	Streptomyces	Streptomyces iakyrus
GCA_003994375.1	IMG_listed	environment terrestri soil	Actinobacteriota	Actinomycetia	Streptomycetales	Streptomycetaceae	Streptomyces	Streptomyces libani
GCA_003312875.1	IMG_listed	deep sea sediment	Actinobacteriota	Actinomycetia	Mycobacteriales	Pseudonocardiaceae	Amycolatopsis	Amycolatopsis albispora
SAMN04538227	blackwell	urban biom wood park soil	Myxococcota	Myxococcia	Myxococcales	Myxococcaceae	Myxococcus	Myxococcus sp010998615
227883	patric	multipl isol character r burg colleagu soil sampl collect shizuoka prefectur japan soil sampl collect	Actinobacteriota	Actinomycetia	Streptomycetales	Streptomycetaceae	Streptomyces	Streptomyces avermitilis
2515075013	IMG_bacteria	free live engin built environ soil wall arcosolium catacomb st callistu biotechnolog tree life	Actinobacteriota	Actinomycetia	Mycobacteriales	Pseudonocardiaceae	Amycolatopsis	Amycolatopsis nigrescens
186196	patric	terrestri crude oil contamin soil	Actinobacteriota	Actinomycetia	Mycobacteriales	Mycobacteriaceae	Rhodococcus	Rhodococcus jostii_A
SAMEA54114418	blackwell	homo sapien diseas patient	Proteobacteria	Gammaproteobacteria	Burkholderiales	Burkholderiaceae	Burkholderia	Burkholderia cepacia
GCA_009930815.1	IMG_listed	nodul	Proteobacteria	Alphaproteobacteria	Rhizobiales	Xanthobacteraceae	Bradyrhizobium	Bradyrhizobium sp009930815
2731957750	IMG_bacteria	host associ human host human	Actinobacteriota	Actinomycetia	Mycobacteriales	Mycobacteriaceae	Nocardia	Nocardia yamanashiensis
1.61923e+06	patric	isol forest soil legum use dilut media sourc fix nitrogen determin popul within group occupi ecolog lifestyl besid symbiosi forest soil legum use dilut media sourc fix nitrogen determin popul within group occupi ecolog lifestyl besid symbiosi conifer forest soil	Proteobacteria	Alphaproteobacteria	Rhizobiales	Xanthobacteraceae	Bradyrhizobium	Bradyrhizobium sp000938305
GCA_013364335.1	IMG_listed	environment aquat ocean marin marin sediment sediment	Actinobacteriota	Actinomycetia	Streptomycetales	Streptomycetaceae	Streptomyces	Streptomyces buecherae
2772190668	IMG_bacteria	environment terrestri soil soil soil sampl omariya agricultur station medic agricultur land	Actinobacteriota	Actinomycetia	Mycobacteriales	Pseudonocardiaceae	Amycolatopsis	Amycolatopsis keratiniphila
2695421015	IMG_bacteria	forest soil	Proteobacteria	Alphaproteobacteria	Rhizobiales	Xanthobacteraceae	Bradyrhizobium	Bradyrhizobium erythrophlei_C
2693429787	IMG_bacteria	forest soil	Proteobacteria	Alphaproteobacteria	Rhizobiales	Beijerinckiaceae	GAS188	GAS188 sp900104855
GCA_007859315.1	IMG_listed	fece	Proteobacteria	Alphaproteobacteria	Reyranellales	Reyranellaceae	SYSU-D60007	SYSU-D60007 sp007859315
2690315652	IMG_bacteria	environment terrestri soil soil	Actinobacteriota	Actinomycetia	Mycobacteriales	Micromonosporaceae	Asanoa	Asanoa ishikariensis
132474	patric	soil	Actinobacteriota	Actinomycetia	Streptomycetales	Streptomycetaceae	Streptomyces	Streptomyces rimosus
SAMN04538219	blackwell	urban biom wood park soil	Myxococcota	Myxococcia	Myxococcales	Myxococcaceae	Myxococcus	Myxococcus sp010998615
GCA_012931745.1	IMG_listed	environment aquat water	Actinobacteriota	Actinomycetia	Mycobacteriales	Mycobacteriaceae	Rhodococcus	Rhodococcus opacus
GCA_001611795.1	IMG_listed	soil	Actinobacteriota	Actinomycetia	Streptomycetales	Streptomycetaceae	Streptomyces	Streptomyces qaidamensis
302980	patric	soil forest	Firmicutes	Bacilli	Paenibacillales	Paenibacillaceae	Paenibacillus_C	Paenibacillus_C agaridevorans
1.82802e+06	patric	soil	Actinobacteriota	Actinomycetia	Streptomycetales	Streptomycetaceae	Streptomyces	Streptomyces anulatus
GCA_007352635.1	IMG_listed	environment terrestri soil forest soil	Myxococcota	Myxococcia	Myxococcales	Myxococcaceae	Corallococcus	Corallococcus sp009909145
GCA_010279825.1	IMG_listed	environment terrestri soil soil	Myxococcota	Myxococcia	Myxococcales	Myxococcaceae	Myxococcus	Myxococcus sp010998615
2778260948	IMG_bacteria	environment terrestri soil soil soil	Actinobacteriota	Actinomycetia	Mycobacteriales	Micromonosporaceae	Asanoa	Asanoa ferruginea
SAMEA3643058	blackwell	root greenhous soil plant associ	Actinobacteriota	Actinomycetia	Streptomycetales	Streptomycetaceae	Streptomyces	Streptomyces sp001428885
GCA_003600865.1	IMG_listed	environment terrestri temper forest soil dri forest soil sampl bulk soil	Myxococcota	Myxococcia	Myxococcales	Myxococcaceae	Corallococcus	Corallococcus sp003600865
GCA_009834125.1	IMG_listed	gut fungu grow termit	Actinobacteriota	Actinomycetia	Streptomycetales	Streptomycetaceae	Streptomyces	Streptomyces sp009834125
2554235102	IMG_bacteria	free live soil soil industri	Actinobacteriota	Actinomycetia	Mycobacteriales	Pseudonocardiaceae	Amycolatopsis	Amycolatopsis orientalis
935543	patric	plant root root nodul soil legum lebeckia ambigua plant root root nodul soil	Proteobacteria	Gammaproteobacteria	Burkholderiales	Burkholderiaceae	Paraburkholderia	Paraburkholderia tuberum
1.4639e+06	patric	soil	Actinobacteriota	Actinomycetia	Streptomycetales	Streptomycetaceae	Streptomyces	Streptomyces sp000720175
SAMN03174512	blackwell	white rot fungu phanerochaet chrysosporium	Proteobacteria	Gammaproteobacteria	Burkholderiales	Burkholderiaceae	Paraburkholderia	Paraburkholderia fungorum
1.05535e+06	patric	isol gaus synthet agar contain natur seawat marin sediment kiaochow bay qingdao marin sediment kiaochow bay qingdao	Actinobacteriota	Actinomycetia	Streptomycetales	Streptomycetaceae	Streptomyces	Streptomyces anulatus
SAMN04538215	blackwell	urban biom wood park soil	Myxococcota	Myxococcia	Myxococcales	Myxococcaceae	Myxococcus	Myxococcus sp010998615
637000305	IMG_bacteria	free live engin lab synthesi soil deriv laboratori strain antibiot product biotechnolog	Actinobacteriota	Actinomycetia	Streptomycetales	Streptomycetaceae	Streptomyces	Streptomyces anthocyanicus
54571.1	patric	soil	Actinobacteriota	Actinomycetia	Streptomycetales	Streptomycetaceae	Streptomyces	Streptomyces gardneri
208439	patric	terrestri soil	Actinobacteriota	Actinomycetia	Mycobacteriales	Pseudonocardiaceae	Amycolatopsis	Amycolatopsis japonica
2754412590	IMG_bacteria	environment terrestri soil bulk soil	Proteobacteria	Gammaproteobacteria	Burkholderiales	Burkholderiaceae	Paraburkholderia	Paraburkholderia phenazinium_C
GCA_009649815.1	IMG_listed	environment terrestri soil soil	Actinobacteriota	Actinomycetia	Mycobacteriales	Mycobacteriaceae	Nocardia	Nocardia sp009649815
650716013	levy	host associ plant diseas rice sheath korea	Proteobacteria	Gammaproteobacteria	Burkholderiales	Burkholderiaceae	Burkholderia	Burkholderia gladioli
GCA_012273495.1	IMG_listed	environment terrestri soil grain soil rhizospher princip root	Actinobacteriota	Actinomycetia	Streptomycetales	Streptomycetaceae	Streptomyces	Streptomyces platensis
76021.8	patric	soil soil	Actinobacteriota	Actinomycetia	Mycobacteriales	Pseudonocardiaceae	Amycolatopsis	Amycolatopsis coloradensis
2731957575	IMG_bacteria	environment terrestri soil soil soil	Actinobacteriota	Actinomycetia	Streptosporangiales	Streptosporangiaceae	Spirillospora	Spirillospora macra
2654587650	IMG_bacteria	environment	Proteobacteria	Gammaproteobacteria	Burkholderiales	Burkholderiaceae	Caballeronia	Caballeronia cordobensis
GCA_002902945.1	IMG_listed	environment terrestri soil soil	Proteobacteria	Gammaproteobacteria	Burkholderiales	Burkholderiaceae	Paraburkholderia	Paraburkholderia caribensis
GCA_013373795.1	IMG_listed	host associ plant nodul root root nodul soybean plant inocul root zone soil amphicarpa bracteata	Proteobacteria	Alphaproteobacteria	Rhizobiales	Xanthobacteraceae	Bradyrhizobium	Bradyrhizobium quebecense
2512047030	IMG_bacteria	free live host associ plant rhizoplan host plant root root nodul aspalathu carnosa root nodul aspalathu carnosa south africa agricultur root nodul bacteria rnb plant root	Proteobacteria	Gammaproteobacteria	Burkholderiales	Burkholderiaceae	Paraburkholderia	Paraburkholderia tuberum
196490	patric	host plant root root nodul soil tre piedra	Proteobacteria	Alphaproteobacteria	Rhizobiales	Xanthobacteraceae	Bradyrhizobium	Bradyrhizobium sp000426245
GCA_002078175.1	IMG_listed	termit	Actinobacteriota	Actinomycetia	Streptomycetales	Streptomycetaceae	Streptomyces	Streptomyces sp002078175
2687453794	IMG_bacteria	populu stem endospher	Proteobacteria	Gammaproteobacteria	Burkholderiales	Burkholderiaceae	Paraburkholderia	Paraburkholderia sp900104795
2863371048	IMG_new_bacteria	environment terrestri soil soil soil	Actinobacteriota	Actinomycetia	Streptosporangiales	Streptosporangiaceae	Streptosporangium	Streptosporangium album
2772190730	IMG_bacteria	environment terrestri soil soil medic	Actinobacteriota	Actinomycetia	Actinomycetales	Kineosporiaceae	Kineosporia	Kineosporia aurantiaca
285459	patric	soil	Actinobacteriota	Actinomycetia	Streptomycetales	Streptomycetaceae	Streptomyces	Streptomyces agglomeratus
2731957594	IMG_bacteria	environment terrestri soil soil soil fiji island	Actinobacteriota	Actinomycetia	Streptosporangiales	Streptosporangiaceae	Spirillospora	Spirillospora hibisca
GCA_002994615.1	IMG_listed	environment aquat marin marin environ	Myxococcota	Polyangia	Nannocystales	Nannocystaceae	Enhygromyxa	Enhygromyxa salina_A
SAMN02256440	blackwell	sandi soil cox apo bazar bangladesh	Actinobacteriota	Actinomycetia	Streptosporangiales	Streptosporangiaceae	Nonomuraea	Nonomuraea coxensis
134537	patric	fungu phanerochaet chrysosporium	Proteobacteria	Gammaproteobacteria	Burkholderiales	Burkholderiaceae	Paraburkholderia	Paraburkholderia fungorum
SAMD00079836	blackwell	field soil rhizospher root nodul glycin max	Proteobacteria	Alphaproteobacteria	Rhizobiales	Xanthobacteraceae	Bradyrhizobium	Bradyrhizobium diazoefficiens
650716065	IMG_bacteria	free live environment aquat marin aquat marin seawat china biotechnolog	Myxococcota	Myxococcia	Myxococcales	Myxococcaceae	Myxococcus	Myxococcus macrosporus
2517093001	levy	symbiot host associ plant nodul root host plant root root nodul soil glycin max mississippi non pathogen plant root	Proteobacteria	Alphaproteobacteria	Rhizobiales	Xanthobacteraceae	Bradyrhizobium	Bradyrhizobium huanghuaihaiense
2596583533	IMG_bacteria	environment terrestri soil soil	Actinobacteriota	Actinomycetia	Mycobacteriales	Pseudonocardiaceae	Lentzea	Lentzea flaviverrucosa
1.77732e+06	patric	soil desert	Actinobacteriota	Actinomycetia	Streptomycetales	Streptomycetaceae	Streptomyces	Streptomyces tibetensis
2844992467	IMG_new_bacteria	environment terrestri soil soil soil	Actinobacteriota	Actinomycetia	Streptosporangiales	Streptosporangiaceae	Spirillospora	Spirillospora citrea
2880505610	IMG_new_bacteria	environment terrestri soil soil soil	Actinobacteriota	Actinomycetia	Streptosporangiales	Streptosporangiaceae	Spirillospora	Spirillospora viridis
1.96445e+06	patric	soil	Actinobacteriota	Actinomycetia	Streptomycetales	Streptomycetaceae	Streptomyces	Streptomyces sp002080455
GCA_003594875.1	IMG_listed	soil	Actinobacteriota	Actinomycetia	Streptosporangiales	Streptosporangiaceae	Bailinhaonella	Bailinhaonella thermotolerans
2806310411	IMG_new_bacteria	host associ plant legumin nodul	Proteobacteria	Alphaproteobacteria	Rhizobiales	Xanthobacteraceae	Bradyrhizobium	Bradyrhizobium stylosanthis
2648501726	IMG_bacteria	environment	Actinobacteriota	Actinomycetia	Mycobacteriales	Pseudonocardiaceae	Amycolatopsis	Amycolatopsis lurida
2926315868	IMG_new_bacteria	environment terrestri soil soil sampl	Firmicutes	Bacilli	Paenibacillales	NBRC-103111	Paenibacillus_G	Paenibacillus_G mucilaginosus
GCA_010119975.1	IMG_listed	environment terrestri soil soil	Bacteroidota	Bacteroidia	Cytophagales	172606-1	Rhodocytophaga	Rhodocytophaga rosea
1.07999e+06	patric	soil soil	Actinobacteriota	Actinomycetia	Streptomycetales	Streptomycetaceae	Streptomyces	Streptomyces chartreusis_D
641228492	IMG_bacteria	symbiot host associ plant chemoorganotroph host plant symbiont soil ketter research laboratori ohio lalond non pathogen biotechnolog	Actinobacteriota	Actinomycetia	Mycobacteriales	Frankiaceae	Frankia	Frankia soli
2770939516	IMG_bacteria	host associ human homo sapien pu sampl mexican patient	Actinobacteriota	Actinomycetia	Mycobacteriales	Mycobacteriaceae	Nocardia	Nocardia mexicana
2513237096	IMG_bacteria	symbiot host associ plant rhizoplan host plant root root nodul soil phaseolu lunatu illinoi non pathogen agricultur compar analysi root nodul bacteria rnb	Proteobacteria	Alphaproteobacteria	Rhizobiales	Xanthobacteraceae	Bradyrhizobium	Bradyrhizobium pachyrhizi
2724679034	IMG_bacteria	agricultur soil environment	Proteobacteria	Gammaproteobacteria	Burkholderiales	Burkholderiaceae	Burkholderia	Burkholderia sp002223185
1.18931e+06	patric	terrestri soil	Myxococcota	Myxococcia	Myxococcales	Myxococcaceae	Myxococcus	Myxococcus macrosporus
GCA_009720365.1	IMG_listed	host associ plant rhizospher root rhizospher soil	Actinobacteriota	Actinomycetia	Mycobacteriales	Micromonosporaceae	Catellatospora	Catellatospora paridis
2690316366	IMG_bacteria	forest soil	Proteobacteria	Alphaproteobacteria	Rhizobiales	Xanthobacteraceae	Bradyrhizobium	Bradyrhizobium erythrophlei_E
2.01803e+06	patric	isol metal mine area soil metal mine area soil mine	Actinobacteriota	Actinomycetia	Streptomycetales	Streptomycetaceae	Kitasatospora	Kitasatospora sp002943525
285458	patric	soil	Actinobacteriota	Actinomycetia	Streptomycetales	Streptomycetaceae	Streptomyces	Streptomyces agglomeratus
1.05486e+06	patric	forest soil commun across north america provid submit mig	Actinobacteriota	Actinomycetia	Streptomycetales	Streptomycetaceae	Streptomyces	Streptomyces bottropensis
GCA_009362785.1	IMG_listed	host associ plant root nodul	Proteobacteria	Gammaproteobacteria	Burkholderiales	Burkholderiaceae	Paraburkholderia	Paraburkholderia atlantica
292.23	patric	soil	Proteobacteria	Gammaproteobacteria	Burkholderiales	Burkholderiaceae	Burkholderia	Burkholderia aenigmatica
146922	patric	soil	Actinobacteriota	Actinomycetia	Streptomycetales	Streptomycetaceae	Streptomyces	Streptomyces griseofuscus
SAMN08518548	blackwell	grassland soil	Actinobacteriota	Actinomycetia	Streptomycetales	Streptomycetaceae	Streptomyces	Streptomyces sp018619185
1.35548e+06	patric	kidney bean phaseolu vulgari recov root nodul common bean order know genet differenti among strain recruit bean symbiont root nodul cultiv environ	Proteobacteria	Alphaproteobacteria	Rhizobiales	Xanthobacteraceae	Bradyrhizobium	Bradyrhizobium diazoefficiens
2918305061	IMG_new_bacteria	environment terrestri geolog feengrotten rock wall	Actinobacteriota	Actinomycetia	Propionibacteriales	Kribbellaceae	Kribbella	Kribbella aluminosa
GCA_002209125.2	IMG_listed	host associ human mycetomat lesion thigh leg foot	Actinobacteriota	Actinomycetia	Mycobacteriales	Mycobacteriaceae	Nocardia	Nocardia brasiliensis
SAMN03449607	blackwell	soil	Proteobacteria	Gammaproteobacteria	Burkholderiales	Burkholderiaceae	Burkholderia	Burkholderia cepacia
1.46383e+06	patric	evergreen rhizospher soil	Actinobacteriota	Actinomycetia	Mycobacteriales	Pseudonocardiaceae	Actinosynnema	Actinosynnema sp000716595
GCA_013372585.1	IMG_listed	environment terrestri soil soil	Myxococcota	Myxococcia	Myxococcales	Myxococcaceae	Myxococcus	Myxococcus sp013372585
1.20674e+06	patric	human homo sapien	Actinobacteriota	Actinomycetia	Mycobacteriales	Mycobacteriaceae	Nocardia	Nocardia concava
2841974524	IMG_new_bacteria	host associ plant nodul root crotalaria incana isol root nodul crotalaria incana	Proteobacteria	Alphaproteobacteria	Rhizobiales	Xanthobacteraceae	Bradyrhizobium	Bradyrhizobium sp900114915
GCA_004005495.1	IMG_listed	ant nest	Actinobacteriota	Actinomycetia	Streptomycetales	Streptomycetaceae	Streptomyces	Streptomyces sp004005495
1.82802e+06	patric	soil	Actinobacteriota	Actinomycetia	Streptomycetales	Streptomycetaceae	Streptomyces	Streptomyces anulatus
2928284429	IMG_new_bacteria	environment aquat aquat water sampl	Proteobacteria	Alphaproteobacteria	Rhizobiales	Labraceae	Labrys
GCA_003233675.1	IMG_listed	rice rhizospher	Proteobacteria	Gammaproteobacteria	Burkholderiales	Burkholderiaceae	Burkholderia	Burkholderia pyrrocinia
2818991416	IMG_new_bacteria	environment terrestri soil soil palm grove	Actinobacteriota	Actinomycetia	Mycobacteriales	Pseudonocardiaceae	Actinosynnema	Actinosynnema saharense
SAMN09464887	blackwell	rhizospher soil rhizospher maiz	Proteobacteria	Gammaproteobacteria	Burkholderiales	Burkholderiaceae	Burkholderia	Burkholderia cepacia
GCA_004634405.1	IMG_listed	soil	Actinobacteriota	Actinomycetia	Mycobacteriales	Mycobacteriaceae	Nocardia	Nocardia ninae
2524023205	levy	symbiot host associ plant nodul root host plant root root nodul soil centrosema pubescen barro colorado island non pathogen plant root	Proteobacteria	Alphaproteobacteria	Rhizobiales	Xanthobacteraceae	Bradyrhizobium	Bradyrhizobium neotropicale
2767802007	IMG_bacteria	environment terrestri soil soil medic	Actinobacteriota	Actinomycetia	Streptomycetales	Streptomycetaceae	Streptomyces	Streptomyces sp000720135
2904541872	IMG_new_bacteria	host associ plant rhizospher root transgen sorghum grain sorghum rhizospher	Proteobacteria	Gammaproteobacteria	Burkholderiales	Burkholderiaceae	Variovorax	Variovorax sp900115375
GCA_003062295.1	IMG_listed	host associ root nodul	Proteobacteria	Alphaproteobacteria	Rhizobiales	Xanthobacteraceae	Bradyrhizobium	Bradyrhizobium algeriense
2.0262e+06	patric	soil petroleum contamin soil	Proteobacteria	Gammaproteobacteria	Burkholderiales	Burkholderiaceae	Paraburkholderia	Paraburkholderia aromaticivorans
GCA_002208175.1	IMG_listed	host associ plant gladiolu	Proteobacteria	Gammaproteobacteria	Burkholderiales	Burkholderiaceae	Burkholderia	Burkholderia gladioli
GCA_011604685.1	IMG_listed	environment terrestri soil soil	Bacteroidota	Bacteroidia	Cytophagales	Spirosomaceae	Spirosoma	Spirosoma aureum
2511231144	levy	environment terrestri soil soil golf cours soil	Proteobacteria	Gammaproteobacteria	Burkholderiales	Burkholderiaceae	Caballeronia	Caballeronia cordobensis
1.03887e+06	patric	host plant root root nodul soil sensit plant mimosa pudica lotiss massel cayenn	Proteobacteria	Gammaproteobacteria	Burkholderiales	Burkholderiaceae	Paraburkholderia	Paraburkholderia mimosarum
SAMN04283647	blackwell	shrubland beach soil	Proteobacteria	Gammaproteobacteria	Burkholderiales	Burkholderiaceae	Burkholderia	Burkholderia cepacia
SAMN05001838	blackwell	homo sapien sputum	Proteobacteria	Gammaproteobacteria	Burkholderiales	Burkholderiaceae	Burkholderia	Burkholderia cenocepacia
GCA_003610895.1	IMG_listed	environment terrestri soil soil	Proteobacteria	Gammaproteobacteria	Burkholderiales	Burkholderiaceae	Paraburkholderia	Paraburkholderia fungorum_B
GCA_009498275.1	IMG_listed	environment terrestri soil soil	Actinobacteriota	Actinomycetia	Streptomycetales	Streptomycetaceae	Streptomyces	Streptomyces fagopyri
GCA_011683955.1	IMG_listed	environment aquat marin seawat	Proteobacteria	Gammaproteobacteria	Pseudomonadales	Cellvibrionaceae	Pseudomaricurvus	Pseudomaricurvus alkylphenolicus
SAMN09207752	blackwell	field rhizospher maiz	Actinobacteriota	Actinomycetia	Streptomycetales	Streptomycetaceae	Streptomyces	Streptomyces viridosporus
GCA_004331335.1	IMG_listed	environment terrestri soil soil	Actinobacteriota	Actinomycetia	Propionibacteriales	Kribbellaceae	Kribbella	Kribbella sindirgiensis
2513237161	levy	symbiot host associ plant nodul root host plant root root nodul soil rhynchosia totta onderstepoort non pathogen plant root	Proteobacteria	Alphaproteobacteria	Rhizobiales	Xanthobacteraceae	Bradyrhizobium	Bradyrhizobium sp900114915
2927280394	IMG_new_bacteria	host associ plant glycin max glycin max	Proteobacteria	Alphaproteobacteria	Rhizobiales	Xanthobacteraceae	Bradyrhizobium	Bradyrhizobium diazoefficiens
GCA_900696075.2	IMG_listed	environment terrestri soil pigeonpea root nodul farm soil	Proteobacteria	Alphaproteobacteria	Rhizobiales	Xanthobacteraceae	Bradyrhizobium	Bradyrhizobium ivorense
2767802029	IMG_bacteria	environment aquat ocean marin ocean water medic	Actinobacteriota	Actinomycetia	Streptomycetales	Streptomycetaceae	Kitasatospora	Kitasatospora sp000717715
2867977797	IMG_new_bacteria	environment terrestri soil soil	Actinobacteriota	Actinomycetia	Streptomycetales	Streptomycetaceae	Streptomyces	Streptomyces collinus
2818991474	IMG_new_bacteria	environment terrestri soil soil	Actinobacteriota	Actinomycetia	Mycobacteriales	Pseudonocardiaceae	Pseudonocardia	Pseudonocardia hierapolitana
GCA_003674045.1	IMG_listed	host associ tissu paullinia cupana mart duck	Actinobacteriota	Actinomycetia	Streptomycetales	Streptomycetaceae	Streptomyces	Streptomyces griseocarneus_A
1892.7	patric	terrestri	Actinobacteriota	Actinomycetia	Streptomycetales	Streptomycetaceae	Streptomyces	Streptomyces anulatus
2927400395	IMG_new_bacteria	host associ plant glycin max glycin max	Proteobacteria	Alphaproteobacteria	Rhizobiales	Xanthobacteraceae	Bradyrhizobium	Bradyrhizobium ottawaense
292.27	patric	plant	Proteobacteria	Gammaproteobacteria	Burkholderiales	Burkholderiaceae	Burkholderia	Burkholderia cepacia_C
GCA_001982635.1	IMG_listed	host associ	Proteobacteria	Alphaproteobacteria	Rhizobiales	Xanthobacteraceae	Bradyrhizobium	Bradyrhizobium mercantei
460265	patric	host associ	Proteobacteria	Alphaproteobacteria	Rhizobiales	Beijerinckiaceae	Methylobacterium	Methylobacterium nodulans
1.6822e+06	patric	acer pseudoplatanu isol rhizospher acer pseudoplatanu grow trinitrotoluen contamin forest site belgium rhizospher soil trinitrotoluen contamin forest site	Proteobacteria	Gammaproteobacteria	Burkholderiales	Burkholderiaceae	Paraburkholderia	Paraburkholderia aspalathi
488447	patric	callyspongia sp cf c flammea	Proteobacteria	Gammaproteobacteria	Burkholderiales	Burkholderiaceae	Burkholderia	Burkholderia contaminans
GCA_009720385.1	IMG_listed	environment terrestri soil soil	Actinobacteriota	Actinomycetia	Mycobacteriales	Micromonosporaceae	Catellatospora	Catellatospora vulcania
GCA_012999525.1	IMG_listed	environment terrestri soil soil	Actinobacteriota	Actinomycetia	Streptosporangiales	Streptosporangiaceae	Microbispora	Microbispora sp014161445
2802428829	IMG_new_bacteria	environment aquat ocean marin sediment marin sediment	Actinobacteriota	Actinomycetia	Streptomycetales	Streptomycetaceae	Streptomyces	Streptomyces sp002797655
1.46389e+06	patric	soil medicin bow mt	Actinobacteriota	Actinomycetia	Streptomycetales	Streptomycetaceae	Streptomyces	Streptomyces sp900116325
2767802120	IMG_bacteria	environment terrestri soil soil medic	Actinobacteriota	Actinomycetia	Streptomycetales	Streptomycetaceae	Streptomyces	Streptomyces virginiae_A
2791354866	IMG_new_bacteria	environment aquat ocean marin sediment marin sediment	Actinobacteriota	Actinomycetia	Streptomycetales	Streptomycetaceae	Streptomyces	Streptomyces sp002797655
GCA_009495655.1	IMG_listed	environment terrestri soil soil	Actinobacteriota	Actinomycetia	Streptomycetales	Streptomycetaceae	Streptomyces	Streptomyces coelicoflavus
2806310489	IMG_new_bacteria	host associ plant legumin nodul	Proteobacteria	Alphaproteobacteria	Rhizobiales	Xanthobacteraceae	Bradyrhizobium	Bradyrhizobium macuxiense_A
2927087549	IMG_new_bacteria	host associ plant glycin max glycin max	Proteobacteria	Alphaproteobacteria	Rhizobiales	Xanthobacteraceae	Bradyrhizobium	Bradyrhizobium pachyrhizi
649633045	IMG_bacteria	symbiot host associ plant chemoorganotroph host plant symbiont soil root nodul elaeagnu umbellata thumb non pathogen agricultur biotechnolog	Actinobacteriota	Actinomycetia	Mycobacteriales	Frankiaceae	Frankia	Frankia inefficax
GCA_012034195.1	IMG_listed	rhizom tissu	Actinobacteriota	Actinomycetia	Streptosporangiales	Streptosporangiaceae	Microbispora	Microbispora hainanensis
GCA_003391135.1	IMG_listed	soil	Actinobacteriota	Actinomycetia	Streptomycetales	Streptomycetaceae	Streptomyces	Streptomyces olivoreticuli
2838122688	IMG_new_bacteria	host associ plant nodul root crotalaria incana isol root nodul crotalaria incana	Proteobacteria	Alphaproteobacteria	Rhizobiales	Xanthobacteraceae	Bradyrhizobium	Bradyrhizobium sp900114915
GCA_002532025.1	IMG_listed	host associ plant nodul root root nodul	Proteobacteria	Alphaproteobacteria	Rhizobiales	Xanthobacteraceae	Bradyrhizobium	Bradyrhizobium ottawaense
GCA_011290345.1	IMG_listed	environment terrestri soil soil	Actinobacteriota	Actinomycetia	Streptomycetales	Streptomycetaceae	Streptomyces	Streptomyces libani
1.03887e+06	patric	host plant root root nodul soil kennedia coccinea	Proteobacteria	Alphaproteobacteria	Rhizobiales	Xanthobacteraceae	Bradyrhizobium	Bradyrhizobium sp000473045
2526164741	levy	environment terrestri soil soil soil	Proteobacteria	Gammaproteobacteria	Burkholderiales	Burkholderiaceae	Azohydromonas	Azohydromonas australica
GCA_003711145.1	IMG_listed	host associ human blood circulatori system blood	Proteobacteria	Gammaproteobacteria	Burkholderiales	Burkholderiaceae	Burkholderia	Burkholderia aenigmatica
2724679706	IMG_bacteria	environment terrestri soil soil garden soil	Actinobacteriota	Actinomycetia	Streptosporangiales	Streptosporangiaceae	Spirillospora	Spirillospora mexicana
SAMN03449614	blackwell	soil	Proteobacteria	Gammaproteobacteria	Burkholderiales	Burkholderiaceae	Burkholderia	Burkholderia cepacia
2928170801	IMG_new_bacteria	host associ plant root sorghum sweet sorghum root	Proteobacteria	Gammaproteobacteria	Burkholderiales	Burkholderiaceae	Burkholderia	Burkholderia cepacia
2852578629	IMG_new_bacteria	environment terrestri soil soil	Proteobacteria	Alphaproteobacteria	Rhizobiales	Xanthobacteraceae	Bradyrhizobium	Bradyrhizobium sp017872735
GCA_004331345.1	IMG_listed	environment terrestri soil soil	Actinobacteriota	Actinomycetia	Propionibacteriales	Kribbellaceae	Kribbella	Kribbella soli
SAMD00064389	blackwell	soil setagaya tokyo	Actinobacteriota	Actinomycetia	Streptomycetales	Streptomycetaceae	Kitasatospora	Kitasatospora setae
GCA_002941025.1	IMG_listed	soil	Actinobacteriota	Actinomycetia	Streptomycetales	Streptomycetaceae	Streptomyces	Streptomyces sp002941025
1.4639e+06	patric	soil	Actinobacteriota	Actinomycetia	Streptomycetales	Streptomycetaceae	Kitasatospora	Kitasatospora sp000719705
2596583534	IMG_bacteria	soil soil	Actinobacteriota	Actinomycetia	Mycobacteriales	Pseudonocardiaceae	Goodfellowiella	Goodfellowiella coeruleoviolacea
1.12098e+06	patric	soil soil yilan counti taiwan	Actinobacteriota	Actinomycetia	Mycobacteriales	Pseudonocardiaceae	Amycolatopsis	Amycolatopsis taiwanensis
1.46256e+06	patric	ocean	Actinobacteriota	Actinomycetia	Streptomycetales	Streptomycetaceae	Streptomyces	Streptomyces sp001184025
SAMN03449420	blackwell	soil	Proteobacteria	Gammaproteobacteria	Burkholderiales	Burkholderiaceae	Burkholderia	Burkholderia cepacia
2513237176	IMG_bacteria	free live environment terrestri soil soil barnyard soil antibiot product biotechnolog	Actinobacteriota	Actinomycetia	Mycobacteriales	Micromonosporaceae	Actinoplanes	Actinoplanes missouriensis
997761	patric	commens plant	Firmicutes	Bacilli	Paenibacillales	NBRC-103111	Paenibacillus_G	Paenibacillus_G mucilaginosus
1.4639e+06	patric	soil salvador	Actinobacteriota	Actinomycetia	Streptomycetales	Streptomycetaceae	Streptomyces	Streptomyces sp002080455
2731957751	IMG_bacteria	environment terrestri soil soil salti soil	Actinobacteriota	Actinomycetia	Mycobacteriales	Mycobacteriaceae	Nocardia	Nocardia uniformis
1.41556e+06	patric	soil	Actinobacteriota	Actinomycetia	Streptomycetales	Streptomycetaceae	Streptomyces	Streptomyces sp000717915
2775507102	IMG_bacteria	environment terrestri soil soil soil new mexico	Actinobacteriota	Actinomycetia	Streptomycetales	Streptomycetaceae	Streptomyces	Streptomyces coeruleorubidus
2781126035	IMG_bacteria	environment terrestri soil soil	Actinobacteriota	Actinomycetia	Streptomycetales	Streptomycetaceae	Kitasatospora	Kitasatospora cineracea
GCA_008039615.1	IMG_listed	vineyard	Proteobacteria	Alphaproteobacteria	Reyranellales	Reyranellaceae	SYSU-D60007	SYSU-D60007 sp008039615
92647.6	patric	sugarcan varieti sp stem	Proteobacteria	Gammaproteobacteria	Burkholderiales	Burkholderiaceae	Paraburkholderia	Paraburkholderia tropica
2619619010	levy	environment terrestri soil farm soil	Bacteroidota	Bacteroidia	Cytophagales	Spirosomaceae	Dyadobacter	Dyadobacter soli
2765236032	IMG_bacteria	environment terrestri soil soil medic	Actinobacteriota	Actinomycetia	Streptomycetales	Streptomycetaceae	Kitasatospora	Kitasatospora sp000720635
243261	patric	terrestri	Proteobacteria	Gammaproteobacteria	Burkholderiales	Burkholderiaceae	Paraburkholderia	Paraburkholderia sp000178415
SAMN03449178	blackwell	soil	Proteobacteria	Gammaproteobacteria	Burkholderiales	Burkholderiaceae	Burkholderia	Burkholderia cepacia
2756170197	IMG_bacteria	environment terrestri soil soil hawai volcano nation park	Proteobacteria	Gammaproteobacteria	Burkholderiales	Burkholderiaceae	Paraburkholderia	Paraburkholderia hiiakae
2758568729	IMG_bacteria	symbiot host associ plant host plant root root nodul root nodul pisum sativum	Actinobacteriota	Actinomycetia	Mycobacteriales	Micromonosporaceae	Micromonospora_G	Micromonospora_G pisi
2512564039	levy	free live host associ plant rhizospher root rhizospher soil rhizospher soil antimicrobi activ biofertil non pathogen plant growth promot rhizobacteria soil	Firmicutes	Bacilli	Paenibacillales	NBRC-103111	Paenibacillus_G	Paenibacillus_G mucilaginosus
SAMN03465093	blackwell	soil	Actinobacteriota	Actinomycetia	Streptomycetales	Streptomycetaceae	Streptomyces
2767802082	IMG_bacteria	environment terrestri soil soil medic	Actinobacteriota	Actinomycetia	Streptomycetales	Streptomycetaceae	Streptomyces	Streptomyces sp000718775
2818991459	IMG_new_bacteria	host associ plant root sorghum sweet sorghum root	Firmicutes	Bacilli	Paenibacillales	NBRC-103111	Paenibacillus_E	Paenibacillus_E sp007829615
95486.3	patric	human homo sapien blood	Proteobacteria	Gammaproteobacteria	Burkholderiales	Burkholderiaceae	Burkholderia	Burkholderia cenocepacia
2687453415	IMG_bacteria	cord blood medic	Proteobacteria	Gammaproteobacteria	Burkholderiales	Burkholderiaceae	Burkholderia	Burkholderia cenocepacia
GCA_014699005.1	IMG_listed	environment terrestri soil soil	Bacteroidota	Bacteroidia	Cytophagales	Spirosomaceae	Spirosoma	Spirosoma profusum
2842454564	IMG_new_bacteria	host associ plant nodul root root nodul	Proteobacteria	Gammaproteobacteria	Burkholderiales	Burkholderiaceae	Paraburkholderia	Paraburkholderia fungorum
754518	patric	rod shape host plant root root nodul soil trifolium nanum	Proteobacteria	Alphaproteobacteria	Rhizobiales	Rhizobiaceae	Rhizobium	Rhizobium leguminosarum_K
1.50659e+06	patric	multipl soil	Proteobacteria	Gammaproteobacteria	Burkholderiales	Burkholderiaceae	Burkholderia	Burkholderia paludis
GCA_004212635.1	IMG_listed	host associ plant root root nodul	Proteobacteria	Alphaproteobacteria	Rhizobiales	Xanthobacteraceae	Bradyrhizobium	Bradyrhizobium sp004212635
2703719274	IMG_bacteria	host associ endosymbiont dictyostelium discoideum mountain lake biolog station virginia	Proteobacteria	Gammaproteobacteria	Burkholderiales	Burkholderiaceae	Paraburkholderia	Paraburkholderia fungorum
2508501042	levy	symbiot host associ plant nodul root host root nodul ornithopu compressu root nodul ornithopu compressu plant root	Proteobacteria	Alphaproteobacteria	Rhizobiales	Xanthobacteraceae	Bradyrhizobium	Bradyrhizobium sp000244935
465541	patric	soil taiga	Actinobacteriota	Actinomycetia	Streptomycetales	Streptomycetaceae	Streptomyces	Streptomyces goshikiensis
1.82763e+06	patric	soil	Actinobacteriota	Actinomycetia	Streptomycetales	Streptomycetaceae	Streptomyces	Streptomyces anulatus
280333	patric	pachyrhizu erosu nodul	Proteobacteria	Alphaproteobacteria	Rhizobiales	Xanthobacteraceae	Bradyrhizobium	Bradyrhizobium pachyrhizi
GCA_014161445.1	IMG_listed	environment terrestri soil soil	Actinobacteriota	Actinomycetia	Streptosporangiales	Streptosporangiaceae	Microbispora	Microbispora sp014161445
2.04988e+06	patric	soil	Actinobacteriota	Actinomycetia	Streptomycetales	Streptomycetaceae	Streptomyces	Streptomyces dengpaensis
2517287020	IMG_bacteria	free live host associ human host human homo sapien patient submandibular mycetoma biotechnolog tree life	Actinobacteriota	Actinomycetia	Mycobacteriales	Pseudonocardiaceae	Amycolatopsis	Amycolatopsis benzoatilytica
2700989322	IMG_bacteria	sputum medic	Actinobacteriota	Actinomycetia	Streptosporangiales	Streptosporangiaceae	Spirillospora
SAMN03449379	blackwell	soil	Proteobacteria	Gammaproteobacteria	Burkholderiales	Burkholderiaceae	Burkholderia	Burkholderia cepacia
2728369403	IMG_bacteria	environment	Proteobacteria	Gammaproteobacteria	Burkholderiales	Burkholderiaceae	Cupriavidus	Cupriavidus malaysiensis
2585428059	levy	populu root endospher	Firmicutes	Bacilli	Paenibacillales	NBRC-103111	Paenibacillus_E	Paenibacillus_E chondroitinus_A
2546825540	IMG_bacteria	environment terrestri soil mason farm chapel hill nc	Proteobacteria	Gammaproteobacteria	Burkholderiales	Burkholderiaceae	Burkholderia	Burkholderia sp002223185
1.06898e+06	patric	soil soil	Actinobacteriota	Actinomycetia	Mycobacteriales	Pseudonocardiaceae	Amycolatopsis	Amycolatopsis thermoflava
2841941048	IMG_new_bacteria	host associ plant nodul root soybean isol root nodul soybean	Proteobacteria	Alphaproteobacteria	Rhizobiales	Xanthobacteraceae	Bradyrhizobium	Bradyrhizobium sp900114915
2767802056	IMG_bacteria	environment terrestri soil soil medic	Actinobacteriota	Actinomycetia	Streptomycetales	Streptomycetaceae	Streptomyces	Streptomyces sp003148825
2599185239	IMG_bacteria	host associ plant endophyt rhizoplan singl coloni isol	Proteobacteria	Gammaproteobacteria	Burkholderiales	Burkholderiaceae	Burkholderia	Burkholderia cepacia
GCA_002936975.1	IMG_listed	host associ	Proteobacteria	Alphaproteobacteria	Rhizobiales	Xanthobacteraceae	Bradyrhizobium	Bradyrhizobium shewense
SAMN02441720	blackwell	mimosa velloziana	Proteobacteria	Gammaproteobacteria	Burkholderiales	Burkholderiaceae	Paraburkholderia	Paraburkholderia atlantica
2841949485	IMG_new_bacteria	host associ plant nodul root erythrina brucei isol root nodul oferythrina brucei	Proteobacteria	Alphaproteobacteria	Rhizobiales	Xanthobacteraceae	Bradyrhizobium	Bradyrhizobium sp900114915
482957	patric	plant	Proteobacteria	Gammaproteobacteria	Burkholderiales	Burkholderiaceae	Burkholderia	Burkholderia cepacia
2744054633	IMG_bacteria	root nodul agricultur	Proteobacteria	Alphaproteobacteria	Rhizobiales	Xanthobacteraceae	Bradyrhizobium	Bradyrhizobium neotropicale
931867	patric	glycin max cv ac orford root nodul	Proteobacteria	Alphaproteobacteria	Rhizobiales	Xanthobacteraceae	Bradyrhizobium	Bradyrhizobium ottawaense
2880541820	IMG_new_bacteria	environment terrestri temper forest soil bulk soil soil zelkova forest soil	Actinobacteriota	Actinomycetia	Mycobacteriales	Micromonosporaceae	Longispora	Longispora fulva
642555112	levy	free live host associ plant nodul root host plant root root nodul soil machaerium lunatum root nodul machaerium lunatum french guiana plant root	Proteobacteria	Gammaproteobacteria	Burkholderiales	Burkholderiaceae	Paraburkholderia	Paraburkholderia phymatum
2767802113	IMG_bacteria	environment terrestri soil soil medic	Actinobacteriota	Actinomycetia	Streptomycetales	Streptomycetaceae	Streptomyces	Streptomyces celluloflavus
482957	patric	necrot pneumonia chronic infect multipl	Proteobacteria	Gammaproteobacteria	Burkholderiales	Burkholderiaceae	Burkholderia	Burkholderia lata
SAMN03449532	blackwell	soil	Proteobacteria	Gammaproteobacteria	Burkholderiales	Burkholderiaceae	Burkholderia	Burkholderia cepacia
2841966195	IMG_new_bacteria	host associ plant nodul root crotalaria incana isol root nodul crotalaria incana	Proteobacteria	Alphaproteobacteria	Rhizobiales	Xanthobacteraceae	Bradyrhizobium	Bradyrhizobium sp900114915
2918501144	IMG_new_bacteria	host associ plant rhizospher root panicum virgatum switchgrass rhizospher	Actinobacteriota	Actinomycetia	Streptomycetales	Streptomycetaceae	Streptomyces	Streptomyces sp001905825
GCA_008033685.1	IMG_listed	environment terrestri soil soil	Actinobacteriota	Actinomycetia	Streptosporangiales	Streptosporangiaceae	Microbispora	Microbispora hainanensis
GCA_006965485.1	IMG_listed	environment aquat freshwat fresh water	Bacteroidota	Bacteroidia	Cytophagales	Spirosomaceae	Spirosoma	Spirosoma sp006965485
650716070	levy	free live antimicrobi activ biofertil non pathogen plant growth promot rhizobacteria	Firmicutes	Bacilli	Paenibacillales	NBRC-103111	Paenibacillus_G	Paenibacillus_G mucilaginosus
2772190774	IMG_bacteria	environment terrestri soil soil medic	Actinobacteriota	Actinomycetia	Streptosporangiales	Streptosporangiaceae	Microbispora	Microbispora rosea
SAMN03197135	blackwell	homo sapien	Proteobacteria	Gammaproteobacteria	Burkholderiales	Burkholderiaceae	Burkholderia	Burkholderia cepacia
SAMD00027156	blackwell	soil	Actinobacteriota	Actinomycetia	Streptomycetales	Streptomycetaceae	Streptomyces	Streptomyces griseofuscus
2808606448	IMG_new_bacteria	host associ plant root oryza sativa rice root	Actinobacteriota	Actinomycetia	Streptomycetales	Streptomycetaceae	Streptomyces	Streptomyces tendae
1.21009e+06	patric	cave	Actinobacteriota	Actinomycetia	Mycobacteriales	Mycobacteriaceae	Nocardia	Nocardia jejuensis
2728369278	IMG_bacteria	environment terrestri soil sandi soil forest waterfal	Actinobacteriota	Actinomycetia	Mycobacteriales	Micromonosporaceae	Actinoplanes	Actinoplanes ferrugineus_A
2841957949	IMG_new_bacteria	host associ plant nodul root crotalaria incana isol root nodul crotalaria incana	Proteobacteria	Alphaproteobacteria	Rhizobiales	Xanthobacteraceae	Bradyrhizobium	Bradyrhizobium sp014198245
1.24068e+06	patric	isol struyk colleagu soil sampl collect natal south africa soil sampl collect	Actinobacteriota	Actinomycetia	Streptomycetales	Streptomycetaceae	Streptomyces	Streptomyces natalensis
2634166348	IMG_bacteria	soil	Actinobacteriota	Actinomycetia	Streptosporangiales	Streptosporangiaceae	Thermomonospora	Thermomonospora echinospora
2513237108	IMG_bacteria	biotechnolog	Actinobacteriota	Actinomycetia	Streptomycetales	Streptomycetaceae	Streptomyces	Streptomyces griseus
2.13702e+06	patric	podocarpu macrophyllu	Actinobacteriota	Actinomycetia	Streptomycetales	Streptomycetaceae	Streptomyces	Streptomyces iakyrus
2675903059	IMG_bacteria	host associ plant rhizoplan rhizospher soil acrostichum speciosum rhizhospher soil acrostichum speciosum	Actinobacteriota	Actinomycetia	Mycobacteriales	Micromonosporaceae	Asanoa	Asanoa hainanensis
2827722778	IMG_new_bacteria	environment terrestri soil soil	Actinobacteriota	Actinomycetia	Streptomycetales	Streptomycetaceae	Kitasatospora
SAMN07483830	blackwell	homo sapien sputum	Proteobacteria	Gammaproteobacteria	Burkholderiales	Burkholderiaceae	Burkholderia	Burkholderia cenocepacia
2767802010	IMG_bacteria	environment terrestri soil soil medic	Actinobacteriota	Actinomycetia	Streptomycetales	Streptomycetaceae	Streptomyces	Streptomyces sp000720185
2724679019	IMG_bacteria	soil medic	Actinobacteriota	Actinomycetia	Streptomycetales	Streptomycetaceae	Streptomyces	Streptomyces roseifaciens
2772190680	IMG_bacteria	host associ human digest system homo sapien abdomen patient periton carcinomatosi medic	Actinobacteriota	Actinomycetia	Mycobacteriales	Pseudonocardiaceae	Lentzea	Lentzea albidocapillata
2802428840	IMG_new_bacteria	environment terrestri soil soil soil	Actinobacteriota	Actinomycetia	Propionibacteriales	Kribbellaceae	Kribbella	Kribbella soli_A
37919.1	patric	terrestri soil sampl enrich cultur chlorophenol dichlorophenol sludg contamin xenobiot	Actinobacteriota	Actinomycetia	Mycobacteriales	Mycobacteriaceae	Rhodococcus	Rhodococcus opacus
60547.6	patric	acid laterit relict	Proteobacteria	Gammaproteobacteria	Burkholderiales	Burkholderiaceae	Caballeronia	Caballeronia glathei
GCA_011516665.2	IMG_listed	host associ plant root root nodul soybean plant inocul root zone soil apio americana	Proteobacteria	Alphaproteobacteria	Rhizobiales	Xanthobacteraceae	Bradyrhizobium	Bradyrhizobium quebecense
2863177392	IMG_new_bacteria	environment terrestri soil soil	Actinobacteriota	Actinomycetia	Streptomycetales	Streptomycetaceae	Streptomyces	Streptomyces longwoodensis
1.50659e+06	patric	multipl soil	Proteobacteria	Gammaproteobacteria	Burkholderiales	Burkholderiaceae	Burkholderia	Burkholderia paludis
1.94552e+06	patric	wheat triticum aestivum plant root	Actinobacteriota	Actinomycetia	Streptomycetales	Streptomycetaceae	Streptomyces	Streptomyces anthocyanicus
GCA_004123905.1	IMG_listed	root nodul	Proteobacteria	Alphaproteobacteria	Rhizobiales	Xanthobacteraceae	Bradyrhizobium	Bradyrhizobium betae_A
418599	patric	vigna unguiculata root nodul tropic rainforest	Proteobacteria	Alphaproteobacteria	Rhizobiales	Xanthobacteraceae	Bradyrhizobium	Bradyrhizobium viridifuturi
SAMN04113166	blackwell	homo sapien bronchial wash	Proteobacteria	Gammaproteobacteria	Burkholderiales	Burkholderiaceae	Burkholderia	Burkholderia contaminans
SAMN03449159	blackwell	soil	Proteobacteria	Gammaproteobacteria	Burkholderiales	Burkholderiaceae	Burkholderia	Burkholderia cepacia
2784132148	IMG_bacteria	host associ plant root sorghum bicolor sorghum root	Actinobacteriota	Actinomycetia	Streptomycetales	Streptomycetaceae	Streptomyces	Streptomyces sp002939385
GCA_001975025.1	IMG_listed	host associ plant rhizospher root alfalfa rhizospher	Actinobacteriota	Actinomycetia	Streptomycetales	Streptomycetaceae	Streptomyces	Streptomyces alfalfae
292.47	patric	soil	Proteobacteria	Gammaproteobacteria	Burkholderiales	Burkholderiaceae	Burkholderia	Burkholderia cepacia
2767802039	IMG_bacteria	environment terrestri soil soil medic	Actinobacteriota	Actinomycetia	Streptomycetales	Streptomycetaceae	Streptomyces	Streptomyces cinnamonensis
2775507085	IMG_bacteria	environment terrestri soil soil medic	Actinobacteriota	Actinomycetia	Streptomycetales	Streptomycetaceae	Streptomyces	Streptomyces xanthophaeus
GCA_009604425.1	IMG_listed	gut	Actinobacteriota	Actinomycetia	Mycobacteriales	Mycobacteriaceae	Nocardia	Nocardia sp009604425
2751185793	IMG_bacteria	environment terrestri soil soil medic	Actinobacteriota	Actinomycetia	Streptomycetales	Streptomycetaceae	Kitasatospora	Kitasatospora phosalacinea_A
2731957725	IMG_bacteria	host associ human host human	Actinobacteriota	Actinomycetia	Mycobacteriales	Mycobacteriaceae	Nocardia	Nocardia anaemiae
2861452123	IMG_new_bacteria	environment terrestri soil isol subsurfac soil	Actinobacteriota	Actinomycetia	Mycobacteriales	Mycobacteriaceae	Mycobacterium	Mycobacterium sp014202335
2508501128	levy	symbiot host associ plant nodul root host plant root root nodul soil stylosanth viscosa kakadu nation park non pathogen plant root	Proteobacteria	Alphaproteobacteria	Rhizobiales	Xanthobacteraceae	Bradyrhizobium	Bradyrhizobium sp000472385
292.127	patric	onion	Proteobacteria	Gammaproteobacteria	Burkholderiales	Burkholderiaceae	Burkholderia	Burkholderia cepacia
1.41556e+06	patric	soil	Actinobacteriota	Actinomycetia	Streptomycetales	Streptomycetaceae	Streptomyces	Streptomyces katrae_B
1.45836e+06	patric	soil	Proteobacteria	Gammaproteobacteria	Burkholderiales	Burkholderiaceae	Caballeronia	Caballeronia jiangsuensis
359131	patric	soil	Actinobacteriota	Actinomycetia	Streptomycetales	Streptomycetaceae	Kitasatospora	Kitasatospora rubellomurina
SAMN03449496	blackwell	soil	Proteobacteria	Gammaproteobacteria	Burkholderiales	Burkholderiaceae	Burkholderia	Burkholderia cepacia
SAMN03449290	blackwell	soil	Proteobacteria	Gammaproteobacteria	Burkholderiales	Burkholderiaceae	Burkholderia	Burkholderia cepacia
2738541307	IMG_bacteria	host associ plant root populu populu root	Proteobacteria	Gammaproteobacteria	Burkholderiales	Burkholderiaceae	Variovorax	Variovorax sp003096925
292.102	patric	soil	Proteobacteria	Gammaproteobacteria	Burkholderiales	Burkholderiaceae	Burkholderia	Burkholderia cepacia
GCA_006519675.2	IMG_listed	nodul	Proteobacteria	Alphaproteobacteria	Rhizobiales	Xanthobacteraceae	Bradyrhizobium	Bradyrhizobium pachyrhizi
GCA_003324565.1	IMG_listed	host associ rhizospher	Actinobacteriota	Actinomycetia	Streptomycetales	Streptomycetaceae	Streptomyces	Streptomyces sp003324565
GCA_003054555.1	IMG_listed	cave	Actinobacteriota	Actinomycetia	Streptomycetales	Streptomycetaceae	Streptomyces	Streptomyces lunaelactis
2827946139	IMG_new_bacteria	environment terrestri soil non rhizospher clay soil	Actinobacteriota	Actinomycetia	Propionibacteriales	Kribbellaceae	Kribbella	Kribbella shirazensis
2515154100	levy	host associ arthropoda	Actinobacteriota	Actinomycetia	Streptomycetales	Streptomycetaceae	Streptomyces	Streptomyces sp000373585
1.78351e+06	patric	cowpea vigna unguiculata isol root nodul vigna unguiculata lavra brazil root nodul	Proteobacteria	Alphaproteobacteria	Rhizobiales	Xanthobacteraceae	Bradyrhizobium	Bradyrhizobium pachyrhizi
GCA_014303795.1	IMG_listed	environment terrestri soil soil	Firmicutes	Bacilli	Paenibacillales	Paenibacillaceae	Paenibacillus_C	Paenibacillus_C agaridevorans
2690315987	IMG_bacteria	host associ microbi bacteria root nodul vigna unguiculata	Proteobacteria	Alphaproteobacteria	Rhizobiales	Xanthobacteraceae	Bradyrhizobium	Bradyrhizobium diversitatis
SAMN02256422	blackwell	marin sand sediment depth northern south china sea	Actinobacteriota	Actinomycetia	Mycobacteriales	Pseudonocardiaceae	Sciscionella	Sciscionella marina
GCA_004114485.1	IMG_listed	nodul	Proteobacteria	Alphaproteobacteria	Rhizobiales	Xanthobacteraceae	Bradyrhizobium	Bradyrhizobium zhanjiangense
2765236007	IMG_bacteria	environment terrestri soil garden soil medic	Actinobacteriota	Actinomycetia	Streptomycetales	Streptomycetaceae	Streptomyces	Streptomyces decoyicus
SAMN03449474	blackwell	soil	Proteobacteria	Gammaproteobacteria	Burkholderiales	Burkholderiaceae	Burkholderia	Burkholderia cepacia
2861534081	IMG_new_bacteria	environment terrestri soil soil soil ussr	Actinobacteriota	Actinomycetia	Streptomycetales	Streptomycetaceae	Streptomyces	Streptomyces paradoxus
68223.3	patric	soil rhizoplan medicago sativa	Actinobacteriota	Actinomycetia	Streptomycetales	Streptomycetaceae	Streptomyces	Streptomyces katrae_B
2513237083	levy	symbiot host associ plant nodul root host plant root root nodul soil mimosa pigra anso taiwan non pathogen plant root	Proteobacteria	Gammaproteobacteria	Burkholderiales	Burkholderiaceae	Paraburkholderia	Paraburkholderia mimosarum
2690315676	IMG_bacteria	forest soil	Proteobacteria	Gammaproteobacteria	Burkholderiales	Burkholderiaceae	Paraburkholderia	Paraburkholderia fungorum_A
2814123449	IMG_new_bacteria	free live engin lab synthesi soil deriv laboratori strain	Actinobacteriota	Actinomycetia	Streptomycetales	Streptomycetaceae	Streptomyces	Streptomyces anthocyanicus
2756170299	IMG_bacteria	environment terrestri soil bulk soil	Proteobacteria	Gammaproteobacteria	Burkholderiales	Burkholderiaceae	Paraburkholderia	Paraburkholderia phenazinium_C
2786546131	IMG_new_bacteria	environment terrestri soil soil	Actinobacteriota	Actinomycetia	Streptomycetales	Streptomycetaceae	Kitasatospora	Kitasatospora cineracea
GCA_005280735.1	IMG_listed	forest soil	Proteobacteria	Gammaproteobacteria	Burkholderiales	Burkholderiaceae	Trinickia	Trinickia sp005280735
2700988714	IMG_bacteria	environment terrestri soil soil garden soil	Actinobacteriota	Actinomycetia	Streptosporangiales	Streptosporangiaceae	Spirillospora	Spirillospora meyerae
GCA_003330845.1	IMG_listed	soil	Actinobacteriota	Actinomycetia	Streptomycetales	Streptomycetaceae	Streptomyces	Streptomyces sp003330845
2740892459	IMG_bacteria	environment	Proteobacteria	Alphaproteobacteria	Rhizobiales	Xanthobacteraceae	Bradyrhizobium	Bradyrhizobium sp000938255
384.18	patric	vavilovia formosa isol strain may repres live evid evolutionari pathway rhizobium legum symbiosi mountain	Proteobacteria	Alphaproteobacteria	Rhizobiales	Rhizobiaceae	Rhizobium	Rhizobium laguerreae
1.46382e+06	patric	soil	Actinobacteriota	Actinomycetia	Streptomycetales	Streptomycetaceae	Streptomyces	Streptomyces sp000721375
649189	patric	terrestri ambrosia beetl xyleborinu saxeseni	Actinobacteriota	Actinomycetia	Streptomycetales	Streptomycetaceae	Streptomyces	Streptomyces griseus
1.51948e+06	patric	soil	Actinobacteriota	Actinomycetia	Streptomycetales	Streptomycetaceae	Streptomyces	Streptomyces cinnamonensis
2754412422	IMG_bacteria	host associ plant myrtillocactu geometrizan stem endospher geometrizan medium pda collect site	Actinobacteriota	Actinomycetia	Streptomycetales	Streptomycetaceae	Streptomyces	Streptomyces sp003046555
GCA_013423905.1	IMG_listed	host associ plant rhizospher root maiz rhizospher soil soil	Actinobacteriota	Actinomycetia	Streptomycetales	Streptomycetaceae	Streptomyces	Streptomyces misionensis
292.31	patric	soil	Proteobacteria	Gammaproteobacteria	Burkholderiales	Burkholderiaceae	Burkholderia	Burkholderia cepacia
2918835809	IMG_new_bacteria	environment terrestri soil schachtman lab soil sampl	Proteobacteria	Gammaproteobacteria	Burkholderiales	Burkholderiaceae	Paraburkholderia	Paraburkholderia caribensis
2747842505	IMG_bacteria	environment aquat ocean marin marin sediment sediment	Actinobacteriota	Actinomycetia	Streptomycetales	Streptomycetaceae	Streptomyces	Streptomyces sp002797655
645058855	IMG_bacteria	free live soil biotechnolog medic	Actinobacteriota	Actinomycetia	Streptomycetales	Streptomycetaceae	Streptomyces	Streptomyces viridochromogenes_B
2513237340	IMG_bacteria	environment terrestri soil chemoorganotroph	Proteobacteria	Gammaproteobacteria	Burkholderiales	Burkholderiaceae	Cupriavidus	Cupriavidus basilensis_D
641522653	IMG_bacteria	free live soil anticanc agent biotechnolog medic	Actinobacteriota	Actinomycetia	Streptomycetales	Streptomycetaceae	Streptomyces	Streptomyces griseus
GCA_005519465.1	IMG_listed	free live salmonellosi environment terrestri soil soil soil	Actinobacteriota	Actinomycetia	Streptomycetales	Streptomycetaceae	Streptomyces	Streptomyces clavuligerus
2757320370	IMG_bacteria	free live environment aquat sediment marin marin sediment sediment biofertil	Firmicutes	Bacilli	Paenibacillales	Paenibacillaceae	Paenibacillus	Paenibacillus donghaensis
2863067949	IMG_new_bacteria	environment terrestri soil rhizospher soil rubber tree hevea brasiliensi	Actinobacteriota	Actinomycetia	Mycobacteriales	Pseudonocardiaceae	Saccharopolyspora	Saccharopolyspora phatthalungensis
1.46391e+06	patric	soil	Actinobacteriota	Actinomycetia	Streptomycetales	Streptomycetaceae	Streptomyces	Streptomyces luteogriseus
2756170199	IMG_bacteria	environment terrestri soil soil hawai volcano nation park	Proteobacteria	Gammaproteobacteria	Burkholderiales	Burkholderiaceae	Paraburkholderia
GCA_009604405.1	IMG_listed	gut	Actinobacteriota	Actinomycetia	Mycobacteriales	Mycobacteriaceae	Nocardia	Nocardia sp009604405
GCA_009604375.1	IMG_listed	gut	Actinobacteriota	Actinomycetia	Streptosporangiales	Streptosporangiaceae	Spirillospora	Spirillospora macrotermitis
2545824682	IMG_bacteria	environment terrestri soil soil sampl medic	Actinobacteriota	Actinomycetia	Mycobacteriales	Pseudonocardiaceae	Amycolatopsis	Amycolatopsis decaplanina
1.46299e+06	patric	rhizospher ginseng	Proteobacteria	Gammaproteobacteria	Burkholderiales	Burkholderiaceae	Paraburkholderia	Paraburkholderia ginsengiterrae
SAMEA4939822	blackwell	homo sapien	Proteobacteria	Gammaproteobacteria	Burkholderiales	Burkholderiaceae	Burkholderia	Burkholderia arboris
1.41556e+06	patric	soil	Actinobacteriota	Actinomycetia	Streptomycetales	Streptomycetaceae	Streptomyces	Streptomyces cinnamonensis
2806310485	IMG_new_bacteria	host associ plant sugar cane	Proteobacteria	Alphaproteobacteria	Rhizobiales	Xanthobacteraceae	Bradyrhizobium	Bradyrhizobium sacchari
2844862658	IMG_new_bacteria	environment terrestri soil soil tropic mangrov forest	Actinobacteriota	Actinomycetia	Streptosporangiales	Streptosporangiaceae	Sphaerisporangium	Sphaerisporangium krabiense
95485.5	patric	cystic fibrosi human homo sapien sputum cystic fibrosi patient	Proteobacteria	Gammaproteobacteria	Burkholderiales	Burkholderiaceae	Burkholderia	Burkholderia stabilis
2547132038	IMG_bacteria	free live environment terrestri soil soil soil sugar mill rum still virgin island usa antibiot product biotechnolog erythromycin product contamin	Actinobacteriota	Actinomycetia	Mycobacteriales	Pseudonocardiaceae	Saccharopolyspora	Saccharopolyspora spinosa
SAMN08627985	blackwell	homo sapien sputum	Proteobacteria	Gammaproteobacteria	Burkholderiales	Burkholderiaceae	Burkholderia	Burkholderia contaminans
2695420309	IMG_bacteria	forest soil	Proteobacteria	Gammaproteobacteria	Burkholderiales	Burkholderiaceae	Paraburkholderia	Paraburkholderia phenazinium_A
28095.6	patric	hostassoci chapalot corn isol ancient mexican landrac corn chapalot ancient mexican landrac corn chapalot	Proteobacteria	Gammaproteobacteria	Burkholderiales	Burkholderiaceae	Burkholderia	Burkholderia gladioli
2873306619	IMG_new_bacteria	environment terrestri soil soil soil	Actinobacteriota	Actinomycetia	Streptomycetales	Streptomycetaceae	Streptomyces	Streptomyces griseofuscus
SAMN03449237	blackwell	soil	Proteobacteria	Gammaproteobacteria	Burkholderiales	Burkholderiaceae	Burkholderia	Burkholderia cepacia
1.90778e+06	patric	soil	Actinobacteriota	Actinomycetia	Streptomycetales	Streptomycetaceae	Streptomyces	Streptomyces sp001905885
2772190681	IMG_bacteria	environment terrestri soil soil medic	Actinobacteriota	Actinomycetia	Mycobacteriales	Pseudonocardiaceae	Allokutzneria	Allokutzneria albata
2873314349	IMG_new_bacteria	environment terrestri soil rhizospher soil rubber tree	Actinobacteriota	Actinomycetia	Streptosporangiales	Streptosporangiaceae	Sphaerisporangium	Sphaerisporangium siamense
2.08075e+06	patric	soil tropic	Actinobacteriota	Actinomycetia	Streptomycetales	Streptomycetaceae	Streptomyces	Streptomyces sp002920635
2616644941	levy	populu root endospher	Actinobacteriota	Actinomycetia	Streptomycetales	Streptomycetaceae	Streptomyces	Streptomyces atratus_B
292.3	patric	soil	Proteobacteria	Gammaproteobacteria	Burkholderiales	Burkholderiaceae	Burkholderia	Burkholderia cepacia
488447	patric	soil	Proteobacteria	Gammaproteobacteria	Burkholderiales	Burkholderiaceae	Burkholderia	Burkholderia contaminans
1890.27	patric	terrestri soil	Actinobacteriota	Actinomycetia	Streptomycetales	Streptomycetaceae	Streptomyces	Streptomyces antibioticus_B
SAMEA54094168	blackwell	homo sapien diseas hospit patient	Proteobacteria	Gammaproteobacteria	Burkholderiales	Burkholderiaceae	Burkholderia	Burkholderia stabilis
292.101	patric	soil	Proteobacteria	Gammaproteobacteria	Burkholderiales	Burkholderiaceae	Burkholderia	Burkholderia cepacia
83656.4	patric	soil	Actinobacteriota	Actinomycetia	Streptomycetales	Streptomycetaceae	Streptomyces	Streptomyces tsukubensis_B
GCA_012328925.1	IMG_listed	peat swamp forest	Actinobacteriota	Actinomycetia	Mycobacteriales	Pseudonocardiaceae	Amycolatopsis	Amycolatopsis acididurans
SAMN03449246	blackwell	soil	Proteobacteria	Gammaproteobacteria	Burkholderiales	Burkholderiaceae	Burkholderia	Burkholderia cepacia
2857677899	IMG_new_bacteria	environment terrestri soil yellowston nation park soil	Proteobacteria	Gammaproteobacteria	Burkholderiales	Burkholderiaceae	Paraburkholderia	Paraburkholderia metrosideri_A
SAMN08627999	blackwell	homo sapien sputum	Proteobacteria	Gammaproteobacteria	Burkholderiales	Burkholderiaceae	Burkholderia	Burkholderia gladioli
2513237141	levy	symbiot host associ plant nodul root host plant root root nodul soil tachigali versicolor barro colorado island non pathogen plant root	Proteobacteria	Alphaproteobacteria	Rhizobiales	Xanthobacteraceae	Bradyrhizobium	Bradyrhizobium sp000472425
GCA_013315795.1	IMG_listed	sputum	Actinobacteriota	Actinomycetia	Mycobacteriales	Mycobacteriaceae	Nocardia	Nocardia barduliensis
288001	patric	host associ eudicot aeschynomen indica isol plant boyc thompson institut plant research ithaca ny plant boyc thompson institut plant research	Proteobacteria	Alphaproteobacteria	Rhizobiales	Xanthobacteraceae	Bradyrhizobium	Bradyrhizobium denitrificans
SAMEA54118918	blackwell	homo sapien diseas patient	Proteobacteria	Gammaproteobacteria	Burkholderiales	Burkholderiaceae	Burkholderia	Burkholderia contaminans
646311954	levy	free live environment aquat drink water freshwat aquat fresh water laboratori water bath	Bacteroidota	Bacteroidia	Cytophagales	Spirosomaceae	Spirosoma	Spirosoma linguale
SAMN07257379	blackwell	homo sapien sputum	Proteobacteria	Gammaproteobacteria	Burkholderiales	Burkholderiaceae	Burkholderia	Burkholderia contaminans
GCA_000717845.1	IMG_listed	environment terrestri soil soil	Actinobacteriota	Actinomycetia	Streptomycetales	Streptomycetaceae	Streptomyces	Streptomyces anthocyanicus
GCA_010499245.1	IMG_listed	environment terrestri soil soil	Proteobacteria	Gammaproteobacteria	Burkholderiales	Burkholderiaceae	Variovorax	Variovorax sp003014875
1.88345e+06	patric	water	Actinobacteriota	Actinomycetia	Streptomycetales	Streptomycetaceae	Streptomyces	Streptomyces microflavus
2728369114	IMG_bacteria	seawat agricultur	Bacteroidota	Bacteroidia	Cytophagales	Flammeovirgaceae	Flammeovirga	Flammeovirga sp001583495
SAMN03449460	blackwell	water	Proteobacteria	Gammaproteobacteria	Burkholderiales	Burkholderiaceae	Burkholderia	Burkholderia cepacia
553510	patric	soil	Actinobacteriota	Actinomycetia	Streptomycetales	Streptomycetaceae	Streptomyces	Streptomyces gilvosporeus
650716031	levy	free live environment terrestri soil fresh water soil soil univers park pa	Proteobacteria	Gammaproteobacteria	Burkholderiales	Burkholderiaceae	Cupriavidus	Cupriavidus necator
2808606384	IMG_new_bacteria	host associ plant rhizospher root soil ammophila breviligulata rhizospher soil	Proteobacteria	Gammaproteobacteria	Burkholderiales	Burkholderiaceae	Burkholderia	Burkholderia gladioli
GCA_902859935.1	IMG_listed	lebeckia ambigua root nodul	Proteobacteria	Gammaproteobacteria	Burkholderiales	Burkholderiaceae	Paraburkholderia	Paraburkholderia fynbosensis
2767802026	IMG_bacteria	environment terrestri soil soil medicin bow mt medic	Actinobacteriota	Actinomycetia	Streptomycetales	Streptomycetaceae	Streptomyces	Streptomyces decoyicus
2634166373	IMG_bacteria	environment terrestri soil soil	Actinobacteriota	Actinomycetia	Streptomycetales	Streptomycetaceae	Streptomyces	Streptomyces misionensis
1.30004e+06	patric	retama monosperma root nodul	Proteobacteria	Alphaproteobacteria	Rhizobiales	Xanthobacteraceae	Bradyrhizobium	Bradyrhizobium retamae
58340.1	patric	orchard soil	Actinobacteriota	Actinomycetia	Streptomycetales	Streptomycetaceae	Streptomyces	Streptomyces lavendulae_C
GCA_006912135.1	IMG_listed	environment terrestri soil soil	Actinobacteriota	Actinomycetia	Mycobacteriales	Cryptosporangiaceae	Cryptosporangium	Cryptosporangium phraense
2546825545	IMG_bacteria	environment terrestri soil mason farm chapel hill nc	Proteobacteria	Gammaproteobacteria	Burkholderiales	Burkholderiaceae	Paraburkholderia	Paraburkholderia sp900104795
2744054525	IMG_bacteria	desert soil environment	Actinobacteriota	Actinomycetia	Streptomycetales	Streptomycetaceae	Streptomyces	Streptomyces jeddahensis
28095.3	patric	water	Proteobacteria	Gammaproteobacteria	Burkholderiales	Burkholderiaceae	Burkholderia	Burkholderia gladioli
GCA_009867075.1	IMG_listed	environment aquat sediment marin marin sediment	Actinobacteriota	Actinomycetia	Streptomycetales	Streptomycetaceae	Streptomyces	Streptomyces cacaoi
GCA_003344965.1	IMG_listed	environment terrestri wetland soil wetland soil alpin wetland soil	Actinobacteriota	Actinomycetia	Streptomycetales	Streptomycetaceae	Streptomyces	Streptomyces paludis
2734482269	IMG_bacteria	engin bioreactor anaerob acid mine drainag anaerob bioreactor	Proteobacteria	Gammaproteobacteria	Burkholderiales	Burkholderiaceae	Burkholderia	Burkholderia contaminans
SAMN05001976	blackwell	homo sapien sputum	Proteobacteria	Gammaproteobacteria	Burkholderiales	Burkholderiaceae	Burkholderia	Burkholderia cenocepacia
381.7	patric	lotu japonicu plant	Proteobacteria	Alphaproteobacteria	Rhizobiales	Rhizobiaceae	Mesorhizobium	Mesorhizobium loti_C
58346.1	patric	soil	Actinobacteriota	Actinomycetia	Streptomycetales	Streptomycetaceae	Streptomyces	Streptomyces platensis
292.92	patric	soil	Proteobacteria	Gammaproteobacteria	Burkholderiales	Burkholderiaceae	Burkholderia	Burkholderia cepacia
GCA_008728085.1	IMG_listed	environment terrestri soil soil	Actinobacteriota	Actinomycetia	Streptosporangiales	Streptosporangiaceae	Microbispora	Microbispora amethystogenes
2818991452	IMG_new_bacteria	host associ plant root sorghum sweet sorghum root	Proteobacteria	Gammaproteobacteria	Burkholderiales	Burkholderiaceae	Burkholderia	Burkholderia cepacia
GCA_009176665.1	IMG_listed	host associ plant	Proteobacteria	Alphaproteobacteria	Rhizobiales	Xanthobacteraceae	Bradyrhizobium	Bradyrhizobium ottawaense
867080	patric	terrestri isol soil sampl kibber area cold desert lahaul spiti district himach pradesh india soil sampl kibber area cold desert lahaul spiti district himach pradesh india	Firmicutes	Bacilli	Paenibacillales	Paenibacillaceae	Paenibacillus	Paenibacillus phytohabitans
SAMN03449517	blackwell	soil	Proteobacteria	Gammaproteobacteria	Burkholderiales	Burkholderiaceae	Burkholderia	Burkholderia cepacia
2818991476	IMG_new_bacteria	environment terrestri soil soil	Actinobacteriota	Actinomycetia	Streptomycetales	Streptomycetaceae	Streptomyces	Streptomyces capillispiralis
2731957505	IMG_bacteria	environment terrestri fallen leav level land forest	Actinobacteriota	Actinomycetia	Mycobacteriales	Pseudonocardiaceae	Actinokineospora	Actinokineospora auranticolor
2767802058	IMG_bacteria	environment terrestri soil soil medic	Actinobacteriota	Actinomycetia	Streptomycetales	Streptomycetaceae	Streptomyces	Streptomyces cinnamonensis
GCA_002532045.1	IMG_listed	host associ plant nodul root root nodul	Proteobacteria	Alphaproteobacteria	Rhizobiales	Xanthobacteraceae	Bradyrhizobium	Bradyrhizobium sp002532045
2784132177	IMG_bacteria	environment terrestri soil soil soil california	Actinobacteriota	Actinomycetia	Mycobacteriales	Micromonosporaceae	Actinoplanes	Actinoplanes caeruleus
2740892460	IMG_bacteria	environment	Proteobacteria	Alphaproteobacteria	Rhizobiales	Xanthobacteraceae	Bradyrhizobium	Bradyrhizobium sp000938255
GCA_013870525.1	IMG_listed	host associ plant root root nativ apricot	Actinobacteriota	Actinomycetia	Mycobacteriales	Pseudonocardiaceae	Amycolatopsis	Amycolatopsis pittospori
2721755587	IMG_bacteria	environment terrestri soil environment	Proteobacteria	Gammaproteobacteria	Burkholderiales	Burkholderiaceae	Cupriavidus	Cupriavidus basilensis
292.71	patric	soil	Proteobacteria	Gammaproteobacteria	Burkholderiales	Burkholderiaceae	Burkholderia	Burkholderia cepacia
GCA_000718835.1	IMG_listed	environment terrestri soil soil	Actinobacteriota	Actinomycetia	Streptomycetales	Streptomycetaceae	Streptomyces	Streptomyces rimosus
SAMN03449415	blackwell	soil	Proteobacteria	Gammaproteobacteria	Burkholderiales	Burkholderiaceae	Burkholderia	Burkholderia cepacia
2731957744	IMG_bacteria	host associ leg abscess	Actinobacteriota	Actinomycetia	Mycobacteriales	Mycobacteriaceae	Nocardia	Nocardia pseudobrasiliensis
GCA_005869225.1	IMG_listed	subsurfac sediment	Bacteroidota	Bacteroidia	Cytophagales	Spirosomaceae	Dyadobacter	Dyadobacter bucti
GCA_003353175.1	IMG_listed	environment terrestri soil soil	Proteobacteria	Gammaproteobacteria	Burkholderiales	Burkholderiaceae	Paraburkholderia	Paraburkholderia lacunae
2502894011	levy	free live salmonellosi environment terrestri soil soil soil	Actinobacteriota	Actinomycetia	Streptomycetales	Streptomycetaceae	Streptomyces	Streptomyces clavuligerus
GCA_000717105.1	IMG_listed	environment terrestri soil soil	Actinobacteriota	Actinomycetia	Streptomycetales	Streptomycetaceae	Streptomyces	Streptomyces anulatus_C
1.71899e+06	patric	soil	Actinobacteriota	Actinomycetia	Streptomycetales	Streptomycetaceae	Streptomyces	Streptomyces goshikiensis
1.96171e+06	patric	isol soil columbia missouri usa genom sequenc strain character ep composit biolog activ chemistri soil columbia missouri usa genom sequenc strain character ep composit biolog activ chemistri agricultur region	Actinobacteriota	Actinomycetia	Streptomycetales	Streptomycetaceae	Streptomyces	Streptomyces lydicus
28095.3	patric	human homo sapien sputum	Proteobacteria	Gammaproteobacteria	Burkholderiales	Burkholderiaceae	Burkholderia	Burkholderia gladioli
292.136	patric	rhizospher soil field	Proteobacteria	Gammaproteobacteria	Burkholderiales	Burkholderiaceae	Burkholderia	Burkholderia cepacia
2841983080	IMG_new_bacteria	host associ plant nodul root indigofera arrecta isol root nodul indigofera arrecta	Proteobacteria	Alphaproteobacteria	Rhizobiales	Xanthobacteraceae	Bradyrhizobium	Bradyrhizobium sp900114915
2513237078	IMG_bacteria	free live environment terrestri soil soil soil idaho biotechnolog	Actinobacteriota	Actinomycetia	Mycobacteriales	Pseudonocardiaceae	Amycolatopsis	Amycolatopsis sp000231075
GCA_001267885.1	IMG_listed	free live environment terrestri soil soil soil	Actinobacteriota	Actinomycetia	Streptomycetales	Streptomycetaceae	Streptomyces	Streptomyces ambofaciens
GCA_003627815.1	IMG_listed	environment terrestri soil soil	Actinobacteriota	Actinomycetia	Streptomycetales	Streptomycetaceae	Streptomyces	Streptomyces hundungensis
1894.3	patric	soil timothi field	Actinobacteriota	Actinomycetia	Streptomycetales	Streptomycetaceae	Streptomyces	Streptomyces sp000720845
269482	patric	necrot pneumonia multipl	Proteobacteria	Gammaproteobacteria	Burkholderiales	Burkholderiaceae	Burkholderia	Burkholderia vietnamiensis
SAMN03449471	blackwell	soil	Proteobacteria	Gammaproteobacteria	Burkholderiales	Burkholderiaceae	Burkholderia	Burkholderia cepacia
2523533532	IMG_bacteria	environment terrestri soil soil soil geba kmg tree life	Actinobacteriota	Actinomycetia	Streptosporangiales	Streptosporangiaceae	Spirillospora	Spirillospora rifamycini
2.07163e+06	patric	sea sediment sea	Actinobacteriota	Actinomycetia	Mycobacteriales	Micromonosporaceae	Plantactinospora	Plantactinospora sp003030345
2518645617	IMG_bacteria	biotechnolog	Actinobacteriota	Actinomycetia	Streptomycetales	Streptomycetaceae	Streptomyces	Streptomyces uncialis
292.93	patric	soil	Proteobacteria	Gammaproteobacteria	Burkholderiales	Burkholderiaceae	Burkholderia	Burkholderia cepacia
GCA_003675345.1	IMG_listed	soil	Actinobacteriota	Actinomycetia	Streptomycetales	Streptomycetaceae	Streptomyces	Streptomyces physcomitrii
1.20674e+06	patric	human homo sapien skin biopsi skin	Actinobacteriota	Actinomycetia	Mycobacteriales	Mycobacteriaceae	Nocardia	Nocardia transvalensis
1.21424e+06	patric	terrestri	Actinobacteriota	Actinomycetia	Streptomycetales	Streptomycetaceae	Streptomyces	Streptomyces collinus_A
GCA_002108805.1	IMG_listed	host associ	Proteobacteria	Alphaproteobacteria	Rhizobiales	Xanthobacteraceae	Bradyrhizobium	Bradyrhizobium canariense
GCA_003853645.1	IMG_listed	environment terrestri soil soil	Proteobacteria	Gammaproteobacteria	Burkholderiales	Burkholderiaceae	Burkholderia	Burkholderia sp003853645
2919027109	IMG_new_bacteria	environment terrestri soil soil soil near visanagar gujarat india	Actinobacteriota	Actinomycetia	Mycobacteriales	Pseudonocardiaceae	Actinosynnema
GCA_009901565.1	IMG_listed	environment terrestri soil soil	Actinobacteriota	Actinomycetia	Streptosporangiales	Streptosporangiaceae	Herbidospora	Herbidospora solisilvae
SAMN06186486	blackwell	earth mine soil	Proteobacteria	Gammaproteobacteria	Burkholderiales	Burkholderiaceae	Paraburkholderia	Paraburkholderia fungorum
292.96	patric	soil	Proteobacteria	Gammaproteobacteria	Burkholderiales	Burkholderiaceae	Burkholderia	Burkholderia cepacia
2728369378	IMG_bacteria	host associ fish anguilla japonica	Actinobacteriota	Actinomycetia	Mycobacteriales	Mycobacteriaceae	Nocardia	Nocardia seriolae
SAMN03449268	blackwell	soil	Proteobacteria	Gammaproteobacteria	Burkholderiales	Burkholderiaceae	Burkholderia	Burkholderia ubonensis
SAMN02441116	blackwell	indigofera sp	Proteobacteria	Alphaproteobacteria	Rhizobiales	Xanthobacteraceae	Bradyrhizobium	Bradyrhizobium sp000473065
2687453743	IMG_bacteria	symbiot host associ plant rhizoplan heterotroph host plant symbiont root nodul soil colletia cruciata nodul colletia symbiont plant root	Actinobacteriota	Actinomycetia	Mycobacteriales	Frankiaceae	Frankia	Frankia sp001854655
GCA_013364375.1	IMG_listed	environment aquat ocean marin marin sediment sediment	Actinobacteriota	Actinomycetia	Streptomycetales	Streptomycetaceae	Streptomyces	Streptomyces sp000772045
2617270831	IMG_bacteria	environment aquat sediment sediment bottom small ephemer brook forest	Bacteroidota	Bacteroidia	Cytophagales	Cyclobacteriaceae	Chryseolinea	Chryseolinea serpens
2775507090	IMG_bacteria	soil environment	Actinobacteriota	Actinomycetia	Streptomycetales	Streptomycetaceae	Streptomyces	Streptomyces bungoensis
482957	patric	environment	Proteobacteria	Gammaproteobacteria	Burkholderiales	Burkholderiaceae	Burkholderia	Burkholderia contaminans
1.04099e+06	patric	wild broom syrmatium glabrum vail lake resort san diego	Proteobacteria	Alphaproteobacteria	Rhizobiales	Xanthobacteraceae	Bradyrhizobium	Bradyrhizobium canariense
1.41517e+06	patric	isol root couma macrocarpa brazil root couma macrocarpa	Actinobacteriota	Actinomycetia	Mycobacteriales	Mycobacteriaceae	Nocardia	Nocardia nova_A
2861520306	IMG_new_bacteria	host associ plant root host plant root artemisia annua surfac steril root healthi artemisia annua l plant root	Actinobacteriota	Actinomycetia	Mycobacteriales	Micromonosporaceae	Phytomonospora	Phytomonospora endophytica
SAMEA3731266	blackwell	soil	Proteobacteria	Gammaproteobacteria	Burkholderiales	Burkholderiaceae	Caballeronia	Caballeronia hypogeia
1.91296e+06	patric	rhizospher soil xanthium sibiricum	Actinobacteriota	Actinomycetia	Mycobacteriales	Pseudonocardiaceae	Actinophytocola	Actinophytocola xanthii
457428	patric	terrestri	Actinobacteriota	Actinomycetia	Streptomycetales	Streptomycetaceae	Streptomyces	Streptomyces anthocyanicus
36773.3	patric	soil	Proteobacteria	Gammaproteobacteria	Burkholderiales	Burkholderiaceae	Caballeronia	Caballeronia temeraria
709813	patric	isol rice paddi soil tokyo japan rice paddi soil agricultur soil	Proteobacteria	Alphaproteobacteria	Azospirillales	Azospirillaceae	Azospirillum	Azospirillum melinis
GCA_011650445.1	IMG_listed	environment aquat marin marin	Actinobacteriota	Actinomycetia	Streptomycetales	Streptomycetaceae	Streptomyces	Streptomyces olivaceus
2775507133	IMG_bacteria	soil environment	Actinobacteriota	Actinomycetia	Streptomycetales	Streptomycetaceae	Streptomyces	Streptomyces longwoodensis
2693429786	IMG_bacteria	forest soil	Proteobacteria	Alphaproteobacteria	Rhizobiales	Xanthobacteraceae	Bradyrhizobium	Bradyrhizobium ottawaense_A
GCA_001008345.1	IMG_listed	soil sampl	Actinobacteriota	Actinomycetia	Streptomycetales	Streptomycetaceae	Streptomyces	Streptomyces showdoensis
292.103	patric	soil	Proteobacteria	Gammaproteobacteria	Burkholderiales	Burkholderiaceae	Burkholderia	Burkholderia cepacia
196367	patric	moss	Proteobacteria	Gammaproteobacteria	Burkholderiales	Burkholderiaceae	Caballeronia	Caballeronia sp001557535
GCA_005280585.1	IMG_listed	environment terrestri soil soil	Bacteroidota	Bacteroidia	Cytophagales	Spirosomaceae	Dyadobacter	Dyadobacter frigoris
2524614879	levy	environment terrestri soil soil soil catalas posit	Firmicutes	Bacilli	Paenibacillales	NBRC-103111	Paenibacillus_E	Paenibacillus_E alginolyticus
1.51948e+06	patric	soil	Actinobacteriota	Actinomycetia	Streptomycetales	Streptomycetaceae	Streptomyces	Streptomyces cinnamonensis
2918930624	IMG_new_bacteria	environment terrestri soil schachtman lab soil sampl	Proteobacteria	Gammaproteobacteria	Burkholderiales	Burkholderiaceae	Burkholderia	Burkholderia cenocepacia
SAMN07257390	blackwell	homo sapien sputum	Proteobacteria	Gammaproteobacteria	Burkholderiales	Burkholderiaceae	Burkholderia	Burkholderia contaminans
292.97	patric	soil	Proteobacteria	Gammaproteobacteria	Burkholderiales	Burkholderiaceae	Burkholderia	Burkholderia cepacia
GCA_003957705.1	IMG_listed	host associ plant root root nodul	Proteobacteria	Alphaproteobacteria	Rhizobiales	Xanthobacteraceae	Bradyrhizobium	Bradyrhizobium frederickii
2518645618	IMG_bacteria	biotechnolog	Actinobacteriota	Actinomycetia	Streptomycetales	Streptomycetaceae	Streptomyces	Streptomyces microflavus
2721755755	IMG_bacteria	host associ plant rhizospher phaseolu lunatu root nodul agricultur	Proteobacteria	Alphaproteobacteria	Rhizobiales	Xanthobacteraceae	Bradyrhizobium	Bradyrhizobium icense
2643221843	levy	soil	Firmicutes	Bacilli	Paenibacillales	NBRC-103111	Paenibacillus_E	Paenibacillus_E sp001428045
2695421038	IMG_bacteria	forest soil	Proteobacteria	Gammaproteobacteria	Burkholderiales	Burkholderiaceae	Paraburkholderia	Paraburkholderia phenazinium_B
292.63	patric	soil	Proteobacteria	Gammaproteobacteria	Burkholderiales	Burkholderiaceae	Burkholderia	Burkholderia cepacia
1961.4	patric	soil	Actinobacteriota	Actinomycetia	Streptomycetales	Streptomycetaceae	Streptomyces	Streptomyces cinnamonensis
2524614673	levy	host associ plant actinorhiz plant	Actinobacteriota	Actinomycetia	Streptomycetales	Streptomycetaceae	Streptomyces	Streptomyces parvus
2795385470	IMG_new_bacteria	environment terrestri soil rhizospher soil cliff associ plant peucedanum japonicum thunb	Actinobacteriota	Actinomycetia	Mycobacteriales	Pseudonocardiaceae	Labedaea	Labedaea rhizosphaerae
292.29	patric	soil	Proteobacteria	Gammaproteobacteria	Burkholderiales	Burkholderiaceae	Burkholderia	Burkholderia cepacia
2844729627	IMG_new_bacteria	environment terrestri soil yellowston nation park soil sampl	Proteobacteria	Gammaproteobacteria	Burkholderiales	Burkholderiaceae	Paraburkholderia	Paraburkholderia sp000745015
SAMN03449419	blackwell	soil	Proteobacteria	Gammaproteobacteria	Burkholderiales	Burkholderiaceae	Burkholderia	Burkholderia cepacia
GCA_005233835.1	IMG_listed	environment terrestri soil soil	Actinobacteriota	Actinomycetia	Streptosporangiales	Streptosporangiaceae	Herbidospora	Herbidospora galbida
GCA_014495705.1	IMG_listed	environment aquat lake freshwat lake mud	Actinobacteriota	Actinomycetia	Streptomycetales	Streptomycetaceae	Streptomyces	Streptomyces anulatus
SAMN03449578	blackwell	soil	Proteobacteria	Gammaproteobacteria	Burkholderiales	Burkholderiaceae	Burkholderia	Burkholderia cepacia
95486.1	patric	hostassoci cystic fibrosi human homo sapien sputum	Proteobacteria	Gammaproteobacteria	Burkholderiales	Burkholderiaceae	Burkholderia	Burkholderia cenocepacia
292.86	patric	soil	Proteobacteria	Gammaproteobacteria	Burkholderiales	Burkholderiaceae	Burkholderia	Burkholderia cepacia
292.62	patric	soil	Proteobacteria	Gammaproteobacteria	Burkholderiales	Burkholderiaceae	Burkholderia	Burkholderia cepacia
255045	patric	lupinu micranthu root nodul	Proteobacteria	Alphaproteobacteria	Rhizobiales	Xanthobacteraceae	Bradyrhizobium	Bradyrhizobium canariense
255046	patric	lupinu angustifoliu root nodul	Proteobacteria	Alphaproteobacteria	Rhizobiales	Xanthobacteraceae	Bradyrhizobium	Bradyrhizobium canariense
101572	patric	soil	Proteobacteria	Gammaproteobacteria	Burkholderiales	Burkholderiaceae	Burkholderia	Burkholderia ubonensis
2510917014	IMG_bacteria	free live host associ plant rhizoplan host plant root zea may root maiz cultiv rio de janeiro agricultur biodegrad pollut biotechnolog ecolog pathogen	Proteobacteria	Gammaproteobacteria	Burkholderiales	Burkholderiaceae	Paraburkholderia	Paraburkholderia silvatlantica
2863349733	IMG_new_bacteria	environment terrestri temper forest soil bulk soil soil forest soil	Actinobacteriota	Actinomycetia	Streptomycetales	Streptomycetaceae	Kitasatospora	Kitasatospora gansuensis
GCA_004114445.1	IMG_listed	host associ plant nodul nodul	Proteobacteria	Alphaproteobacteria	Rhizobiales	Xanthobacteraceae	Bradyrhizobium	Bradyrhizobium guangzhouense
546366	patric	composit arid soil composit arid soil	Actinobacteriota	Actinomycetia	Mycobacteriales	Pseudonocardiaceae	Amycolatopsis	Amycolatopsis regifaucium
2518285526	levy	free live environment terrestri soil soil soil decompos organ matter idaho	Actinobacteriota	Actinomycetia	Streptomycetales	Streptomycetaceae	Streptomyces	Streptomyces viridosporus
190148	patric	phaseolu lunatu root nodul	Proteobacteria	Alphaproteobacteria	Rhizobiales	Xanthobacteraceae	Bradyrhizobium	Bradyrhizobium paxllaeri
GCA_004114535.1	IMG_listed	nodul	Proteobacteria	Alphaproteobacteria	Rhizobiales	Xanthobacteraceae	Bradyrhizobium	Bradyrhizobium nanningense
2643221702	levy	soil	Firmicutes	Bacilli	Paenibacillales	NBRC-103111	Paenibacillus_E	Paenibacillus_E sp001426375
1.58119e+06	patric	soil sampl lime stone open pit mine	Actinobacteriota	Actinomycetia	Streptosporangiales	Streptosporangiaceae	Nonomuraea	Nonomuraea indica
2775507029	IMG_bacteria	agricultur soil environment	Proteobacteria	Alphaproteobacteria	Rhizobiales	Xanthobacteraceae	Bradyrhizobium	Bradyrhizobium sp002831585
GCA_002393425.1	IMG_listed	onion	Proteobacteria	Gammaproteobacteria	Burkholderiales	Burkholderiaceae	Burkholderia	Burkholderia gladioli
GCA_003711105.1	IMG_listed	environment terrestri soil soil soil	Actinobacteriota	Actinomycetia	Mycobacteriales	Micromonosporaceae	Actinoplanes	Actinoplanes teichomyceticus
GCA_013240495.1	IMG_listed	host associ plant nodul root root nodul	Proteobacteria	Alphaproteobacteria	Rhizobiales	Xanthobacteraceae	Bradyrhizobium	Bradyrhizobium sp013240495
SAMN07658455	blackwell	homo sapien clinic sampl	Actinobacteriota	Actinomycetia	Mycobacteriales	Mycobacteriaceae	Mycobacterium	Mycobacterium intracellulare
SAMN08612565	blackwell	soil	Proteobacteria	Gammaproteobacteria	Burkholderiales	Burkholderiaceae	Burkholderia	Burkholderia pyrrocinia
GCA_004114475.1	IMG_listed	host associ plant nodul nodul	Proteobacteria	Alphaproteobacteria	Rhizobiales	Xanthobacteraceae	Bradyrhizobium	Bradyrhizobium guangzhouense
2818991232	IMG_new_bacteria	environment terrestri soil soil	Actinobacteriota	Actinomycetia	Mycobacteriales	Pseudonocardiaceae	Pseudonocardia	Pseudonocardia cypriaca
SAMN05772815	blackwell	homo sapien tracheal aspir	Proteobacteria	Gammaproteobacteria	Burkholderiales	Burkholderiaceae	Burkholderia	Burkholderia contaminans
1.51948e+06	patric	soil	Actinobacteriota	Actinomycetia	Streptomycetales	Streptomycetaceae	Streptomyces	Streptomyces cinnamonensis
SAMN03449294	blackwell	soil	Proteobacteria	Gammaproteobacteria	Burkholderiales	Burkholderiaceae	Burkholderia	Burkholderia cepacia
101571	patric	soil	Proteobacteria	Gammaproteobacteria	Burkholderiales	Burkholderiaceae	Burkholderia	Burkholderia ubonensis
2844716109	IMG_new_bacteria	environment terrestri soil yellowston nation park soil sampl	Proteobacteria	Gammaproteobacteria	Burkholderiales	Burkholderiaceae	Paraburkholderia	Paraburkholderia sp000745015
1.56102e+06	patric	soil	Actinobacteriota	Actinomycetia	Streptomycetales	Streptomycetaceae	Streptomyces	Streptomyces sp000772045
GCA_000718865.1	IMG_listed	environment terrestri soil soil	Actinobacteriota	Actinomycetia	Streptomycetales	Streptomycetaceae	Streptomyces	Streptomyces rimosus
1.83409e+06	patric	induc sputum	Actinobacteriota	Actinomycetia	Mycobacteriales	Mycobacteriaceae	Nocardia	Nocardia nova
GCA_014170355.1	IMG_listed	environment terrestri soil soil	Proteobacteria	Gammaproteobacteria	Burkholderiales	Burkholderiaceae	Cupriavidus	Cupriavidus basilensis
SAMN03449675	blackwell	soil	Proteobacteria	Gammaproteobacteria	Burkholderiales	Burkholderiaceae	Burkholderia	Burkholderia cepacia
1.41556e+06	patric	soil	Actinobacteriota	Actinomycetia	Streptomycetales	Streptomycetaceae	Streptomyces	Streptomyces cinnamonensis
SAMN04283646	blackwell	shrubland beach soil	Proteobacteria	Gammaproteobacteria	Burkholderiales	Burkholderiaceae	Burkholderia	Burkholderia metallica
60550.1	patric	soil	Proteobacteria	Gammaproteobacteria	Burkholderiales	Burkholderiaceae	Burkholderia	Burkholderia stagnalis
488447	patric	human homo sapien sputum	Proteobacteria	Gammaproteobacteria	Burkholderiales	Burkholderiaceae	Burkholderia	Burkholderia contaminans
SAMN03449286	blackwell	water	Proteobacteria	Gammaproteobacteria	Burkholderiales	Burkholderiaceae	Burkholderia	Burkholderia cepacia
2728369267	IMG_bacteria	environment terrestri soil contamin soil dye manufactur factori	Bacteroidota	Bacteroidia	Cytophagales	Spirosomaceae	Dyadobacter	Dyadobacter jiangsuensis
2597489926	levy	environment terrestri soil paddi field soil	Proteobacteria	Alphaproteobacteria	Rhizobiales	Xanthobacteraceae	Bradyrhizobium	Bradyrhizobium oligotrophicum
SAMN03449377	blackwell	soil	Proteobacteria	Gammaproteobacteria	Burkholderiales	Burkholderiaceae	Burkholderia	Burkholderia cepacia
2643221846	levy	soil	Firmicutes	Bacilli	Paenibacillales	NBRC-103111	Paenibacillus_E	Paenibacillus_E sp001428105
2.02141e+06	patric	camellia sinensi cv tieguanyin young leav	Actinobacteriota	Actinomycetia	Streptomycetales	Streptomycetaceae	Streptomyces	Streptomyces sp002237655
2.0792e+06	patric	populu adenopoda	Actinobacteriota	Actinomycetia	Streptosporangiales	Streptosporangiaceae	Actinocorallia	Actinocorallia populi
1.21009e+06	patric	fish	Actinobacteriota	Actinomycetia	Mycobacteriales	Mycobacteriaceae	Nocardia	Nocardia salmonicida
SAMN03449305	blackwell	soil	Proteobacteria	Gammaproteobacteria	Burkholderiales	Burkholderiaceae	Burkholderia	Burkholderia ubonensis
644736323	IMG_bacteria	free live host associ plant chemoorganotroph plant blade grass raritan river nj usa antibiot product biotechnolog geba tree life	Actinobacteriota	Actinomycetia	Mycobacteriales	Pseudonocardiaceae	Actinosynnema	Actinosynnema mirum
1.46392e+06	patric	soil	Actinobacteriota	Actinomycetia	Streptomycetales	Streptomycetaceae	Streptomyces	Streptomyces alboniger
106591	patric	soil	Proteobacteria	Gammaproteobacteria	Burkholderiales	Burkholderiaceae	Cupriavidus	Cupriavidus lacunae
2599185227	IMG_bacteria	host associ plant endophyt rhizoplan singl coloni isol	Proteobacteria	Gammaproteobacteria	Burkholderiales	Burkholderiaceae	Variovorax	Variovorax gossypii
2767802079	IMG_bacteria	environment terrestri soil soil medic	Actinobacteriota	Actinomycetia	Streptomycetales	Streptomycetaceae	Streptomyces	Streptomyces scopuliridis
47763.1	patric	soil	Actinobacteriota	Actinomycetia	Streptomycetales	Streptomycetaceae	Streptomyces	Streptomyces lydicus
1.95571e+06	patric	marin sediment	Firmicutes	Bacilli	Paenibacillales	Paenibacillaceae	Cohnella	Cohnella sp003001675
2767802071	IMG_bacteria	engin solid wast landfil feed lot wast medic	Actinobacteriota	Actinomycetia	Streptomycetales	Streptomycetaceae	Streptomyces	Streptomyces antibioticus_B
GCA_003589925.1	IMG_listed	soil	Bacteroidota	Bacteroidia	Cytophagales	Cyclobacteriaceae	Chryseolinea	Chryseolinea soli
GCA_002223155.1	IMG_listed	host associ human sputum respiratori system sputum	Proteobacteria	Gammaproteobacteria	Burkholderiales	Burkholderiaceae	Burkholderia	Burkholderia contaminans
1.52869e+06	patric	isol rhizospher bulk soil c arenaria stand rhizospher bulk soil c arenaria stand coastal dune	Proteobacteria	Gammaproteobacteria	Burkholderiales	Burkholderiaceae	Paraburkholderia	Paraburkholderia bryophila
1.46391e+06	patric	soil	Actinobacteriota	Actinomycetia	Streptomycetales	Streptomycetaceae	Streptomyces	Streptomyces sp000717875
GCA_003626645.1	IMG_listed	environment aquat coastal marin marin sediment sediment	Actinobacteriota	Actinomycetia	Streptomycetales	Streptomycetaceae	Streptomyces	Streptomyces klenkii
2765236006	IMG_bacteria	environment terrestri soil soil medic	Actinobacteriota	Actinomycetia	Streptomycetales	Streptomycetaceae	Streptomyces	Streptomyces sclerotialus
2765236038	IMG_bacteria	environment terrestri soil soil medic	Actinobacteriota	Actinomycetia	Streptomycetales	Streptomycetaceae	Streptomyces	Streptomyces sp000721605
2.08075e+06	patric	soil tropic	Actinobacteriota	Actinomycetia	Streptomycetales	Streptomycetaceae	Streptomyces	Streptomyces sp002920535
2675903130	IMG_bacteria	environment aquat ocean marin aquat marin sediment deep sea sediment sampl sediment	Actinobacteriota	Actinomycetia	Streptomycetales	Streptomycetaceae	Streptomyces	Streptomyces indicus
1931.11	patric	isol nativ desert soil exhibit broad spectrum antagon plant pathogen fungi bacteria nematod desert soil sinai	Actinobacteriota	Actinomycetia	Streptomycetales	Streptomycetaceae	Streptomyces	Streptomyces altiplanensis
2778260928	IMG_bacteria	environment terrestri soil soil scrubland soil sampl	Actinobacteriota	Actinomycetia	Mycobacteriales	Pseudonocardiaceae	Amycolatopsis	Amycolatopsis thermoflava
1.20673e+06	patric	human homo sapien	Actinobacteriota	Actinomycetia	Mycobacteriales	Mycobacteriaceae	Nocardia	Nocardia niigatensis
1.41556e+06	patric	soil	Actinobacteriota	Actinomycetia	Streptomycetales	Streptomycetaceae	Streptomyces	Streptomyces caelestis_A
GCA_002093975.1	IMG_listed	environment terrestri volcan soil	Actinobacteriota	Actinomycetia	Streptosporangiales	Streptosporangiaceae	Nonomuraea	Nonomuraea rubra_A
SAMEA3731257	blackwell	soil	Proteobacteria	Gammaproteobacteria	Burkholderiales	Burkholderiaceae	Caballeronia	Caballeronia cordobensis
2772190708	IMG_bacteria	environment terrestri soil soil medic	Actinobacteriota	Actinomycetia	Streptomycetales	Streptomycetaceae	Streptomyces	Streptomyces atroolivaceus
255045	patric	lupinu micranthu root nodul	Proteobacteria	Alphaproteobacteria	Rhizobiales	Xanthobacteraceae	Bradyrhizobium	Bradyrhizobium canariense
642555113	levy	free live host associ plant root host soil surfac steril onion root	Proteobacteria	Gammaproteobacteria	Burkholderiales	Burkholderiaceae	Paraburkholderia	Paraburkholderia phytofirmans
SAMN03449534	blackwell	soil	Proteobacteria	Gammaproteobacteria	Burkholderiales	Burkholderiaceae	Burkholderia	Burkholderia cepacia
1.41555e+06	patric	soil	Actinobacteriota	Actinomycetia	Streptomycetales	Streptomycetaceae	Streptomyces	Streptomyces sp002080455
1.42342e+06	patric	sputum cystic fibrosi patient	Proteobacteria	Gammaproteobacteria	Burkholderiales	Burkholderiaceae	Burkholderia	Burkholderia contaminans
640069329	IMG_bacteria	free live environment terrestri soil heterotroph soil terrestri soil philippin antibiot product biotechnolog compar analysi erythromycin product	Actinobacteriota	Actinomycetia	Mycobacteriales	Pseudonocardiaceae	Saccharopolyspora_D	Saccharopolyspora_D erythraea
2.08075e+06	patric	soil tropic	Actinobacteriota	Actinomycetia	Streptomycetales	Streptomycetaceae	Streptomyces	Streptomyces sp002920575
SAMN07257380	blackwell	homo sapien sputum	Proteobacteria	Gammaproteobacteria	Burkholderiales	Burkholderiaceae	Burkholderia	Burkholderia contaminans
SAMN03449442	blackwell	soil	Proteobacteria	Gammaproteobacteria	Burkholderiales	Burkholderiaceae	Burkholderia	Burkholderia ubonensis
2767802008	IMG_bacteria	environment terrestri soil soil medic	Actinobacteriota	Actinomycetia	Streptomycetales	Streptomycetaceae	Streptomyces	Streptomyces cinnamonensis
2617270741	IMG_bacteria	singl coloni isol nodul lespedeza spp	Proteobacteria	Alphaproteobacteria	Rhizobiales	Xanthobacteraceae	Bradyrhizobium	Bradyrhizobium yuanmingense
2724679465	IMG_bacteria	soil	Proteobacteria	Gammaproteobacteria	Burkholderiales	Burkholderiaceae	Caballeronia	Caballeronia terrestris
2515154104	IMG_bacteria	host associ arthropoda heterotroph compar analysi	Actinobacteriota	Actinomycetia	Streptomycetales	Streptomycetaceae	Streptomyces	Streptomyces sp900105515
709803	patric	isol rice paddi soil rice paddi soil agricultur soil	Proteobacteria	Alphaproteobacteria	Rhizobiales	Xanthobacteraceae	Bradyrhizobium	Bradyrhizobium nitroreducens
101571	patric	soil	Proteobacteria	Gammaproteobacteria	Burkholderiales	Burkholderiaceae	Burkholderia	Burkholderia ubonensis
1.84448e+06	patric	caddisfli trichoptera sp trichoptera larva lake water lake	Actinobacteriota	Actinomycetia	Streptomycetales	Streptomycetaceae	Streptomyces	Streptomyces cyaneofuscatus
SAMN03449320	blackwell	soil	Proteobacteria	Gammaproteobacteria	Burkholderiales	Burkholderiaceae	Burkholderia	Burkholderia gladioli
47763.4	patric	soil	Actinobacteriota	Actinomycetia	Streptomycetales	Streptomycetaceae	Streptomyces	Streptomyces lydicus
GCA_014161415.1	IMG_listed	environment terrestri soil soil	Actinobacteriota	Actinomycetia	Streptosporangiales	Streptosporangiaceae	Microbispora	Microbispora triticiradicis
GCA_001767375.1	IMG_listed	host associ plant	Actinobacteriota	Actinomycetia	Streptomycetales	Streptomycetaceae	Streptomyces	Streptomyces olivaceus
SAMEA3642979	blackwell	root greenhous soil plant associ	Actinobacteriota	Actinomycetia	Streptomycetales	Streptomycetaceae	Kitasatospora	Kitasatospora sp001424875
2590828823	IMG_bacteria	environment terrestri soil unknown grassland	Proteobacteria	Alphaproteobacteria	Reyranellales	Reyranellaceae	Reyranella	Reyranella sp900110395
384.15	patric	vavilovia formosa isol strain may repres live evid evolutionari pathway rhizobium legum symbiosi	Proteobacteria	Alphaproteobacteria	Rhizobiales	Rhizobiaceae	Rhizobium	Rhizobium leguminosarum_D
GCA_004114425.1	IMG_listed	nodul	Proteobacteria	Alphaproteobacteria	Rhizobiales	Xanthobacteraceae	Bradyrhizobium	Bradyrhizobium vignae
SAMN08627959	blackwell	homo sapien sputum	Proteobacteria	Gammaproteobacteria	Burkholderiales	Burkholderiaceae	Burkholderia	Burkholderia gladioli
GCA_003704285.1	IMG_listed	soil	Proteobacteria	Gammaproteobacteria	Burkholderiales	Burkholderiaceae	Burkholderia	Burkholderia contaminans
2918778534	IMG_new_bacteria	environment terrestri soil schachtman lab soil sampl	Proteobacteria	Gammaproteobacteria	Burkholderiales	Burkholderiaceae	Paraburkholderia	Paraburkholderia caledonica
SAMEA4003652	blackwell	lake sediment anaerob sediment slurri sediment	Firmicutes	Bacilli	Paenibacillales	NBRC-103111	Paenibacillus_G
GCA_003854275.1	IMG_listed	environment terrestri soil soil	Proteobacteria	Gammaproteobacteria	Burkholderiales	Burkholderiaceae	Burkholderia	Burkholderia sp003854275
2770939619	IMG_bacteria	environment terrestri soil soil soil sampl	Proteobacteria	Gammaproteobacteria	Burkholderiales	Burkholderiaceae	Pseudorhodoferax	Pseudorhodoferax soli
2765235983	IMG_bacteria	environment terrestri soil soil medic	Actinobacteriota	Actinomycetia	Streptomycetales	Streptomycetaceae	Streptomyces	Streptomyces yangpuensis
GCA_003675325.1	IMG_listed	grass soil	Actinobacteriota	Actinomycetia	Streptomycetales	Streptomycetaceae	Streptomyces	Streptomyces sp003675325
GCA_003601975.1	IMG_listed	host associ plant root root nodul	Proteobacteria	Alphaproteobacteria	Rhizobiales	Rhizobiaceae	Mesorhizobium	Mesorhizobium waimense
GCA_005864065.1	IMG_listed	ear	Actinobacteriota	Actinomycetia	Streptosporangiales	Streptosporangiaceae	Microbispora	Microbispora triticiradicis
2698536699	IMG_bacteria	forest soil	Proteobacteria	Alphaproteobacteria	Rhizobiales	Xanthobacteraceae	Bradyrhizobium	Bradyrhizobium ottawaense_A
1.46392e+06	patric	soil	Actinobacteriota	Actinomycetia	Streptomycetales	Streptomycetaceae	Streptomyces	Streptomyces sp000719335
2919325023	IMG_new_bacteria	host associ fungi mycelium extrarad hypha	Proteobacteria	Gammaproteobacteria	Burkholderiales	Burkholderiaceae	Variovorax	Variovorax sp003014875
95486.9	patric	nasal inflamm human homo sapien nasal	Proteobacteria	Gammaproteobacteria	Burkholderiales	Burkholderiaceae	Burkholderia	Burkholderia cenocepacia
2767802034	IMG_bacteria	environment terrestri soil soil medic	Actinobacteriota	Actinomycetia	Streptomycetales	Streptomycetaceae	Streptomyces	Streptomyces cinnamonensis
2731957741	IMG_bacteria	environment terrestri soil soil soil	Actinobacteriota	Actinomycetia	Mycobacteriales	Mycobacteriaceae	Nocardia	Nocardia lijiangensis
2684622831	IMG_bacteria	environment aquat tepid c thermal spring sulfid spring lassen volcan nation park	Proteobacteria	Alphaproteobacteria	Acetobacterales	Acetobacteraceae	Rhodopila
292.24	patric	aerosol sampl	Proteobacteria	Gammaproteobacteria	Burkholderiales	Burkholderiaceae	Burkholderia	Burkholderia cenocepacia
GCA_007856155.1	IMG_listed	environment terrestri soil mangrov soil mangrov soil	Actinobacteriota	Actinomycetia	Streptomycetales	Streptomycetaceae	Streptomyces	Streptomyces qinzhouensis
SAMN03449282	blackwell	soil	Proteobacteria	Gammaproteobacteria	Burkholderiales	Burkholderiaceae	Burkholderia	Burkholderia cepacia
1.82807e+06	patric	soil	Actinobacteriota	Actinomycetia	Streptomycetales	Streptomycetaceae	Streptomyces	Streptomyces parvus
GCA_003208035.1	IMG_listed	soil actinomycet	Actinobacteriota	Actinomycetia	Streptomycetales	Streptomycetaceae	Streptomyces	Streptomyces griseosporeus
2918725386	IMG_new_bacteria	environment terrestri soil schachtman lab soil sampl	Proteobacteria	Gammaproteobacteria	Burkholderiales	Burkholderiaceae	Burkholderia	Burkholderia pyrrocinia
1940.3	patric	isol peoni rhizospher peoni rhizospher	Actinobacteriota	Actinomycetia	Streptomycetales	Streptomycetaceae	Streptomyces	Streptomyces albireticuli_B
1.94076e+06	patric	wheat triticum aestivum	Actinobacteriota	Actinomycetia	Streptomycetales	Streptomycetaceae	Streptomyces	Streptomyces sp002939385
GCA_004114955.1	IMG_listed	nodul	Proteobacteria	Alphaproteobacteria	Rhizobiales	Xanthobacteraceae	Bradyrhizobium	Bradyrhizobium guangzhouense
GCA_001632865.1	IMG_listed	environment terrestri soil soil	Actinobacteriota	Actinomycetia	Streptomycetales	Streptomycetaceae	Streptomyces	Streptomyces ambofaciens
101571	patric	soil	Proteobacteria	Gammaproteobacteria	Burkholderiales	Burkholderiaceae	Burkholderia	Burkholderia ubonensis
42197.5	patric	soil	Actinobacteriota	Actinomycetia	Mycobacteriales	Pseudonocardiaceae	Actinosynnema	Actinosynnema auranticum
1.46391e+06	patric	soil	Actinobacteriota	Actinomycetia	Streptomycetales	Streptomycetaceae	Kitasatospora	Kitasatospora cineracea
2515154167	levy	free live environment terrestri soil soil soil ginseng field catalas posit glide agricultur land	Bacteroidota	Bacteroidia	Cytophagales	Spirosomaceae	Spirosoma	Spirosoma panaciterrae
GCA_007097395.1	IMG_listed	red alga	Bacteroidota	Bacteroidia	Cytophagales	Cyclobacteriaceae	Fulvivirga	Fulvivirga sp007097395
2919744344	IMG_new_bacteria	host associ fungi mycelium extrarad hypha	Bacteroidota	Bacteroidia	Cytophagales	Spirosomaceae	Dyadobacter
SAMN03449510	blackwell	soil	Proteobacteria	Gammaproteobacteria	Burkholderiales	Burkholderiaceae	Burkholderia	Burkholderia ubonensis
2554235441	IMG_bacteria	environment	Proteobacteria	Gammaproteobacteria	Burkholderiales	Burkholderiaceae	Cupriavidus	Cupriavidus pickettii_A
2918313847	IMG_new_bacteria	engin built environ wall hous colon mould	Actinobacteriota	Actinomycetia	Mycobacteriales	Pseudonocardiaceae	Pseudonocardia	Pseudonocardia parietis
1.43745e+06	patric	human homo sapien isol unexploit habitat ecosystem mani case may prove difficult cultur manipul laboratori salar de atacama atacama desert	Actinobacteriota	Actinomycetia	Streptomycetales	Streptomycetaceae	Streptomyces	Streptomyces leeuwenhoekii
GCA_005222185.1	IMG_listed	agricultur field	Proteobacteria	Alphaproteobacteria	Azospirillales	Azospirillaceae	Azospirillum	Azospirillum baldaniorum
2767802087	IMG_bacteria	environment terrestri soil soil medic	Actinobacteriota	Actinomycetia	Streptomycetales	Streptomycetaceae	Streptomyces	Streptomyces globisporus
2816332119	IMG_new_bacteria	environment terrestri soil rhizospher soil pharmaceut plant typhonium giganteum engl	Actinobacteriota	Actinomycetia	Propionibacteriales	Kribbellaceae	Kribbella	Kribbella amoyensis
2864715011	IMG_new_bacteria	environment terrestri soil soil	Actinobacteriota	Actinomycetia	Propionibacteriales	Kribbellaceae	Kribbella	Kribbella sandramycini
1.12093e+06	patric	forest soil	Actinobacteriota	Actinomycetia	Mycobacteriales	Pseudonocardiaceae	Actinokineospora	Actinokineospora enzanensis
SAMEA3643093	blackwell	root greenhous soil plant associ	Firmicutes	Bacilli	Paenibacillales	NBRC-103111	Paenibacillus_E	Paenibacillus_E sp001426375
260742	patric	terrestri soil	Actinobacteriota	Actinomycetia	Streptomycetales	Streptomycetaceae	Streptomyces	Streptomyces wedmorensis
2731957736	IMG_bacteria	host associ human host homo sapien human	Actinobacteriota	Actinomycetia	Mycobacteriales	Mycobacteriaceae	Nocardia	Nocardia inohanensis
GCA_002382885.1	IMG_listed	environment aquat marin marin sampl	Actinobacteriota	Actinomycetia	Streptomycetales	Streptomycetaceae	Streptomyces	Streptomyces sp002382885
2576861096	levy	dorcu curviden	Proteobacteria	Gammaproteobacteria	Burkholderiales	Burkholderiaceae	Burkholderia	Burkholderia gladioli
SAMN06213931	blackwell	bromu rhizospher soil	Actinobacteriota	Actinomycetia	Propionibacteriales	Kribbellaceae	Kribbella	Kribbella sp001984195
2596583538	IMG_bacteria	host associ plant fallen persimmon leav	Actinobacteriota	Actinomycetia	Mycobacteriales	Pseudonocardiaceae	Actinokineospora
2773857969	IMG_bacteria	environment terrestri soil garden soil medic	Actinobacteriota	Actinomycetia	Streptomycetales	Streptomycetaceae	Streptomyces	Streptomyces achromogenes
1.97285e+06	patric	forest soil shengnongjia temperatur	Actinobacteriota	Actinomycetia	Streptomycetales	Streptomycetaceae	Streptomyces	Streptomyces sp002080455
28095.3	patric	human homo sapien sputum	Proteobacteria	Gammaproteobacteria	Burkholderiales	Burkholderiaceae	Burkholderia	Burkholderia gladioli
GCA_003863965.1	IMG_listed	gingiv host associ mammal human oral caviti digest system subgingiv dental plaqu	Firmicutes	Bacilli	Paenibacillales	Paenibacillaceae	Paenibacillus_A	Paenibacillus_A oralis
GCA_003853415.1	IMG_listed	environment terrestri soil soil	Proteobacteria	Gammaproteobacteria	Burkholderiales	Burkholderiaceae	Burkholderia	Burkholderia sp003853415
GCA_005870025.1	IMG_listed	environment terrestri soil mangrov soil	Proteobacteria	Alphaproteobacteria	Rhodobacterales	Rhodobacteraceae	Mangrovicoccus	Mangrovicoccus sp005870025
GCA_004923315.1	IMG_listed	rice paddi soil	Proteobacteria	Alphaproteobacteria	Azospirillales	Azospirillaceae	Azospirillum	Azospirillum sp003116065
GCA_009728935.1	IMG_listed	environment terrestri soil arctic soil	Firmicutes	Bacilli	Paenibacillales	NBRC-103111	Paenibacillus_AC	Paenibacillus_AC psychroresistens
2744054510	IMG_bacteria	nodul cultiv cerrado soil agricultur	Proteobacteria	Alphaproteobacteria	Rhizobiales	Rhizobiaceae	Rhizobium	Rhizobium altiplani
2513237109	IMG_bacteria	biotechnolog	Actinobacteriota	Actinomycetia	Streptomycetales	Streptomycetaceae	Streptomyces	Streptomyces parvus
GCA_003443895.1	IMG_listed	forest soil	Proteobacteria	Gammaproteobacteria	Burkholderiales	Burkholderiaceae	Paraburkholderia	Paraburkholderia phosphatilytica
GCA_002099195.1	IMG_listed	water	Proteobacteria	Gammaproteobacteria	Burkholderiales	Burkholderiaceae	Burkholderia	Burkholderia puraquae
GCA_003202235.1	IMG_listed	environment terrestri soil alkalin soil	Actinobacteriota	Actinomycetia	Mycobacteriales	Pseudonocardiaceae	Saccharomonospora	Saccharomonospora sp003202235
GCA_003260025.2	IMG_listed	host associ root	Actinobacteriota	Actinomycetia	Streptosporangiales	Streptosporangiaceae	Microbispora	Microbispora triticiradicis
GCA_003854235.1	IMG_listed	environment terrestri soil soil	Proteobacteria	Gammaproteobacteria	Burkholderiales	Burkholderiaceae	Burkholderia	Burkholderia sp003853645
152480	patric	paullinia cupana isol amazonian guarana nativ tropic plant brazil rhizosfer amazon	Proteobacteria	Gammaproteobacteria	Burkholderiales	Burkholderiaceae	Burkholderia	Burkholderia ambifaria_A
2504756050	levy	environment terrestri soil soil soil	Actinobacteriota	Actinomycetia	Streptomycetales	Streptomycetaceae	Streptomyces	Streptomyces cattleya
36818.4	patric	soil	Actinobacteriota	Actinomycetia	Streptomycetales	Streptomycetaceae	Streptomyces	Streptomyces subrutilus_A
SAMN03449447	blackwell	soil	Proteobacteria	Gammaproteobacteria	Burkholderiales	Burkholderiaceae	Burkholderia	Burkholderia cepacia_F
GCA_003853705.1	IMG_listed	environment terrestri soil soil	Proteobacteria	Gammaproteobacteria	Burkholderiales	Burkholderiaceae	Burkholderia	Burkholderia sp003853705
101572	patric	soil	Proteobacteria	Gammaproteobacteria	Burkholderiales	Burkholderiaceae	Burkholderia	Burkholderia ubonensis
SAMN07659750	blackwell	homo sapien clinic sampl	Actinobacteriota	Actinomycetia	Mycobacteriales	Mycobacteriaceae	Mycobacterium	Mycobacterium brisbanense
285575	patric	garden soil	Actinobacteriota	Actinomycetia	Streptomycetales	Streptomycetaceae	Streptomyces	Streptomyces californicus
GCA_003573485.1	IMG_listed	soil	Actinobacteriota	Actinomycetia	Streptomycetales	Streptomycetaceae	Streptomyces	Streptomyces alfalfae
482462	patric	isol river sediment capabl use dioxan sole sourc carbon energi report river sediment	Actinobacteriota	Actinomycetia	Mycobacteriales	Mycobacteriaceae	Mycobacterium	Mycobacterium dioxanotrophicus
GCA_005490965.1	IMG_listed	environment air air	Actinobacteriota	Actinomycetia	Streptomycetales	Streptomycetaceae	Streptomyces	Streptomyces rochei
GCA_007713745.1	IMG_listed	environment terrestri soil soil	Actinobacteriota	Actinomycetia	Mycobacteriales	Pseudonocardiaceae	Amycolatopsis	Amycolatopsis acidiphila
1.0071e+06	patric	isol broad antimicrobi bacterium paenibacillu speci santiria apiculata stem santiria apiculata stem rainforest	Firmicutes	Bacilli	Paenibacillales	NBRC-103111	Paenibacillus_G	Paenibacillus_G tyrfis
2.02033e+06	patric	soil mountain	Actinobacteriota	Actinomycetia	Streptomycetales	Streptomycetaceae	Kitasatospora	Kitasatospora griseola
2515154102	levy	environment aquat ocean marin gulf mexico	Actinobacteriota	Actinomycetia	Streptomycetales	Streptomycetaceae	Streptomyces	Streptomyces cyaneofuscatus
1.8278e+06	patric	soil	Actinobacteriota	Actinomycetia	Streptomycetales	Streptomycetaceae	Streptomyces	Streptomyces sp002551355
GCA_004124325.1	IMG_listed	host associ plant	Actinobacteriota	Actinomycetia	Streptomycetales	Streptomycetaceae	Streptomyces	Streptomyces sp004124325
GCA_013839485.1	IMG_listed	host associ mammal human sputum phlegm respiratori system sputum	Actinobacteriota	Actinomycetia	Mycobacteriales	Mycobacteriaceae	Nocardia	Nocardia abscessus
2739368068	IMG_bacteria	environment aquat ocean marin marin sediment sediment	Actinobacteriota	Actinomycetia	Mycobacteriales	Micromonosporaceae	Plantactinospora	Plantactinospora sp002846275
SAMN05001861	blackwell	homo sapien sputum	Proteobacteria	Gammaproteobacteria	Burkholderiales	Burkholderiaceae	Burkholderia	Burkholderia cenocepacia
SAMEA3643067	blackwell	root greenhous soil plant associ	Proteobacteria	Alphaproteobacteria	Rhizobiales	Rhizobiaceae	Ensifer	Ensifer adhaerens_A
68223.9	patric	soil	Actinobacteriota	Actinomycetia	Streptomycetales	Streptomycetaceae	Streptomyces	Streptomyces katrae_A
GCA_003024455.1	IMG_listed	soil	Proteobacteria	Alphaproteobacteria	Rhizobiales	Rhizobiaceae	Ensifer	Ensifer adhaerens_A
2775507121	IMG_bacteria	environment terrestri soil soil medic	Actinobacteriota	Actinomycetia	Streptomycetales	Streptomycetaceae	Streptomyces	Streptomyces sp000717875
1.38235e+06	patric	sea	Bacteroidota	Bacteroidia	Cytophagales	Flammeovirgaceae	Flammeovirga	Flammeovirga sp000812565
GCA_003253745.1	IMG_listed	host associ root nodul	Proteobacteria	Alphaproteobacteria	Rhizobiales	Rhizobiaceae	Mesorhizobium	Mesorhizobium kowhaii
2928070936	IMG_new_bacteria	host associ plant root sorghum sweet sorghum root	Proteobacteria	Gammaproteobacteria	Burkholderiales	Burkholderiaceae	Variovorax	Variovorax gossypii
2767802038	IMG_bacteria	environment terrestri soil soil medic	Actinobacteriota	Actinomycetia	Streptomycetales	Streptomycetaceae	Streptomyces	Streptomyces cinnamonensis
SAMEA3643109	blackwell	root greenhous soil plant associ	Actinobacteriota	Actinomycetia	Streptomycetales	Streptomycetaceae	Streptomyces	Streptomyces clavifer
GCA_003454755.1	IMG_listed	soil	Actinobacteriota	Actinomycetia	Streptomycetales	Streptomycetaceae	Streptomyces	Streptomyces clavuligerus
101572	patric	soil	Proteobacteria	Gammaproteobacteria	Burkholderiales	Burkholderiaceae	Burkholderia	Burkholderia ubonensis
GCA_003202275.1	IMG_listed	host associ stoni coral galaxea fasciculari	Actinobacteriota	Actinomycetia	Mycobacteriales	Pseudonocardiaceae	Saccharomonospora	Saccharomonospora endophytica
1.8277e+06	patric	soil	Actinobacteriota	Actinomycetia	Streptomycetales	Streptomycetaceae	Streptomyces	Streptomyces rubiginosohelvolus
2919425241	IMG_new_bacteria	host associ plant rhizospher root soil sorghum sweet sorghum soil	Firmicutes	Bacilli	Paenibacillales	NBRC-103111	Paenibacillus_E
2627853685	IMG_bacteria	environment	Proteobacteria	Gammaproteobacteria	Burkholderiales	Burkholderiaceae	Burkholderia	Burkholderia sp002223185
2585427595	levy	populu stem endospher	Proteobacteria	Alphaproteobacteria	Rhizobiales	Rhizobiaceae	Rhizobium	Rhizobium tropici_A
GCA_902859945.1	IMG_listed	environment terrestri soil tea plantat soil	Proteobacteria	Gammaproteobacteria	Burkholderiales	Burkholderiaceae	Paraburkholderia	Paraburkholderia caffeinitolerans
2767802036	IMG_bacteria	environment terrestri soil soil medic	Actinobacteriota	Actinomycetia	Streptomycetales	Streptomycetaceae	Streptomyces	Streptomyces cinnamonensis
1.21282e+06	patric	isol forest soil korea possess antifung activ sever plant pathogen fungi forest soil seung hak mountain	Proteobacteria	Gammaproteobacteria	Burkholderiales	Burkholderiaceae	Burkholderia	Burkholderia stagnalis
1.30029e+06	patric	sophora microphylla root nodul	Proteobacteria	Alphaproteobacteria	Rhizobiales	Rhizobiaceae	Mesorhizobium	Mesorhizobium sophorae
2507262055	levy	symbiot host associ plant nodul root host root nodul lupinu effect nitrogen n fix root nodul lupinu sp collect papudo chile plant root	Proteobacteria	Alphaproteobacteria	Rhizobiales	Xanthobacteraceae	Bradyrhizobium	Bradyrhizobium sp000515415
2775507030	IMG_bacteria	sewag agricultur	Proteobacteria	Alphaproteobacteria	Rhizobiales	Xanthobacteraceae	Bradyrhizobium	Bradyrhizobium sp002831585
2870593509	IMG_new_bacteria	host associ plant surfac steril healthi stem coastal plant dendranthema indicum linn de moul	Actinobacteriota	Actinomycetia	Mycobacteriales	Pseudonocardiaceae	Amycolatopsis	Amycolatopsis jiangsuensis
GCA_001484705.1	IMG_listed	garden soil shanghai institut plant physiolog ecolog	Actinobacteriota	Actinomycetia	Streptomycetales	Streptomycetaceae	Streptomyces	Streptomyces althioticus
GCA_012277335.1	IMG_listed	environment terrestri soil soil	Actinobacteriota	Actinomycetia	Mycobacteriales	Pseudonocardiaceae	Saccharopolyspora	Saccharopolyspora pogona
2597490136	levy	aerosol	Proteobacteria	Gammaproteobacteria	Burkholderiales	Burkholderiaceae	Burkholderia	Burkholderia pseudomultivorans
28095.3	patric	human homo sapien sputum	Proteobacteria	Gammaproteobacteria	Burkholderiales	Burkholderiaceae	Burkholderia	Burkholderia gladioli
444104	patric	aquat marin sediment marin sediment	Actinobacteriota	Actinomycetia	Streptomycetales	Streptomycetaceae	Streptomyces	Streptomyces sp002847285
SAMN03449339	blackwell	soil	Proteobacteria	Gammaproteobacteria	Burkholderiales	Burkholderiaceae	Burkholderia	Burkholderia ubonensis
101571	patric	soil	Proteobacteria	Gammaproteobacteria	Burkholderiales	Burkholderiaceae	Burkholderia	Burkholderia ubonensis
2576861491	IMG_bacteria	environment	Actinobacteriota	Actinomycetia	Streptomycetales	Streptomycetaceae	Kitasatospora	Kitasatospora cheerisanensis
1.50123e+06	patric	terrestri tropic peat swamp soil	Firmicutes	Bacilli	Paenibacillales	NBRC-103111	Paenibacillus_G	Paenibacillus_G tyrfis
2684623035	IMG_bacteria	host associ microbi bacteria eleaegnu soil beneath ceanothu jepsonii	Actinobacteriota	Actinomycetia	Mycobacteriales	Frankiaceae	Frankia	Frankia soli
95486.3	patric	isol soil burkina faso evolutionari close highli transmiss epidem et lineag soil subsahelian climat	Proteobacteria	Gammaproteobacteria	Burkholderiales	Burkholderiaceae	Burkholderia	Burkholderia cenocepacia
GCA_002847285.1	IMG_listed	beach sand	Actinobacteriota	Actinomycetia	Streptomycetales	Streptomycetaceae	Streptomyces	Streptomyces sp002847285
1.05552e+06	patric	human homo sapien isol cf patient help determin genet factor involv virul bcc strain cf patient help determin genet factor involv	Proteobacteria	Gammaproteobacteria	Burkholderiales	Burkholderiaceae	Burkholderia	Burkholderia cenocepacia
GCA_003261635.1	IMG_listed	soil	Actinobacteriota	Actinomycetia	Propionibacteriales	Kribbellaceae	Kribbella	Kribbella monticola
101571	patric	soil	Proteobacteria	Gammaproteobacteria	Burkholderiales	Burkholderiaceae	Burkholderia	Burkholderia ubonensis
2767802133	IMG_bacteria	environment terrestri soil soil sampl	Actinobacteriota	Actinomycetia	Streptomycetales	Streptomycetaceae	Streptomyces	Streptomyces albolongus
1.91499e+06	patric	marin sediment	Actinobacteriota	Actinomycetia	Streptomycetales	Streptomycetaceae	Streptomyces	Streptomyces bacillaris
SAMN03449361	blackwell	soil	Proteobacteria	Gammaproteobacteria	Burkholderiales	Burkholderiaceae	Burkholderia	Burkholderia ubonensis
GCA_003627755.1	IMG_listed	host associ plant nodul nodul medicin legum calliandra grandiflora	Proteobacteria	Alphaproteobacteria	Rhizobiales	Rhizobiaceae	Rhizobium	Rhizobium jaguaris
2074.4	patric	soil	Actinobacteriota	Actinomycetia	Mycobacteriales	Pseudonocardiaceae	Pseudonocardia	Pseudonocardia autotrophica_A
101571	patric	soil	Proteobacteria	Gammaproteobacteria	Burkholderiales	Burkholderiaceae	Burkholderia	Burkholderia ubonensis
316280	patric	soil	Actinobacteriota	Actinomycetia	Streptomycetales	Streptomycetaceae	Streptomyces	Streptomyces xantholiticus
28095.1	patric	rice oryza sativa isol b gladioli strain ngj surfac steril healthi rice seed found demonstr antifung activ rhizoctonia solani causal sheath blight diseas rice surfac steril rice seed	Proteobacteria	Gammaproteobacteria	Burkholderiales	Burkholderiaceae	Burkholderia	Burkholderia gladioli
GCA_002223095.1	IMG_listed	host associ human throat	Proteobacteria	Gammaproteobacteria	Burkholderiales	Burkholderiaceae	Burkholderia	Burkholderia contaminans
2926146810	IMG_new_bacteria	environment terrestri soil soil sampl	Proteobacteria	Gammaproteobacteria	Burkholderiales	Burkholderiaceae	Variovorax	Variovorax gossypii
GCA_003130705.1	IMG_listed	environment terrestri soil soil	Actinobacteriota	Actinomycetia	Mycobacteriales	Mycobacteriaceae	Rhodococcus	Rhodococcus sp003130705
GCA_002933545.1	IMG_listed	host associ human	Actinobacteriota	Actinomycetia	Mycobacteriales	Mycobacteriaceae	Nocardia	Nocardia nova
2842045827	IMG_new_bacteria	host associ plant nodul root root nodul	Proteobacteria	Alphaproteobacteria	Rhizobiales	Xanthobacteraceae	Bradyrhizobium	Bradyrhizobium sp015291745
GCA_003334855.1	IMG_listed	manganes mine	Bacteroidota	Bacteroidia	Cytophagales	Spirosomaceae	Larkinella	Larkinella punicea
GCA_003330765.1	IMG_listed	soil	Proteobacteria	Gammaproteobacteria	Burkholderiales	Burkholderiaceae	Burkholderia	Burkholderia pyrrocinia_B
GCA_003366075.1	IMG_listed	reactor sludg	Proteobacteria	Gammaproteobacteria	Burkholderiales	Burkholderiaceae	Burkholderia	Burkholderia anthina
GCA_001718835.1	IMG_listed	environment terrestri soil soil	Proteobacteria	Gammaproteobacteria	Burkholderiales	Burkholderiaceae	Burkholderia	Burkholderia cepacia_F
SAMN03449434	blackwell	soil	Proteobacteria	Gammaproteobacteria	Burkholderiales	Burkholderiaceae	Burkholderia	Burkholderia ubonensis
GCA_001546975.1	IMG_listed	environment terrestri soil soil	Proteobacteria	Gammaproteobacteria	Burkholderiales	Burkholderiaceae	Burkholderia	Burkholderia ubonensis
SAMEA3312008	blackwell	soil soil soil soil	Actinobacteriota	Actinomycetia	Streptomycetales	Streptomycetaceae	Streptomyces	Streptomyces sp007176755
2508501100	levy	symbiot host associ plant host plant root root nodul soil trifolium africanum plant root soil non pathogen plant root	Proteobacteria	Alphaproteobacteria	Rhizobiales	Rhizobiaceae	Rhizobium	Rhizobium leguminosarum_G
GCA_014534745.1	IMG_listed	environment aquat marin seawat	Bacteroidota	Bacteroidia	Cytophagales	Flammeovirgaceae	Flammeovirga	Flammeovirga sp014534745
2891987373	IMG_new_bacteria	host associ plant lupinu albu	Proteobacteria	Alphaproteobacteria	Rhizobiales	Xanthobacteraceae	Bradyrhizobium	Bradyrhizobium canariense
101571	patric	soil	Proteobacteria	Gammaproteobacteria	Burkholderiales	Burkholderiaceae	Burkholderia	Burkholderia ubonensis
GCA_002009175.1	IMG_listed	environment aquat ocean marin deep sea sediment sediment	Actinobacteriota	Actinomycetia	Streptomycetales	Streptomycetaceae	Streptomyces	Streptomyces niveus_A
1954.3	patric	human diseas	Actinobacteriota	Actinomycetia	Streptomycetales	Streptomycetaceae	Streptomyces	Streptomyces californicus
2756170225	IMG_bacteria	free live undefin environment aquat wetland freshwat bog rais bog bog	Proteobacteria	Alphaproteobacteria	Azospirillales	Azospirillaceae	Azospirillum	Azospirillum melinis
2515154155	levy	free live host associ plant rhizospher root rhizospher soil rhizospher soil maytenu hookeri loe xishuangbanna china catalas posit soil	Actinobacteriota	Actinomycetia	Propionibacteriales	Actinopolymorphaceae	Actinopolymorpha	Actinopolymorpha alba
2857435884	IMG_new_bacteria	environment terrestri soil soil	Actinobacteriota	Actinomycetia	Streptomycetales	Streptomycetaceae	Streptomyces	Streptomyces calvus
GCA_014161385.1	IMG_listed	environment terrestri soil soil	Actinobacteriota	Actinomycetia	Streptosporangiales	Streptosporangiaceae	Microbispora	Microbispora triticiradicis
2917953210	IMG_new_bacteria	environment terrestri soil arid soil	Actinobacteriota	Actinomycetia	Mycobacteriales	Mycobacteriaceae	Nocardia	Nocardia goodfellowii
2775506778	IMG_bacteria	environment aquat marin marin tara	Myxococcota	Polyangia	Polyangiales	SG8-38	UBA1660	UBA1660 sp002320815
101571	patric	soil	Proteobacteria	Gammaproteobacteria	Burkholderiales	Burkholderiaceae	Burkholderia	Burkholderia ubonensis
GCA_001532265.1	IMG_listed	environment terrestri soil soil	Proteobacteria	Gammaproteobacteria	Burkholderiales	Burkholderiaceae	Burkholderia	Burkholderia ubonensis
95486.5	patric	surfac steril vetiv root	Proteobacteria	Gammaproteobacteria	Burkholderiales	Burkholderiaceae	Burkholderia	Burkholderia seminalis
SAMN03449340	blackwell	soil	Proteobacteria	Gammaproteobacteria	Burkholderiales	Burkholderiaceae	Burkholderia	Burkholderia ubonensis
2731957740	IMG_bacteria	environment terrestri soil soil soil	Actinobacteriota	Actinomycetia	Mycobacteriales	Mycobacteriaceae	Nocardia	Nocardia jinanensis
GCA_004354045.1	IMG_listed	environment terrestri soil soil urban soil	Firmicutes	Bacilli	Paenibacillales	NBRC-103111	Paenibacillus_S	Paenibacillus_S piri
2740891881	IMG_bacteria	environment aquat ocean marin marin sediment sediment	Actinobacteriota	Actinomycetia	Streptomycetales	Streptomycetaceae	Streptomyces	Streptomyces smyrnaeus
GCA_001530285.1	IMG_listed	environment aquat water	Proteobacteria	Gammaproteobacteria	Burkholderiales	Burkholderiaceae	Burkholderia	Burkholderia ubonensis
406425	patric	necrot pneumonia multipl maiz zea may isol soil associ maiz root soil associ maiz root	Proteobacteria	Gammaproteobacteria	Burkholderiales	Burkholderiaceae	Burkholderia	Burkholderia cenocepacia_B
101571	patric	soil	Proteobacteria	Gammaproteobacteria	Burkholderiales	Burkholderiaceae	Burkholderia	Burkholderia ubonensis
2519899650	IMG_bacteria	biotechnolog	Actinobacteriota	Actinomycetia	Streptomycetales	Streptomycetaceae	Streptomyces	Streptomyces bacillaris
2675903129	IMG_bacteria	host associ plant endophyt rhizoplan singl coloni isol	Proteobacteria	Gammaproteobacteria	Burkholderiales	Burkholderiaceae	Burkholderia	Burkholderia pyrrocinia
GCA_004768545.1	IMG_listed	sewag sludg	Proteobacteria	Gammaproteobacteria	Burkholderiales	Burkholderiaceae	Cupriavidus	Cupriavidus oxalaticus_A
GCA_002933495.1	IMG_listed	host associ human	Actinobacteriota	Actinomycetia	Mycobacteriales	Mycobacteriaceae	Nocardia	Nocardia nova
2617271075	IMG_bacteria	host associ human sputum respiratori system host homo sapien sputum asymptomat human oral	Actinobacteriota	Actinomycetia	Mycobacteriales	Mycobacteriaceae	Mycobacterium	Mycobacterium mageritense
2064.6	patric	soil	Actinobacteriota	Actinomycetia	Streptomycetales	Streptomycetaceae	Kitasatospora	Kitasatospora griseola
1.0071e+06	patric	soil sampl tianmu mountain nation reserv	Firmicutes	Bacilli	Paenibacillales	NBRC-103111	Paenibacillus_G	Paenibacillus_G elgii
60550.9	patric	soil	Proteobacteria	Gammaproteobacteria	Burkholderiales	Burkholderiaceae	Burkholderia	Burkholderia pyrrocinia
SAMN07659819	blackwell	homo sapien clinic sampl	Proteobacteria	Alphaproteobacteria	Rhizobiales	Xanthobacteraceae	Bradyrhizobium	Bradyrhizobium sp003020075
SAMN03449185	blackwell	soil	Proteobacteria	Gammaproteobacteria	Burkholderiales	Burkholderiaceae	Burkholderia	Burkholderia pseudomultivorans
2756170198	IMG_bacteria	environment terrestri soil soil hawai volcano nation park	Proteobacteria	Gammaproteobacteria	Burkholderiales	Burkholderiaceae	Paraburkholderia	Paraburkholderia metrosideri
1.41555e+06	patric	soil	Actinobacteriota	Actinomycetia	Streptomycetales	Streptomycetaceae	Streptomyces	Streptomyces californicus
101571	patric	soil	Proteobacteria	Gammaproteobacteria	Burkholderiales	Burkholderiaceae	Burkholderia	Burkholderia ubonensis
GCA_002243365.1	IMG_listed	root nodul	Proteobacteria	Alphaproteobacteria	Rhizobiales	Rhizobiaceae	Rhizobium	Rhizobium leguminosarum
1.03886e+06	patric	host plant root root nodul soil least snoutbean rhynchosia minima cape rang nation park	Proteobacteria	Alphaproteobacteria	Rhizobiales	Xanthobacteraceae	Bradyrhizobium	Bradyrhizobium murdochi
2740892596	IMG_bacteria	forest soil	Proteobacteria	Alphaproteobacteria	Rhizobiales	Xanthobacteraceae	Bradyrhizobium	Bradyrhizobium canariense_A
101571	patric	soil	Proteobacteria	Gammaproteobacteria	Burkholderiales	Burkholderiaceae	Burkholderia	Burkholderia ubonensis
2510917015	IMG_bacteria	free live host associ plant rhizoplan host plant root isol root gleditisia tricantho brazil agricultur root nodul bacteria rnb root	Proteobacteria	Gammaproteobacteria	Burkholderiales	Burkholderiaceae	Paraburkholderia	Paraburkholderia silvatlantica
2721755486	IMG_bacteria	environment	Proteobacteria	Gammaproteobacteria	Burkholderiales	Burkholderiaceae	Cupriavidus	Cupriavidus malaysiensis
2818991463	IMG_new_bacteria	host associ plant rhizospher root soil sorghum sweet sorghum soil	Actinobacteriota	Actinomycetia	Streptomycetales	Streptomycetaceae	Streptomyces	Streptomyces argenteolus
2863185108	IMG_new_bacteria	environment terrestri soil soil	Actinobacteriota	Actinomycetia	Streptomycetales	Streptomycetaceae	Streptomyces	Streptomyces libani_A
GCA_004353535.1	IMG_listed	environment terrestri soil riverbank damp soil	Proteobacteria	Gammaproteobacteria	Burkholderiales	Burkholderiaceae	Cupriavidus	Cupriavidus oxalaticus_A
1.66015e+06	patric	thiocyan bioreactor	Proteobacteria	Gammaproteobacteria	Burkholderiales	Burkholderiaceae	Variovorax	Variovorax sp001899795
GCA_009789675.1	IMG_listed	environment terrestri soil forest soil	Proteobacteria	Gammaproteobacteria	Burkholderiales	Burkholderiaceae	Paraburkholderia	Paraburkholderia acidisoli
2767802027	IMG_bacteria	host associ plant tobacco isol medic	Actinobacteriota	Actinomycetia	Streptomycetales	Streptomycetaceae	Streptomyces	Streptomyces ardesiacus
2622736592	IMG_bacteria	environment terrestri soil soil soil	Actinobacteriota	Actinomycetia	Mycobacteriales	Micromonosporaceae	Micromonospora	Micromonospora carbonacea
66423.1	patric	soil	Actinobacteriota	Actinomycetia	Streptomycetales	Streptomycetaceae	Streptomyces	Streptomyces eurocidicus
2767802063	IMG_bacteria	environment terrestri soil soil medic	Actinobacteriota	Actinomycetia	Streptomycetales	Streptomycetaceae	Streptomyces	Streptomyces violens
GCA_010384365.1	IMG_listed	host associ plant rhizospher root rhizospher	Actinobacteriota	Actinomycetia	Streptomycetales	Streptomycetaceae	Streptomyces	Streptomyces sp010384365
2582580766	levy	environment terrestri mine geolog materi iron mine	Proteobacteria	Gammaproteobacteria	Burkholderiales	Burkholderiaceae	Paraburkholderia	Paraburkholderia ferrariae
1.29787e+06	patric	malais muscl fascicul fatigu human homo sapien blood	Proteobacteria	Alphaproteobacteria	Rhizobiales	Xanthobacteraceae	Bradyrhizobium	Bradyrhizobium sp002831585
SAMN03449392	blackwell	soil	Proteobacteria	Gammaproteobacteria	Burkholderiales	Burkholderiaceae	Burkholderia	Burkholderia ubonensis
1.66169e+06	patric	terrestri soil soil tropic rain forest	Actinobacteriota	Actinomycetia	Streptomycetales	Streptomycetaceae	Streptomyces	Streptomyces parvus
GCA_003626895.1	IMG_listed	soil	Actinobacteriota	Actinomycetia	Mycobacteriales	Mycobacteriaceae	Nocardia	Nocardia yunnanensis
SAMN03449360	blackwell	soil	Proteobacteria	Gammaproteobacteria	Burkholderiales	Burkholderiaceae	Burkholderia	Burkholderia ubonensis
SAMN03449497	blackwell	soil	Proteobacteria	Gammaproteobacteria	Burkholderiales	Burkholderiaceae	Burkholderia	Burkholderia stagnalis
SAMEA3545388	blackwell	human healthi faec	Firmicutes_A	Clostridia	Lachnospirales	Lachnospiraceae	Eisenbergiella	Eisenbergiella tayi
GCA_005222165.1	IMG_listed	agricultur field	Proteobacteria	Alphaproteobacteria	Azospirillales	Azospirillaceae	Azospirillum	Azospirillum brasilense_B
1.53914e+06	patric	soil near ocean	Proteobacteria	Gammaproteobacteria	Burkholderiales	Burkholderiaceae	Cupriavidus	Cupriavidus sp000812465
GCA_004349265.1	IMG_listed	environment terrestri soil arctic soil	Bacteroidota	Bacteroidia	Cytophagales	Spirosomaceae	Dyadobacter	Dyadobacter psychrotolerans
SAMN03349483	blackwell	blood	Proteobacteria	Gammaproteobacteria	Burkholderiales	Burkholderiaceae	Burkholderia	Burkholderia cenocepacia
GCA_001522035.1	IMG_listed	environment terrestri soil soil	Proteobacteria	Gammaproteobacteria	Burkholderiales	Burkholderiaceae	Burkholderia	Burkholderia ubonensis
2507525018	levy	symbiot host plant root root nodul soil trifolium ambiguum non pathogen plant root	Proteobacteria	Alphaproteobacteria	Rhizobiales	Rhizobiaceae	Rhizobium	Rhizobium leguminosarum
2615840626	levy	singl coloni isol nodul common bean	Proteobacteria	Alphaproteobacteria	Rhizobiales	Rhizobiaceae	Rhizobium	Rhizobium lusitanum
101572	patric	soil	Proteobacteria	Gammaproteobacteria	Burkholderiales	Burkholderiaceae	Burkholderia	Burkholderia ubonensis
2687453613	IMG_bacteria	host associ plant south brazil	Firmicutes	Bacilli	Paenibacillales	Paenibacillaceae	Paenibacillus	Paenibacillus riograndensis
GCA_002082175.1	IMG_listed	environment aquat marin seab sludg	Actinobacteriota	Actinomycetia	Streptomycetales	Streptomycetaceae	Streptomyces	Streptomyces californicus
2802428831	IMG_new_bacteria	environment aquat ocean marin sediment marin sediment	Actinobacteriota	Actinomycetia	Streptomycetales	Streptomycetaceae	Streptomyces	Streptomyces sp002847285
SAMN03449531	blackwell	soil	Proteobacteria	Gammaproteobacteria	Burkholderiales	Burkholderiaceae	Burkholderia	Burkholderia ubonensis
101571	patric	soil	Proteobacteria	Gammaproteobacteria	Burkholderiales	Burkholderiaceae	Burkholderia	Burkholderia ubonensis
2698536816	IMG_bacteria	forest soil	Proteobacteria	Alphaproteobacteria	Rhizobiales	Xanthobacteraceae	Bradyrhizobium	Bradyrhizobium lablabi_A
SAMN03449186	blackwell	soil	Proteobacteria	Gammaproteobacteria	Burkholderiales	Burkholderiaceae	Burkholderia	Burkholderia pseudomultivorans
GCA_005146945.1	IMG_listed	surfacesteril stem	Actinobacteriota	Actinomycetia	Mycobacteriales	Pseudonocardiaceae	Saccharomonospora	Saccharomonospora endophytica
GCA_009834145.1	IMG_listed	gut fungu grow termit	Actinobacteriota	Actinomycetia	Streptomycetales	Streptomycetaceae	Streptomyces	Streptomyces incarnatus_A
652740	patric	isol rice paddi soil tokyo japan rice paddi soil agricultur soil	Proteobacteria	Alphaproteobacteria	Azospirillales	Azospirillaceae	Azospirillum	Azospirillum sp003116035
GCA_009707865.1	IMG_listed	host associ plant plant	Actinobacteriota	Actinomycetia	Mycobacteriales	Pseudonocardiaceae	Amycolatopsis	Amycolatopsis pithecellobii
2568526014	IMG_bacteria	free live panicl blight seedl rot host pathogen agricultur biotechnolog plant pathogen	Proteobacteria	Gammaproteobacteria	Burkholderiales	Burkholderiaceae	Burkholderia	Burkholderia plantarii
2767802092	IMG_bacteria	environment terrestri soil soil medic	Actinobacteriota	Actinomycetia	Streptomycetales	Streptomycetaceae	Streptomyces	Streptomyces californicus
1.54297e+06	patric	environment sampl	Proteobacteria	Gammaproteobacteria	Burkholderiales	Burkholderiaceae	Burkholderia	Burkholderia ubonensis
95486.2	patric	hostassoci cystic fibrosi human homo sapien sputum	Proteobacteria	Gammaproteobacteria	Burkholderiales	Burkholderiaceae	Burkholderia	Burkholderia cenocepacia_B
2754412326	IMG_bacteria	environment terrestri soil soil	Proteobacteria	Gammaproteobacteria	Burkholderiales	Burkholderiaceae	Burkholderia	Burkholderia stagnalis
GCA_003853425.1	IMG_listed	environment terrestri soil soil	Proteobacteria	Gammaproteobacteria	Burkholderiales	Burkholderiaceae	Burkholderia	Burkholderia sp003853415
2515154087	IMG_bacteria	symbiot host associ plant chemoorganotroph host plant symbiont soil root nodul discaria trinervi non pathogen agricultur biotechnolog	Actinobacteriota	Actinomycetia	Mycobacteriales	Frankiaceae	Frankia	Frankia discariae
1.73644e+06	patric	thale cress arabidopsi thaliana deriv microbiota cultur collect repres major bacteri speci reproduc detect cultur independ commun sequenc root thaliana root	Proteobacteria	Alphaproteobacteria	Rhizobiales	Rhizobiaceae	Ensifer	Ensifer adhaerens_A
SAMEA54117418	blackwell	homo sapien diseas patient	Proteobacteria	Gammaproteobacteria	Burkholderiales	Burkholderiaceae	Burkholderia	Burkholderia cepacia
1.46388e+06	patric	soil	Actinobacteriota	Actinomycetia	Streptomycetales	Streptomycetaceae	Streptomyces	Streptomyces sp000716335
2.02609e+06	patric	camellia sinensi cv maoxi isol rhizobi endophyt environ found plant growth promot anti microbi abil stem	Firmicutes	Bacilli	Paenibacillales	Paenibacillaceae	Paenibacillus	Paenibacillus sp002257645
SAMN03449345	blackwell	soil	Proteobacteria	Gammaproteobacteria	Burkholderiales	Burkholderiaceae	Burkholderia	Burkholderia ubonensis
640512	patric	host associ	Proteobacteria	Gammaproteobacteria	Burkholderiales	Burkholderiaceae	Paraburkholderia	Paraburkholderia atlantica
2724679104	IMG_bacteria	sediment churinc hydrolog system cuatro cienega coahuila mexico environment	Actinobacteriota	Actinomycetia	Streptomycetales	Streptomycetaceae	Streptomyces	Streptomyces rochei
101572	patric	soil	Proteobacteria	Gammaproteobacteria	Burkholderiales	Burkholderiaceae	Burkholderia	Burkholderia ubonensis
SAMN00630400	blackwell	fece healthi adult	Bacteroidota	Bacteroidia	Bacteroidales	Bacteroidaceae	Bacteroides	Bacteroides ovatus
2531839682	levy	free live environment terrestri soil soil assam agricultur field india biodegrad catalas posit polar flagella saprophyt agricultur land	Proteobacteria	Gammaproteobacteria	Burkholderiales	Burkholderiaceae	Caballeronia	Caballeronia zhejiangensis
1.82775e+06	patric	soil	Actinobacteriota	Actinomycetia	Streptomycetales	Streptomycetaceae	Streptomyces	Streptomyces rubiginosohelvolus
101571	patric	soil	Proteobacteria	Gammaproteobacteria	Burkholderiales	Burkholderiaceae	Burkholderia	Burkholderia ubonensis
196368	patric	moss	Proteobacteria	Gammaproteobacteria	Burkholderiales	Burkholderiaceae	Caballeronia	Caballeronia sp001557535
2818991273	IMG_new_bacteria	environment terrestri soil soil soil	Actinobacteriota	Actinomycetia	Streptomycetales	Streptomycetaceae	Kitasatospora	Kitasatospora atroaurantiaca
2724679464	IMG_bacteria	soil	Proteobacteria	Gammaproteobacteria	Burkholderiales	Burkholderiaceae	Caballeronia	Caballeronia glebae
1.38537e+06	patric	coal mine	Proteobacteria	Alphaproteobacteria	Azospirillales	Azospirillaceae	Skermanella	Skermanella stibiiresistens
101572	patric	soil	Proteobacteria	Gammaproteobacteria	Burkholderiales	Burkholderiaceae	Burkholderia	Burkholderia ubonensis
SAMN03449373	blackwell	soil	Proteobacteria	Gammaproteobacteria	Burkholderiales	Burkholderiaceae	Burkholderia	Burkholderia ubonensis
2731957574	IMG_bacteria	host associ human host arm patient	Actinobacteriota	Actinomycetia	Streptosporangiales	Streptosporangiaceae	Spirillospora	Spirillospora latina
GCA_009829325.1	IMG_listed	host associ mammal human	Actinobacteriota	Actinomycetia	Mycobacteriales	Mycobacteriaceae	Nocardia	Nocardia sp009829325
2757320518	IMG_bacteria	environment terrestri soil soil	Actinobacteriota	Actinomycetia	Mycobacteriales	Pseudonocardiaceae	Actinosynnema	Actinosynnema australiense
1.08019e+06	patric	soil soil	Proteobacteria	Gammaproteobacteria	Burkholderiales	Burkholderiaceae	Cupriavidus	Cupriavidus sp000379565
GCA_003467845.1	zou	homo sapien gut stool anaerob healthi	Firmicutes_A	Clostridia	Lachnospirales	Lachnospiraceae	Hungatella	Hungatella effluvii
SAMN05001912	blackwell	homo sapien sputum	Proteobacteria	Gammaproteobacteria	Burkholderiales	Burkholderiaceae	Burkholderia	Burkholderia cenocepacia
GCA_011602485.1	IMG_listed	host associ plant root root nodul soybean plant inocul root zone soil amphicarpa bracteata	Proteobacteria	Alphaproteobacteria	Rhizobiales	Xanthobacteraceae	Bradyrhizobium	Bradyrhizobium sp011602485
GCA_008727875.1	IMG_listed	environment terrestri soil soil	Bacteroidota	Bacteroidia	Cytophagales	Spirosomaceae	Larkinella	Larkinella sp008727875
SAMEA3182044	blackwell	homo sapien	Proteobacteria	Gammaproteobacteria	Pseudomonadales	Pseudomonadaceae	Pseudomonas	Pseudomonas aeruginosa
101571	patric	soil	Proteobacteria	Gammaproteobacteria	Burkholderiales	Burkholderiaceae	Burkholderia	Burkholderia ubonensis
GCA_900473785.1	Garrido-Oter-new	root arabidopsi r b	Proteobacteria	Alphaproteobacteria	Rhizobiales	Rhizobiaceae	Rhizobium	Rhizobium sp900468805
2.09402e+06	patric	soil	Actinobacteriota	Actinomycetia	Streptomycetales	Streptomycetaceae	Streptomyces	Streptomyces bikiniensis
37330.2	patric	nocardiosi human homo sapien laboratori	Actinobacteriota	Actinomycetia	Mycobacteriales	Mycobacteriaceae	Nocardia	Nocardia nova
1.70623e+06	patric	isol antarct supraglaci stream antarct supraglaci stream	Proteobacteria	Gammaproteobacteria	Burkholderiales	Burkholderiaceae	Massilia	Massilia sp001485665
2740892461	IMG_bacteria	environment	Proteobacteria	Alphaproteobacteria	Rhizobiales	Xanthobacteraceae	Bradyrhizobium	Bradyrhizobium sp000938305
GCA_003427025.1	IMG_listed	host associ rhizom	Actinobacteriota	Actinomycetia	Jiangellales	Jiangellaceae	Jiangella	Jiangella endophytica
2515154114	levy	symbiot host associ plant nodul root host plant root root nodul soil vicia hirsuta york non pathogen plant root	Proteobacteria	Alphaproteobacteria	Rhizobiales	Rhizobiaceae	Rhizobium	Rhizobium ruizarguesonis
1.83411e+06	patric	gastric wash	Actinobacteriota	Actinomycetia	Mycobacteriales	Mycobacteriaceae	Mycobacterium	Mycobacterium sp001665685
2863098179	IMG_new_bacteria	environment aquat ocean marin sediment marin sediment	Actinobacteriota	Actinomycetia	Streptomycetales	Streptomycetaceae	Streptomyces	Streptomyces smyrnaeus
2728369129	IMG_bacteria	field soil sampl environment	Actinobacteriota	Actinomycetia	Streptomycetales	Streptomycetaceae	Streptomyces	Streptomyces amritsarensis
1.35842e+06	patric	coal mine	Proteobacteria	Alphaproteobacteria	Rhizobiales	Rhizobiaceae	Ensifer	Ensifer sp001429285
2531839540	levy	environment terrestri soil soil soil	Actinobacteriota	Actinomycetia	Streptomycetales	Streptomycetaceae	Streptomyces	Streptomyces sioyaensis
2775507265	IMG_bacteria	environment	Proteobacteria	Gammaproteobacteria	Burkholderiales	Burkholderiaceae	Paraburkholderia	Paraburkholderia monticola
2693430033	IMG_bacteria	forest soil	Proteobacteria	Alphaproteobacteria	Rhizobiales	Xanthobacteraceae	Bradyrhizobium	Bradyrhizobium canariense_A
265293	patric	soil	Proteobacteria	Gammaproteobacteria	Burkholderiales	Burkholderiaceae	Burkholderia	Burkholderia acidophila
101571	patric	soil	Proteobacteria	Gammaproteobacteria	Burkholderiales	Burkholderiaceae	Burkholderia	Burkholderia ubonensis
SAMN03197616	blackwell	homo sapien	Proteobacteria	Gammaproteobacteria	Burkholderiales	Burkholderiaceae	Burkholderia	Burkholderia cenocepacia
GCA_002948295.1	IMG_listed	host associ plant pea nodul	Proteobacteria	Alphaproteobacteria	Rhizobiales	Rhizobiaceae	Rhizobium	Rhizobium leguminosarum
2636416059	levy	host associ plant unknown	Actinobacteriota	Actinomycetia	Streptomycetales	Streptomycetaceae	Streptomyces	Streptomyces sp900116325
1.12663e+06	patric	isol bacteria nodul americana examin genet symbiot divers isol nodul	Proteobacteria	Alphaproteobacteria	Rhizobiales	Xanthobacteraceae	Bradyrhizobium	Bradyrhizobium sp000617845
189873	patric	phaseolu lunatu root nodul	Proteobacteria	Alphaproteobacteria	Rhizobiales	Xanthobacteraceae	Bradyrhizobium	Bradyrhizobium sp001693485
2775507256	IMG_bacteria	host associ plant phaseolu microcarpu	Proteobacteria	Alphaproteobacteria	Rhizobiales	Xanthobacteraceae	Bradyrhizobium	Bradyrhizobium sp000296215
SAMN03449513	blackwell	soil	Proteobacteria	Gammaproteobacteria	Burkholderiales	Burkholderiaceae	Burkholderia	Burkholderia ubonensis
101571	patric	water	Proteobacteria	Gammaproteobacteria	Burkholderiales	Burkholderiaceae	Burkholderia	Burkholderia ubonensis
SAMN04233173	blackwell	homo sapien	Proteobacteria	Gammaproteobacteria	Burkholderiales	Burkholderiaceae	Burkholderia	Burkholderia mallei
GCA_004745635.1	IMG_listed	tungsten sand tail	Proteobacteria	Alphaproteobacteria	Rhizobiales	Beijerinckiaceae	Methylobacterium	Methylobacterium sp004745635
754503	patric	lebeckia ambigua root nodul south african fynbo	Proteobacteria	Gammaproteobacteria	Burkholderiales	Burkholderiaceae	Paraburkholderia	Paraburkholderia sprentiae
2617271283	IMG_bacteria	environment terrestri soil hypersalin soil agricultur	Actinobacteriota	Actinomycetia	Streptomycetales	Streptomycetaceae	Streptomyces	Streptomyces mutabilis
68895.9	patric	isol soil sampl japan soil sampl soil	Proteobacteria	Gammaproteobacteria	Burkholderiales	Burkholderiaceae	Cupriavidus	Cupriavidus basilensis_B
2870730386	IMG_new_bacteria	environment terrestri soil saharan soil	Actinobacteriota	Actinomycetia	Streptosporangiales	Streptosporangiaceae	Streptosporangium	Streptosporangium becharense
2738541313	IMG_bacteria	host associ plant	Proteobacteria	Alphaproteobacteria	Rhizobiales	Rhizobiaceae	Rhizobium	Rhizobium sullae
2863016770	IMG_new_bacteria	environment aquat sediment tcp enrich cultur percol inocul contamin sludg sediment sampl	Actinobacteriota	Actinomycetia	Mycobacteriales	Mycobacteriaceae	Rhodococcus	Rhodococcus opacus
2721755522	IMG_bacteria	environment terrestri soil paddi field sungai manik malaysia environment agricultur	Proteobacteria	Gammaproteobacteria	Burkholderiales	Burkholderiaceae	Cupriavidus	Cupriavidus malaysiensis
2541047017	levy	host associ human digest system host homo sapien gastrointestin tract ileal anal pouch	Actinobacteriota	Actinomycetia	Streptomycetales	Streptomycetaceae	Streptomyces	Streptomyces albus
1.82763e+06	patric	soil	Actinobacteriota	Actinomycetia	Streptomycetales	Streptomycetaceae	Streptomyces	Streptomyces rubiginosohelvolus
1.93303e+06	patric	soil wetland	Actinobacteriota	Actinomycetia	Streptomycetales	Streptomycetaceae	Streptomyces	Streptomyces bacillaris
GCA_009760915.1	IMG_listed	environment air air	Proteobacteria	Gammaproteobacteria	Burkholderiales	Burkholderiaceae	Azohydromonas	Azohydromonas aeria
681158	patric	soil	Actinobacteriota	Actinomycetia	Streptomycetales	Streptomycetaceae	Streptomyces	Streptomyces amritsarensis
2738541328	IMG_bacteria	host associ plant	Proteobacteria	Alphaproteobacteria	Rhizobiales	Rhizobiaceae	Rhizobium	Rhizobium leguminosarum
1.41555e+06	patric	soil	Actinobacteriota	Actinomycetia	Streptomycetales	Streptomycetaceae	Streptomyces	Streptomyces sp001279725
1.21006e+06	patric	human	Actinobacteriota	Actinomycetia	Mycobacteriales	Mycobacteriaceae	Nocardia	Nocardia africana
189692	patric	cerrado soil sampl	Firmicutes	Bacilli	Paenibacillales	NBRC-103111	Paenibacillus_G	Paenibacillus_G elgii
2838686498	IMG_new_bacteria	host associ plant nodul root root nodul	Proteobacteria	Alphaproteobacteria	Rhizobiales	Rhizobiaceae	Rhizobium	Rhizobium leguminosarum
2728369216	IMG_bacteria	environment aquat freshwat freshwat river	Bacteroidota	Bacteroidia	Cytophagales	Spirosomaceae	Spirosoma	Spirosoma fluviale
2515154113	levy	symbiot host associ plant nodul root host plant root root nodul soil vicia cracca york non pathogen plant root	Proteobacteria	Alphaproteobacteria	Rhizobiales	Rhizobiaceae	Rhizobium	Rhizobium ruizarguesonis
SAMN02585984	blackwell	sputum	Actinobacteriota	Actinomycetia	Streptomycetales	Streptomycetaceae	Streptomyces	Streptomyces californicus
GCA_009789655.1	IMG_listed	environment terrestri soil forest soil	Proteobacteria	Gammaproteobacteria	Burkholderiales	Burkholderiaceae	Paraburkholderia	Paraburkholderia acidiphila
SAMEA54110668	blackwell	homo sapien diseas patient	Proteobacteria	Gammaproteobacteria	Burkholderiales	Burkholderiaceae	Burkholderia	Burkholderia cenocepacia
1.2075e+06	patric	soil	Proteobacteria	Gammaproteobacteria	Burkholderiales	Burkholderiaceae	Burkholderia	Burkholderia pseudomultivorans
SAMN06124912	blackwell	homo sapien blood	Proteobacteria	Gammaproteobacteria	Burkholderiales	Burkholderiaceae	Burkholderia	Burkholderia pyrrocinia
SAMN07640752	blackwell	medicago sativa plant root nodul	Proteobacteria	Alphaproteobacteria	Rhizobiales	Xanthobacteraceae	Bradyrhizobium	Bradyrhizobium sp001590795
GCA_003583365.1	IMG_listed	soil	Bacteroidota	Bacteroidia	Cytophagales	Spirosomaceae	Fibrisoma	Fibrisoma montanum
1.52575e+06	patric	mangrov sediment	Actinobacteriota	Actinomycetia	Streptomycetales	Streptomycetaceae	Streptomyces	Streptomyces rubiginosohelvolus
GCA_001533465.1	IMG_listed	environment terrestri soil soil	Proteobacteria	Gammaproteobacteria	Burkholderiales	Burkholderiaceae	Burkholderia	Burkholderia pseudomultivorans
GCA_013423485.1	IMG_listed	graminac crop oil field	Proteobacteria	Alphaproteobacteria	Azospirillales	Azospirillaceae	Azospirillum	Azospirillum oleiclasticum
GCA_003812965.1	IMG_listed	host associ environment	Proteobacteria	Gammaproteobacteria	Burkholderiales	Burkholderiaceae	Burkholderia	Burkholderia ubonensis
SAMN03449631	blackwell	soil	Proteobacteria	Gammaproteobacteria	Burkholderiales	Burkholderiaceae	Burkholderia	Burkholderia stagnalis
2681812997	IMG_bacteria	environment	Proteobacteria	Alphaproteobacteria	Rhizobiales	Rhizobiaceae	Ensifer	Ensifer adhaerens
60550.7	patric	tobacco rhizospher	Proteobacteria	Gammaproteobacteria	Burkholderiales	Burkholderiaceae	Burkholderia	Burkholderia pyrrocinia
GCA_011682175.1	IMG_listed	environment aquat water	Proteobacteria	Gammaproteobacteria	Burkholderiales	Burkholderiaceae	Massilia	Massilia frigida
2870767688	IMG_new_bacteria	environment terrestri soil soil	Actinobacteriota	Actinomycetia	Streptomycetales	Streptomycetaceae	Streptomyces	Streptomyces nodosus
2808606982	IMG_new_bacteria	host associ plant root oryza sativa rice root	Actinobacteriota	Actinomycetia	Streptomycetales	Streptomycetaceae	Streptomyces	Streptomyces sp006715635
2845629796	IMG_new_bacteria	host associ plant	Proteobacteria	Gammaproteobacteria	Burkholderiales	Burkholderiaceae	Paraburkholderia	Paraburkholderia bannensis_A
384.94	patric	lotu corniculatu	Proteobacteria	Alphaproteobacteria	Rhizobiales	Rhizobiaceae	Rhizobium	Rhizobium leguminosarum_K
GCA_003369795.1	IMG_listed	soil	Actinobacteriota	Actinomycetia	Streptomycetales	Streptomycetaceae	Streptomyces	Streptomyces sp003369795
1.46386e+06	patric	tobacco isol	Actinobacteriota	Actinomycetia	Streptomycetales	Streptomycetaceae	Streptomyces	Streptomyces pseudogriseolus
GCA_008566605.1	poyet	human gut healthi	Bacteroidota	Bacteroidia	Bacteroidales	Bacteroidaceae	Bacteroides	Bacteroides ovatus
SAMN03449369	blackwell	soil	Proteobacteria	Gammaproteobacteria	Burkholderiales	Burkholderiaceae	Burkholderia	Burkholderia ubonensis
2513237107	IMG_bacteria	biotechnolog	Actinobacteriota	Actinomycetia	Streptomycetales	Streptomycetaceae	Streptomyces	Streptomyces sp009862265
2508501009	levy	symbiot host associ plant nodul root host root nodul lupinu angustifoliu nodul ornithopu pinnatu collect western australia plant root	Proteobacteria	Alphaproteobacteria	Rhizobiales	Xanthobacteraceae	Bradyrhizobium	Bradyrhizobium sp000244915
GCA_000261345.2	IMG_listed	environment terrestri soil soil soil	Actinobacteriota	Actinomycetia	Streptomycetales	Streptomycetaceae	Streptomyces	Streptomyces rubiginosohelvolus
101571	patric	soil	Proteobacteria	Gammaproteobacteria	Burkholderiales	Burkholderiaceae	Burkholderia	Burkholderia ubonensis
SAMN03219996	blackwell	sewag	Proteobacteria	Alphaproteobacteria	Rhizobiales	Xanthobacteraceae	Bradyrhizobium	Bradyrhizobium sp002831585
GCA_001718895.1	IMG_listed	environment aquat water	Proteobacteria	Gammaproteobacteria	Burkholderiales	Burkholderiaceae	Burkholderia	Burkholderia cenocepacia
101571	patric	soil	Proteobacteria	Gammaproteobacteria	Burkholderiales	Burkholderiaceae	Burkholderia	Burkholderia ubonensis
SAMN03449653	blackwell	soil	Proteobacteria	Gammaproteobacteria	Burkholderiales	Burkholderiaceae	Burkholderia	Burkholderia stagnalis
2918948996	IMG_new_bacteria	environment terrestri soil schachtman lab soil sampl	Firmicutes	Bacilli	Paenibacillales	NBRC-103111	Paenibacillus_E
2918321734	IMG_new_bacteria	environment terrestri soil soil soil	Actinobacteriota	Actinomycetia	Mycobacteriales	Pseudonocardiaceae	Actinosynnema	Actinosynnema coeruleofuscum
101571	patric	soil	Proteobacteria	Gammaproteobacteria	Burkholderiales	Burkholderiaceae	Burkholderia	Burkholderia ubonensis
2622736613	IMG_bacteria	environment terrestri soil soil soil	Actinobacteriota	Actinomycetia	Mycobacteriales	Micromonosporaceae	Micromonospora	Micromonospora echinospora
2582581316	levy	populu root endospher	Proteobacteria	Alphaproteobacteria	Rhizobiales	Rhizobiaceae	Rhizobium	Rhizobium rhizogenes_A
GCA_001531675.1	IMG_listed	environment terrestri soil soil	Proteobacteria	Gammaproteobacteria	Burkholderiales	Burkholderiaceae	Burkholderia	Burkholderia ubonensis
189691	patric	ulu slim hot spring	Firmicutes	Bacilli	Paenibacillales	NBRC-103111	Paenibacillus_G	Paenibacillus_G elgii
2928051484	IMG_new_bacteria	host associ plant root sorghum energi sorghum root	Proteobacteria	Gammaproteobacteria	Burkholderiales	Burkholderiaceae	Variovorax	Variovorax paradoxus_A
28450.8	patric	melioidosi human homo sapien isol gastrointestin tract blood may provid better understand role differ b pseudomallei gene may involv pathogenesi diseas blood	Proteobacteria	Gammaproteobacteria	Burkholderiales	Burkholderiaceae	Burkholderia	Burkholderia mallei
2622736628	IMG_bacteria	tobacco root	Proteobacteria	Alphaproteobacteria	Azospirillales	Azospirillaceae	Azospirillum	Azospirillum agricola
2739367500	IMG_bacteria	host associ plant	Proteobacteria	Alphaproteobacteria	Rhizobiales	Rhizobiaceae	Rhizobium	Rhizobium sophorae
SAMEA3731262	blackwell	soil	Proteobacteria	Gammaproteobacteria	Burkholderiales	Burkholderiaceae	Caballeronia	Caballeronia catudaia
SAMN03287947	blackwell	homo sapien cystic fibrosi lung	Proteobacteria	Gammaproteobacteria	Burkholderiales	Burkholderiaceae	Burkholderia	Burkholderia mallei
2772190654	IMG_bacteria	environment	Proteobacteria	Gammaproteobacteria	Burkholderiales	Burkholderiaceae	Caballeronia	Caballeronia zhejiangensis
SAMN04226283	blackwell	human	Proteobacteria	Gammaproteobacteria	Burkholderiales	Burkholderiaceae	Burkholderia	Burkholderia mallei
SAMN03449323	blackwell	soil	Proteobacteria	Gammaproteobacteria	Burkholderiales	Burkholderiaceae	Burkholderia	Burkholderia stagnalis
GCA_003258595.1	IMG_listed	environment aquat ocean marin deep sea sediment sediment	Proteobacteria	Alphaproteobacteria	Rhizobiales	Amorphaceae	Acuticoccus	Acuticoccus sediminis
645058827	IMG_bacteria	free live soil antibiot product biotechnolog	Actinobacteriota	Actinomycetia	Streptomycetales	Streptomycetaceae	Streptomyces	Streptomyces parvus
2636415968	IMG_bacteria	environment terrestri soil soil soil	Actinobacteriota	Actinomycetia	Mycobacteriales	Micromonosporaceae	Micromonospora	Micromonospora pallida
GCA_009857135.1	IMG_listed	environment terrestri soil mangrov soil	Actinobacteriota	Actinomycetia	Streptomycetales	Streptomycetaceae	Streptomyces	Streptomyces sp009857135
GCA_900469555.1	Garrido-Oter-new	root soybean af	Proteobacteria	Alphaproteobacteria	Rhizobiales	Rhizobiaceae	Rhizobium	Rhizobium lusitanum
2811994917	IMG_new_bacteria	host associ plant root oryza sativa rice root	Actinobacteriota	Actinomycetia	Streptomycetales	Streptomycetaceae	Streptomyces	Streptomyces fungicidicus_A
2918755432	IMG_new_bacteria	environment terrestri soil schachtman lab soil sampl	Proteobacteria	Gammaproteobacteria	Burkholderiales	Burkholderiaceae	Variovorax	Variovorax paradoxus_A
2824178761	IMG_new_bacteria	environment terrestri soil dri sandi soil	Actinobacteriota	Actinomycetia	Mycobacteriales	Pseudonocardiaceae	Amycolatopsis	Amycolatopsis bartoniae
SAMEA3643016	blackwell	root greenhous soil plant associ	Proteobacteria	Alphaproteobacteria	Rhizobiales	Rhizobiaceae	Ensifer	Ensifer adhaerens_A
2622736591	IMG_bacteria	environment aquat sediment woodland soil	Actinobacteriota	Actinomycetia	Mycobacteriales	Micromonosporaceae	Micromonospora	Micromonospora matsumotoense
1.5195e+06	patric	assoc toninia coeruleonigrican	Actinobacteriota	Actinomycetia	Streptomycetales	Streptomycetaceae	Streptomyces	Streptomyces sp001280125
GCA_003603815.1	zou	homo sapien gut stool anaerob healthi	Firmicutes_A	Clostridia	Lachnospirales	Lachnospiraceae	Eisenbergiella	Eisenbergiella tayi
SAMN03449590	blackwell	soil	Proteobacteria	Gammaproteobacteria	Burkholderiales	Burkholderiaceae	Burkholderia	Burkholderia ubonensis
2724679075	IMG_bacteria	environment	Actinobacteriota	Actinomycetia	Mycobacteriales	Micromonosporaceae	Actinoplanes	Actinoplanes sp001553785
101571	patric	soil	Proteobacteria	Gammaproteobacteria	Burkholderiales	Burkholderiaceae	Burkholderia	Burkholderia ubonensis
639633055	levy	symbiot host associ host plant root root nodul pisum sativum non pathogen plant root	Proteobacteria	Alphaproteobacteria	Rhizobiales	Rhizobiaceae	Rhizobium	Rhizobium leguminosarum_L
SAMN03449374	blackwell	soil	Proteobacteria	Gammaproteobacteria	Burkholderiales	Burkholderiaceae	Burkholderia	Burkholderia ubonensis
2731957756	IMG_bacteria	engin solid wast compost urban wast suburban compost heap medic	Actinobacteriota	Actinomycetia	Mycobacteriales	Mycobacteriaceae	Nocardia	Nocardia rhamnosiphila
2.05155e+06	patric	automobil air condit evapor	Proteobacteria	Alphaproteobacteria	Rhizobiales	Beijerinckiaceae	Methylobacterium	Methylobacterium currus
2597490365	IMG_bacteria	soil soil	Actinobacteriota	Actinomycetia	Mycobacteriales	Pseudonocardiaceae	Saccharopolyspora	Saccharopolyspora jiangxiensis
SAMN03449596	blackwell	water	Proteobacteria	Gammaproteobacteria	Burkholderiales	Burkholderiaceae	Burkholderia	Burkholderia pseudomultivorans
1906.1	patric	multipl isol soil produc tylosin use anim husbandri veterinari medicin treatment farm anim soil produc tylosin use	Actinobacteriota	Actinomycetia	Streptomycetales	Streptomycetaceae	Streptomyces	Streptomyces xinghaiensis
2626541554	IMG_bacteria	host associ microbi bacteria alnu viridi ssp crispa isol plant root nodul alnu viridi ssp crispa	Actinobacteriota	Actinomycetia	Mycobacteriales	Frankiaceae	Frankia	Frankia alni
GCA_001527745.1	IMG_listed	environment terrestri soil soil	Proteobacteria	Gammaproteobacteria	Burkholderiales	Burkholderiaceae	Burkholderia	Burkholderia ubonensis
1.50305e+06	patric	soil	Proteobacteria	Gammaproteobacteria	Burkholderiales	Burkholderiaceae	Burkholderia	Burkholderia stagnalis
2773857920	IMG_bacteria	environment	Proteobacteria	Gammaproteobacteria	Chromatiales	Chromatiaceae	Thiodictyon	Thiodictyon syntrophicum
641522639	levy	free live host associ plant nodul root host root nodul lotononi bainesii nodul lotononi bainesii photosynthes unlik methylobacterium strain close rel root	Proteobacteria	Alphaproteobacteria	Rhizobiales	Beijerinckiaceae	Methylobacterium	Methylobacterium sp000019365
95486.2	patric	hostassoci cystic fibrosi human homo sapien sputum	Proteobacteria	Gammaproteobacteria	Burkholderiales	Burkholderiaceae	Burkholderia	Burkholderia cenocepacia
SAMN07537514	blackwell	environment water loop first h	Proteobacteria	Gammaproteobacteria	Burkholderiales	Burkholderiaceae	Burkholderia	Burkholderia cenocepacia_B
SAMN05772806	blackwell	homo sapien tracheal aspir	Proteobacteria	Gammaproteobacteria	Burkholderiales	Burkholderiaceae	Burkholderia	Burkholderia contaminans
SAMN07502065	blackwell	soil	Proteobacteria	Gammaproteobacteria	Burkholderiales	Burkholderiaceae	Burkholderia	Burkholderia ubonensis
SAMN03449495	blackwell	soil	Proteobacteria	Gammaproteobacteria	Burkholderiales	Burkholderiaceae	Burkholderia	Burkholderia stagnalis
SAMN03449191	blackwell	soil	Proteobacteria	Gammaproteobacteria	Burkholderiales	Burkholderiaceae	Burkholderia	Burkholderia ubonensis
1.50305e+06	patric	soil	Proteobacteria	Gammaproteobacteria	Burkholderiales	Burkholderiaceae	Burkholderia	Burkholderia stagnalis
1.7365e+06	patric	thale cress arabidopsi thaliana deriv microbiota cultur collect repres major bacteri speci reproduc detect cultur independ commun sequenc root thaliana root	Proteobacteria	Alphaproteobacteria	Rhizobiales	Rhizobiaceae	Ensifer	Ensifer adhaerens_A
2731957738	IMG_bacteria	environment terrestri soil soil soil	Actinobacteriota	Actinomycetia	Mycobacteriales	Mycobacteriaceae	Nocardia	Nocardia gamkensis
101571	patric	soil	Proteobacteria	Gammaproteobacteria	Burkholderiales	Burkholderiaceae	Burkholderia	Burkholderia ubonensis
SAMN03449569	blackwell	water	Proteobacteria	Gammaproteobacteria	Burkholderiales	Burkholderiaceae	Burkholderia	Burkholderia ubonensis
36773.3	patric	soil	Proteobacteria	Gammaproteobacteria	Burkholderiales	Burkholderiaceae	Caballeronia	Caballeronia ptereochthonis
101571	patric	soil	Proteobacteria	Gammaproteobacteria	Burkholderiales	Burkholderiaceae	Burkholderia	Burkholderia ubonensis
2919527303	IMG_new_bacteria	host associ plant root smooth brome grass root	Proteobacteria	Gammaproteobacteria	Burkholderiales	Burkholderiaceae	Paraburkholderia	Paraburkholderia caledonica
1.57177e+06	patric	root nodul rubber plantat	Proteobacteria	Gammaproteobacteria	Burkholderiales	Burkholderiaceae	Burkholderia	Burkholderia sp000949135
SAMN04158509	blackwell	styela clava shallow water marin harbor	Actinobacteriota	Actinomycetia	Streptomycetales	Streptomycetaceae	Streptomyces	Streptomyces sp000829695
1.46392e+06	patric	soil	Actinobacteriota	Actinomycetia	Streptomycetales	Streptomycetaceae	Streptomyces	Streptomyces microflavus
GCA_011694815.1	IMG_listed	environment terrestri soil soil	Actinobacteriota	Actinomycetia	Streptomycetales	Streptomycetaceae	Streptomyces	Streptomyces liangshanensis
2639762615	IMG_bacteria	environment terrestri soil soil soil insid cave	Actinobacteriota	Actinomycetia	Jiangellales	Jiangellaceae	Jiangella	Jiangella alkaliphila
SAMN09232706	blackwell	cicer arietinum root nodul	Proteobacteria	Alphaproteobacteria	Rhizobiales	Rhizobiaceae	Mesorhizobium	Mesorhizobium sp004016445
2728369609	IMG_bacteria	environment	Proteobacteria	Alphaproteobacteria	Rhizobiales	Rhizobiaceae	Ensifer	Ensifer adhaerens
651324106	levy	environment aquat ocean marin sediment marin sediment sediment	Actinobacteriota	Actinomycetia	Streptomycetales	Streptomycetaceae	Streptomyces	Streptomyces griseoaurantiacus
SAMN03449347	blackwell	soil	Proteobacteria	Gammaproteobacteria	Burkholderiales	Burkholderiaceae	Burkholderia	Burkholderia ubonensis
37330.2	patric	nocardiosi human homo sapien laboratori	Actinobacteriota	Actinomycetia	Mycobacteriales	Mycobacteriaceae	Nocardia	Nocardia nova
GCA_004134985.1	IMG_listed	environment aquat stalactit drip water	Firmicutes	Bacilli	Paenibacillales	Paenibacillaceae	Paenibacillus_D	Paenibacillus_D sp004134985
SAMN02256447	blackwell	soil gold mine cave korea kongju	Actinobacteriota	Actinomycetia	Mycobacteriales	Micromonosporaceae	Catelliglobosispora	Catelliglobosispora koreensis
SAMN07257388	blackwell	homo sapien sputum	Proteobacteria	Gammaproteobacteria	Burkholderiales	Burkholderiaceae	Burkholderia	Burkholderia sp002223185
2919100787	IMG_new_bacteria	host associ plant rhizospher root sorghum transgen sorghum grain sorghum rhizospher	Proteobacteria	Alphaproteobacteria	Rhizobiales	Rhizobiaceae	Rhizobium	Rhizobium sp900470965
GCA_003837805.1	IMG_listed	host associ plant root root nodul	Proteobacteria	Alphaproteobacteria	Rhizobiales	Xanthobacteraceae	Bradyrhizobium	Bradyrhizobium sp003837805
101572	patric	soil	Proteobacteria	Gammaproteobacteria	Burkholderiales	Burkholderiaceae	Burkholderia	Burkholderia ubonensis
2643221819	levy	arabidopsi leaf	Proteobacteria	Alphaproteobacteria	Rhizobiales	Xanthobacteraceae	Bradyrhizobium	Bradyrhizobium japonicum_C
GCA_003437645.1	zou	homo sapien gut stool anaerob healthi	Firmicutes_A	Clostridia	Lachnospirales	Lachnospiraceae	Hungatella	Hungatella effluvii
GCA_013364175.1	IMG_listed	environment aquat ocean marin marin sediment sediment	Actinobacteriota	Actinomycetia	Streptomycetales	Streptomycetaceae	Streptomyces	Streptomyces fungicidicus_A
SAMN06462260	blackwell	homo sapien non cf infant brush trach aspir	Proteobacteria	Gammaproteobacteria	Burkholderiales	Burkholderiaceae	Burkholderia	Burkholderia vietnamiensis
GCA_014288035.1	IMG_listed	host associ mammal human larg intestin digest system fece fecal	Firmicutes_A	Clostridia	Lachnospirales	Lachnospiraceae	Hungatella	Hungatella effluvii
GCA_011682145.1	IMG_listed	environment aquat water	Proteobacteria	Gammaproteobacteria	Burkholderiales	Burkholderiaceae	Massilia	Massilia mucilaginosa
2751185824	IMG_bacteria	environment	Proteobacteria	Gammaproteobacteria	Burkholderiales	Burkholderiaceae	Cupriavidus	Cupriavidus necator
GCA_004827385.1	IMG_listed	host associ plant root root nodul	Proteobacteria	Alphaproteobacteria	Rhizobiales	Rhizobiaceae	Sinorhizobium	Sinorhizobium sp004827385
2513237103	levy	symbiot host associ plant nodul root host plant root root nodul soil vicia faba bielefeld non pathogen plant root	Proteobacteria	Alphaproteobacteria	Rhizobiales	Rhizobiaceae	Rhizobium	Rhizobium leguminosarum_L
1.20672e+06	patric	sputum bronchoalveolar lavag non tubercul mycobacteri infect human homo sapien sputum bronchoalveolar lavag	Actinobacteriota	Actinomycetia	Mycobacteriales	Mycobacteriaceae	Nocardia	Nocardia araoensis
95486.8	patric	water	Proteobacteria	Gammaproteobacteria	Burkholderiales	Burkholderiaceae	Burkholderia	Burkholderia cenocepacia
2562617188	IMG_bacteria	free live host associ human larg intestin digest system host homo sapien human fecal sampl human microbiom project hmp medic gastrointestin tract fecal	Firmicutes_A	Clostridia	Lachnospirales	Lachnospiraceae	Eisenbergiella	Eisenbergiella tayi
2758568523	IMG_bacteria	environment terrestri soil bulk soil	Proteobacteria	Alphaproteobacteria	Rhizobiales	Beijerinckiaceae	Methylobacterium	Methylobacterium organophilum
2513237085	levy	symbiot host associ plant nodul root host plant root root nodul soil pisum sativum gorro burgo val di taro pr non pathogen plant root	Proteobacteria	Alphaproteobacteria	Rhizobiales	Rhizobiaceae	Rhizobium	Rhizobium leguminosarum
SAMN03449190	blackwell	soil	Proteobacteria	Gammaproteobacteria	Burkholderiales	Burkholderiaceae	Burkholderia	Burkholderia ubonensis
2770939563	IMG_bacteria	host associ human homo sapien human abscess	Actinobacteriota	Actinomycetia	Mycobacteriales	Mycobacteriaceae	Nocardia	Nocardia puris
SAMN03449343	blackwell	soil	Proteobacteria	Gammaproteobacteria	Burkholderiales	Burkholderiaceae	Burkholderia	Burkholderia ubonensis
179879	patric	mangifera indica l rhizospher	Proteobacteria	Gammaproteobacteria	Burkholderiales	Burkholderiaceae	Burkholderia	Burkholderia anthina_A
1.50305e+06	patric	soil	Proteobacteria	Gammaproteobacteria	Burkholderiales	Burkholderiaceae	Burkholderia	Burkholderia stagnalis
1.37012e+06	patric	suspect tb case human homo sapien isol sputum sampl patient suspect tb case sputum sampl patient latent tb	Actinobacteriota	Actinomycetia	Mycobacteriales	Mycobacteriaceae	Mycobacterium	Mycobacterium brisbanense
1.8341e+06	patric	induc sputum	Actinobacteriota	Actinomycetia	Mycobacteriales	Mycobacteriaceae	Nocardia	Nocardia nova
GCA_013170805.1	IMG_listed	lotu corniculatu nodul	Proteobacteria	Alphaproteobacteria	Rhizobiales	Rhizobiaceae	Mesorhizobium	Mesorhizobium sp013170805
2918430697	IMG_new_bacteria	host associ plant phaseolu vulgari	Proteobacteria	Alphaproteobacteria	Rhizobiales	Rhizobiaceae	Rhizobium	Rhizobium leguminosarum
171674	patric	soil soil chronic contamin	Proteobacteria	Alphaproteobacteria	DSM-16000	Inquilinaceae	Inquilinus	Inquilinus limosus_C
GCA_003323735.1	IMG_listed	marin spong	Actinobacteriota	Actinomycetia	Streptomycetales	Streptomycetaceae	Streptomyces	Streptomyces reniochalinae
2806310407	IMG_new_bacteria	host associ plant wheat	Proteobacteria	Alphaproteobacteria	Azospirillales	Azospirillaceae	Azospirillum	Azospirillum baldaniorum
101571	patric	soil	Proteobacteria	Gammaproteobacteria	Burkholderiales	Burkholderiaceae	Burkholderia	Burkholderia ubonensis
GCA_001534005.1	IMG_listed	environment terrestri soil soil	Proteobacteria	Gammaproteobacteria	Burkholderiales	Burkholderiaceae	Burkholderia	Burkholderia ubonensis
101571	patric	soil	Proteobacteria	Gammaproteobacteria	Burkholderiales	Burkholderiaceae	Burkholderia	Burkholderia ubonensis
53408.6	patric	sludg	Proteobacteria	Gammaproteobacteria	Pseudomonadales	Pseudomonadaceae	Pseudomonas	Pseudomonas citronellolis
SAMN02798501	blackwell	soil plant nodul comptonia peregrina nodul	Actinobacteriota	Actinomycetia	Mycobacteriales	Frankiaceae	Frankia	Frankia torreyi
2508501124	levy	symbiot environment aquat lotic freshwat aquat host plant root root nodul soil moder river western cape south africa non pathogen	Proteobacteria	Gammaproteobacteria	Burkholderiales	Burkholderiaceae	Paraburkholderia	Paraburkholderia dilworthii
997874	patric	host associ human homo sapien fece healthi adult	Bacteroidota	Bacteroidia	Bacteroidales	Bacteroidaceae	Bacteroides	Bacteroides cellulosilyticus
101571	patric	soil	Proteobacteria	Gammaproteobacteria	Burkholderiales	Burkholderiaceae	Burkholderia	Burkholderia ubonensis
2754412395	IMG_bacteria	environment terrestri soil soil	Proteobacteria	Gammaproteobacteria	Burkholderiales	Burkholderiaceae	Burkholderia	Burkholderia pseudomultivorans
GCA_009857655.1	IMG_listed	environment aquat river freshwat river water	Proteobacteria	Gammaproteobacteria	Burkholderiales	Burkholderiaceae	Duganella	Duganella sp003416985
2757320513	IMG_bacteria	host associ plant populu	Proteobacteria	Gammaproteobacteria	Burkholderiales	Burkholderiaceae	Paraburkholderia	Paraburkholderia sp003253405
SAMN04590176	blackwell	mountain vavilovia formosa nodul	Proteobacteria	Alphaproteobacteria	Rhizobiales	Rhizobiaceae	Rhizobium	Rhizobium indicum
2622736610	IMG_bacteria	soil	Proteobacteria	Alphaproteobacteria	Azospirillales	Azospirillaceae	Azospirillum	Azospirillum oryzae_A
2731639261	IMG_bacteria	environment terrestri soil bulk soil	Proteobacteria	Gammaproteobacteria	Pseudomonadales	Pseudomonadaceae	Pseudomonas_E	Pseudomonas_E asplenii_A
1.43599e+06	patric	human homo sapien clinic isol	Proteobacteria	Gammaproteobacteria	Burkholderiales	Burkholderiaceae	Burkholderia	Burkholderia mallei
GCA_001533945.1	IMG_listed	environment terrestri soil soil	Proteobacteria	Gammaproteobacteria	Burkholderiales	Burkholderiaceae	Burkholderia	Burkholderia ubonensis
326474	patric	soil	Proteobacteria	Gammaproteobacteria	Burkholderiales	Burkholderiaceae	Caballeronia	Caballeronia humi
GCA_003665435.1	IMG_listed	host associ	Actinobacteriota	Actinomycetia	Streptomycetales	Streptomycetaceae	Streptomyces	Streptomyces fungicidicus_A
871204	patric	isol agricultur field crop tepoztlan morelo n long histori pesticid applic crop soil crop land temperatur c degre	Proteobacteria	Gammaproteobacteria	Burkholderiales	Burkholderiaceae	Caballeronia	Caballeronia zhejiangensis
1911.7	patric	terrestri strawberri rhizospher	Actinobacteriota	Actinomycetia	Streptomycetales	Streptomycetaceae	Streptomyces	Streptomyces globisporus
1.18472e+06	patric	kidney bean phaseolu vulgari recov root nodul common bean order know genet differenti among strain recruit bean symbiont root nodul cultiv environ	Proteobacteria	Alphaproteobacteria	Rhizobiales	Rhizobiaceae	Rhizobium	Rhizobium anhuiense
GCA_002007585.1	IMG_listed	host associ plant corn root	Proteobacteria	Gammaproteobacteria	Burkholderiales	Burkholderiaceae	Burkholderia	Burkholderia cenocepacia_B
GCA_001708125.1	IMG_listed	stem maytenu austroyunnanensi	Actinobacteriota	Actinomycetia	Jiangellales	Jiangellaceae	Jiangella	Jiangella alba
2643221852	levy	soil	Firmicutes	Bacilli	Paenibacillales	NBRC-103111	Paenibacillus_E	Paenibacillus_E sp001429545
GCA_003323715.1	IMG_listed	host associ porifera spong marin spong	Actinobacteriota	Actinomycetia	Streptomycetales	Streptomycetaceae	Streptomyces	Streptomyces diacarni
GCA_001522645.1	IMG_listed	environment terrestri soil soil	Proteobacteria	Gammaproteobacteria	Burkholderiales	Burkholderiaceae	Burkholderia	Burkholderia ubonensis
SAMN03449435	blackwell	soil	Proteobacteria	Gammaproteobacteria	Burkholderiales	Burkholderiaceae	Burkholderia	Burkholderia ubonensis
GCA_001529865.1	IMG_listed	environment terrestri soil soil	Proteobacteria	Gammaproteobacteria	Burkholderiales	Burkholderiaceae	Burkholderia	Burkholderia ubonensis
2821443989	IMG_new_bacteria	host associ plant root sorghum sweet sorghum root	Proteobacteria	Alphaproteobacteria	DSM-16000	Inquilinaceae	Inquilinus
2928536128	IMG_new_bacteria	host associ plant root sorghum sweet sorghum root	Proteobacteria	Gammaproteobacteria	Burkholderiales	Burkholderiaceae	Burkholderia	Burkholderia sp002223185
1.42862e+06	patric	mangrov	Actinobacteriota	Actinomycetia	Streptomycetales	Streptomycetaceae	Streptomyces	Streptomyces pluripotens
2842110456	IMG_new_bacteria	host associ plant nodul root root nodul	Proteobacteria	Alphaproteobacteria	Rhizobiales	Rhizobiaceae	Rhizobium	Rhizobium sp001657485
591168	patric	terrestri	Actinobacteriota	Actinomycetia	Streptomycetales	Streptomycetaceae	Streptomyces	Streptomyces papulosus
2695420954	IMG_bacteria	superfici decay wood poria sp	Firmicutes	Bacilli	Paenibacillales	Paenibacillaceae	Paenibacillus	Paenibacillus cellulositrophicus_A
SAMN03449192	blackwell	soil	Proteobacteria	Gammaproteobacteria	Burkholderiales	Burkholderiaceae	Burkholderia	Burkholderia ubonensis
SAMEA3731254	blackwell	soil	Proteobacteria	Gammaproteobacteria	Burkholderiales	Burkholderiaceae	Caballeronia	Caballeronia terrestris
1.22921e+06	patric	mimosa flocculosa	Proteobacteria	Gammaproteobacteria	Burkholderiales	Burkholderiaceae	Paraburkholderia	Paraburkholderia phenoliruptrix
1.44431e+06	patric	oil well	Firmicutes	Bacilli	Paenibacillales	NBRC-103111	Paenibacillus_G	Paenibacillus_G ehimensis
1.436e+06	patric	isol contamin soil czech republ contamin soil	Proteobacteria	Gammaproteobacteria	Pseudomonadales	Pseudomonadaceae	Pseudomonas_E	Pseudomonas_E veronii
SAMN03449243	blackwell	soil	Proteobacteria	Gammaproteobacteria	Burkholderiales	Burkholderiaceae	Burkholderia	Burkholderia seminalis
GCA_003248355.1	IMG_listed	host associ guano	Actinobacteriota	Actinomycetia	Streptomycetales	Streptomycetaceae	Streptomyces	Streptomyces sp003248355
SAMN03449344	blackwell	soil	Proteobacteria	Gammaproteobacteria	Burkholderiales	Burkholderiaceae	Burkholderia	Burkholderia ubonensis
2627853788	IMG_bacteria	environment terrestri soil soil	Actinobacteriota	Actinomycetia	Streptomycetales	Streptomycetaceae	Streptomyces	Streptomyces yangpuensis
101571	patric	soil	Proteobacteria	Gammaproteobacteria	Burkholderiales	Burkholderiaceae	Burkholderia	Burkholderia ubonensis
GCA_005517195.1	IMG_listed	soil	Actinobacteriota	Actinomycetia	Streptomycetales	Streptomycetaceae	Streptomyces	Streptomyces exfoliatus_B
1.23048e+06	patric	cord coliti cord coliti syndrom human homo sapien isol two tempor separ colon biopsi singl patient cord coliti syndrom two tempor separ colon biopsi singl patient cord coliti syndrom	Proteobacteria	Alphaproteobacteria	Rhizobiales	Xanthobacteraceae	Bradyrhizobium	Bradyrhizobium sp003020075
SAMN07640763	blackwell	medicago sativa plant root nodul	Proteobacteria	Alphaproteobacteria	Rhizobiales	Rhizobiaceae	Rhizobium	Rhizobium sp900466475
707249	patric	agaricu bisporu	Proteobacteria	Gammaproteobacteria	Pseudomonadales	Pseudomonadaceae	Pseudomonas_E	Pseudomonas_E gingeri_B
101571	patric	soil	Proteobacteria	Gammaproteobacteria	Burkholderiales	Burkholderiaceae	Burkholderia	Burkholderia ubonensis
1.44979e+06	patric	miner sediment lubin copper mine terresti	Proteobacteria	Alphaproteobacteria	Rhizobiales	Rhizobiaceae	Ensifer	Ensifer adhaerens
28450.8	patric	melioidosi human homo sapien isol gastrointestin tract blood may provid better understand role differ b pseudomallei gene may involv pathogenesi diseas blood	Proteobacteria	Gammaproteobacteria	Burkholderiales	Burkholderiaceae	Burkholderia	Burkholderia mallei
398578	patric	cepacia syndrom multipl human homo sapien isol cystic fibrosi patient cystic fibrosi patient	Proteobacteria	Gammaproteobacteria	Burkholderiales	Burkholderiaceae	Burkholderia	Burkholderia ambifaria
GCA_003074055.1	IMG_listed	mangrov soil	Actinobacteriota	Actinomycetia	Streptomycetales	Streptomycetaceae	Streptomyces	Streptomyces nigra
GCA_900473735.1	Garrido-Oter-new	root arabidopsi r	Proteobacteria	Alphaproteobacteria	Rhizobiales	Rhizobiaceae	Rhizobium	Rhizobium leguminosarum
69974.3	patric	acacia seyal isol nodul acacia seyal seneg diouf et al nodul acacia seyal	Proteobacteria	Alphaproteobacteria	Rhizobiales	Rhizobiaceae	Mesorhizobium	Mesorhizobium plurifarium
2596583621	IMG_bacteria	environment terrestri soil soil	Actinobacteriota	Actinomycetia	Mycobacteriales	Pseudonocardiaceae	Actinokineospora
2930988306	IMG_new_bacteria	host associ plant phylloplan leaf surfac phyllospher panicum virgatum switchgrass rhizospher	Proteobacteria	Gammaproteobacteria	Burkholderiales	Burkholderiaceae	Burkholderia	Burkholderia ambifaria
SAMN03449543	blackwell	soil	Proteobacteria	Gammaproteobacteria	Burkholderiales	Burkholderiaceae	Burkholderia	Burkholderia ubonensis
2838252443	IMG_new_bacteria	environment terrestri soil soil	Firmicutes	Bacilli	Paenibacillales	NBRC-103111	Paenibacillus_S	Paenibacillus_S sp002042965
528244	patric	bacteri mat sulfid spring shameless bath	Proteobacteria	Alphaproteobacteria	Azospirillales	Azospirillaceae	Azospirillum	Azospirillum thiophilum
GCA_003466285.1	zou	homo sapien gut stool anaerob healthi	Firmicutes_A	Clostridia	Lachnospirales	Lachnospiraceae	Hungatella	Hungatella effluvii
GCA_001676615.1	IMG_listed	soil	Proteobacteria	Alphaproteobacteria	Rhizobiales	Labraceae	Labrys	Labrys sp001676615
101571	patric	soil	Proteobacteria	Gammaproteobacteria	Burkholderiales	Burkholderiaceae	Burkholderia	Burkholderia ubonensis
2904424332	IMG_new_bacteria	host associ plant rhizospher root transgen sorghum grain sorghum rhizospher	Proteobacteria	Gammaproteobacteria	Burkholderiales	Burkholderiaceae	Duganella	Duganella sp017833525
SAMN02927137	blackwell	dissect gut daphnia magna	Proteobacteria	Alphaproteobacteria	Rhizobiales	Rhizobiaceae	Shinella	Shinella sp001262505
SAMN03449147	blackwell	soil	Proteobacteria	Gammaproteobacteria	Burkholderiales	Burkholderiaceae	Burkholderia	Burkholderia ubonensis
GCA_008565615.1	poyet	human gut healthi	Bacteroidota	Bacteroidia	Bacteroidales	Bacteroidaceae	Bacteroides	Bacteroides ovatus
GCA_001536785.1	IMG_listed	environment terrestri soil soil	Proteobacteria	Gammaproteobacteria	Burkholderiales	Burkholderiaceae	Burkholderia	Burkholderia ubonensis
47853.6	patric	soil	Actinobacteriota	Actinomycetia	Mycobacteriales	Micromonosporaceae	Micromonospora	Micromonospora haikouensis
SAMN03449679	blackwell	soil	Proteobacteria	Gammaproteobacteria	Burkholderiales	Burkholderiaceae	Burkholderia	Burkholderia stagnalis
GCA_009832925.1	IMG_listed	environment terrestri soil soil	Actinobacteriota	Actinomycetia	Streptomycetales	Streptomycetaceae	Streptomyces	Streptomyces sp009832925
1907.4	patric	terrestri soil	Actinobacteriota	Actinomycetia	Streptomycetales	Streptomycetaceae	Streptomyces	Streptomyces glaucescens
GCA_001527345.1	IMG_listed	environment terrestri soil soil	Proteobacteria	Gammaproteobacteria	Burkholderiales	Burkholderiaceae	Burkholderia	Burkholderia ubonensis
2838311173	IMG_new_bacteria	oklahoma soil	Proteobacteria	Alphaproteobacteria	Rhizobiales	Xanthobacteraceae	P52-10	P52-10 sp014873415
101572	patric	soil	Proteobacteria	Gammaproteobacteria	Burkholderiales	Burkholderiaceae	Burkholderia	Burkholderia ubonensis
SAMN03449603	blackwell	soil	Proteobacteria	Gammaproteobacteria	Burkholderiales	Burkholderiaceae	Burkholderia	Burkholderia pseudomultivorans
101571	patric	soil	Proteobacteria	Gammaproteobacteria	Burkholderiales	Burkholderiaceae	Burkholderia	Burkholderia ubonensis
2802428836	IMG_new_bacteria	environment aquat ocean marin sediment marin sediment	Actinobacteriota	Actinomycetia	Mycobacteriales	Micromonosporaceae	Plantactinospora	Plantactinospora sp004217235
SAMN03449498	blackwell	soil	Proteobacteria	Gammaproteobacteria	Burkholderiales	Burkholderiaceae	Burkholderia	Burkholderia ubonensis
2751185791	IMG_bacteria	environment terrestri soil soil medic	Actinobacteriota	Actinomycetia	Streptomycetales	Streptomycetaceae	Kitasatospora	Kitasatospora phosalacinea
SAMN03733238	blackwell	west bengal arsen contamin groundwat	Actinobacteriota	Actinomycetia	Mycobacteriales	Mycobacteriaceae	Rhodococcus	Rhodococcus qingshengii
2619619003	IMG_bacteria	host associ plant endophyt rhizoplan comptonia peregrina nodul comptonia peregrina	Actinobacteriota	Actinomycetia	Mycobacteriales	Frankiaceae	Frankia	Frankia torreyi
GCA_001531435.1	IMG_listed	environment terrestri soil soil	Proteobacteria	Gammaproteobacteria	Burkholderiales	Burkholderiaceae	Burkholderia	Burkholderia ubonensis
GCA_008386395.1	IMG_listed	host associ plant rhizospher root rhizospher abi nordmanniana	Firmicutes	Bacilli	Paenibacillales	Paenibacillaceae	Paenibacillus	Paenibacillus amylolyticus_B
2602042071	levy	environment terrestri loam soil soil singl coloni isol	Firmicutes	Bacilli	Paenibacillales	NBRC-103111	Paenibacillus_S	Paenibacillus_S sp900114475
GCA_002223255.1	IMG_listed	host associ human sputum respiratori system sputum	Proteobacteria	Gammaproteobacteria	Burkholderiales	Burkholderiaceae	Burkholderia	Burkholderia sp002223185
2806310498	IMG_new_bacteria	environment terrestri soil sandi soil	Actinobacteriota	Actinomycetia	Mycobacteriales	Micromonosporaceae	Actinoplanes	Actinoplanes cinnamomeus
2734482175	IMG_bacteria	host associ plant leaf litter	Actinobacteriota	Actinomycetia	Mycobacteriales	Pseudonocardiaceae	Actinokineospora	Actinokineospora terrae
GCA_002832675.1	IMG_listed	marin sediment	Actinobacteriota	Actinomycetia	Streptomycetales	Streptomycetaceae	Streptomyces	Streptomyces sindenensis
GCA_003600225.1	IMG_listed	soil	Actinobacteriota	Actinomycetia	Mycobacteriales	Pseudonocardiaceae	QZFT01	QZFT01 sp003600225
SAMN03449461	blackwell	water	Proteobacteria	Gammaproteobacteria	Burkholderiales	Burkholderiaceae	Burkholderia	Burkholderia ubonensis
GCA_003352445.1	IMG_listed	soil	Actinobacteriota	Actinomycetia	Streptomycetales	Streptomycetaceae	Streptomyces	Streptomyces bacillaris
SAMN10163237	blackwell	homo sapien clinic isol	Proteobacteria	Gammaproteobacteria	Burkholderiales	Burkholderiaceae	Burkholderia	Burkholderia cenocepacia_B
SAMN08323836	blackwell	groundwat	Proteobacteria	Gammaproteobacteria	Pseudomonadales	Pseudomonadaceae	Pseudomonas_E	Pseudomonas_E fluorescens_AN
2728369610	IMG_bacteria	environment	Proteobacteria	Alphaproteobacteria	Rhizobiales	Rhizobiaceae	Ensifer	Ensifer sp001429285
GCA_014212125.1	IMG_listed	environment terrestri soil soil	Firmicutes	Bacilli	Paenibacillales	Paenibacillaceae	Cohnella	Cohnella nanjingensis
95486.3	patric	human homo sapien sputum	Proteobacteria	Gammaproteobacteria	Burkholderiales	Burkholderiaceae	Burkholderia	Burkholderia cenocepacia
2904571731	IMG_new_bacteria	host associ plant root sweet sorghum root	Proteobacteria	Gammaproteobacteria	Burkholderiales	Burkholderiaceae	Burkholderia	Burkholderia sp002223185
SAMN03449458	blackwell	soil	Proteobacteria	Gammaproteobacteria	Burkholderiales	Burkholderiaceae	Burkholderia	Burkholderia ubonensis
GCA_003626585.1	IMG_listed	host associ plant root root	Actinobacteriota	Actinomycetia	Streptomycetales	Streptomycetaceae	Streptomyces	Streptomyces sp003626575
1.41555e+06	patric	soil	Actinobacteriota	Actinomycetia	Streptomycetales	Streptomycetaceae	Streptomyces	Streptomyces cinnamonensis
GCA_002531635.1	IMG_listed	host associ plant nodul root root nodul	Proteobacteria	Alphaproteobacteria	Rhizobiales	Rhizobiaceae	Rhizobium	Rhizobium anhuiense
GCA_001530525.1	IMG_listed	environment terrestri soil soil	Proteobacteria	Gammaproteobacteria	Burkholderiales	Burkholderiaceae	Burkholderia	Burkholderia ubonensis
GCA_900468105.1	Garrido-Oter-new	root corn af	Proteobacteria	Alphaproteobacteria	Rhizobiales	Rhizobiaceae	Ensifer	Ensifer sp001429285
GCA_002899455.1	IMG_listed	environment terrestri soil arid soil	Actinobacteriota	Actinomycetia	Streptomycetales	Streptomycetaceae	Streptomyces	Streptomyces sp002899455
GCA_003439535.1	zou	homo sapien gut stool anaerob healthi	Firmicutes_A	Clostridia	Lachnospirales	Lachnospiraceae	Hungatella	Hungatella effluvii
2.01532e+06	patric	monochamu alternatu gut conif	Actinobacteriota	Actinomycetia	Streptomycetales	Streptomycetaceae	Streptomyces	Streptomyces rubiginosohelvolus
2524614645	levy	host associ plant plant zea may maiz zea may catalas posit	Bacteroidota	Bacteroidia	Cytophagales	Spirosomaceae	Runella	Runella zeae
SAMN03449319	blackwell	soil	Proteobacteria	Gammaproteobacteria	Burkholderiales	Burkholderiaceae	Burkholderia	Burkholderia ubonensis
2754412320	IMG_bacteria	environment terrestri soil soil	Proteobacteria	Gammaproteobacteria	Burkholderiales	Burkholderiaceae	Burkholderia	Burkholderia stagnalis
1.83728e+06	patric	turfgrass soil	Actinobacteriota	Actinomycetia	Streptomycetales	Streptomycetaceae	Streptomyces	Streptomyces bacillaris
1778.15	patric	human homo sapien gastric lavag	Actinobacteriota	Actinomycetia	Mycobacteriales	Mycobacteriaceae	Mycobacterium	Mycobacterium gordonae
GCA_002804165.1	IMG_listed	host associ plant rhizospher root rhizospher triticum aestivum brazillian cerrado forest soil	Actinobacteriota	Actinomycetia	Streptomycetales	Streptomycetaceae	Streptomyces	Streptomyces bacillaris
66897.3	patric	soil	Actinobacteriota	Actinomycetia	Streptomycetales	Streptomycetaceae	Streptomyces	Streptomyces althioticus
646311907	IMG_bacteria	symbiot host associ plant rhizospher soil terrestri rice plant oryza sativa cv nipponbar organ fertil agricultur biotechnolog	Proteobacteria	Alphaproteobacteria	Azospirillales	Azospirillaceae	Azospirillum	Azospirillum lipoferum_B
637000159	IMG_bacteria	symbiot host associ bird host lotu corniculatu japanes bird foot trefoil bioremedi environment root nodul bacteria rnb plant root	Proteobacteria	Alphaproteobacteria	Rhizobiales	Rhizobiaceae	Mesorhizobium	Mesorhizobium japonicum
SAMN07658410	blackwell	homo sapien clinic sampl	Firmicutes	Bacilli	Paenibacillales	Paenibacillaceae	Paenibacillus	Paenibacillus cellulositrophicus_A
1.93058e+06	patric	soil paddi field	Actinobacteriota	Actinomycetia	Mycobacteriales	Mycobacteriaceae	Rhodococcus	Rhodococcus qingshengii
SAMN04113144	blackwell	homo sapien knee fluid	Actinobacteriota	Actinomycetia	Mycobacteriales	Mycobacteriaceae	Mycobacterium	Mycobacterium wolinskyi
2509887025	IMG_bacteria	symbiot chemoorganotroph host plant symbiont soil non pathogen agricultur biotechnolog	Actinobacteriota	Actinomycetia	Mycobacteriales	Frankiaceae	Frankia	Frankia sp000262465
SAMN07640921	blackwell	medicago ruthenica plant root nodul	Proteobacteria	Alphaproteobacteria	Rhizobiales	Rhizobiaceae	Rhizobium	Rhizobium mongolense
SAMN03449576	blackwell	soil	Proteobacteria	Gammaproteobacteria	Burkholderiales	Burkholderiaceae	Burkholderia	Burkholderia stagnalis
222534	patric	soil	Actinobacteriota	Actinomycetia	Mycobacteriales	Frankiaceae	Frankia	Frankia elaeagni
GCA_900489985.1	Garrido-Oter-new	insect insect af	Proteobacteria	Alphaproteobacteria	Rhizobiales	Rhizobiaceae	Rhizobium	Rhizobium sp900466475
2616644847	IMG_bacteria	environment terrestri soil soil	Actinobacteriota	Actinomycetia	Mycobacteriales	Pseudonocardiaceae	Actinokineospora	Actinokineospora terrae
SAMN04128712	blackwell	burn	Proteobacteria	Gammaproteobacteria	Pseudomonadales	Pseudomonadaceae	Pseudomonas	Pseudomonas aeruginosa
101571	patric	soil	Proteobacteria	Gammaproteobacteria	Burkholderiales	Burkholderiaceae	Burkholderia	Burkholderia ubonensis
1.35502e+06	patric	mangrov	Actinobacteriota	Actinomycetia	Streptomycetales	Streptomycetaceae	Streptomyces	Streptomyces pluripotens
1.73645e+06	patric	thale cress arabidopsi thaliana deriv microbiota cultur collect repres major bacteri speci reproduc detect cultur independ commun sequenc root thaliana root	Actinobacteriota	Actinomycetia	Streptomycetales	Streptomycetaceae	Streptomyces	Streptomyces sp001426405
2515154106	levy	host associ arthropoda	Actinobacteriota	Actinomycetia	Streptomycetales	Streptomycetaceae	Streptomyces	Streptomyces cellulosae
101571	patric	soil	Proteobacteria	Gammaproteobacteria	Burkholderiales	Burkholderiaceae	Burkholderia	Burkholderia ubonensis
GCA_001941845.1	IMG_listed	environment terrestri soil soil	Actinobacteriota	Actinomycetia	Streptomycetales	Streptomycetaceae	Streptomyces	Streptomyces sp001941845
2690315678	IMG_bacteria	forest soil	Proteobacteria	Alphaproteobacteria	Rhizobiales	Xanthobacteraceae	Bradyrhizobium	Bradyrhizobium sp900103365
GCA_011043735.1	IMG_listed	automot air condit system	Proteobacteria	Alphaproteobacteria	Rhizobiales	Beijerinckiaceae	Methylobacterium	Methylobacterium sp011043735
SAMN03449348	blackwell	soil	Proteobacteria	Gammaproteobacteria	Burkholderiales	Burkholderiaceae	Burkholderia	Burkholderia ubonensis
2918438226	IMG_new_bacteria	host associ plant trifolium amabil	Proteobacteria	Alphaproteobacteria	Rhizobiales	Rhizobiaceae	Rhizobium	Rhizobium leguminosarum_P
134536	patric	marshland	Proteobacteria	Gammaproteobacteria	Burkholderiales	Burkholderiaceae	Paraburkholderia	Paraburkholderia caledonica
2622736584	IMG_bacteria	environment aquat sediment mangrov sediment	Actinobacteriota	Actinomycetia	Mycobacteriales	Micromonosporaceae	Micromonospora	Micromonospora haikouensis
SAMEA54109168	blackwell	homo sapien diseas patient	Proteobacteria	Gammaproteobacteria	Burkholderiales	Burkholderiaceae	Burkholderia	Burkholderia contaminans
2513237164	levy	symbiot host associ plant nodul root host plant root root nodul soil lotu corniculatu dunedin otago nz non pathogen plant root	Proteobacteria	Alphaproteobacteria	Rhizobiales	Rhizobiaceae	Mesorhizobium	Mesorhizobium loti_E
2524023212	levy	symbiot engin built environ host plant root root nodul soil santa ana nation wildlif refug texa non pathogen	Proteobacteria	Gammaproteobacteria	Burkholderiales	Burkholderiaceae	Cupriavidus	Cupriavidus sp000426345
479436	patric	terrestri isol soil china soil	Actinobacteriota	Actinomycetia	Propionibacteriales	Kribbellaceae	Kribbella	Kribbella flavida
SAMN03449688	blackwell	soil	Proteobacteria	Gammaproteobacteria	Burkholderiales	Burkholderiaceae	Burkholderia	Burkholderia ubonensis
SAMN03449483	blackwell	soil	Proteobacteria	Gammaproteobacteria	Burkholderiales	Burkholderiaceae	Burkholderia	Burkholderia ubonensis
SAMN03449329	blackwell	soil	Proteobacteria	Gammaproteobacteria	Burkholderiales	Burkholderiaceae	Burkholderia	Burkholderia stagnalis
2643221785	levy	arabidopsi leaf	Firmicutes	Bacilli	Paenibacillales	Paenibacillaceae	Paenibacillus_C	Paenibacillus_C sp002741035
SAMN03449665	blackwell	soil	Proteobacteria	Gammaproteobacteria	Burkholderiales	Burkholderiaceae	Burkholderia	Burkholderia stagnalis
SAMN07659593	blackwell	homo sapien clinic sampl	Actinobacteriota	Actinomycetia	Mycobacteriales	Mycobacteriaceae	Mycobacterium	Mycobacterium gordonae
1.43599e+06	patric	human homo sapien clinic isol	Proteobacteria	Gammaproteobacteria	Burkholderiales	Burkholderiaceae	Burkholderia	Burkholderia mallei
2.13395e+06	patric	thale cress arabidopsi thaliana root veget area	Proteobacteria	Alphaproteobacteria	Rhizobiales	Xanthobacteraceae	Bradyrhizobium	Bradyrhizobium sp003020115
1.88503e+06	patric	acromyrmex echinatior isol acromyrmex echinatior ant gamboa panama acromyrmex echinatior ant gamboa panama	Actinobacteriota	Actinomycetia	Mycobacteriales	Pseudonocardiaceae	Pseudonocardia	Pseudonocardia sp001294645
GCA_011682065.1	IMG_listed	stone	Proteobacteria	Gammaproteobacteria	Burkholderiales	Burkholderiaceae	Massilia	Massilia rubra
2754412384	IMG_bacteria	environment terrestri soil soil	Proteobacteria	Gammaproteobacteria	Burkholderiales	Burkholderiaceae	Burkholderia	Burkholderia stagnalis
GCA_005860925.2	IMG_listed	host associ plant pea root nodul	Proteobacteria	Alphaproteobacteria	Rhizobiales	Rhizobiaceae	Rhizobium	Rhizobium indicum
SAMN07660404	blackwell	homo sapien clinic sampl	Actinobacteriota	Actinomycetia	Mycobacteriales	Mycobacteriaceae	Mycobacterium	Mycobacterium septicum
2740891995	IMG_bacteria	symbiot host plant plant root root nodul soil plant non pathogen	Proteobacteria	Alphaproteobacteria	Rhizobiales	Rhizobiaceae	Rhizobium	Rhizobium favelukesii
1.437e+06	patric	human homo sapien clinic isol	Proteobacteria	Gammaproteobacteria	Burkholderiales	Burkholderiaceae	Burkholderia	Burkholderia mallei
2806310577	IMG_new_bacteria	host associ plant host pharmaceut plant lobelia clavata	Actinobacteriota	Actinomycetia	Mycobacteriales	Pseudonocardiaceae	Pseudonocardia	Pseudonocardia endophytica
SAMN03449629	blackwell	soil	Proteobacteria	Gammaproteobacteria	Burkholderiales	Burkholderiaceae	Burkholderia	Burkholderia ubonensis
2751185689	IMG_bacteria	host associ human blood circulatori system homo sapien blood medic	Firmicutes_A	Clostridia	Lachnospirales	Lachnospiraceae	Eisenbergiella	Eisenbergiella tayi
SAMN05001924	blackwell	homo sapien sputum	Proteobacteria	Gammaproteobacteria	Burkholderiales	Burkholderiaceae	Burkholderia	Burkholderia cenocepacia
2713897186	IMG_bacteria	cystic fibrosi lung medic	Proteobacteria	Gammaproteobacteria	Burkholderiales	Burkholderiaceae	Burkholderia	Burkholderia mallei
GCA_007833915.1	IMG_listed	avicennia marina	Actinobacteriota	Actinomycetia	Mycobacteriales	Micromonosporaceae	Micromonospora	Micromonospora wenchangensis
2731957723	IMG_bacteria	environment terrestri soil soil soil	Actinobacteriota	Actinomycetia	Mycobacteriales	Mycobacteriaceae	Nocardia	Nocardia acidivorans
152480	patric	human homo sapien sputum	Proteobacteria	Gammaproteobacteria	Burkholderiales	Burkholderiaceae	Burkholderia	Burkholderia ambifaria
GCA_007786445.1	IMG_listed	environment terrestri soil soil	Firmicutes	Bacilli	Paenibacillales	NBRC-103111	Paenibacillus_G	Paenibacillus_G sp007786445
1.44367e+06	patric	isol soil soil	Firmicutes	Bacilli	Paenibacillales	Paenibacillaceae	Paenibacillus	Paenibacillus cellulositrophicus_A
SAMN02441058	blackwell	pisum sativum	Proteobacteria	Alphaproteobacteria	Rhizobiales	Rhizobiaceae	Rhizobium	Rhizobium ruizarguesonis
2802428830	IMG_new_bacteria	environment aquat ocean marin sediment marin sediment	Actinobacteriota	Actinomycetia	Mycobacteriales	Micromonosporaceae	Micromonospora	Micromonospora aurantiaca
SAMN03449393	blackwell	soil	Proteobacteria	Gammaproteobacteria	Burkholderiales	Burkholderiaceae	Burkholderia	Burkholderia ubonensis
SAMN03449643	blackwell	soil	Proteobacteria	Gammaproteobacteria	Burkholderiales	Burkholderiaceae	Burkholderia	Burkholderia stagnalis
2928163908	IMG_new_bacteria	host associ plant root sorghum sweet sorghum root	Proteobacteria	Gammaproteobacteria	Burkholderiales	Burkholderiaceae	Burkholderia	Burkholderia ambifaria
GCA_001870735.1	IMG_listed	environment terrestri soil soil	Bacteroidota	Bacteroidia	Cytophagales	Spirosomaceae	Arsenicibacter	Arsenicibacter rosenii
2928256362	IMG_new_bacteria	environment terrestri soil oil contamin soil oil contamin soil near oil refineri locat kaohsiung counti	Proteobacteria	Alphaproteobacteria	Azospirillales	Azospirillaceae	Azospirillum	Azospirillum rugosum
2731957757	IMG_bacteria	host associ human respiratori system host homo sapien clinic respiratori sourc airway	Actinobacteriota	Actinomycetia	Mycobacteriales	Mycobacteriaceae	Nocardia	Nocardia mikamii
SAMN03449335	blackwell	soil	Proteobacteria	Gammaproteobacteria	Burkholderiales	Burkholderiaceae	Burkholderia	Burkholderia stagnalis
SAMN09233019	blackwell	cicer arietinum root nodul	Proteobacteria	Gammaproteobacteria	Burkholderiales	Burkholderiaceae	Burkholderia	Burkholderia cenocepacia_B
GCA_005502705.1	IMG_listed	environment aquat freshwat alpin spring water	Proteobacteria	Gammaproteobacteria	Burkholderiales	Burkholderiaceae	Variovorax	Variovorax sp003952185
2751185739	IMG_bacteria	environment terrestri soil soil medic	Actinobacteriota	Actinomycetia	Streptomycetales	Streptomycetaceae	Kitasatospora
2509276044	levy	symbiot host associ plant host plant root root nodul soil vicia faba plant root soil non pathogen plant root	Proteobacteria	Alphaproteobacteria	Rhizobiales	Rhizobiaceae	Rhizobium	Rhizobium leguminosarum_L
GCA_002223195.1	IMG_listed	host associ human sputum respiratori system sputum	Proteobacteria	Gammaproteobacteria	Burkholderiales	Burkholderiaceae	Burkholderia	Burkholderia sp002223185
2818991230	IMG_new_bacteria	host associ plant rhizospher c citrinu	Actinobacteriota	Actinomycetia	Mycobacteriales	Mycobacteriaceae	Nocardia	Nocardia bhagyanarayanae
2516653077	levy	symbiot host associ plant nodul root host plant root root nodul soil len culinari mykono non pathogen plant root	Proteobacteria	Alphaproteobacteria	Rhizobiales	Rhizobiaceae	Rhizobium	Rhizobium leguminosarum_L
1.43205e+06	patric	human homo sapien	Firmicutes_A	Clostridia	Lachnospirales	Lachnospiraceae	Eisenbergiella	Eisenbergiella tayi
101572	patric	soil	Proteobacteria	Gammaproteobacteria	Burkholderiales	Burkholderiaceae	Burkholderia	Burkholderia ubonensis
SAMEA103920784	blackwell	homo sapien diseas cystic fibrosi patient	Proteobacteria	Gammaproteobacteria	Burkholderiales	Burkholderiaceae	Burkholderia	Burkholderia cenocepacia
2731957731	IMG_bacteria	host associ anim respiratori system host homo sapien sputum patient pulmonari infect oral	Actinobacteriota	Actinomycetia	Mycobacteriales	Mycobacteriaceae	Nocardia	Nocardia elegans
SAMN03449193	blackwell	soil	Proteobacteria	Gammaproteobacteria	Burkholderiales	Burkholderiaceae	Burkholderia	Burkholderia ubonensis
GCA_009674535.1	IMG_listed	environment aquat stream water	Proteobacteria	Gammaproteobacteria	Burkholderiales	Burkholderiaceae	Duganella	Duganella sp009674535
1.2101e+06	patric	river	Actinobacteriota	Actinomycetia	Mycobacteriales	Mycobacteriaceae	Nocardia	Nocardia salmonicida
1778.1	patric	multipl mycobacteriosi human homo sapien sputum patient mycobacteriosi	Actinobacteriota	Actinomycetia	Mycobacteriales	Mycobacteriaceae	Mycobacterium	Mycobacterium gordonae_B
1.43493e+06	patric	environment sampl	Proteobacteria	Gammaproteobacteria	Burkholderiales	Burkholderiaceae	Burkholderia	Burkholderia mallei
SAMN09233099	blackwell	cicer arietinum root nodul	Proteobacteria	Alphaproteobacteria	Rhizobiales	Rhizobiaceae	Mesorhizobium	Mesorhizobium sp003996995
GCA_014844075.1	IMG_listed	baengnokdam summit crater area mt halla	Firmicutes	Bacilli	Paenibacillales	Paenibacillaceae	Paenibacillus	Paenibacillus sp014844075
SAMEA54111418	blackwell	homo sapien diseas patient	Proteobacteria	Gammaproteobacteria	Burkholderiales	Burkholderiaceae	Burkholderia	Burkholderia cenocepacia_B
2772190770	IMG_bacteria	environment terrestri soil soil	Proteobacteria	Gammaproteobacteria	Burkholderiales	Burkholderiaceae	Burkholderia	Burkholderia seminalis
681847	patric	aquat scrippsiella trochoidea ccap isol marin dinoflagel marin dinoflagel	Proteobacteria	Alphaproteobacteria	Rhizobiales	Stappiaceae	Roseibium	Roseibium sp000521215
2513237093	levy	symbiot host associ plant nodul root host plant root root nodul soil phaseolu vulgari l bezek non pathogen plant root	Proteobacteria	Alphaproteobacteria	Rhizobiales	Rhizobiaceae	Rhizobium	Rhizobium leguminosarum_L
2864937364	IMG_new_bacteria	host associ arthropoda gut digest system heterelmi comalensi h comalensi gut gastrointestin gut	Proteobacteria	Gammaproteobacteria	Burkholderiales	Burkholderiaceae	Acidovorax	Acidovorax soli_A
2.07057e+06	patric	groundwat	Proteobacteria	Gammaproteobacteria	Pseudomonadales	Pseudomonadaceae	Pseudomonas_E	Pseudomonas_E sp002874965
SAMN05001994	blackwell	homo sapien sputum	Proteobacteria	Gammaproteobacteria	Burkholderiales	Burkholderiaceae	Burkholderia	Burkholderia cenocepacia
2515154151	levy	free live environment terrestri soil permafrost sediment soil high arctic permafrost soil catalas posit permafrost	Bacteroidota	Bacteroidia	Cytophagales	Spirosomaceae	Spirosoma	Spirosoma spitsbergense
SAMEA3646868	blackwell	maintain bare fallow soil bare fallow soil soil soil cm bare fallow	Proteobacteria	Alphaproteobacteria	Rhizobiales	Xanthobacteraceae	Bradyrhizobium	Bradyrhizobium sp000244915
101571	patric	soil	Proteobacteria	Gammaproteobacteria	Burkholderiales	Burkholderiaceae	Burkholderia	Burkholderia ubonensis
287.177	patric	human homo sapien associ infect	Proteobacteria	Gammaproteobacteria	Pseudomonadales	Pseudomonadaceae	Pseudomonas	Pseudomonas aeruginosa
GCA_003696265.1	IMG_listed	host associ mammal larg intestin digest system cow dung fecal	Actinobacteriota	Actinomycetia	Mycobacteriales	Mycobacteriaceae	Nocardia	Nocardia stercoris
GCA_003437905.1	zou	homo sapien gut stool anaerob healthi	Firmicutes_A	Clostridia	Lachnospirales	Lachnospiraceae	Hungatella	Hungatella effluvii
2904483920	IMG_new_bacteria	host associ plant root sweet sorghum root	Proteobacteria	Gammaproteobacteria	Burkholderiales	Burkholderiaceae	Paraburkholderia	Paraburkholderia caledonica
SAMN08928231	blackwell	homo sapien	Proteobacteria	Gammaproteobacteria	Pseudomonadales	Pseudomonadaceae	Pseudomonas	Pseudomonas aeruginosa
GCA_004214935.1	IMG_listed	root	Actinobacteriota	Actinomycetia	Mycobacteriales	Pseudonocardiaceae	Amycolatopsis	Amycolatopsis suaedae
28450.7	patric	melioidosi human homo sapien clinic	Proteobacteria	Gammaproteobacteria	Burkholderiales	Burkholderiaceae	Burkholderia	Burkholderia mallei
GCA_001527405.1	IMG_listed	environment terrestri soil soil	Proteobacteria	Gammaproteobacteria	Burkholderiales	Burkholderiaceae	Burkholderia	Burkholderia ubonensis
2818991477	IMG_new_bacteria	environment terrestri soil hay meadow soil sampl	Actinobacteriota	Actinomycetia	Streptomycetales	Streptomycetaceae	Streptomyces	Streptomyces brevispora
GCA_900996225.1	IMG_listed	phanerochaet sp pw	Proteobacteria	Gammaproteobacteria	Burkholderiales	Burkholderiaceae	Paraburkholderia	Paraburkholderia sp900996225
2754412357	IMG_bacteria	environment terrestri soil soil	Proteobacteria	Gammaproteobacteria	Burkholderiales	Burkholderiaceae	Burkholderia	Burkholderia stagnalis
GCA_003325375.1	IMG_listed	environ	Actinobacteriota	Actinomycetia	Streptomycetales	Streptomycetaceae	Streptomyces	Streptomyces globosus
GCA_003721415.1	IMG_listed	free live environment terrestri soil soil soil	Actinobacteriota	Actinomycetia	Mycobacteriales	Micromonosporaceae	Micromonospora	Micromonospora aurantiaca
101572	patric	soil	Proteobacteria	Gammaproteobacteria	Burkholderiales	Burkholderiaceae	Burkholderia	Burkholderia ubonensis
GCA_010435915.1	IMG_listed	environment terrestri soil beach soil	Bacteroidota	Bacteroidia	Cytophagales	Spirosomaceae	Spirosoma	Spirosoma terrae
SAMN03449277	blackwell	soil	Proteobacteria	Gammaproteobacteria	Burkholderiales	Burkholderiaceae	Burkholderia	Burkholderia anthina_A
GCA_900466485.1	Garrido-Oter-new	root cotton af	Proteobacteria	Alphaproteobacteria	Rhizobiales	Rhizobiaceae	Rhizobium	Rhizobium multihospitium
GCA_005862305.2	IMG_listed	host associ plant pea root nodul	Proteobacteria	Alphaproteobacteria	Rhizobiales	Rhizobiaceae	Rhizobium	Rhizobium indicum
SAMN03449550	blackwell	soil	Proteobacteria	Gammaproteobacteria	Burkholderiales	Burkholderiaceae	Burkholderia	Burkholderia ubonensis
2667528175	IMG_bacteria	host associ plant endophyt rhizoplan singl coloni isol	Proteobacteria	Alphaproteobacteria	Rhizobiales	Xanthobacteraceae	Bradyrhizobium	Bradyrhizobium sp003001755
2841851746	IMG_new_bacteria	host associ plant nodul root root nodul	Proteobacteria	Alphaproteobacteria	Rhizobiales	Rhizobiaceae	Rhizobium	Rhizobium leguminosarum
2918493637	IMG_new_bacteria	host associ plant phylloplan leaf surfac phyllospher panicum virgatum switchgrass leaf surfac	Proteobacteria	Alphaproteobacteria	Rhizobiales	Beijerinckiaceae	Methylobacterium	Methylobacterium organophilum
SAMN09232916	blackwell	cicer arietinum root nodul	Proteobacteria	Alphaproteobacteria	Rhizobiales	Rhizobiaceae	Mesorhizobium	Mesorhizobium sp000502875
101571	patric	soil	Proteobacteria	Gammaproteobacteria	Burkholderiales	Burkholderiaceae	Burkholderia	Burkholderia ubonensis
SAMN03449390	blackwell	soil	Proteobacteria	Gammaproteobacteria	Burkholderiales	Burkholderiaceae	Burkholderia	Burkholderia ubonensis
2513237144	levy	symbiot host associ plant nodul root host plant root root nodul soil ottava univers farm sardinia non pathogen	Proteobacteria	Alphaproteobacteria	Rhizobiales	Rhizobiaceae	Rhizobium	Rhizobium sullae
2.04521e+06	patric	tianshan glacier	Proteobacteria	Gammaproteobacteria	Burkholderiales	Burkholderiaceae	Massilia	Massilia violaceinigra
SAMN08111322	blackwell	homo sapien	Proteobacteria	Gammaproteobacteria	Burkholderiales	Burkholderiaceae	Burkholderia	Burkholderia mallei
2590828683	IMG_bacteria	host associ porifera spong marin spong spheciospongia vagabunda medic	Actinobacteriota	Actinomycetia	Mycobacteriales	Pseudonocardiaceae	Actinokineospora	Actinokineospora mzabensis
339671	patric	multipl isol rhizospher healthi pea plant wisconsin usa rhizospher healthi pea plant	Proteobacteria	Gammaproteobacteria	Burkholderiales	Burkholderiaceae	Burkholderia	Burkholderia ambifaria
2870855028	IMG_new_bacteria	environment terrestri soil soil soil new york	Actinobacteriota	Actinomycetia	Mycobacteriales	Micromonosporaceae	Micromonospora	Micromonospora carbonacea
101571	patric	soil	Proteobacteria	Gammaproteobacteria	Burkholderiales	Burkholderiaceae	Burkholderia	Burkholderia ubonensis
2728369498	IMG_bacteria	host associ human host human mycetoma arm	Actinobacteriota	Actinomycetia	Streptosporangiales	Streptosporangiaceae	Spirillospora	Spirillospora pelletieri
GCA_008365395.1	IMG_listed	environment aquat freshwat freshwat	Proteobacteria	Alphaproteobacteria	Rhizobiales	Rhizobiaceae	Rhizobium	Rhizobium sp004341625
101571	patric	soil	Proteobacteria	Gammaproteobacteria	Burkholderiales	Burkholderiaceae	Burkholderia	Burkholderia ubonensis
SAMN03449436	blackwell	soil	Proteobacteria	Gammaproteobacteria	Burkholderiales	Burkholderiaceae	Burkholderia	Burkholderia ubonensis
2695420919	IMG_bacteria	forest soil	Proteobacteria	Alphaproteobacteria	Rhizobiales	Xanthobacteraceae	Bradyrhizobium	Bradyrhizobium erythrophlei_B
SAMEA3643041	blackwell	root greenhous soil plant associ	Actinobacteriota	Actinomycetia	Streptomycetales	Streptomycetaceae	Kitasatospora	Kitasatospora sp001424875
GCA_010365285.1	IMG_listed	host associ plant rhizospher root rhizospher soil tomato plant	Firmicutes	Bacilli	Paenibacillales	Paenibacillaceae	Paenibacillus_Z	Paenibacillus_Z rhizovicinus
GCA_002940685.1	IMG_listed	environment terrestri soil soil	Proteobacteria	Alphaproteobacteria	Rhizobiales	Rhizobiaceae	Ensifer	Ensifer adhaerens_E
1.14188e+06	patric	wolfram mine tail	Proteobacteria	Gammaproteobacteria	Burkholderiales	Burkholderiaceae	Massilia	Massilia putida
2928157003	IMG_new_bacteria	host associ plant root sorghum sweet sorghum root	Proteobacteria	Gammaproteobacteria	Burkholderiales	Burkholderiaceae	Burkholderia	Burkholderia ambifaria
2619618881	IMG_bacteria	nodul alnu glutinosa nodul alnu viridi spp crispa	Actinobacteriota	Actinomycetia	Mycobacteriales	Frankiaceae	Frankia	Frankia torreyi
1.436e+06	patric	human homo sapien clinic isol	Proteobacteria	Gammaproteobacteria	Burkholderiales	Burkholderiaceae	Burkholderia	Burkholderia mallei
2648501356	IMG_bacteria	environment	Actinobacteriota	Actinomycetia	Streptomycetales	Streptomycetaceae	Streptomyces	Streptomyces malaysiense
2565956506	IMG_bacteria	environment aquat lentic freshwat aquat fresh water lake washington	Proteobacteria	Alphaproteobacteria	Rhizobiales	Labraceae	Labrys
59750.5	patric	human homo sapien facial wound	Actinobacteriota	Actinomycetia	Mycobacteriales	Mycobacteriaceae	Mycobacterium	Mycobacterium wolinskyi
2751185691	IMG_bacteria	host associ human blood circulatori system homo sapien blood medic	Firmicutes_A	Clostridia	Lachnospirales	Lachnospiraceae	Eisenbergiella	Eisenbergiella tayi
1.436e+06	patric	human homo sapien clinic isol	Proteobacteria	Gammaproteobacteria	Burkholderiales	Burkholderiaceae	Burkholderia	Burkholderia mallei
SAMN03449334	blackwell	soil	Proteobacteria	Gammaproteobacteria	Burkholderiales	Burkholderiaceae	Burkholderia	Burkholderia anthina_A
101571	patric	soil	Proteobacteria	Gammaproteobacteria	Burkholderiales	Burkholderiaceae	Burkholderia	Burkholderia ubonensis
GCA_002210435.1	IMG_listed	environment terrestri soil mangrov soil	Actinobacteriota	Actinomycetia	Mycobacteriales	Micromonosporaceae	Micromonospora	Micromonospora wenchangensis
GCA_001532655.1	IMG_listed	environment terrestri soil soil	Proteobacteria	Gammaproteobacteria	Burkholderiales	Burkholderiaceae	Burkholderia	Burkholderia ubonensis
101571	patric	soil	Proteobacteria	Gammaproteobacteria	Burkholderiales	Burkholderiaceae	Burkholderia	Burkholderia ubonensis
GCA_003330785.1	IMG_listed	soil	Proteobacteria	Gammaproteobacteria	Burkholderiales	Burkholderiaceae	Paraburkholderia	Paraburkholderia graminis
651285011	IMG_bacteria	free live environment terrestri soil soil soil sampl collect cape coast ghana antibiot product anticanc agent biotechnolog	Actinobacteriota	Actinomycetia	Streptomycetales	Streptomycetaceae	Streptomyces	Streptomyces sp000213055
GCA_001536805.1	IMG_listed	environment terrestri soil soil	Proteobacteria	Gammaproteobacteria	Burkholderiales	Burkholderiaceae	Burkholderia	Burkholderia ubonensis
1.22355e+06	patric	soil	Actinobacteriota	Actinomycetia	Mycobacteriales	Mycobacteriaceae	Nocardia	Nocardia aobensis
2806310635	IMG_new_bacteria	environment terrestri soil soil	Actinobacteriota	Actinomycetia	Propionibacteriales	Kribbellaceae	Kribbella	Kribbella jejuensis
SAMN05001932	blackwell	homo sapien sputum	Proteobacteria	Gammaproteobacteria	Burkholderiales	Burkholderiaceae	Burkholderia	Burkholderia cenocepacia_B
GCA_004209755.1	IMG_listed	environment terrestri soil soil soil	Proteobacteria	Gammaproteobacteria	Burkholderiales	Burkholderiaceae	Pseudoduganella	Pseudoduganella lutea
SAMN06462255	blackwell	homo sapien cf sputum	Proteobacteria	Gammaproteobacteria	Burkholderiales	Burkholderiaceae	Burkholderia	Burkholderia vietnamiensis
2863055337	IMG_new_bacteria	environment terrestri soil soil sandi soil	Actinobacteriota	Actinomycetia	Streptosporangiales	Streptosporangiaceae	Sphaerisporangium	Sphaerisporangium rubeum
GCA_003289645.1	IMG_listed	host associ	Actinobacteriota	Actinomycetia	Streptosporangiales	Streptosporangiaceae	Actinomadura_D	Actinomadura_D craniellae
1.43421e+06	patric	environment sampl	Proteobacteria	Gammaproteobacteria	Burkholderiales	Burkholderiaceae	Burkholderia	Burkholderia mallei
SAMD00034960	blackwell	homo sapien	Proteobacteria	Gammaproteobacteria	Pseudomonadales	Pseudomonadaceae	Pseudomonas	Pseudomonas aeruginosa
SAMN07658163	blackwell	homo sapien clinic sampl	Actinobacteriota	Actinomycetia	Mycobacteriales	Mycobacteriaceae	Mycobacterium	Mycobacterium paragordonae
GCA_001527105.1	IMG_listed	environment terrestri soil soil	Proteobacteria	Gammaproteobacteria	Burkholderiales	Burkholderiaceae	Burkholderia	Burkholderia ubonensis
1.92649e+06	patric	tomato rhizospher rock commun garden	Proteobacteria	Gammaproteobacteria	Burkholderiales	Burkholderiaceae	Paraburkholderia	Paraburkholderia sp001922345
67339.4	patric	soil	Actinobacteriota	Actinomycetia	Streptomycetales	Streptomycetaceae	Streptomyces	Streptomyces orinoci
101571	patric	soil	Proteobacteria	Gammaproteobacteria	Burkholderiales	Burkholderiaceae	Burkholderia	Burkholderia ubonensis
101571	patric	soil	Proteobacteria	Gammaproteobacteria	Burkholderiales	Burkholderiaceae	Burkholderia	Burkholderia ubonensis
2751185687	IMG_bacteria	host associ human blood circulatori system homo sapien blood medic	Firmicutes_A	Clostridia	Lachnospirales	Lachnospiraceae	Eisenbergiella	Eisenbergiella tayi
1.82793e+06	patric	soil	Actinobacteriota	Actinomycetia	Streptomycetales	Streptomycetaceae	Streptomyces	Streptomyces rubiginosohelvolus
28450.6	patric	melioidosi human homo sapien clinic	Proteobacteria	Gammaproteobacteria	Burkholderiales	Burkholderiaceae	Burkholderia	Burkholderia mallei
326424	patric	host associ eudicot alnu crispa isol green alder alnu crispa grow tadoussac canada green alder alnu crispa grow	Actinobacteriota	Actinomycetia	Mycobacteriales	Frankiaceae	Frankia	Frankia alni
2842217011	IMG_new_bacteria	host associ plant nodul root root nodul	Proteobacteria	Alphaproteobacteria	Rhizobiales	Rhizobiaceae	Rhizobium	Rhizobium leguminosarum_L
SAMEA104128222	blackwell	homo sapien diseas biliari fluid	Proteobacteria	Gammaproteobacteria	Pseudomonadales	Pseudomonadaceae	Pseudomonas	Pseudomonas aeruginosa
GCA_900469185.1	Garrido-Oter-new	root soybean af	Proteobacteria	Alphaproteobacteria	Rhizobiales	Rhizobiaceae	Ensifer	Ensifer adhaerens
SAMN03449426	blackwell	soil	Proteobacteria	Gammaproteobacteria	Burkholderiales	Burkholderiaceae	Burkholderia	Burkholderia ubonensis
684063	patric	cold spring	Firmicutes	Bacilli	Paenibacillales	Paenibacillaceae	Paenibacillus_C	Paenibacillus_C algorifonticola
SAMN07661513	blackwell	homo sapien respiratori sampl	Proteobacteria	Gammaproteobacteria	Pseudomonadales	Pseudomonadaceae	Pseudomonas	Pseudomonas aeruginosa
SAMN09758777	blackwell	homo sapien sputum	Actinobacteriota	Actinomycetia	Mycobacteriales	Mycobacteriaceae	Mycobacterium	Mycobacterium gordonae
GCA_002933535.1	IMG_listed	host associ human	Actinobacteriota	Actinomycetia	Mycobacteriales	Mycobacteriaceae	Nocardia	Nocardia nova_B
2799112249	IMG_new_bacteria	environment aquat ocean marin sediment marin sediment	Actinobacteriota	Actinomycetia	Mycobacteriales	Micromonosporaceae	Micromonospora	Micromonospora sp004345505
SAMN04208710	blackwell	homo sapien	Proteobacteria	Gammaproteobacteria	Burkholderiales	Burkholderiaceae	Burkholderia	Burkholderia mallei
GCA_003955655.1	IMG_listed	host associ plant root root	Proteobacteria	Gammaproteobacteria	Burkholderiales	Burkholderiaceae	Variovorax	Variovorax paradoxus_A
SAMN04208759	blackwell	homo sapien	Proteobacteria	Gammaproteobacteria	Burkholderiales	Burkholderiaceae	Burkholderia	Burkholderia mallei
SAMN04277446	blackwell	glycin max	Proteobacteria	Alphaproteobacteria	Rhizobiales	Rhizobiaceae	Sinorhizobium	Sinorhizobium fredii
SAMN00766427	blackwell	medicago truncatula plant root nodul	Proteobacteria	Alphaproteobacteria	Rhizobiales	Rhizobiaceae	Sinorhizobium	Sinorhizobium meliloti
SAMN06462253	blackwell	homo sapien cf throat	Proteobacteria	Gammaproteobacteria	Burkholderiales	Burkholderiaceae	Burkholderia	Burkholderia vietnamiensis
2842030619	IMG_new_bacteria	environment terrestri soil soil	Proteobacteria	Alphaproteobacteria	Reyranellales	Reyranellaceae	Reyranella	Reyranella sp016467395
SAMN03449245	blackwell	soil	Proteobacteria	Gammaproteobacteria	Burkholderiales	Burkholderiaceae	Burkholderia	Burkholderia cenocepacia
28450.6	patric	melioidosi human homo sapien clinic	Proteobacteria	Gammaproteobacteria	Burkholderiales	Burkholderiaceae	Burkholderia	Burkholderia mallei
2918767335	IMG_new_bacteria	environment terrestri soil schachtman lab soil sampl	Proteobacteria	Gammaproteobacteria	Burkholderiales	Burkholderiaceae	Burkholderia	Burkholderia ambifaria
935546	patric	lotu sp	Proteobacteria	Alphaproteobacteria	Rhizobiales	Rhizobiaceae	Mesorhizobium	Mesorhizobium jarvisii
GCA_002814235.1	IMG_listed	environment terrestri soil soil	Proteobacteria	Gammaproteobacteria	Pseudomonadales	Pseudomonadaceae	Pseudomonas_E	Pseudomonas_E sp002814235
101571	patric	soil	Proteobacteria	Gammaproteobacteria	Burkholderiales	Burkholderiaceae	Burkholderia	Burkholderia ubonensis
2643221610	IMG_bacteria	arabidopsi root evolut	Proteobacteria	Alphaproteobacteria	Rhizobiales	Rhizobiaceae	Ensifer	Ensifer adhaerens
2838178608	IMG_new_bacteria	environment terrestri soil soil	Firmicutes	Bacilli	Paenibacillales	Paenibacillaceae	Paenibacillus	Paenibacillus cellulositrophicus_A
1.04958e+06	patric	marin sediment	Actinobacteriota	Actinomycetia	Mycobacteriales	Mycobacteriaceae	Rhodococcus	Rhodococcus qingshengii
GCA_003202285.1	IMG_listed	engin built environ wall colon mould	Actinobacteriota	Actinomycetia	Mycobacteriales	Pseudonocardiaceae	Saccharomonospora	Saccharomonospora muralis
396598	patric	terrestri maiz zea may isol rhizoplan sampl corn senesc root system cote saint andr franc rhizoplan sampl corn senesc root system	Proteobacteria	Gammaproteobacteria	Burkholderiales	Burkholderiaceae	Paraburkholderia	Paraburkholderia graminis
2772190673	IMG_bacteria	environment terrestri soil soil medic	Actinobacteriota	Actinomycetia	Streptomycetales	Streptomycetaceae	Streptomyces	Streptomyces sp000721275
2806310420	IMG_new_bacteria	host associ plant brachiaria grass	Proteobacteria	Alphaproteobacteria	Azospirillales	Azospirillaceae	Nitrospirillum	Nitrospirillum amazonense
SAMEA3642902	blackwell	leaf natur site air plant associ	Proteobacteria	Gammaproteobacteria	Burkholderiales	Burkholderiaceae	Pseudorhodoferax	Pseudorhodoferax sp001422365
2842229732	IMG_new_bacteria	host associ plant nodul root root nodul	Proteobacteria	Alphaproteobacteria	Rhizobiales	Rhizobiaceae	Rhizobium	Rhizobium leguminosarum
56730.5	patric	terrestri kidney bean phaseolu vulgari nodul agricultur field temperatur	Proteobacteria	Alphaproteobacteria	Rhizobiales	Rhizobiaceae	Rhizobium	Rhizobium yanglingense
GCA_009908295.1	IMG_listed	environment terrestri soil soil	Actinobacteriota	Actinomycetia	Mycobacteriales	Micromonosporaceae	Micromonospora	Micromonospora rubida
2.08239e+06	patric	isol rhizospher maiz northeastern franc rhizospher maiz	Proteobacteria	Gammaproteobacteria	Burkholderiales	Burkholderiaceae	Burkholderia	Burkholderia sp001522585
GCA_001654495.1	IMG_listed	host associ plant	Actinobacteriota	Actinomycetia	Streptomycetales	Streptomycetaceae	Streptomyces	Streptomyces sp001654495
GCA_003429565.1	IMG_listed	host associ plant rhizospher root rhizospher soil wheat soil	Actinobacteriota	Actinomycetia	Streptomycetales	Streptomycetaceae	Streptomyces	Streptomyces triticagri
GCA_001526645.1	IMG_listed	environment terrestri soil soil	Proteobacteria	Gammaproteobacteria	Burkholderiales	Burkholderiaceae	Burkholderia	Burkholderia ubonensis
2513237162	levy	symbiot host associ plant nodul root host plant root root nodul soil pisum sativum root nodul janow near lublin eastern poland non pathogen plant root	Proteobacteria	Alphaproteobacteria	Rhizobiales	Rhizobiaceae	Rhizobium	Rhizobium ruizarguesonis
SAMN03449594	blackwell	water	Proteobacteria	Gammaproteobacteria	Burkholderiales	Burkholderiaceae	Burkholderia	Burkholderia ubonensis
303.447	patric	isol soil sampl japan soil sampl soil	Proteobacteria	Gammaproteobacteria	Pseudomonadales	Pseudomonadaceae	Pseudomonas_E	Pseudomonas_E putida_H
2738543019	IMG_bacteria	host associ plant root populu populu root	Proteobacteria	Gammaproteobacteria	Burkholderiales	Burkholderiaceae	Variovorax	Variovorax sp003053685
1.12292e+06	patric	soil	Firmicutes	Bacilli	Paenibacillales	Paenibacillaceae	Paenibacillus_D	Paenibacillus_D daejeonensis
95486.3	patric	cystic fibrosi human homo sapien sputum	Proteobacteria	Gammaproteobacteria	Burkholderiales	Burkholderiaceae	Burkholderia	Burkholderia cenocepacia
2757320417	IMG_bacteria	host associ plant populu	Firmicutes	Bacilli	Paenibacillales	Paenibacillaceae	Cohnella	Cohnella sp003208555
GCA_011682045.1	IMG_listed	small stone	Proteobacteria	Gammaproteobacteria	Burkholderiales	Burkholderiaceae	Massilia	Massilia aquatica
SAMN03449478	blackwell	soil	Proteobacteria	Gammaproteobacteria	Burkholderiales	Burkholderiaceae	Burkholderia	Burkholderia ubonensis
2728369111	IMG_bacteria	soil zinc mine area environment	Proteobacteria	Alphaproteobacteria	Rhizobiales	Rhizobiaceae	Mesorhizobium	Mesorhizobium loti_A
GCA_011682185.1	IMG_listed	rock debri	Proteobacteria	Gammaproteobacteria	Burkholderiales	Burkholderiaceae	Massilia	Massilia rubra
SAMN03449389	blackwell	soil	Proteobacteria	Gammaproteobacteria	Burkholderiales	Burkholderiaceae	Burkholderia	Burkholderia ubonensis
SAMN03449682	blackwell	soil	Proteobacteria	Gammaproteobacteria	Burkholderiales	Burkholderiaceae	Burkholderia	Burkholderia ubonensis
1.43537e+06	patric	environment sampl	Proteobacteria	Gammaproteobacteria	Burkholderiales	Burkholderiaceae	Burkholderia	Burkholderia mallei
2510917030	levy	host associ plant rhizospher root rhizospher root nodul soil populu deltoid tree rhizospher tennesse	Proteobacteria	Alphaproteobacteria	Rhizobiales	Rhizobiaceae	Rhizobium	Rhizobium alamii
SAMN06462248	blackwell	homo sapien cf sputum	Proteobacteria	Gammaproteobacteria	Burkholderiales	Burkholderiaceae	Burkholderia	Burkholderia vietnamiensis
GCA_008572235.1	poyet	human gut healthi	Bacteroidota	Bacteroidia	Bacteroidales	Bacteroidaceae	Bacteroides	Bacteroides cellulosilyticus
106593	patric	water pool cave wind cave nation park water pool cave	Proteobacteria	Alphaproteobacteria	Rhizobiales	Rhizobiaceae	Ensifer	Ensifer adhaerens_B
1.05486e+06	patric	soil decompos organ matter soil	Actinobacteriota	Actinomycetia	Streptomycetales	Streptomycetaceae	Streptomyces	Streptomyces purpureus
SAMN03449655	blackwell	soil	Proteobacteria	Gammaproteobacteria	Burkholderiales	Burkholderiaceae	Burkholderia	Burkholderia ubonensis
640427104	levy	symbiot host associ plant host root nodul soil aeschynomen stem nodul aeschynomen sensitiva seneg non pathogen plant stem	Proteobacteria	Alphaproteobacteria	Rhizobiales	Xanthobacteraceae	Bradyrhizobium	Bradyrhizobium sp000026145
2519103196	IMG_bacteria	host associ human digest system anim gastrointestin tract host homo sapien human gastrointesitn tract ecolog evolut gastrointestin tract rectal	Bacteroidota	Bacteroidia	Bacteroidales	Bacteroidaceae	Bacteroides	Bacteroides ovatus
SAMN02360753	blackwell	environment isol	Proteobacteria	Gammaproteobacteria	Pseudomonadales	Pseudomonadaceae	Pseudomonas	Pseudomonas aeruginosa
652751	patric	isol rice paddi soil tokyo japan rice paddi soil agricultur soil	Proteobacteria	Alphaproteobacteria	Azospirillales	Azospirillaceae	Azospirillum	Azospirillum sp003116065
2772190773	IMG_bacteria	environment terrestri soil soil medic	Actinobacteriota	Actinomycetia	Streptomycetales	Streptomycetaceae	Streptomyces	Streptomyces globisporus_A
2603880186	levy	environment terrestri loam soil soil singl coloni isol	Proteobacteria	Gammaproteobacteria	Burkholderiales	Burkholderiaceae	Variovorax	Variovorax sp900115685
GCA_900465875.1	Garrido-Oter-new	insect insect af	Proteobacteria	Alphaproteobacteria	Rhizobiales	Rhizobiaceae	Rhizobium	Rhizobium sp900466475
1.66245e+06	patric	spong	Actinobacteriota	Actinomycetia	Streptomycetales	Streptomycetaceae	Streptomyces	Streptomyces griseoincarnatus
2537561814	levy	environment terrestri mud tidal flat	Bacteroidota	Bacteroidia	Cytophagales	Spirosomaceae	Fibrisoma	Fibrisoma limi
2756170246	IMG_bacteria	host associ plant nodul lotu corniculatu nodul	Proteobacteria	Alphaproteobacteria	Rhizobiales	Rhizobiaceae	Mesorhizobium	Mesorhizobium loti
2838054893	IMG_new_bacteria	host associ plant nodul root root nodul	Proteobacteria	Gammaproteobacteria	Burkholderiales	Burkholderiaceae	Variovorax	Variovorax guangxiensis
95486.2	patric	hostassoci cystic fibrosi human homo sapien sputum	Proteobacteria	Gammaproteobacteria	Burkholderiales	Burkholderiaceae	Burkholderia	Burkholderia cenocepacia
SAMN03449542	blackwell	soil	Proteobacteria	Gammaproteobacteria	Burkholderiales	Burkholderiaceae	Burkholderia	Burkholderia ubonensis
GCA_009829305.1	IMG_listed	host associ mammal human	Actinobacteriota	Actinomycetia	Mycobacteriales	Mycobacteriaceae	Nocardia	Nocardia sp009829295
2.06944e+06	patric	isol unexplor heritag site essenti natur product discoveri soil sediment temperatur	Actinobacteriota	Actinomycetia	Streptomycetales	Streptomycetaceae	Streptomyces	Streptomyces griseoincarnatus
SAMN08627989	blackwell	homo sapien sputum	Proteobacteria	Gammaproteobacteria	Burkholderiales	Burkholderiaceae	Burkholderia	Burkholderia cenocepacia
649990018	IMG_bacteria	free live soil biotechnolog	Actinobacteriota	Actinomycetia	Streptomycetales	Streptomycetaceae	Streptomyces	Streptomyces sp000213055
GCA_002111385.1	IMG_listed	host associ human	Proteobacteria	Gammaproteobacteria	Burkholderiales	Burkholderiaceae	Burkholderia	Burkholderia mallei
SAMN08628013	blackwell	homo sapien sputum	Proteobacteria	Gammaproteobacteria	Burkholderiales	Burkholderiaceae	Burkholderia	Burkholderia ambifaria
2654587785	IMG_bacteria	environment	Proteobacteria	Gammaproteobacteria	Pseudomonadales	Pseudomonadaceae	Pseudomonas_E	Pseudomonas_E sp001297125
2765235942	IMG_bacteria	host associ plant nodul root trifolium repen plant root nodul	Proteobacteria	Alphaproteobacteria	Rhizobiales	Rhizobiaceae	Rhizobium	Rhizobium sp001657485
SAMN03449508	blackwell	soil	Proteobacteria	Gammaproteobacteria	Burkholderiales	Burkholderiaceae	Burkholderia	Burkholderia ubonensis
1.48771e+06	patric	deep sea sediment	Actinobacteriota	Actinomycetia	Streptomycetales	Streptomycetaceae	Streptomyces	Streptomyces halstedii
GCA_012927125.1	IMG_listed	environment terrestri soil soil	Proteobacteria	Gammaproteobacteria	Burkholderiales	Burkholderiaceae	Paraburkholderia	Paraburkholderia sp012927125
2751185686	IMG_bacteria	host associ human blood circulatori system homo sapien blood medic	Firmicutes_A	Clostridia	Lachnospirales	Lachnospiraceae	Eisenbergiella	Eisenbergiella tayi
SAMN05722966	blackwell	phosphat buffer atmospher dust	Actinobacteriota	Actinomycetia	Mycobacteriales	Pseudonocardiaceae	Pseudonocardia	Pseudonocardia autotrophica
2919214978	IMG_new_bacteria	host associ fungi mycelium extrarad hypha	Proteobacteria	Alphaproteobacteria	Rhizobiales	Rhizobiaceae	Ensifer	Ensifer adhaerens_A
SAMN06335525	blackwell	mine area	Actinobacteriota	Actinomycetia	Actinomycetales	Kineosporiaceae	R-H-3	R-H-3 sp002198675
SAMN06462234	blackwell	homo sapien cf sputum	Proteobacteria	Gammaproteobacteria	Burkholderiales	Burkholderiaceae	Burkholderia	Burkholderia vietnamiensis
2718218254	IMG_bacteria	environment	Actinobacteriota	Actinomycetia	Mycobacteriales	Mycobacteriaceae	Rhodococcus	Rhodococcus qingshengii
GCA_001526955.1	IMG_listed	environment terrestri soil soil	Proteobacteria	Gammaproteobacteria	Burkholderiales	Burkholderiaceae	Burkholderia	Burkholderia ubonensis
SAMN07659460	blackwell	homo sapien clinic sampl	Actinobacteriota	Actinomycetia	Mycobacteriales	Mycobacteriaceae	Mycobacterium	Mycobacterium porcinum
28450.7	patric	melioidosi human homo sapien clinic	Proteobacteria	Gammaproteobacteria	Burkholderiales	Burkholderiaceae	Burkholderia	Burkholderia mallei
GCA_013114825.1	IMG_listed	host associ plant nodul root root nodul	Proteobacteria	Alphaproteobacteria	Rhizobiales	Xanthobacteraceae	Bradyrhizobium	Bradyrhizobium australiense
2806310631	IMG_new_bacteria	environment terrestri soil soil salt mine	Actinobacteriota	Actinomycetia	Mycobacteriales	Pseudonocardiaceae	Amycolatopsis_D	Amycolatopsis_D cihanbeyliensis
2731957753	IMG_bacteria	environment terrestri soil soil soil	Actinobacteriota	Actinomycetia	Mycobacteriales	Mycobacteriaceae	Nocardia	Nocardia flavorosea
101571	patric	soil	Proteobacteria	Gammaproteobacteria	Burkholderiales	Burkholderiaceae	Burkholderia	Burkholderia ubonensis
1.88557e+06	patric	acromyrmex echinatior isol acromyrmex echinatior ant gamboa panama acromyrmex echinatior ant gamboa panama	Actinobacteriota	Actinomycetia	Mycobacteriales	Pseudonocardiaceae	Pseudonocardia	Pseudonocardia sp001294645
2919713450	IMG_new_bacteria	host associ plant rhizospher root soil sorghum sweet sorghum soil	Actinobacteriota	Actinomycetia	Mycobacteriales	Mycobacteriaceae	Nocardia	Nocardia kruczakiae
2758568520	IMG_bacteria	host associ plant populu	Proteobacteria	Alphaproteobacteria	Rhizobiales	Rhizobiaceae	Mesorhizobium	Mesorhizobium sp003353565
334543	patric	aquat sea ice	Actinobacteriota	Actinomycetia	Mycobacteriales	Mycobacteriaceae	Rhodococcus	Rhodococcus qingshengii
SAMN03449660	blackwell	soil	Proteobacteria	Gammaproteobacteria	Burkholderiales	Burkholderiaceae	Burkholderia	Burkholderia ubonensis
1.39728e+06	patric	carnivor plant phytotelma	Proteobacteria	Gammaproteobacteria	Pseudomonadales	Pseudomonadaceae	Pseudomonas_E	Pseudomonas_E sp000633395
SAMN03449438	blackwell	soil	Proteobacteria	Gammaproteobacteria	Burkholderiales	Burkholderiaceae	Burkholderia	Burkholderia ubonensis
SAMN02360700	blackwell	sputum	Proteobacteria	Gammaproteobacteria	Pseudomonadales	Pseudomonadaceae	Pseudomonas	Pseudomonas aeruginosa
GCA_002111305.1	IMG_listed	host associ human	Proteobacteria	Gammaproteobacteria	Burkholderiales	Burkholderiaceae	Burkholderia	Burkholderia mallei
SAMN03449278	blackwell	soil	Proteobacteria	Gammaproteobacteria	Burkholderiales	Burkholderiaceae	Burkholderia	Burkholderia anthina_A
2901100504	IMG_new_bacteria	environment aquat intertid zone marin sediment sediment tidal flat sediment	Firmicutes	Bacilli	Paenibacillales	Paenibacillaceae	Paenibacillus_Z	Paenibacillus_Z sacheonensis
SAMN09232695	blackwell	cicer arietinum root nodul	Proteobacteria	Gammaproteobacteria	Burkholderiales	Burkholderiaceae	Paraburkholderia	Paraburkholderia sp000148685
GCA_005280315.1	IMG_listed	mixtur soil sewag sludg compost	Proteobacteria	Gammaproteobacteria	Burkholderiales	Burkholderiaceae	Pseudoduganella	Pseudoduganella umbonata
1.44561e+06	patric	special intertid sediment	Actinobacteriota	Actinomycetia	Mycobacteriales	Pseudonocardiaceae	Sciscionella	Sciscionella sp000737195
SAMN04208575	blackwell	homo sapien	Proteobacteria	Gammaproteobacteria	Burkholderiales	Burkholderiaceae	Burkholderia	Burkholderia mallei
SAMN03449459	blackwell	soil	Proteobacteria	Gammaproteobacteria	Burkholderiales	Burkholderiaceae	Burkholderia	Burkholderia ubonensis
SAMN07658704	blackwell	homo sapien clinic sampl	Actinobacteriota	Actinomycetia	Mycobacteriales	Mycobacteriaceae	Mycobacterium	Mycobacterium gordonae
2788499838	IMG_new_bacteria	host associ plant lodgepol pine tissu	Actinobacteriota	Actinomycetia	Mycobacteriales	Mycobacteriaceae	Rhodococcus	Rhodococcus erythropolis
488730	patric	soil	Proteobacteria	Gammaproteobacteria	Burkholderiales	Burkholderiaceae	Burkholderia	Burkholderia metallica
2537562250	levy	symbiot host associ plant host rhizospher rhizospher colon endophyt bacterium isol yellow lupin	Proteobacteria	Gammaproteobacteria	Burkholderiales	Burkholderiaceae	Burkholderia	Burkholderia sp001522585
2802428832	IMG_new_bacteria	environment aquat ocean marin sediment marin sediment	Actinobacteriota	Actinomycetia	Mycobacteriales	Micromonosporaceae	Micromonospora	Micromonospora aurantiaca
2838742623	IMG_new_bacteria	host associ plant nodul root root nodul	Proteobacteria	Alphaproteobacteria	Rhizobiales	Rhizobiaceae	Rhizobium	Rhizobium leguminosarum
1.63785e+06	patric	soil	Proteobacteria	Gammaproteobacteria	Burkholderiales	Burkholderiaceae	Burkholderia	Burkholderia diffusa
101572	patric	soil	Proteobacteria	Gammaproteobacteria	Burkholderiales	Burkholderiaceae	Burkholderia	Burkholderia ubonensis
GCA_003435045.1	zou	homo sapien gut stool anaerob healthi	Firmicutes_A	Clostridia	Lachnospirales	Lachnospiraceae	Hungatella	Hungatella effluvii
1.43599e+06	patric	human homo sapien clinic isol	Proteobacteria	Gammaproteobacteria	Burkholderiales	Burkholderiaceae	Burkholderia	Burkholderia mallei
1.40255e+06	patric	human homo sapien eye	Proteobacteria	Gammaproteobacteria	Pseudomonadales	Pseudomonadaceae	Pseudomonas	Pseudomonas aeruginosa
2928064002	IMG_new_bacteria	host associ plant rhizospher root sorghum energi sorghum rhizospher	Proteobacteria	Gammaproteobacteria	Burkholderiales	Burkholderiaceae	Variovorax	Variovorax paradoxus_A
644736401	levy	symbiot environment aquat intertid zone marin host plant root root nodul soil livadi beach serifo cyclad greec non pathogen beach	Proteobacteria	Alphaproteobacteria	Rhizobiales	Rhizobiaceae	Rhizobium	Rhizobium leguminosarum_J
GCA_004798725.1	IMG_listed	sludg	Proteobacteria	Gammaproteobacteria	Burkholderiales	Burkholderiaceae	Cupriavidus	Cupriavidus necator
71995.3	patric	festuca rubra isol surfac steril aerial plant tissu festuca rubra l grown grassland manag experiment field surfac steril aerial plant tissu festuca rubra l	Firmicutes	Bacilli	Paenibacillales	Paenibacillaceae	Paenibacillus	Paenibacillus lautus
SAMN03449199	blackwell	soil	Proteobacteria	Gammaproteobacteria	Burkholderiales	Burkholderiaceae	Burkholderia	Burkholderia ubonensis
1.78107e+06	patric	isol aquat sourc botan garden citi hamburg germani water rainwat tap botan garden hamburg	Proteobacteria	Gammaproteobacteria	Burkholderiales	Burkholderiaceae	Duganella	Duganella sp000335815
SAMN04208673	blackwell	environment	Proteobacteria	Gammaproteobacteria	Burkholderiales	Burkholderiaceae	Burkholderia	Burkholderia mallei
1.23246e+06	patric	healthi human homo sapien gnotobiot mice colon human microbiota enrich treg induc strain human faecal sampl	Firmicutes_A	Clostridia	Lachnospirales	Lachnospiraceae	Eisenbergiella	Eisenbergiella tayi
2523533511	levy	free live host associ insecta soil terrestri sirex noctillo sirex noctilio organ bodi gut	Actinobacteriota	Actinomycetia	Streptomycetales	Streptomycetaceae	Streptomyces	Streptomyces sp000177195
2523533609	IMG_bacteria	host associ human host human homo sapien respiratori secret cf patient catalas posit geba kmg tree life airway respiratori tract	Proteobacteria	Alphaproteobacteria	DSM-16000	Inquilinaceae	Inquilinus	Inquilinus limosus
GCA_003347665.1	IMG_listed	root noudul	Proteobacteria	Alphaproteobacteria	Rhizobiales	Beijerinckiaceae	Microvirga	Microvirga calopogonii
2582581308	levy	populu root endospher	Proteobacteria	Alphaproteobacteria	Rhizobiales	Rhizobiaceae	Rhizobium	Rhizobium lusitanum
2517093000	levy	symbiot host associ plant nodul root host plant root root nodul soil trifolium michelianum savi cv paradana root nodul non pathogen plant root	Proteobacteria	Alphaproteobacteria	Rhizobiales	Rhizobiaceae	Rhizobium	Rhizobium leguminosarum_J
287.409	patric	comun adquir pneumonia human homo sapien blood	Proteobacteria	Gammaproteobacteria	Pseudomonadales	Pseudomonadaceae	Pseudomonas	Pseudomonas aeruginosa
GCA_003285005.1	IMG_listed	pu er tea	Firmicutes	Bacilli	Paenibacillales	NBRC-103111	YN15	YN15 sp003285005
GCA_001532785.1	IMG_listed	environment terrestri soil soil	Proteobacteria	Gammaproteobacteria	Burkholderiales	Burkholderiaceae	Burkholderia	Burkholderia ubonensis
101571	patric	soil	Proteobacteria	Gammaproteobacteria	Burkholderiales	Burkholderiaceae	Burkholderia	Burkholderia ubonensis
2596583624	IMG_bacteria	environment terrestri sand soil coastal sand	Bacteroidota	Bacteroidia	Cytophagales	Cyclobacteriaceae	Ohtaekwangia	Ohtaekwangia sp902168205
68178.3	patric	soil	Actinobacteriota	Actinomycetia	Streptomycetales	Streptomycetaceae	Kitasatospora	Kitasatospora aureofaciens
1.21009e+06	patric	cave	Actinobacteriota	Actinomycetia	Mycobacteriales	Mycobacteriaceae	Nocardia	Nocardia speluncae
SAMN03449535	blackwell	soil	Proteobacteria	Gammaproteobacteria	Burkholderiales	Burkholderiaceae	Burkholderia	Burkholderia ubonensis
287.264	patric	infect human homo sapien wound	Proteobacteria	Gammaproteobacteria	Pseudomonadales	Pseudomonadaceae	Pseudomonas	Pseudomonas aeruginosa
1.43788e+06	patric	permafrost soil	Proteobacteria	Gammaproteobacteria	Pseudomonadales	Pseudomonadaceae	Pseudomonas	Pseudomonas nitroreducens
SAMN07659014	blackwell	homo sapien clinic sampl	Actinobacteriota	Actinomycetia	Mycobacteriales	Mycobacteriaceae	Mycobacterium	Mycobacterium paragordonae
2513237100	IMG_bacteria	biotechnolog	Actinobacteriota	Actinomycetia	Streptomycetales	Streptomycetaceae	Streptomyces	Streptomyces halstedii
SAMN06462251	blackwell	homo sapien cf sputum	Proteobacteria	Gammaproteobacteria	Burkholderiales	Burkholderiaceae	Burkholderia	Burkholderia vietnamiensis
GCA_001533285.1	IMG_listed	environment terrestri soil soil	Proteobacteria	Gammaproteobacteria	Burkholderiales	Burkholderiaceae	Burkholderia	Burkholderia ubonensis
SAMN03449403	blackwell	homo sapien non cf tumor irradi	Proteobacteria	Gammaproteobacteria	Burkholderiales	Burkholderiaceae	Burkholderia	Burkholderia vietnamiensis
SAMN03449645	blackwell	soil	Proteobacteria	Gammaproteobacteria	Burkholderiales	Burkholderiaceae	Burkholderia	Burkholderia stagnalis
82633.8	patric	corn field soil terrestri	Proteobacteria	Gammaproteobacteria	Burkholderiales	Burkholderiaceae	Cupriavidus	Cupriavidus pauculus_B
GCA_001528385.1	IMG_listed	environment terrestri soil soil	Proteobacteria	Gammaproteobacteria	Burkholderiales	Burkholderiaceae	Burkholderia	Burkholderia ubonensis
2.07059e+06	patric	groundwat	Proteobacteria	Gammaproteobacteria	Pseudomonadales	Pseudomonadaceae	Pseudomonas_E	Pseudomonas_E mandelii
2718217782	IMG_bacteria	host associ human sputum respiratori system homo sapien	Proteobacteria	Gammaproteobacteria	Burkholderiales	Burkholderiaceae	Burkholderia	Burkholderia mallei
47716.3	patric	soil	Actinobacteriota	Actinomycetia	Streptomycetales	Streptomycetaceae	Streptomyces	Streptomyces papulosus
2852736999	IMG_new_bacteria	engin solid wast compost unknown materi atmospher compost facil	Actinobacteriota	Actinomycetia	Streptosporangiales	Streptosporangiaceae	Nocardiopsis_A	Nocardiopsis_A composta
28450.6	patric	melioidosi human homo sapien	Proteobacteria	Gammaproteobacteria	Burkholderiales	Burkholderiaceae	Burkholderia	Burkholderia mallei
2778260945	IMG_bacteria	environment terrestri soil soil soil	Actinobacteriota	Actinomycetia	Streptosporangiales	Streptosporangiaceae	Thermomonospora	Thermomonospora umbrina
SAMEA2066353	blackwell	environment	Proteobacteria	Gammaproteobacteria	Burkholderiales	Burkholderiaceae	Burkholderia	Burkholderia mallei
2806310404	IMG_new_bacteria	environment aquat ocean marin sediment marin sediment	Actinobacteriota	Actinomycetia	Mycobacteriales	Micromonosporaceae	Micromonospora	Micromonospora noduli
1.92222e+06	patric	marin spong sea water ocean	Proteobacteria	Alphaproteobacteria	Rhizobiales	Stappiaceae	Roseibium	Roseibium album
1.53562e+06	patric	isol dessic pond period nutrient enrich pond water enrich phosphoru nitrogen desert	Proteobacteria	Gammaproteobacteria	Pseudomonadales	Pseudomonadaceae	Pseudomonas_E	Pseudomonas_E fluorescens
1.43421e+06	patric	environment sampl	Proteobacteria	Gammaproteobacteria	Burkholderiales	Burkholderiaceae	Burkholderia	Burkholderia mallei
2926174233	IMG_new_bacteria	environment terrestri soil soil sampl	Proteobacteria	Gammaproteobacteria	Burkholderiales	Burkholderiaceae	Variovorax	Variovorax paradoxus_C
2775507266	IMG_bacteria	symbiot host associ plant rhizoplan host plant root root nodul phaseolu vulgari nodul common bean agricultur root nodul bacteria rnb plant root	Proteobacteria	Alphaproteobacteria	Rhizobiales	Rhizobiaceae	Rhizobium	Rhizobium freirei
28450.2	patric	melioidosi chronic melioidosi human homo sapien cystic fibrosi lung	Proteobacteria	Gammaproteobacteria	Burkholderiales	Burkholderiaceae	Burkholderia	Burkholderia mallei
SAMN04053796	blackwell	root nodul phaseolu vulgari root nodul	Proteobacteria	Alphaproteobacteria	Rhizobiales	Rhizobiaceae	Rhizobium	Rhizobium acidisoli
180332	patric	fecal materi	Firmicutes_A	Clostridia	Lachnospirales	Lachnospiraceae	Robinsoniella	Robinsoniella peoriensis
SAMD00041172	blackwell	soil	Actinobacteriota	Actinomycetia	Mycobacteriales	Mycobacteriaceae	Mycobacterium	Mycobacterium brisbanense
1.24947e+06	patric	human homo sapien post mortem brain	Proteobacteria	Gammaproteobacteria	Burkholderiales	Burkholderiaceae	Burkholderia	Burkholderia mallei
GCA_000632475.2	IMG_listed	free live rhizospher root rhizospher	Proteobacteria	Alphaproteobacteria	Azospirillales	Azospirillaceae	Azospirillum	Azospirillum baldaniorum
SAMN07658998	blackwell	homo sapien clinic sampl	Actinobacteriota	Actinomycetia	Mycobacteriales	Mycobacteriaceae	Mycobacterium	Mycobacterium gordonae
1896.4	patric	soil pacif island	Actinobacteriota	Actinomycetia	Streptomycetales	Streptomycetaceae	Streptomyces	Streptomyces bikiniensis
GCA_009020885.1	poyet	human gut healthi	Bacteroidota	Bacteroidia	Bacteroidales	Bacteroidaceae	Bacteroides	Bacteroides thetaiotaomicron
SAMN06462231	blackwell	homo sapien right chest tube fluid	Proteobacteria	Gammaproteobacteria	Burkholderiales	Burkholderiaceae	Burkholderia	Burkholderia vietnamiensis
638341041	IMG_bacteria	free live bacteremia melioidosi pneumonia host associ heterotroph host soil homo sapien non pathogen anim pathogen biothreat human pathogen medic	Proteobacteria	Gammaproteobacteria	Burkholderiales	Burkholderiaceae	Burkholderia	Burkholderia mallei
GCA_014302995.1	IMG_listed	environment terrestri soil soil	Proteobacteria	Gammaproteobacteria	Burkholderiales	Burkholderiaceae	Variovorax	Variovorax sp014302995
GCA_009801115.1	IMG_listed	environment terrestri soil soil	Bacteroidota	Bacteroidia	Cytophagales	Spirosomaceae	Dyadobacter	Dyadobacter sp009801115
2757320415	IMG_bacteria	host associ plant populu	Proteobacteria	Alphaproteobacteria	Rhizobiales	Rhizobiaceae	Ensifer	Ensifer sp001429285
2838661181	IMG_new_bacteria	host associ plant nodul root root nodul	Proteobacteria	Alphaproteobacteria	Rhizobiales	Rhizobiaceae	Rhizobium	Rhizobium mongolense
GCA_001530255.1	IMG_listed	environment terrestri soil soil	Proteobacteria	Gammaproteobacteria	Burkholderiales	Burkholderiaceae	Burkholderia	Burkholderia ubonensis
GCA_012641475.1	IMG_listed	environment aquat marin seawat	Bacteroidota	Bacteroidia	Cytophagales	Flammeovirgaceae	Flammeovirga	Flammeovirga sp012641475
2513237086	levy	symbiot host associ plant nodul root host plant root root nodul soil medicago sativa erlangen non pathogen plant root	Proteobacteria	Alphaproteobacteria	Rhizobiales	Rhizobiaceae	Sinorhizobium	Sinorhizobium meliloti
2585427530	levy	populu root endospher	Proteobacteria	Alphaproteobacteria	Rhizobiales	Rhizobiaceae	Rhizobium	Rhizobium lusitanum
GCA_002111365.1	IMG_listed	host associ human	Proteobacteria	Gammaproteobacteria	Burkholderiales	Burkholderiaceae	Burkholderia	Burkholderia mallei
28450.5	patric	melioidosi human homo sapien	Proteobacteria	Gammaproteobacteria	Burkholderiales	Burkholderiaceae	Burkholderia	Burkholderia mallei
1.6718e+06	patric	kidney bean phaseolu vulgari soil amazonia	Proteobacteria	Alphaproteobacteria	Rhizobiales	Rhizobiaceae	Rhizobium	Rhizobium ecuadorense
2827971030	IMG_new_bacteria	host associ plant seawe digenea simplex	Bacteroidota	Bacteroidia	Cytophagales	Flammeovirgaceae	Flammeovirga	Flammeovirga yaeyamensis
SAMN03449509	blackwell	soil	Proteobacteria	Gammaproteobacteria	Burkholderiales	Burkholderiaceae	Burkholderia	Burkholderia ubonensis
SAMN04208558	blackwell	anim	Proteobacteria	Gammaproteobacteria	Burkholderiales	Burkholderiaceae	Burkholderia	Burkholderia mallei
GCA_005937855.2	IMG_listed	environment terrestri soil soil	Proteobacteria	Gammaproteobacteria	Burkholderiales	Burkholderiaceae	Burkholderia	Burkholderia ambifaria
SAMN04128704	blackwell	burn	Proteobacteria	Gammaproteobacteria	Pseudomonadales	Pseudomonadaceae	Pseudomonas	Pseudomonas aeruginosa
483937	patric	rice oryza sativa isol iron sensit rice cultivar rice cultivar br irga	Firmicutes	Bacilli	Paenibacillales	Paenibacillaceae	Paenibacillus	Paenibacillus riograndensis
SAMN04208774	blackwell	homo sapien	Proteobacteria	Gammaproteobacteria	Burkholderiales	Burkholderiaceae	Burkholderia	Burkholderia mallei
1.12068e+06	patric	rock	Firmicutes	Bacilli	Paenibacillales	Paenibacillaceae	Paenibacillus	Paenibacillus sp001860525
2731957580	IMG_bacteria	environment aquat lentic freshwat aquat fresh water sediment lake sediment sediment	Actinobacteriota	Actinomycetia	Mycobacteriales	Mycobacteriaceae	Mycobacterium	Mycobacterium chlorophenolicum
SAMN03449475	blackwell	soil	Proteobacteria	Gammaproteobacteria	Burkholderiales	Burkholderiaceae	Burkholderia	Burkholderia ubonensis
SAMN06011430	blackwell	papuan mountain pigeon	Actinobacteriota	Actinomycetia	Mycobacteriales	Mycobacteriaceae	Mycobacterium	Mycobacterium porcinum
GCA_003264445.1	IMG_listed	host associ nodul	Actinobacteriota	Actinomycetia	Mycobacteriales	Micromonosporaceae	Micromonospora	Micromonospora saelicesensis
GCA_012999535.1	IMG_listed	environment terrestri soil soil	Actinobacteriota	Actinomycetia	Streptosporangiales	Streptosporangiaceae	Microbispora	Microbispora sp012999535
GCA_009708175.1	IMG_listed	environment terrestri paddi field soil soil soil paddi field	Actinobacteriota	Actinomycetia	Mycobacteriales	Mycobacteriaceae	Nocardia	Nocardia sp009708175
SAMN09233168	blackwell	cicer arietinum root nodul	Proteobacteria	Alphaproteobacteria	Rhizobiales	Rhizobiaceae	Mesorhizobium	Mesorhizobium ciceri
2522125168	levy	host associ plant rhizospher root aquat rhizospher soil rhizospher soil turf grass irrig reclaim water catalas posit vancomycin resist soil	Bacteroidota	Bacteroidia	Cytophagales	Spirosomaceae	Dyadobacter	Dyadobacter beijingensis
2728369519	IMG_bacteria	host associ fungi wall paper outer hous wall colon mould	Actinobacteriota	Actinomycetia	Streptosporangiales	Streptosporangiaceae	Murinocardiopsis	Murinocardiopsis flavida
GCA_002111185.1	IMG_listed	host associ human	Proteobacteria	Gammaproteobacteria	Burkholderiales	Burkholderiaceae	Burkholderia	Burkholderia mallei
SAMN03023795	blackwell	human clinic	Proteobacteria	Gammaproteobacteria	Burkholderiales	Burkholderiaceae	Burkholderia	Burkholderia mallei
GCA_900466345.1	Garrido-Oter-new	root corn af	Proteobacteria	Alphaproteobacteria	Rhizobiales	Rhizobiaceae	Rhizobium	Rhizobium sp900466475
101571	patric	soil	Proteobacteria	Gammaproteobacteria	Burkholderiales	Burkholderiaceae	Burkholderia	Burkholderia ubonensis
101571	patric	water	Proteobacteria	Gammaproteobacteria	Burkholderiales	Burkholderiaceae	Burkholderia	Burkholderia ubonensis
GCA_003952425.1	IMG_listed	host associ plant nodul root root nodul root nodul	Proteobacteria	Alphaproteobacteria	Rhizobiales	Rhizobiaceae	Mesorhizobium	Mesorhizobium sp003952425
2558860141	IMG_bacteria	environment terrestri soil soil mediterranean grassland soil grassland	Actinobacteriota	Actinomycetia	Mycobacteriales	Micromonosporaceae	EFPC-2
2619619011	IMG_bacteria	environment terrestri soil humic soil	Actinobacteriota	Actinomycetia	Mycobacteriales	Micromonosporaceae	Micromonospora	Micromonospora aurantiaca
2767802351	IMG_bacteria	host associ plant oryza sativa	Proteobacteria	Alphaproteobacteria	Rhizobiales	Rhizobiaceae	Ensifer	Ensifer adhaerens
SAMN08928234	blackwell	homo sapien	Proteobacteria	Gammaproteobacteria	Pseudomonadales	Pseudomonadaceae	Pseudomonas	Pseudomonas aeruginosa
1.437e+06	patric	human homo sapien clinic isol	Proteobacteria	Gammaproteobacteria	Burkholderiales	Burkholderiaceae	Burkholderia	Burkholderia mallei
SAMN06473478	blackwell	homo sapien sputum	Proteobacteria	Gammaproteobacteria	Burkholderiales	Burkholderiaceae	Burkholderia	Burkholderia mallei
GCA_003367175.1	IMG_listed	environment terrestri temper forest soil forest soil miner soil	Proteobacteria	Gammaproteobacteria	Burkholderiales	Burkholderiaceae	Trinickia	Trinickia dinghuensis
2918807896	IMG_new_bacteria	environment terrestri soil schachtman lab soil sampl	Proteobacteria	Gammaproteobacteria	Burkholderiales	Burkholderiaceae	Paraburkholderia	Paraburkholderia terricola
GCA_900467735.1	Garrido-Oter-new	root oat af	Proteobacteria	Alphaproteobacteria	Rhizobiales	Rhizobiaceae	Rhizobium	Rhizobium sp900466475
2513237138	levy	symbiot host associ plant nodul root host plant root root nodul soil medicago sativa corval oregon non pathogen plant root	Proteobacteria	Alphaproteobacteria	Rhizobiales	Rhizobiaceae	Rhizobium	Rhizobium favelukesii
1.20673e+06	patric	lung abscess nocardiosi immunocompromis human homo sapien lung abscess	Actinobacteriota	Actinomycetia	Mycobacteriales	Mycobacteriaceae	Nocardia	Nocardia exalbida
GCA_004138325.1	IMG_listed	environment terrestri soil contamin soil	Bacteroidota	Bacteroidia	Cytophagales	Spirosomaceae	Spirosoma	Spirosoma sordidisoli
GCA_900469595.1	Garrido-Oter-new	soil soil af	Proteobacteria	Alphaproteobacteria	Rhizobiales	Rhizobiaceae	Ensifer	Ensifer sp900469595
1.63784e+06	patric	soil	Proteobacteria	Gammaproteobacteria	Burkholderiales	Burkholderiaceae	Burkholderia	Burkholderia diffusa
36773.3	patric	soil	Proteobacteria	Gammaproteobacteria	Burkholderiales	Burkholderiaceae	Caballeronia	Caballeronia fortuita
SAMN08225710	blackwell	spong	Actinobacteriota	Actinomycetia	Streptomycetales	Streptomycetaceae	Streptomyces	Streptomyces albidoflavus
2622736606	IMG_bacteria	environment terrestri soil soil soil	Actinobacteriota	Actinomycetia	Mycobacteriales	Micromonosporaceae	Micromonospora	Micromonospora peucetia
2744054952	IMG_bacteria	host associ human homo sapien	Proteobacteria	Gammaproteobacteria	Burkholderiales	Burkholderiaceae	Caballeronia	Caballeronia turbans
2806310405	IMG_new_bacteria	host associ plant digitaria grass	Proteobacteria	Alphaproteobacteria	Azospirillales	Azospirillaceae	Azospirillum	Azospirillum baldaniorum
SAMN03225389	blackwell	homo sapien sputum	Actinobacteriota	Actinomycetia	Mycobacteriales	Mycobacteriaceae	Mycobacterium	Mycobacterium gordonae_B
GCA_009176685.1	IMG_listed	host associ plant	Proteobacteria	Alphaproteobacteria	Rhizobiales	Xanthobacteraceae	Bradyrhizobium	Bradyrhizobium ottawaense
GCA_003598715.1	IMG_listed	environment terrestri soil soil	Actinobacteriota	Actinomycetia	Mycobacteriales	Mycobacteriaceae	Nocardia	Nocardia panacis
2643221498	levy	host associ plant arabidopsi thaliana plant root	Proteobacteria	Gammaproteobacteria	Burkholderiales	Burkholderiaceae	Variovorax	Variovorax guangxiensis
GCA_002223285.1	IMG_listed	host associ human sputum respiratori system sputum	Proteobacteria	Gammaproteobacteria	Burkholderiales	Burkholderiaceae	Burkholderia	Burkholderia anthina_A
SAMN04599301	blackwell	homo sapien patient cf cystic fibrosi lung	Proteobacteria	Gammaproteobacteria	Burkholderiales	Burkholderiaceae	Burkholderia	Burkholderia mallei
2918849986	IMG_new_bacteria	environment terrestri soil schachtman lab soil sampl	Proteobacteria	Gammaproteobacteria	Burkholderiales	Burkholderiaceae	Paraburkholderia	Paraburkholderia terricola
SAMN03449322	blackwell	soil	Proteobacteria	Gammaproteobacteria	Burkholderiales	Burkholderiaceae	Burkholderia	Burkholderia ubonensis
649633001	levy	free live opportunist infect environment terrestri soil host soil soil contamin polychlorin biphenyl pcb contamin	Proteobacteria	Gammaproteobacteria	Burkholderiales	Burkholderiaceae	Achromobacter	Achromobacter xylosoxidans_B
SAMN07658362	blackwell	homo sapien clinic sampl	Actinobacteriota	Actinomycetia	Mycobacteriales	Mycobacteriaceae	Mycobacterium	Mycobacterium paragordonae
SAMEA2064189	blackwell	human	Proteobacteria	Gammaproteobacteria	Burkholderiales	Burkholderiaceae	Burkholderia	Burkholderia mallei
GCA_003722235.1	IMG_listed	host associ root nodul	Proteobacteria	Alphaproteobacteria	Rhizobiales	Rhizobiaceae	Mesorhizobium	Mesorhizobium japonicum
2516653047	levy	symbiot host plant root root nodul soil non pathogen plant root	Proteobacteria	Alphaproteobacteria	Rhizobiales	Rhizobiaceae	Rhizobium	Rhizobium laguerreae
1.38559e+06	patric	soil	Proteobacteria	Gammaproteobacteria	Burkholderiales	Burkholderiaceae	Burkholderia	Burkholderia oklahomensis
2751185798	IMG_bacteria	environment	Proteobacteria	Gammaproteobacteria	Burkholderiales	Burkholderiaceae	Massilia	Massilia sp000759615
[truncated: 70,080 more rows]
