# Supplementary material for: A comprehensive catalogue of receptor-binding domains in extracellular contractile injection systems
Source: Nat Commun. 2026 Jan 22;17:1939. doi: 10.1038/s41467-026-68710-y (PMC12923769; doi:10.1038/s41467-026-68710-y)
Supplement: Supplementary file 6 — Source Data [file 41467_2026_68710_MOESM6_ESM.zip]

Archive with 14 entries (14 files):
- Source_data/Panel_4A_S6F_clustered_fiber_domains_analysis.txt
- Source_data/Panel_3D_combined_domain_results_cath_format_for_domain_network.txt
- Source_data/Panel_S2A_gene_per_cluster_report.txt
- Source_data/Panel_S2A_combined_eBAP_clust_genome_gene.tsv
- Source_data/Panel_S2B_merged_clust_genome_gene_ebap_phylum.tsv
- Source_data/Panel_3C_first_upstream
- Source_data/Panel_4A_S6F_clustered_fiber_domains_analysis_listed.txt
- Source_data/Panel_3A_taxonomy_iTOL_stripe_mask.txt
- Source_data/Panel_3C_second_upstream
- Source_data/Panel_S2B_phyla_enrichment_test.tsv
- Source_data/Panel_S6CD_fiber_length_agnstrom_with_bulkiness.tsv
- Source_data/Panel_3B_taxonomy_for_eBAPs
- Source_data/Panel_3A_Afp8_Phylogenetic_iTOL_tree_file_fiber_containing_eCIS
- Source_data/Source Data.xlsx
