# Supplementary material for: A comprehensive catalogue of receptor-binding domains in extracellular contractile injection systems
Source: Nat Commun. 2026 Jan 22;17:1939. doi: 10.1038/s41467-026-68710-y (PMC12923769; doi:10.1038/s41467-026-68710-y)
Supplement: Supplementary file 6 — Source Data [file 41467_2026_68710_MOESM6_ESM.zip › Source_data/Panel_4A_S6F_clustered_fiber_domains_analysis.txt]

Cluster	Total_Members	Avg_Chain_Length
2727775979_12_595	194	476.97
LGSI01000049_64_141_401	157	256.85
CP041335.1_2995_5_399	94	314.14
SAMN03475966.contig00028_29_24_95	80	58.17
CP027062_871_41_252	74	224.62
2616666197_6_33	66	27.64
2741421673_7_185	53	188.96
WNKF01000001.1_175_4_532	48	507.25
2608478663_388_486	47	119.17
WBXO01000008.1_27_10_379	46	361.93
2732500931_220_416	45	230.51
CP015199_3277_592_668	43	75.84
CP018812_401_136_341	41	179.59
RAWM01000031.1_1_877_986	39	123.92
SAMEA3545340.contig00007_23_518_588	34	73.03
JAAIYA010000017.1_51_9_407	32	411.69
JOCF01000003_87_395_489	31	100.71
VWSF01000003.1_376_7_1206	30	935.17
2501024433_175_405	25	207.6
2676880523_214_559	25	362.36
CP040896.1_3312_7_868	24	818.92
2778084543_467_1061	22	601.14
2667905836_46_603	22	517.41
JAAOLF020000004.1_4500_3_287	22	271.09
2752992207_19_858	21	784.76
AMWD01000002_677_301_469	19	165.74
2756758606_448_1438	17	893.53
2543455435_887_976	17	86.29
2583688880_6_33	16	27.88
2508595896_2_595	16	520.69
2821263866_7_419	16	447.44
AOTL01000005_189_1004_1189	16	198.19
MCVQ01000058.1_55_472_1137	15	649.67
ARFR01000095_108_126_242	15	109.6
QUSW01000010.1_21_7_653	15	527.53
2558013812_7_348	15	343.33
2928268804_828_923	15	110.47
SMNZ01000003.1_511_61_600	15	520.47
SAMN07658361.contig00031_11_637_813	15	174.6
JNWJ01000056_8_305_388	14	87.93
WXYH01000391.1_16_3_1145	14	903.0
NGNS01000018.1_42_204_894	14	679.0
2623170773_676_732	13	67.62
PDZJ01000001_893_174_266	13	89.54
FCOG01000072_18_209_625	13	386.69
2768696756_856_1035	12	176.83
2739056961_22_274	12	233.75
OMKA01000023_223_974_1116	12	164.67
WHJH01000010.1_70_78_770	12	570.0
651046553_500_784	12	320.83
CBTB010000098_75_91_118	12	29.42
2598005697_43_231	11	184.45
SZQA01000006.1_124_60_209	11	136.45
651046553_539_609	11	78.09
2926318509_398_432	11	35.0
SAMEA3731258.contig00002_240_12_784	10	1044.0
LOYE01000005_73_98_154	10	58.1
2566041438_132_200	10	74.0
CP028843_3838_191_304	10	130.7
2752969741_786_909	10	123.3
SAMN03732699.contig00021_80_335_409	10	88.9
2753671046_862_943	9	85.44
SAMD00064386.contig00002_359_410_608	9	194.22
CP050460.1_1191_1217_1280	9	71.0
POSP01000003.1_1457_614_1036	9	419.89
NXGV01000001.1_1854_540_1166	9	590.89
2523455868_846_936	9	91.78
2802467990_278_487	8	210.75
2509384348_1164_1246	8	72.0
2517433185_1288_1336	8	52.5
2571097464_9_205	8	189.0
JOJL01000002.1_334_237_406	8	165.75
637820512_14_444	8	424.75
637820512_102_164	8	72.62
RSED01000016.1_37_494_1046	8	525.5
LEKS01000019_53_702_895	8	186.88
MUNQ01000020.1_92_526_738	8	189.0
2712710611_6_31	8	26.5
2587727541_77_307	8	227.5
KQ948425.1_242_578_803	8	214.38
AUMK01000016_58_637_808	8	177.12
PUJW01000005.1_87_167_254	8	85.5
CP033381.1_4186_11_1216	8	1148.88
CP033381.1_4187_449_560	8	115.0
CP033811.1_2738_1120_1177	8	79.25
CP040899.1_1655_93_160	7	68.43
JRKJ01000008_182_6_387	7	313.71
SAMEA3642905.contig00006_93_456_593	7	135.29
2599716497_1035_1117	7	83.14
KB903294.1_522_226_316	7	92.57
651046553_1067_1211	7	155.29
2740006792_973_1143	7	173.86
CP022187_596_582_613	7	32.14
MKTM01000008_130_882_1029	7	138.43
BBNP01000003_245_784_999	7	220.14
SZQA01000006.1_123_291_542	7	231.0
ARFR01000095_108_41_120	7	92.14
LOMY01000085.1_14_215_413	7	189.57
CP011144_1708_214_687	6	545.5
643608439_625_872	6	257.0
2670950364_518_656	6	134.83
2521521293_12_1163	6	1012.5
VUKD01000004.1_426_994_1046	6	55.33
CP041188.1_2211_597_693	6	96.5
AQZD01000016_34_353_393	6	36.0
2728079124_6_945	6	798.17
JABRVS010000001.1_1912_956_1027	6	81.5
SZQA01000006.1_123_6_287	6	276.83
CP020038_1741_40_450	6	349.0
QNUN01000014.1_154_351_458	6	113.17
WOFO01000003.1_230_550_709	6	161.83
CP019799_2846_12_1461	6	1444.17
2733007041_332_468	6	124.33
OMKC01000005_57_2_1601	6	1466.83
2755135680_921_972	6	55.83
2861529714_810_965	6	144.83
CP035300.1_1230_725_835	6	102.83
QXGH01000049.1_28_8_550	6	495.0
2795708371_499_1081	5	646.2
MRYI01000003.1_438_504_584	5	102.4
2795769667_396_793	5	390.6
SAMN07640763.contig00030_19_499_936	5	458.2
QUDI01000023.1_89_12_114	5	98.8
2784395393_95_170	5	87.2
JAAHBX010000010.1_34_402_848	5	472.2
650803553_71_341	5	283.0
650803553_830_1140	5	297.8
2864833592_840_921	5	85.2
RAWM01000031.1_1_702_729	5	30.6
MZGX01000004_188_284_339	5	65.0
2730313249_76_108	5	36.2
2861529714_255_330	5	77.8
SAMEA31222168.contig00023_24_590_684	5	92.0
RJTM01000025.1_40_939_1010	5	73.0
SAMN10134657.contig00033_25_199_353	5	168.2
NXGV01000001.1_1854_801_897	5	102.2
LWCS01000032_93_2_1199	5	1131.4
644889763_402_477	5	91.4
2529304319_836_911	5	88.6
CP011144_1708_780_1428	5	660.8
CP015839_3960_753_896	5	178.2
2577227572_863_1229	5	328.6
2577227572_259_340	5	82.8
RCHJ01000035.1_23_491_533	4	47.25
CP023523_188_521_677	4	166.25
CADIKL010000040.1_34_98_178	4	91.75
2651041803_714_768	4	57.75
2745026079_772_890	4	119.5
2745026079_739_844	4	104.75
WOFO01000003.1_230_550_880	4	315.0
2740006792_910_960	4	51.5
CP019799_2846_1187_1290	4	105.0
2509384348_1166_1431	4	202.0
LOIC01000072.1_224_176_202	4	27.0
2596377591_157_271	4	95.0
2571114985_198_267	4	71.0
2684554309_10_963	4	876.5
2644504614_449_1035	4	553.5
2863072628_3_230	4	267.25
2918370257_730_869	4	159.75
639755860_13_928	4	991.0
2919652800_507_1186	4	657.25
2616679157_321_388	4	67.0
2927153432_10_257	4	243.75
2599069323_374_399	4	27.25
CP012737_428_24_1433	4	1242.0
MRYI01000003.1_438_53_175	4	148.5
SJXJ01000004.1_185_725_853	4	138.75
2819887586_379_500	4	132.25
LFLU01000013_25_101_182	4	67.75
2753671046_777_836	4	61.0
PPEG02000002.1_555_753_813	4	61.0
JWIE01000161_17_62_1041	4	990.75
2778074597_16_342	4	382.25
LZHZ01000035_211_182_489	4	316.0
2771855736_480_1104	4	700.25
AYYG01000022_41_203_966	4	915.75
2771820376_99_207	4	110.0
PDOG01000002.1_79_588_650	4	59.75
2806787207_89_168	4	89.25
AYYG01000022_41_995_1078	4	85.75
2612170264_101_186	4	80.5
2752826152_4_205	4	235.5
2644321110_345_462	4	122.25
NSCJ01000005.1_97_235_359	3	146.33
2756756477_450_568	3	117.67
CP015281.1_2506_338_378	3	42.33
2873304363_25_270	3	257.67
VCEI01000011.1_762_7_215	3	176.67
2588100597_717_883	3	135.0
2774839135_1109_1268	3	184.33
2904424776_346_438	3	120.0
2514025325_198_340	3	130.67
2515505713_9_503	3	496.0
2726927912_577_762	3	212.67
2927986638_222_353	3	133.67
2719828527_10_37	3	27.33
OMKA01000023_223_1132_1308	3	182.33
2753797483_11_374	3	324.0
VDCQ01000060.1_17_150_242	3	92.33
RSED01000016.1_37_1054_1193	3	133.0
OMPF01000036.1_5_263_396	3	123.67
JWIE01000161_17_109_1073	3	1007.67
JAANOZ010000020.1_32_31_1501	3	1505.33
RAWM01000031.1_1_1191_1329	3	151.33
2928250001_247_334	3	93.33
2799189503_889_963	3	75.0
CP024311.1_3467_1426_1476	3	59.67
SRSC01000002.1_202_1124_1170	3	48.67
2737436529_553_783	3	234.33
2737436529_466_961	3	515.33
2733007042_521_585	3	68.0
2531454926_191_250	3	62.33
2753671046_4_1162	3	1169.0
LN832559_1933_638_880	3	238.33
CP024311.1_3467_982_1051	3	71.33
2753725529_245_395	3	187.33
2730313248_566_663	3	117.0
PDOB01000005.1_104_6_33	3	28.0
2795701326_717_804	3	86.33
VKKY01000002.1_1412_214_839	3	717.67
PUJX01000006.1_168_212_255	3	44.0
2677563073_283_381	3	93.67
2670950362_99_565	3	450.33
MTAZ01000007_101_984_1066	3	93.0
644869288_803_938	3	136.33
SAMN00015377.contig00010_83_381_418	3	38.0
LSTR01000020_249_201_484	3	300.33
SAMN00713628.contig00004_37_444_612	3	163.33
MTAZ01000007_101_1076_1244	3	189.33
649754102_180_652	3	417.0
2637594452_801_1245	3	454.0
2599844965_36_123	3	86.67
BAWF01000051.1_6_35_514	3	520.33
2606526758_64_172	3	121.33
649754102_93_175	3	93.0
2520584005_10_76	3	72.33
2600362838_89_136	3	50.33
SAMN02261384.contig00011_113_132_1125	3	1118.33
JACORT010000003.1_416_64_115	3	48.33
VWSF01000003.1_376_958_1123	3	219.67
FAOS01000003_1701_3_487	3	526.0
SJXJ01000004.1_185_384_574	3	159.67
SAMN03283207.contig00006_85_172_329	3	157.0
643720041_1169_1226	3	58.67
BDJC01000041.1_37_564_685	3	140.67
SAMEA102067168.contig00010_100_465_950	3	481.33
SAMEA3643045.contig00001_65_512_651	3	152.33
2690429518_894_974	3	94.67
SAMN09232753.contig00014_47_325_415	3	91.0
637820512_464_805	3	406.0
SAMN10134657.contig00033_25_291_317	3	27.0
SAMEA3643029.contig00001_730_877_976	3	100.0
JABWEB010000003.1_208_189_270	3	87.67
643608439_396_621	3	215.67
SAMEA3643039.contig00009_104_406_898	3	483.0
2791343035_112_271	2	160.5
AUMK01000002_892_143_216	2	63.0
MJAO01000010_159_97_126	2	32.5
PJQW01000004.1_34_270_335	2	71.0
PDZP01000025_5_1237_1285	2	50.0
JOGW01000016_102_187_406	2	221.5
KB903294.1_524_415_545	2	128.5
KZ857177.1_359_437_835	2	382.0
CP049258.1_4097_571_840	2	323.0
JABBGA010000003.1_20_721_772	2	52.5
BAZF01000010_112_192_316	2	124.0
PPEG02000002.1_555_854_922	2	76.0
JABRVS010000001.1_1912_1295_1544	2	257.0
BAHD01000018_94_655_745	2	91.5
ATHJ01000059_23_587_614	2	29.5
2784395393_841_1035	2	192.0
CP029843.1_680_279_610	2	329.5
LZHZ01000035_211_371_454	2	85.0
JACWZY010000005.1_250_88_348	2	262.0
JABRVS010000001.1_1912_286_326	2	49.5
2795708371_1214_1335	2	122.0
2795708371_1085_1210	2	127.5
ARNI01000013_267_26_635	2	607.0
AOTL01000005_189_1197_1252	2	56.0
AUBX01000015_338_520_837	2	314.0
2795701326_1328_1396	2	80.0
JABUMS010000029.1_30_717_1344	2	559.5
CP021659_2657_184_259	2	73.0
CABFPG010000006.1_311_364_581	2	226.0
CP011130_2341_393_484	2	94.5
CP002047.1_483_113_542	2	516.0
2863072628_274_313	2	46.5
2863072629_111_307	2	242.0
CP040899.1_1657_23_420	2	386.5
CP006829_1456_993_1078	2	89.5
642204528_202_274	2	73.5
MZGX01000004_188_669_795	2	148.5
MUBJ01000001.1_326_340_385	2	46.5
2918370258_286_352	2	78.5
NCTK01000002_556_202_457	2	263.0
638126501_594_764	2	215.0
CP012737_428_1063_1230	2	206.0
637857141_5_411	2	408.0
637682077_756_798	2	42.5
LRQU01000001_25_165_386	2	238.0
JAABNT010000008.1_134_497_686	2	194.5
JAAIMZ010000002.1_98_388_582	2	197.0
2819887587_635_722	2	90.5
AOBT01000009_34_30_1145	2	1287.5
LFLU01000013_25_380_633	2	257.0
JACORT010000003.1_416_523_710	2	192.0
650723730_423_529	2	125.5
LOYE01000005_74_172_440	2	252.5
MSYR01000001.1_1794_16_1124	2	1006.0
CP040017.1_985_270_370	2	104.0
CP033915.1_3875_856_1043	2	188.5
JAAECF010000065.1_4_861_907	2	47.0
2824194453_14_207	2	217.5
645977153_585_654	2	70.5
2827631175_505_613	2	110.5
JABWEB010000003.1_210_148_263	2	114.5
2830056874_412_441	2	30.0
CP041360.1_5627_921_971	2	54.5
JABRVS010000001.1_1894_110_151	2	42.0
2623608113_372_643	2	229.0
2712710611_40_95	2	63.0
SAMEA3643039.contig00009_104_766_898	2	134.5
2698151083_91_190	2	103.5
2700210558_7_1211	2	1308.0
VATA01000032.1_10_5_1367	2	1330.5
2543455435_811_844	2	41.5
2709949633_564_680	2	118.0
2710208367_186_366	2	185.0
2532711877_877_935	2	60.5
SAMEA104102533.contig00001_377_705_951	2	229.0
2710209887_430_479	2	59.0
SAMEA102067168.contig00010_100_641_768	2	133.5
2724866103_21_1101	2	1227.5
SZQA01000006.1_122_6_457	2	511.5
VATY01000001.1_176_704_817	2	116.5
SACR01000003.1_317_703_883	2	210.5
2532570854_1001_1397	2	420.5
2727830490_15_562	2	574.5
SACR01000003.1_317_642_697	2	63.0
VFSV01000031.1_3_1043_1090	2	53.0
2727830490_589_759	2	171.5
2728029377_463_596	2	140.0
2728029377_54_427	2	380.0
RWKQ01000028.1_41_65_124	2	61.5
VTGV01000010.1_41_470_1065	2	656.5
2690323837_5_58	2	52.0
2685983722_778_852	2	76.0
RBZU01000004.1_373_172_257	2	101.0
2571114985_146_236	2	91.0
2606207033_371_488	2	140.0
SIRE01000004.1_252_433_514	2	102.5
2599844965_135_323	2	218.0
SAMN09232753.contig00014_47_646_679	2	34.0
2599763719_2_31	2	31.0
SJXJ01000004.1_205_1042_1095	2	56.5
SJXJ01000004.1_205_550_597	2	53.0
2635301515_12_1017	2	1017.5
SJXJ01000004.1_205_779_836	2	58.5
2596753591_574_627	2	53.5
SAMN03351828.contig00002_456_610_834	2	278.0
SAMN02441563.contig00029_9_275_339	2	57.5
SAMEA3731258.contig00002_240_632_919	2	312.5
SPJX01000253.1_12_401_687	2	323.5
SRXY01000002.1_269_426_943	2	527.5
SUNI01000011.1_118_662_698	2	36.0
SUNI01000011.1_119_11_387	2	390.5
SAMN02261381.contig00004_35_229_407	2	214.5
SAMN02256430.contig00001_161_96_165	2	76.5
2676425769_291_439	2	141.0
2676859594_737_823	2	87.0
SWJE01000006.1_96_5_32	2	28.0
SZQA01000006.1_121_304_374	2	87.0
2553191155_279_314	2	39.0
2526233368_380_487	2	108.0
SAMD00064387.contig00021_18_486_555	2	70.0
2753797483_497_542	2	46.5
VTZU01000001.1_40_907_1002	2	96.5
QGNA01000002.1_795_3_38	2	39.5
WPIN01000011.1_122_802_835	2	34.0
RAWP01000023.1_67_544_604	2	75.0
QGNA01000002.1_795_56_937	2	884.5
2516923261_958_1100	2	170.5
2753179256_531_590	2	63.5
2501024433_854_968	2	136.0
2753054664_285_525	2	256.0
2753054664_15_350	2	349.0
2520584005_948_1064	2	104.0
QRGA01000010.1_183_478_553	2	87.5
QSDR01000015.1_66_10_374	2	330.5
2738713853_76_127	2	55.0
2524920610_331_392	2	62.5
2501024341_97_345	2	257.5
2507114133_457_829	2	328.5
2526161564_13_259	2	235.5
2768675858_382_741	2	363.5
VTWS01000007.1_95_939_994	2	57.0
WTVR01000045.1_3_442_484	1	43.0
SMNZ01000003.1_511_284_649	1	366.0
JABRVS010000001.1_1912_498_708	1	211.0
SMNZ01000003.1_511_399_506	1	108.0
WTVR01000045.1_3_497_515	1	19.0
LOIC01000072.1_224_132_148	1	17.0
SMNZ01000003.1_512_11_414	1	404.0
SMNZ01000003.1_512_312_340	1	29.0
LMXN01000010_181_804_837	1	34.0
SJXJ01000004.1_185_5_545	1	541.0
LRQU01000001_25_3_33	1	31.0
SPJX01000253.1_11_769_842	1	74.0
JABRVS010000001.1_1912_81_175	1	95.0
JABRVS010000001.1_1912_1019_1057	1	39.0
LRQU01000001_31_168_380	1	213.0
SPJX01000253.1_12_7_760	1	754.0
LFLU01000013_25_752_809	1	58.0
SJXJ01000004.1_185_421_545	1	125.0
SSHH01000003.1_300_542_567	1	26.0
LFLU01000013_25_644_745	1	102.0
LOIC01000072.1_285_348_400	1	53.0
JABRVS010000001.1_1912_114_256	1	143.0
LPKY01000097_17_173_585	1	413.0
LOMY01000085.1_14_91_118	1	28.0
LPKY01000097_17_484_546	1	63.0
LPKY01000097_17_485_569	1	85.0
WXYH01000391.1_16_327_364	1	38.0
LPKY01000097_16_72_85	1	14.0
LPKY01000097_16_175_198	1	24.0
SJXJ01000004.1_185_876_962	1	87.0
SJXJ01000004.1_205_1018_1110	1	93.0
LPKY01000097_17_588_667	1	80.0
LPKY01000097_16_16_42	1	27.0
JABRVS010000001.1_1912_131_326	1	196.0
LPKY01000097_16_159_173	1	15.0
WXYH01000391.1_16_1017_1145	1	129.0
LPBB01000045_12_214_258	1	45.0
LRBF01000279_85_474_1006	1	533.0
SSHH01000003.1_301_431_479	1	49.0
LPBB01000045_12_194_276	1	83.0
JABRVS010000001.1_1912_1137_1234	1	98.0
WTVR01000045.1_3_564_620	1	57.0
SJXJ01000004.1_205_956_1012	1	57.0
SJXJ01000004.1_185_73_853	1	781.0
SJXJ01000004.1_206_741_857	1	117.0
SMNY01000022.1_17_623_651	1	29.0
JOGW01000016_101_18_392	1	375.0
WHJH01000010.1_71_75_123	1	49.0
VTZU01000001.1_40_827_1328	1	502.0
VATA01000032.1_11_730_768	1	39.0
VATY01000001.1_176_387_620	1	234.0
JACVCU010000001.1_197_529_565	1	37.0
VCEI01000011.1_762_76_205	1	130.0
JACWZY010000005.1_250_38_79	1	42.0
VDEK01000031.1_38_288_367	1	80.0
JWIE01000161_17_188_623	1	436.0
JACWZY010000005.1_250_5_28	1	24.0
JRKM01000001_2304_719_921	1	203.0
VFSV01000031.1_3_498_808	1	311.0
VFSV01000031.1_3_837_1027	1	191.0
JABRVS010000001.1_1912_8_1551	1	1544.0
VKKY01000002.1_1412_1222_1269	1	48.0
JRKJ01000008_184_83_349	1	267.0
JRKJ01000008_183_484_620	1	137.0
JRKJ01000008_183_315_480	1	166.0
JRKJ01000008_183_244_387	1	144.0
VTZU01000001.1_40_1093_1328	1	236.0
VLNR01000011.1_102_294_325	1	32.0
VLNR01000011.1_102_3_39	1	37.0
JRKJ01000008_182_392_409	1	18.0
VTGV01000010.1_41_674_842	1	169.0
JACORT010000003.1_417_407_435	1	29.0
SJXJ01000004.1_185_2_1485	1	1484.0
VATA01000032.1_11_603_688	1	86.0
VWRQ01000033.1_31_336_352	1	17.0
LFLU01000013_25_313_351	1	39.0
LFLU01000013_25_10_351	1	342.0
SWJE01000006.1_96_38_57	1	20.0
VWXF01000001.1_566_429_469	1	41.0
JABUMS010000029.1_30_1092_1344	1	253.0
JABUMS010000029.1_30_748_1088	1	341.0
KZ857175.1_341_442_1226	1	785.0
VWXF01000001.1_566_386_486	1	101.0
JABWEB010000003.1_209_486_509	1	24.0
KZ857173.1_22_612_641	1	30.0
VWXF01000001.1_566_302_349	1	48.0
JABWEB010000003.1_210_441_491	1	51.0
JACOGA010000017.1_46_10_37	1	28.0
JACORT010000003.1_416_393_421	1	29.0
VWWP01000006.1_161_887_970	1	84.0
VATA01000032.1_10_798_870	1	73.0
VATA01000032.1_11_400_688	1	289.0
VWWP01000006.1_161_859_935	1	77.0
KB903294.1_524_420_489	1	70.0
VATA01000032.1_11_458_591	1	134.0
KB903294.1_524_263_410	1	148.0
LRQU01000001_31_276_602	1	327.0
PUJX01000006.1_168_93_120	1	28.0
SJXJ01000004.1_185_1084_1161	1	78.0
QRGA01000010.1_183_8_258	1	251.0
QSUL01000020.1_40_3_36	1	34.0
RAWM01000031.1_1_12_1490	1	1479.0
RAWM01000031.1_1_846_909	1	64.0
RAWP01000023.1_67_413_496	1	84.0
OMKC01000005_57_553_579	1	27.0
OMKC01000005_57_553_1522	1	970.0
RAWP01000023.1_67_507_517	1	11.0
OMKC01000005_57_1416_1542	1	127.0
OMKC01000005_57_1177_1239	1	63.0
RCHJ01000035.1_23_538_652	1	115.0
RSED01000016.1_37_320_385	1	66.0
RSED01000016.1_37_908_1046	1	139.0
RXOM01000067.1_115_11_38	1	28.0
RYYU01000001.1_128_5_614	1	610.0
SACR01000003.1_317_1085_1194	1	110.0
SACR01000003.1_317_1105_1156	1	52.0
NSCJ01000005.1_97_301_341	1	41.0
SACR01000003.1_317_325_376	1	52.0
NJAK01000002.1_350_262_353	1	92.0
NJAK01000002.1_350_208_255	1	48.0
NJAK01000002.1_350_117_131	1	15.0
NJAJ01000007.1_91_221_263	1	43.0
NJAJ01000007.1_91_197_285	1	89.0
NIOF01000016_41_6_33	1	28.0
NIOE01000011.1_43_6_31	1	26.0
NIBS01000001.1_203_91_118	1	28.0
NIBS01000001.1_203_216_229	1	14.0
SACR01000003.1_317_952_1194	1	243.0
SACR01000003.1_317_993_1055	1	63.0
QRGA01000010.1_183_98_155	1	58.0
PDWR01000019.1_23_928_977	1	50.0
LRUA01000003_328_1097_1160	1	64.0
QRGA01000010.1_183_352_440	1	89.0
PUJX01000006.1_168_318_336	1	19.0
PUJY01000016.1_73_188_216	1	29.0
PUWT01000050.1_30_134_170	1	37.0
PUWU01000001.1_182_101_117	1	17.0
PUWU01000001.1_182_119_158	1	40.0
PUJW01000004.1_164_344_364	1	21.0
PUWV01000002.1_73_230_320	1	91.0
JABRVS010000001.1_1891_857_944	1	88.0
PUJU01000016.1_70_177_223	1	47.0
PUWX01000015.1_59_2_42	1	41.0
PYXG01000001_1475_160_392	1	233.0
PYXG01000001_1475_178_725	1	548.0
PYXG01000001_1475_471_500	1	30.0
PYXG01000001_1475_5_325	1	321.0
POGH01000016_31_80_98	1	19.0
POGH01000016_31_189_233	1	45.0
QDKQ01000077.1_194_697_768	1	72.0
QHKY01000002.1_115_17_537	1	521.0
PNYB01000011_86_596_752	1	157.0
QHKY01000002.1_115_338_365	1	28.0
PNYB01000011_86_349_423	1	75.0
PNYB01000011_86_309_446	1	138.0
PNYB01000011_86_292_342	1	51.0
PNYB01000011_86_287_894	1	608.0
PJQW01000004.1_34_8_35	1	28.0
PJQW01000004.1_34_41_353	1	313.0
QHKY01000002.1_115_416_537	1	122.0
QLUW01000001.1_1534_140_491	1	352.0
PDZP01000025_5_822_851	1	30.0
NFJU01000010_48_10_591	1	582.0
SAMD00064386.contig00002_357_598_667	1	70.0
NEGZ01000054_38_6_31	1	26.0
SAMEA1486427.contig00016_39_186_201	1	16.0
SAMN03351828.contig00002_456_702_755	1	54.0
SAMN03571290.contig00004_293_452_967	1	516.0
SAMN03732699.contig00021_80_362_377	1	16.0
SAMN06173366.contig00031_5_164_281	1	118.0
SAMN06173366.contig00031_5_6_57	1	52.0
LZHZ01000035_211_322_365	1	44.0
SAMN06841128.contig00013_95_150_165	1	16.0
SAMN06841128.contig00013_95_184_199	1	16.0
SAMN06841128.contig00013_95_92_118	1	27.0
SAMN07640763.contig00030_19_956_1015	1	60.0
LZHZ01000035_210_566_596	1	31.0
LZHZ01000035_210_52_562	1	511.0
PUJY01000016.1_73_171_186	1	16.0
SAMN08720246.contig00018_22_370_453	1	84.0
LZHZ01000035_209_247_649	1	403.0
LWLD01000038_381_621_698	1	78.0
LWLD01000038_381_354_529	1	176.0
SAMN08720246.contig00018_22_457_547	1	91.0
SAMN09232753.contig00014_47_1095_1138	1	44.0
LWLA01000046.1_209_226_426	1	201.0
SAMN09232753.contig00014_47_797_1030	1	234.0
SAMN10134657.contig00033_25_8_35	1	28.0
SIRE01000004.1_252_120_557	1	438.0
LRUA01000003_328_916_989	1	74.0
LRUA01000003_328_8_1129	1	1122.0
SJXJ01000004.1_185_1008_1044	1	37.0
LRUA01000003_328_508_828	1	321.0
LRUA01000003_328_507_680	1	174.0
LRUA01000003_328_1242_1348	1	107.0
SAMN03351828.contig00002_456_504_642	1	139.0
MRYI01000003.1_438_185_232	1	48.0
MRYI01000003.1_438_221_259	1	39.0
MSYR01000001.1_1794_930_1064	1	135.0
SAMEA1486427.contig00016_39_329_366	1	38.0
NCTK01000002_556_271_328	1	58.0
NCTK01000002_556_242_354	1	113.0
SAMEA3643029.contig00001_730_626_656	1	31.0
NCGJ01000003_111_722_769	1	48.0
SAMEA3643039.contig00009_104_18_754	1	737.0
MZGX01000004_188_362_381	1	20.0
SAMEA3643039.contig00009_104_902_1036	1	135.0
MUKU01000020_18_89_123	1	35.0
SAMEA3731258.contig00002_240_451_811	1	361.0
SAMEA3731258.contig00002_240_819_964	1	146.0
SAMN00015377.contig00010_83_572_745	1	174.0
MTAZ01000007_101_788_823	1	36.0
MSYR01000001.1_1794_746_796	1	51.0
MRYI01000003.1_438_344_455	1	112.0
MSYR01000001.1_1794_502_687	1	186.0
SAMN02261381.contig00004_35_26_96	1	71.0
MSSW01000031_72_860_958	1	99.0
SAMN02261381.contig00004_35_62_252	1	191.0
MSSW01000031_72_790_821	1	32.0
SAMN02261381.contig00004_35_62_390	1	329.0
SAMN02261384.contig00011_113_1021_1305	1	285.0
SAMN02261384.contig00011_113_132_505	1	374.0
SAMN02261384.contig00011_113_369_454	1	86.0
SAMN02261384.contig00011_113_630_708	1	79.0
SAMN02261407.contig00042_13_49_495	1	447.0
SAMN02441563.contig00029_9_346_489	1	144.0
SAMN02441563.contig00029_9_49_170	1	122.0
PUWX01000015.1_59_146_162	1	17.0
2501024341_163_299	1	137.0
JABRVS010000001.1_1891_808_851	1	44.0
2685871261_139_333	1	195.0
2670947443_291_440	1	150.0
2670947443_442_542	1	101.0
2670950362_2_52	1	51.0
2670950362_59_91	1	33.0
2670950366_42_489	1	448.0
2676859594_827_1060	1	234.0
2677091162_4_888	1	885.0
2684413149_10_1214	1	1205.0
2684413149_1139_1213	1	75.0
2685871261_198_320	1	123.0
2656134035_320_399	1	80.0
2685983722_977_1028	1	52.0
2690429518_813_890	1	78.0
2694870508_698_761	1	64.0
2698151083_368_406	1	39.0
2700209176_14_41	1	28.0
2701248366_579_606	1	28.0
2701248366_72_195	1	124.0
2709949633_526_554	1	29.0
2710208367_13_46	1	34.0
2656134035_359_400	1	42.0
2648548857_733_1198	1	466.0
2710208367_77_114	1	38.0
2640545319_375_450	1	76.0
2623608113_653_667	1	15.0
2637594452_157_797	1	641.0
2637594452_34_50	1	17.0
2637594452_412_585	1	174.0
2637594452_483_585	1	103.0
2637594452_7_32	1	26.0
2639240252_199_418	1	220.0
2639240252_421_606	1	186.0
2639240252_87_151	1	65.0
2640816855_73_91	1	19.0
2648548857_697_1000	1	304.0
2643995841_539_569	1	31.0
2644126277_334_480	1	147.0
2644126278_538_567	1	30.0
2644228921_43_131	1	89.0
2644321110_485_630	1	146.0
2645450877_563_721	1	159.0
2646474678_32_47	1	16.0
2646474678_5_30	1	26.0
2646840042_3_79	1	77.0
2710208367_287_377	1	91.0
2710209887_113_136	1	24.0
JABRVS010000001.1_1891_703_798	1	96.0
2752825152_3_183	1	181.0
2730313250_19_51	1	33.0
2732425494_13_608	1	596.0
2732535533_377_529	1	153.0
2733007042_469_515	1	47.0
2733007043_498_666	1	169.0
2739056961_78_125	1	48.0
2740006792_887_957	1	71.0
2752825152_215_359	1	145.0
2752825152_366_401	1	36.0
2752826151_2_934	1	933.0
2730313249_280_295	1	16.0
2752826152_217_408	1	192.0
2752826152_413_491	1	79.0
2752826152_447_518	1	72.0
2752992207_310_375	1	66.0
2752992207_909_964	1	56.0
2753054663_454_513	1	60.0
2753054663_488_674	1	187.0
2753179256_10_590	1	581.0
2753179256_432_590	1	159.0
2730313249_331_346	1	16.0
2730313248_113_462	1	350.0
2710209887_229_641	1	413.0
2727830490_221_301	1	81.0
2710209887_319_411	1	93.0
2710209887_567_641	1	75.0
2710209888_92_139	1	48.0
2712710611_106_267	1	162.0
2713950054_6_31	1	26.0
2723245890_584_796	1	213.0
2724866103_767_915	1	149.0
2726937009_12_159	1	148.0
2727775979_935_1076	1	142.0
2728029376_260_632	1	373.0
2729661803_811_1269	1	459.0
2728029377_442_538	1	97.0
2728079124_402_685	1	284.0
2728092929_216_1153	1	938.0
2728193213_1030_1211	1	182.0
2728193213_1175_1211	1	37.0
2728214002_572_615	1	44.0
2729650604_1114_1167	1	54.0
2729650604_802_831	1	30.0
2729661803_1099_1269	1	171.0
2623254488_1012_1279	1	268.0
2623170778_206_926	1	721.0
2623170773_792_1001	1	210.0
2531454926_341_848	1	508.0
2525726769_803_886	1	84.0
2526161564_162_235	1	74.0
2529304319_353_403	1	51.0
2529304319_431_464	1	34.0
2529304319_509_639	1	131.0
2529304319_650_739	1	90.0
2529304319_763_798	1	36.0
2529305320_12_37	1	26.0
2531454926_322_338	1	17.0
2532570854_1002_1143	1	142.0
2524921508_44_244	1	201.0
2532570854_1151_1397	1	247.0
2532570854_335_396	1	62.0
2532570854_498_1288	1	791.0
2532711877_1000_1059	1	60.0
2532711877_1085_1130	1	46.0
2532711877_1148_1240	1	93.0
2532711877_1170_1226	1	57.0
2532993762_10_41	1	32.0
2539929149_568_620	1	53.0
2525345932_1491_1544	1	54.0
2524921508_3_36	1	34.0
2623170773_1308_1360	1	53.0
2509384348_567_839	1	273.0
2501024341_51_91	1	41.0
2501024341_5_30	1	26.0
2501024433_759_851	1	93.0
2504155368_910_1322	1	413.0
2506735841_802_834	1	33.0
2506735841_878_1104	1	227.0
2506735841_979_1104	1	126.0
2506739645_186_281	1	96.0
2506739645_49_697	1	649.0
2513912613_217_417	1	201.0
2523269827_583_600	1	18.0
2513912613_564_595	1	32.0
2516923261_862_936	1	75.0
2516962011_964_992	1	29.0
2518345489_152_168	1	17.0
2520584005_1217_1249	1	33.0
2520584005_167_256	1	90.0
2520584005_320_563	1	244.0
2521988235_726_768	1	43.0
2521989154_697_877	1	181.0
2543455435_1099_1372	1	274.0
2545656667_387_464	1	78.0
2545656667_523_644	1	122.0
2606207033_320_363	1	44.0
2599072171_182_198	1	17.0
2599072171_91_118	1	28.0
2599763718_165_687	1	523.0
2599763719_158_177	1	20.0
2599844965_338_418	1	81.0
2599844965_9_34	1	26.0
2600362838_153_228	1	76.0
2606079742_737_770	1	34.0
2606207033_246_646	1	401.0
2606207033_371_411	1	41.0
2545656667_8_498	1	491.0
2606207033_371_613	1	243.0
2606207033_417_564	1	148.0
2606207033_502_613	1	112.0
2606207033_91_135	1	45.0
2608478663_164_247	1	84.0
2612170265_95_165	1	71.0
2620102282_207_517	1	311.0
2623170773_1108_1162	1	55.0
2623170773_1254_1330	1	77.0
2599069323_193_206	1	14.0
2598654593_91_118	1	28.0
2598654593_215_233	1	19.0
2598005697_240_473	1	234.0
2547161186_349_389	1	41.0
2553191155_139_155	1	17.0
2553191155_395_444	1	50.0
2557153780_190_203	1	14.0
2557153780_205_221	1	17.0
2557461711_1003_1266	1	264.0
2557461711_764_795	1	32.0
2558013812_733_801	1	69.0
2562824473_208_262	1	55.0
2562824473_388_463	1	76.0
2562824473_469_576	1	108.0
2566041438_116_127	1	12.0
2571097464_126_199	1	74.0
2571097464_241_503	1	263.0
2571097464_506_701	1	196.0
2571097464_561_686	1	126.0
2574430889_315_379	1	65.0
2583206276_11_629	1	619.0
2586763750_8_35	1	28.0
2753725529_369_683	1	315.0
2753725529_3_120	1	118.0
2753725529_562_611	1	50.0
CP018812_401_233_311	1	79.0
CP012737_428_123_221	1	99.0
CP012737_428_242_344	1	103.0
CP012737_428_348_442	1	95.0
CP012737_428_620_996	1	377.0
CP012737_428_690_909	1	220.0
CP012737_428_745_879	1	135.0
CP015281.1_2506_185_201	1	17.0
CP016559_5559_572_620	1	49.0
CP017185_137_153_168	1	16.0
CP019312_1995_563_601	1	39.0
CP011144_1708_77_185	1	109.0
CP019799_2846_760_805	1	46.0
CP019799_2846_971_1006	1	36.0
CP021659_2657_6_33	1	28.0
CP023523_188_51_158	1	108.0
CP023548_1346_1027_1061	1	35.0
CP023548_1346_558_595	1	38.0
CP023548_1346_558_749	1	192.0
CP023548_1346_985_1005	1	21.0
CP024311.1_3467_1401_1448	1	48.0
CP012737_428_1018_1042	1	25.0
CP009539_1568_117_130	1	14.0
ATHJ01000059_23_831_955	1	125.0
BDJC01000041.1_11_699_1046	1	348.0
AUMK01000002_893_291_328	1	38.0
AUMK01000002_893_8_35	1	28.0
AZHI01000139_26_289_331	1	43.0
AZHI01000139_27_423_498	1	76.0
AZHI01000139_27_617_746	1	130.0
BAWF01000051.1_5_562_591	1	30.0
BAWF01000051.1_6_199_239	1	41.0
BAZF01000010_112_97_175	1	79.0
BBNP01000003_245_22_1190	1	1169.0
BDJC01000041.1_37_4_477	1	474.0
CP009429_2367_217_423	1	207.0
CADIKI010000016.1_126_724_927	1	204.0
CBTB010000098_75_26_61	1	36.0
CP002047.1_483_10_375	1	366.0
CP002047.1_483_113_146	1	34.0
CP002047.1_483_191_235	1	45.0
2501024341_32_47	1	16.0
CP002047.1_483_381_525	1	145.0
CP002047.1_483_419_895	1	477.0
CP006829_1456_866_899	1	34.0
CP024311.1_3467_766_847	1	82.0
CP024608_4341_6_31	1	26.0
CP025698.1_1583_263_313	1	51.0
JAAAMV010000001.1_46_380_415	1	36.0
FAOS01000003_1701_264_434	1	171.0
FCOG01000058_27_13_690	1	678.0
FCOG01000072_18_637_663	1	27.0
FCOG01000072_19_621_646	1	26.0
FCOM01000039_42_495_1177	1	683.0
FCOM01000039_42_601_1038	1	438.0
FCOM01000039_42_768_1060	1	293.0
FCOM01000039_42_880_1038	1	159.0
FCOX01000069_26_649_774	1	126.0
JAAAMV010000001.1_46_432_600	1	169.0
CP029843.1_680_618_721	1	104.0
JAAAMV010000001.1_47_384_420	1	37.0
JAAAMV010000001.1_47_427_524	1	98.0
JAAHBZ010000010.1_168_749_860	1	112.0
JAANOZ010000020.1_31_11_722	1	712.0
JABRVS010000001.1_1891_312_601	1	290.0
JABRVS010000001.1_1891_3_32	1	30.0
JABRVS010000001.1_1891_616_654	1	39.0
JABRVS010000001.1_1891_659_688	1	30.0
JABRVS010000001.1_1891_696_1042	1	347.0
FAOS01000003_1701_237_350	1	114.0
FAOS01000003_1700_379_397	1	19.0
CP050460.1_1191_663_730	1	68.0
CP050460.1_1191_1390_1557	1	168.0
CP032550.1_903_235_308	1	74.0
CP032550.1_903_885_994	1	110.0
CP034951.1_1817_490_560	1	71.0
CP037922.1_1910_7_207	1	201.0
CP038436.1_3133_756_841	1	86.0
CP040017.1_984_563_595	1	33.0
CP040896.1_3312_798_828	1	31.0
CP040899.1_1657_430_514	1	85.0
CP040899.1_1657_440_589	1	150.0
CP040899.1_1658_21_469	1	449.0
CP041188.1_2211_533_569	1	37.0
CP041253.1_3311_823_877	1	55.0
CP041335.1_2994_1047_1170	1	124.0
CP041335.1_2994_1047_1300	1	254.0
CP041335.1_2994_1175_1300	1	126.0
CP041335.1_2994_327_382	1	56.0
CP041360.1_5627_757_843	1	87.0
CP049056.1_2296_1028_1076	1	49.0
CP050460.1_1191_1309_1361	1	53.0
AUMK01000002_892_219_246	1	28.0
ATHJ01000059_23_619_955	1	337.0
2753797483_67_183	1	117.0
2802467990_273_608	1	336.0
2795708371_330_390	1	61.0
2795769666_465_506	1	42.0
2795769666_567_594	1	28.0
2795789504_489_722	1	234.0
2795789504_726_773	1	48.0
2795789504_787_905	1	119.0
2799189503_754_809	1	56.0
2799463513_606_715	1	110.0
2802467990_185_216	1	32.0
2802467990_404_481	1	78.0
2791343034_247_265	1	19.0
2806787207_181_399	1	219.0
2806787207_399_574	1	176.0
2819887587_511_752	1	242.0
2819887587_513_623	1	111.0
2827631177_205_336	1	132.0
2829982771_11_726	1	716.0
2830056873_420_431	1	12.0
2830056874_343_356	1	14.0
2830056874_358_385	1	28.0
2791343034_321_394	1	74.0
2791343034_104_144	1	41.0
ATHJ01000059_23_554_584	1	31.0
2768264098_172_236	1	65.0
2755238378_240_283	1	44.0
2756383726_535_569	1	35.0
2756758606_1363_1424	1	62.0
2758546540_121_246	1	126.0
2758546540_7_532	1	526.0
2766126896_7_66	1	60.0
2766126897_169_669	1	501.0
2766126897_250_390	1	141.0
2766126897_567_616	1	50.0
2768264098_254_288	1	35.0
2788651816_472_981	1	510.0
2768264098_369_558	1	190.0
2768675858_450_497	1	48.0
2768675858_561_648	1	88.0
2770866901_531_636	1	106.0
2771820376_38_54	1	17.0
2774839135_329_393	1	65.0
2776345341_568_625	1	58.0
2778333517_296_353	1	58.0
2778336263_116_134	1	19.0
2852685781_934_976	1	43.0
2863072628_249_313	1	65.0
2863072629_21_149	1	129.0
650723730_488_562	1	75.0
643720041_896_1369	1	474.0
644869288_803_1373	1	571.0
644889763_91_118	1	28.0
644928538_690_738	1	49.0
648246209_325_445	1	121.0
648278926_563_594	1	32.0
648278926_605_788	1	184.0
650723730_134_166	1	33.0
650723730_168_562	1	395.0
AFXQ01000001_164_976_1573	1	598.0
2873304363_92_136	1	45.0
AOBT01000009_33_403_616	1	214.0
AOBT01000009_34_567_660	1	94.0
AOBT01000009_34_611_649	1	39.0
AOBT01000009_34_711_750	1	40.0
AOTL01000005_189_764_795	1	32.0
AQRA01000011_55_86_160	1	75.0
ARDA01000030_20_320_415	1	96.0
AREY01000051_17_1276_1300	1	25.0
AREY01000051_17_760_995	1	236.0
643720041_1068_1137	1	70.0
643641061_4_209	1	206.0
640615318_1189_1242	1	54.0
640521960_142_855	1	714.0
2873403064_20_405	1	386.0
2873403064_229_278	1	50.0
2904424776_237_286	1	50.0
2904424776_295_338	1	44.0
2904424776_2_951	1	950.0
2904424777_586_625	1	40.0
2904463325_6_31	1	26.0
2918370257_179_892	1	714.0
2919451443_598_804	1	207.0
2919652800_1194_1306	1	113.0
2919652800_1250_1293	1	44.0
2919652800_321_383	1	63.0
2927153432_332_401	1	70.0
637682077_811_936	1	126.0
638126501_557_585	1	29.0
639002323_1115_1237	1	123.0
639755860_651_767	1	117.0
640217370_3_37	1	35.0
640217372_7_616	1	610.0
CP002047.1_483_381_413	1	33.0
