# Supplementary material for: A comprehensive catalogue of receptor-binding domains in extracellular contractile injection systems
Source: Nat Commun. 2026 Jan 22;17:1939. doi: 10.1038/s41467-026-68710-y (PMC12923769; doi:10.1038/s41467-026-68710-y)
Supplement: Supplementary file 6 — Source Data [file 41467_2026_68710_MOESM6_ESM.zip › Source_data/Panel_3D_combined_domain_results_cath_format_for_domain_network.txt]

# Generated by cath-resolve-hits v0.16.10-0-g99edb28, one of the cath-tools (https://github.com/UCLOrengoGroup/cath-tools)
#FIELDS query-id match-id score boundaries resolved cond-evalue indp-evalue
2501024433 DUF6519 59.8 1-164 1-164 1e-19 2e-16
2501024433 DUF5711 14.2 724-784 724-784 1.1e-05 0.021
2501024433 Enkurin 12.7 1325-1414 1325-1412 7.6e-05 0.15
2501024433 HHH_5 18.5 1411-1460 1413-1460 1.2e-06 0.0024
2504155368 DUF6519 23.8 2-185 2-185 2.5e-09 1.6e-05
2504155368 Beta_helix 27.8 509-635,685-724 509-635,685-724 3.3e-10 2.2e-06
2504155368 Beta_helix 23.3 838-1003 838-1003 8.1e-09 5.3e-05
2506718740 DUF6519 822.8 1-539 1-539 8.9e-252 1.7e-247
2506739645 DUF3106 11.3 32-133 32-133 7.9e-05 0.39
2506739645 DUF4157 34.4 183-250 183-250 4.1e-12 2e-08
2507114133 DUF6519 53.8 1-180 1-180 7e-19 1.4e-14
2507114133 DUF6519 83.9 187-427 187-427 5.1e-28 9.9e-24
2508603951 Big_2 37.9 216-302 216-302 1.4e-13 1.4e-09
2508603951 Big_2 25.2 302-389 303-389 1.2e-09 1.2e-05
2509384348 PKD_4 32.4 991-1075 991-1075 2.4e-11 7.7e-08
2509384348 Kre9_KNH 13.4 1159-1217 1159-1217 3.3e-05 0.11
2510323139 DUF6519 822.6 1-539 1-539 9.8e-252 1.9e-247
2510415650 DUF6519 817.2 1-539 1-539 4.5e-250 8.7e-246
2511090612 DUF6519 77.3 1-191 1-191 1.5e-25 9.9e-22
2511090612 DUF6519 102.7 239-506 239-506 3.3e-33 2.1e-29
2511090612 MBG 10.8 772-875 772-875 9.5e-05 0.62
2511231235 PKD_4 16.2 895-974 895-974 8.9e-07 0.0088
2511630185 DUF4815 10 7-98 7-98 3.2e-05 0.21
2511630185 DUF6519 107 190-496 190-492 1.6e-34 1.1e-30
2511630185 Big_1 13.4 489-544 493-544 1e-05 0.066
2512828244 DUF6519 59 1-156 1-156 3.6e-20 3.5e-16
2512829206 Collagen 19.6 339-376 339-376 3.3e-08 0.00064
2513233736 PKD 19.3 715-785 715-785 1.7e-07 0.00082
2513783632 DUF6519 75.4 1-123 1-123 2e-25 3.9e-21
2513783632 DUF6519 165.1 203-465 203-465 1.3e-52 2.6e-48
2513912613 DUF6519 22.4 20-161 20-161 4.3e-09 4.2e-05
2513912613 DUF6519 24.4 167-489 167-489 1.1e-09 1.1e-05
2514025323 H_lectin 10.6 686-742 686-742 2.8e-05 0.55
2514025325 Collagen 31 591-647 591-647 8.5e-12 1.7e-07
2514499133 DUF6519 62.8 1-115 1-115 3.8e-21 2.5e-17
2514499133 DUF6519 109.4 213-526 213-526 3e-35 2e-31
2515139996 DUF6519 168.9 183-432 183-432 1.8e-53 1.8e-49
2515456882 DUF6519 67.8 1-196 1-196 1.2e-22 7.7e-19
2515456882 DUF6519 105.4 201-521 201-521 4.8e-34 3.1e-30
2515456882 NosD 26.1 581-770 581-770 8.3e-10 5.4e-06
2515456882 Beta_helix 40.1 792-989 792-989 5.1e-14 3.3e-10
2515474278 PKD_4 27.3 987-1069 987-1069 4.7e-10 3.1e-06
2515870402 Bactofilin 13.6 903-1003 903-1003 3.6e-06 0.07
2515870402 Bactofilin 20.1 1279-1363 1279-1363 3.3e-08 0.00065
2515870402 Bactofilin 16.7 1478-1566 1478-1566 3.8e-07 0.0074
2515870402 Bactofilin 15.7 1725-1822 1725-1822 7.7e-07 0.015
2515870402 Bactofilin 20 1914-2040 1914-2040 3.4e-08 0.00066
2515941023 DUF5926 11 202-260 202-260 1.3e-05 0.25
2515943378 DUF6519 44.6 1-168 1-168 4.7e-15 8.3e-12
2515943378 MscS_porin 13.1 1266-1380 1266-1377 3.3e-05 0.058
2515943378 HHH_5 20.7 1375-1430 1378-1430 2.8e-07 0.0005
2516923261 DUF6519 38.5 1-190 1-190 1.7e-13 5.7e-10
2516923261 APG6_N 16.6 956-1039 956-1039 2.9e-06 0.0093
2516962011 Histone_H2A_C 11.3 587-608 587-608 2.5e-05 0.24
2517428325 TrbK 12.4 661-746 661-746 2.1e-05 0.14
2517428325 DUF1918 12.6 923-967 923-967 1.4e-05 0.091
2517432364 DUF6519 278.3 1-503 1-503 2.1e-86 1.4e-82

2517557028 DUF6519 90.3 1-102 1-102 6.1e-30 1.2e-25
2517557028 DUF6519 48.3 158-260 158-260 3.1e-17 6.1e-13
2517557028 DUF6519 96.7 270-513 270-513 6.8e-32 1.3e-27
2517588404 DUF3887 13.5 507-580 507-580 1.1e-05 0.11
2518345422 Av_adeno_fibre 11.5 64-99 64-98 6.9e-05 0.23
2518345422 Av_adeno_fibre 18.2 98-134 99-134 5.7e-07 0.0019
2518345422 Av_adeno_fibre 12.4 301-342 301-342 3.5e-05 0.12
2518345422 Collar 14.5 414-445 414-445 9.2e-06 0.03
2518345441 DUF2345 15.7 87-180 87-178 2.8e-06 0.011
2518345441 Adeno_shaft 15.1 177-221 179-221 3.7e-06 0.015
2518345441 Collar 23.4 232-263 232-263 1.2e-08 4.7e-05
2518345441 Ribosomal_L28e 10.9 269-323 269-323 0.00016 0.61
2518345489 Av_adeno_fibre 14 106-153 106-153 3.8e-06 0.038
2518345489 Collar 30.3 218-253 218-253 3.6e-11 3.5e-07
2518919528 ABC_tran_CTD 13 457-519 457-515 0.00041 0.1
2518919528 CENP-F_leu_zip 19.6 512-628 516-627 3.1e-06 0.0008
2518919528 Cep57_CLD_2 11.7 627-656 628-652 0.00093 0.24
2518919528 ATG16 12 648-738 653-738 0.00076 0.19
2519006535 DUF6519 58 1-163 1-163 5.8e-19 7.2e-16
2519006535 Filament 15.2 1293-1412 1293-1410 1.1e-05 0.014
2519006535 HHH_5 13.7 1409-1462 1411-1462 6e-05 0.073
2520584005 Bactofilin 15.9 373-473 373-473 6.8e-07 0.013
2520584005 Bactofilin 12 515-608 515-608 1.1e-05 0.21
2520584005 Bactofilin 10.3 984-1116 984-1116 3.7e-05 0.73
2520879093 PKD_4 16 702-789 702-789 1.5e-06 0.01
2521521293 DUF6519 22.8 1-200 1-200 1e-08 3.3e-05
2521521293 APG6_N 14.1 1013-1112 1013-1112 1.7e-05 0.054
2521629160 DUF6519 68.2 1-177 1-175 8.8e-23 5.8e-19
2521629160 DUF6519 92.7 174-471 176-471 3.3e-30 2.1e-26
2521629160 Beta_helix 13.7 489-652 489-652 6.9e-06 0.045
2521629160 NosD 40.8 734-873 734-873 2.7e-14 1.8e-10
2521989154 DUF6519 89 1-174 1-174 2.9e-29 2.8e-25
2521989154 Big_1 15.4 458-517 458-517 1.5e-06 0.015
2522595555 Uso1_p115_C 12.4 1036-1109 1036-1109 8.1e-06 0.16

2523269827 DUF6519 19.9 3-162 3-162 2.5e-08 0.00025
2523269827 DUF6519 51.6 180-502 180-502 6.4e-18 6.3e-14
2523280733 Big_9 27.6 744-824 744-824 1.6e-09 3.9e-06
2523280733 CarbopepD_reg_2 45.9 950-1027 950-1027 1.9e-15 4.7e-12
2523280733 SH3_1 10.6 1079-1108 1079-1108 0.00014 0.36
2523455868 Cadherin_5 17.4 768-836 768-836 8.3e-07 0.0033
2523455868 CarboxypepD_reg 28.2 952-1028 952-1028 4.8e-10 1.9e-06
2523759986 Big_9 17.5 744-824 744-824 1.1e-06 0.0053
2523759986 CarbopepD_reg_2 32.3 954-1037 954-1037 1.7e-11 8.3e-08
2523962213 Rv2179c-like 12.6 477-553 477-553 5.8e-06 0.11
2523973452 Collar 19.4 252-281 252-281 4.3e-08 0.00084
2523973453 Collar 14.6 210-233 210-233 1.4e-06 0.027
2523977439 PKD_4 32.9 723-808 723-808 5.6e-12 5.5e-08
2523990910 DUF6519 58.1 197-446 197-446 1e-19 6.6e-16
2523990910 Beta_helix 28.6 674-894 674-894 1.8e-10 1.2e-06
2523995125 Big_9 19.5 744-824 744-824 3.3e-07 0.0013
2523995125 CarbopepD_reg_2 41.4 950-1021 950-1021 3e-14 1.2e-10
2524340783 Big_4 10.5 474-518 474-518 2.1e-05 0.41

2524476059 Collagen 31.1 591-647 591-647 8.2e-12 1.6e-07
2524920609 FH2 11 290-384 290-384 9.4e-06 0.18
2524920610 SWM_repeat 11.1 324-410 324-410 2e-05 0.38
2525345932 DUF6519 20.2 1-214 1-214 4.1e-08 0.0002
2525345932 CarboxypepD_reg 17 757-834 757-834 1.2e-06 0.0058
2525345932 Beta_helix 26 902-1014 902-1014 1.5e-09 7.5e-06
2525345932 CarboxypepD_reg 10.6 1356-1441 1356-1441 0.00012 0.59
2525345932 HHH_5 11 1496-1543 1496-1543 0.0001 0.51
2525557828 DUF6519 46.2 1-178 1-178 2.8e-16 2.7e-12
2525557828 Beta_helix 15.9 500-651 500-651 1e-06 0.0099
2525557828 Beta_helix 15.7 688-834 688-834 1.1e-06 0.011
2525726769 DUF6519 59.9 1-106 1-106 2.8e-20 1.9e-16
2525726769 DUF6519 35.6 193-250 193-250 6.5e-13 4.2e-09
2525726769 DUF6519 108.5 262-507 262-507 5.5e-35 3.6e-31
2525726769 Beta_helix 18.2 567-722,760-797 567-722,760-797 2.8e-07 0.0018
2525726769 Beta_helix 29.7 812-1033 812-1033 8.6e-11 5.6e-07
2526161564 SH3_1 10.9 119-144 119-144 3e-05 0.3
2529304319 FapA 15.3 571-661 571-661 6.6e-07 0.013
2529305320 Laminin_G_1 10.2 105-181 105-181 3.6e-05 0.7
2531454926 Peptidase_S74 28.6 756-807 756-807 1.4e-10 1.4e-06
2532643472 DUF6519 54.9 1-186 1-186 9.4e-19 6.2e-15
2532643472 DUF6519 66.4 189-441 189-441 3e-22 2e-18
2532643472 Beta_helix 16.9 666-862 666-862 7.5e-07 0.0049
2532698218 DUF6519 21.7 1-206 1-206 1.4e-08 6.8e-05
2532698218 DUF6519 10.2 330-444 330-444 4.4e-05 0.22
2532698218 CarboxypepD_reg 17.2 757-835 757-835 1.1e-06 0.0052
2532698218 Beta_helix 23.5 902-1058 902-1058 9.3e-09 4.6e-05
2532698218 CarboxypepD_reg 11.8 1356-1419 1356-1419 5.1e-05 0.25
2532711877 Heliorhodopsin 11.3 660-781 660-781 7.8e-05 0.17
2532711877 CarboxypepD_reg 26.6 979-1058 979-1058 2.6e-09 5.8e-06
2532711877 CarboxypepD_reg 36.4 1065-1144 1065-1144 2.4e-12 5.2e-09
2532711877 CarboxypepD_reg 26.3 1150-1239 1150-1239 3.3e-09 7.3e-06
2532712855 Neuropep_like 11 132-171 132-171 1.4e-05 0.27
2532993762 GST_C_2 11.5 7-92 7-92 1.2e-05 0.24
2533810426 DUF6519 70.1 1-126 1-126 3.2e-23 1.6e-19
2533810426 DUF6519 26.2 138-202 138-202 6.4e-10 3.1e-06
2533810426 DUF6519 165.8 202-515 203-515 3.3e-52 1.6e-48
2533855908 DUF6519 46.1 1-186 1-186 4.5e-16 2.9e-12
2533855908 DUF6519 60.3 191-478 191-478 2.1e-20 1.4e-16
2533855908 NosD 25.7 519-717 519-713 1.1e-09 7.1e-06
2533855908 NosD 31.3 710-899 714-899 2.2e-11 1.4e-07
2535518109 DUF6519 85.4 1-167 1-167 5.3e-28 3.5e-24
2535518109 DUF6519 84.3 178-446 178-446 1.2e-27 7.8e-24
2535518109 Beta_helix 22.1 489-676 489-676 1.8e-08 0.00012
2535518109 NosD 38.6 694-904 694-904 1.2e-13 8e-10
2535647662 RNR_N 11.5 2-46 2-46 1.2e-05 0.24
2536966736 ERp29_N 14.4 6-82 6-82 1.7e-06 0.034
2536972282 ERp29_N 14.4 6-82 6-82 1.7e-06 0.034
2539929149 Laminin_II 15 550-630 550-630 9.3e-06 0.02
2541028984 Glycoprotein 15.6 166-236 166-236 3.1e-07 0.006
2541787607 Peptidase_S74 28.6 785-832 785-832 7.5e-11 1.5e-06
2543455435 PHtD_u1 10.9 769-804 769-804 0.00037 0.52
2543455435 PKD_4 24.2 883-975 883-975 2.1e-08 2.9e-05
2543455435 PKD_4 28.6 980-1072 980-1072 8.7e-10 1.2e-06
2543455435 PKD_4 29 1077-1171 1077-1171 6.3e-10 8.8e-07
2545656667 DUF6519 22.7 21-255 21-255 3.5e-09 3.5e-05
2547161186 Gp5_C 10.5 318-334 318-334 3.1e-05 0.61
2547470277 DUF4815 10.4 7-105 7-105 1.6e-05 0.16
2547470277 DUF6519 165.2 197-457 197-457 2.4e-52 2.4e-48
2551463388 DUF6519 61 1-194 1-194 1.8e-20 8.7e-17
2551463388 DUF6519 57.7 199-439 199-439 1.8e-19 8.9e-16
2551463388 Beta_helix 20.8 499-676 499-676 6.2e-08 0.0003
2551463388 NosD 32.5 770-927 770-927 1.2e-11 6e-08
2551575355 DUF6519 52.1 1-183 1-183 8.9e-18 4.4e-14
2551575355 DUF6519 62.5 196-483 196-483 6.2e-21 3.1e-17
2551575355 Beta_helix 20.9 511-666 511-666 5.7e-08 0.00028
2551575355 Beta_helix 36.9 759-927 759-927 7e-13 3.4e-09
2551827927 Uso1_p115_C 12.4 1036-1109 1036-1109 8.1e-06 0.16
2553191155 Av_adeno_fibre 14.8 88-126 88-126 2.1e-06 0.021
2553191155 Av_adeno_fibre 10.1 201-247 201-247 6.1e-05 0.6
2553191155 Av_adeno_fibre 16.2 375-414 375-414 8.1e-07 0.008
2553532317 DUF6519 50.1 1-182 1-182 3.5e-17 1.7e-13
2553532317 DUF6519 62.9 197-481 197-481 4.6e-21 2.3e-17
2553532317 Beta_helix 20.3 511-666 511-666 8.5e-08 0.00042
2553532317 NosD 39.1 769-907 769-907 1.1e-13 5.6e-10
2556957835 DUF6519 62 1-208 1-205 6.8e-21 4.5e-17
2556957835 DUF6519 59.6 202-453 206-453 3.5e-20 2.3e-16
2556957835 Beta_helix 27.9 516-667 516-667 3.1e-10 2e-06
2556957835 Beta_helix 33.4 760-928 760-928 6e-12 4e-08
2557153780 Collar 24.2 262-288 262-288 2.8e-09 2.7e-05
2557154377 Av_adeno_fibre 13.8 107-154 107-152 4.3e-06 0.042
2557154377 Av_adeno_fibre 11.4 151-185 153-185 2.5e-05 0.25
2557154377 Collar 24.2 250-292 250-292 2.8e-09 2.8e-05
2558229465 Peptidase_S74 28.6 756-807 756-807 1.4e-10 1.4e-06

2563377338 CBM-like 11.8 146-331 146-331 9.7e-06 0.19
2563614698 Cnn_1N 14.6 459-526 459-523 0.00011 0.029
2563614698 HIP1_clath_bdg 13.7 521-583 524-583 0.00027 0.067
2563614698 Cep57_CLD_2 14.6 587-656 587-656 0.00011 0.028
2563614698 Nuf2_DHR10-like 13.5 662-737 662-737 0.00025 0.063
2565688502 DUF3887 13.5 507-580 507-580 1.1e-05 0.11
2566038817 Adeno_shaft 12.3 121-161 121-161 2.7e-05 0.11
2566038817 Collar 24.3 232-260 232-260 6.6e-09 2.6e-05
2566039182 Collar 16.7 102-134 102-134 6.3e-07 0.0062
2566039612 Av_adeno_fibre 23.7 167-221 167-221 1.1e-08 3.6e-05
2566039612 Collar 22.8 227-258 227-258 2.3e-08 7.5e-05
2566041438 DUF3540 13.9 65-123 65-123 8e-06 0.039
2568529981 DUF6519 97.7 168-406 168-406 3.5e-32 6.9e-28
2568532268 DUF6519 25.6 2-217 2-217 7.3e-10 4.7e-06
2568532268 Beta_helix 18.8 451-663 451-663 1.9e-07 0.0012
2568532268 Beta_helix 19.1 676-918 676-918 1.5e-07 0.001
2571097464 Bactofilin 16.7 408-484 408-480 7.6e-07 0.0075
2571097464 Bactofilin 12.1 476-545 481-545 2.1e-05 0.2
2571114985 C2 12.1 415-495 415-495 1e-05 0.2
2574503284 Bactofilin 13.6 903-1003 903-1003 3.6e-06 0.07
2574503284 Bactofilin 20.1 1279-1363 1279-1363 3.3e-08 0.00065
2574503284 Bactofilin 16.7 1478-1566 1478-1566 3.8e-07 0.0074
2574503284 Bactofilin 15.7 1725-1822 1725-1822 7.7e-07 0.015
2574503284 Bactofilin 20 1914-2040 1914-2040 3.4e-08 0.00066
2576848028 YHYH 12.7 145-235 145-235 9.8e-06 0.096
2576848028 Collagen 24.5 592-655 592-655 1.8e-09 1.8e-05
2577719001 Av_adeno_fibre 12.6 60-101 60-98 1.1e-05 0.1
2577719001 Av_adeno_fibre 12.2 97-120 99-120 1.4e-05 0.13
2577719001 Collar 21 140-163 140-163 2.9e-08 0.00028
2578325450 DUF6519 69 1-190 1-190 4.9e-23 3.2e-19
2578325450 DUF6519 76.6 204-483 204-483 2.5e-25 1.7e-21
2578325450 Beta_helix 30.3 739-915 739-915 5.7e-11 3.7e-07
2578325450 NosD 10.3 950-1049 950-1049 5.8e-05 0.38
2581184174 DUF6519 68.1 1-115 1-115 3.2e-23 6.4e-19
2581184174 DUF6519 22.3 149-207 149-204 2.3e-09 4.5e-05
2581184174 DUF6519 159.7 201-535 205-535 5.7e-51 1.1e-46
2583206276 Arg_decarbox_C 10.6 493-536 493-536 7e-05 0.69
2583206276 EcoEI_R_C 13.5 567-629 567-629 6.6e-06 0.065
2583206277 UPF0449 11.2 251-285 251-285 2.1e-05 0.4
2583643140 DUF4815 21.5 10-164 10-164 6.8e-09 6.7e-05
2583643140 DUF6519 10 296-390 296-390 2.5e-05 0.25
2585087745 DUF6519 91.1 206-471 206-471 1e-29 6.8e-26
2585087745 Beta_helix 34.2 600-791 600-791 3.6e-12 2.3e-08
2585087745 NosD 44.6 799-970 799-970 1.7e-15 1.1e-11
2585143246 PKD_4 19.3 757-839 757-839 9.8e-08 0.00097
2585143247 BNR 10.1 905-916 905-916 0.00012 0.79
2585143247 R2K_2 12.4 1000-1073 1000-1073 1.8e-05 0.12
2585151750 DUF6519 100.5 1-126 1-126 9.8e-33 9.6e-29
2585151750 DUF6519 185.2 253-581 253-581 2.1e-58 2.1e-54
2585156697 PKD_4 16.2 895-974 895-974 8.9e-07 0.0088
2585161000 PKD_4 16.2 895-974 895-974 8.9e-07 0.0088
2585195367 DUF6519 100.6 1-129 1-129 9.3e-33 9.1e-29
2585195367 DUF6519 47.1 196-259 196-256 1.5e-16 1.5e-12
2585195367 DUF6519 185.5 254-581 257-581 1.8e-58 1.8e-54
2585247740 DUF6519 77.3 1-177 1-177 1.6e-25 1e-21
2585247740 DUF6519 112.7 179-399 179-399 2.9e-36 1.9e-32
2585247740 Beta_helix 19 475-635 475-635 1.6e-07 0.0011
2585247740 NosD 36.7 693-856 693-856 4.7e-13 3.1e-09
2585404241 Collagen 28.3 591-650 591-650 1.2e-10 1.2e-06

2585743351 DUF6519 806.6 1-543 1-543 1.4e-246 1.4e-242
2585813287 DUF6519 834.4 1-528 1-528 2.7e-255 5.4e-251
2585823173 Collagen 28.6 590-648 590-648 9.5e-11 9.3e-07
2586763750 Collar 15.2 272-295 272-295 9e-07 0.018
2586765758 PKD_4 27.8 720-808 720-808 3.2e-10 2.1e-06
2586765758 PhoU_div 10 1062-1151 1062-1151 6.7e-05 0.44
2586919999 Big_9 56 655-737 655-737 1.9e-18 5.3e-15
2586919999 Big_9 53.6 740-827 740-827 1.1e-17 3e-14
2586919999 VWA 14.2 848-894,926-1058 848-894,926-1058 1.6e-05 0.044
2586920000 DUF723 11.3 150-205 150-205 2.8e-05 0.27
2587734034 HC2 13.2 666-703 666-703 8e-06 0.079
2588049052 Collar 31.4 247-282 247-282 1.6e-11 1.6e-07
2588049139 Adeno_shaft 14.1 175-207 175-207 4.6e-06 0.03
2588049139 Collar 24.1 218-244 218-244 4.4e-09 2.9e-05
2588052058 Av_adeno_fibre 10.2 67-104 67-104 0.00015 0.59
2588052058 Av_adeno_fibre 12.5 133-180 133-180 2.7e-05 0.11
2588052058 Av_adeno_fibre 12.6 319-362 319-362 2.6e-05 0.1
2588052058 Collar 15.6 375-406 375-406 3.4e-06 0.013
2588215180 PKD_4 20.1 757-839 757-839 5.4e-08 0.00053
2588215181 DUF723 10 147-203 147-203 0.0001 0.68
2588215181 BNR 10.1 905-916 905-916 0.00012 0.79
2588215181 Y_Y_Y 11.6 1114-1175 1114-1175 3.5e-05 0.23
2588218349 PKD_4 17.3 755-837 755-837 4.1e-07 0.004
2588218350 Y_Y_Y 12.5 1147-1203 1147-1203 5.8e-06 0.11
2588222333 Y_Y_Y 14.7 1147-1203 1147-1203 1.2e-06 0.024
2588222334 PKD_4 22.2 757-839 757-839 1.2e-08 0.00012
2588293005 DUF6519 54.7 1-191 1-191 2.8e-18 6.9e-15
2588293005 Beta_helix 13.9 481-613 481-613 1.7e-05 0.041
2588293005 CarboxypepD_reg 29.4 725-792 725-792 3.2e-10 7.9e-07
2588293005 Beta_helix 21.2 821-978 821-978 9.1e-08 0.00022
2589965790 ERp29_N 14.4 6-82 6-82 1.7e-06 0.034
2595622298 Big_9 26.6 740-823 740-823 1.2e-09 7.8e-06
2595622298 CarbopepD_reg_2 27 948-1026 948-1026 5.5e-10 3.6e-06
2595647931 Big_9 29.7 740-823 740-823 1.3e-10 8.5e-07
2595647931 CarbopepD_reg_2 25.8 948-1025 948-1025 1.3e-09 8.5e-06
2596753591 Baculo_PEP_C 14 566-630 566-630 4.4e-06 0.043

2596951718 DUF4815 20.6 5-151 5-151 1.9e-08 0.00013
2596951718 DUF6519 190.7 156-432 156-432 6.9e-60 4.5e-56
2598005697 DcaP 12.2 58-151 58-151 3.7e-06 0.072
2598654593 Av_adeno_fibre 16 166-218 166-218 1.8e-06 0.0091
2598654593 Collar 24.2 237-266 237-266 5.6e-09 2.7e-05
2599062551 BBP7 10.1 571-668 571-668 5.6e-05 0.37
2599062551 DUF4129 10.8 773-832 773-832 7.7e-05 0.5
2599069281 Collar 20 138-165 138-165 5.8e-08 0.00056
2599069323 Av_adeno_fibre 12.8 68-105 68-105 3.3e-05 0.092
2599069323 Av_adeno_fibre 11.4 180-227 180-227 8.6e-05 0.24
2599069323 Av_adeno_fibre 18.1 350-393 350-393 6.9e-07 0.0019
2599069323 Collar 15.8 406-442 406-442 4e-06 0.011
2599072171 Av_adeno_fibre 15.1 131-183 131-183 2.6e-06 0.017
2599072171 Collar 24.1 248-292 248-292 4.5e-09 2.9e-05
2599132896 SRP19 12.3 3-54 3-54 2.8e-05 0.27
2599132896 DUF6519 155 202-421 202-421 3.1e-49 3.1e-45
2599308103 DUF6519 142.8 209-445 209-445 1.5e-45 1.5e-41
2599716497 RNA_pol_A_bac 10.8 525-576 525-576 0.00016 0.52
2599716497 Big_9 25.8 742-822 742-822 4.2e-09 1.4e-05
2599716497 CarboxypepD_reg 31.3 950-1039 950-1039 6.4e-11 2.1e-07

2599763719 Av_adeno_fibre 14.9 36-72 36-72 5e-06 0.02
2599763719 Adeno_shaft 12.8 107-138 107-138 1.9e-05 0.076
2599823500 CSTF_C 12.4 209-226 209-226 5.3e-06 0.1
2599830161 DUF6519 50.2 1-192 1-192 2.5e-17 1.6e-13
2599830161 DUF6519 50.5 200-457 200-457 2e-17 1.3e-13
2599830161 NosD 12.9 536-661 536-661 8.9e-06 0.058
2599830161 NosD 32.8 779-932 779-932 7.4e-12 4.9e-08
2599844965 P2_N 11.8 362-420 362-420 9e-06 0.18
2599905176 DUF6519 59.4 1-114 1-114 4.2e-20 2.7e-16
2599905176 DUF6519 105.7 203-525 203-525 3.9e-34 2.5e-30
2600362838 Collar 20.1 276-299 276-299 5.3e-08 0.00052
2600801348 DUF6519 49.8 1-182 1-178 3.3e-17 2.1e-13
2600801348 DUF6519 85.7 175-429 179-429 4.6e-28 3e-24
2600801348 Beta_helix 21.3 598-728 598-728 3.2e-08 0.00021
2603721928 DUF3951 12 135-167 135-167 1e-05 0.2
2603777416 DUF6519 67.7 1-124 1-124 4.1e-23 8e-19
2603777416 DUF6519 24.1 151-209 151-209 6.8e-10 1.3e-05
2603777416 DUF6519 168.9 213-533 213-533 9.6e-54 1.9e-49
2606207033 DPPIV_N 10.2 304-359 304-359 3.7e-05 0.24
2606519440 PKD_4 33 724-808 724-808 5e-12 4.9e-08
2606531960 C1q 43 263-394 263-394 2.6e-15 5.2e-11
2606547948 DUF2240 10.2 252-317 252-317 0.00014 0.45
2606547948 Ephrin_rec_like 15.1 333-375 333-375 5e-06 0.016
2606547948 VWA 19 393-582 393-582 4.3e-07 0.0014
2606547948 PKD_4 16.4 935-998 935-998 2.3e-06 0.0075
2606547953 PKD_4 16.2 680-741 680-741 1.9e-06 0.0091
2606547953 VWA 20.5 799-966 799-966 1e-07 0.0005
2606547953 PKD_4 14.2 1085-1167 1085-1167 7.6e-06 0.037
2606547953 PKD_4 20.6 1277-1350 1277-1350 7.8e-08 0.00038
2606551834 DUF6519 165.6 196-478 196-478 1.9e-52 1.8e-48
2608478663 Big_5 12.5 210-306 210-306 1e-05 0.2
2611551848 Collar 20.5 139-186 139-186 4e-08 0.00039


2616620846 DUF6519 53.4 1-170 1-170 3.6e-18 1.8e-14
2616620846 DUF6519 79.4 175-458 175-458 4.7e-26 2.3e-22
2616620846 Beta_helix 31.2 523-707 523-707 3.9e-11 1.9e-07
2616620846 Beta_helix 31.5 716-888 716-888 3.1e-11 1.5e-07
2616623570 DUF6519 34.7 1-170 1-170 8.5e-13 8.3e-09
2616623570 DUF6519 50.6 190-396 190-396 1.3e-17 1.3e-13
2616679157 FH2 11.9 294-399 294-399 9.8e-06 0.096
2616679158 SWM_repeat 22.2 333-416 333-416 6.7e-09 0.00013
2617660464 Big_9 23 744-824 744-824 3.8e-08 0.00011
2617660464 CarbopepD_reg_2 46.2 947-1026 947-1026 1.3e-15 3.7e-12
2617660464 SH3_1 10.6 1076-1105 1076-1105 0.00013 0.35
2617713374 DUF4815 17.9 7-91 7-91 1.2e-07 0.00081
2617713374 DUF6519 17.2 111-194 111-194 2.4e-07 0.0016
2617713374 PASTA 11.5 894-938 894-938 3.5e-05 0.23
2619110682 DUF723 10.5 159-211 159-211 9.9e-05 0.49
2619110682 PKD 12.2 685-739 685-739 2.7e-05 0.13
2619110682 PKD_2 12.7 977-1067 977-1067 2.4e-05 0.12
2619110683 PKD_4 24.5 741-839 741-839 3.4e-09 2.2e-05
2619118121 DUF6519 27.3 1-115 1-115 1.5e-10 1.4e-06
2619118121 DUF6519 57 204-449 204-449 1.5e-19 1.4e-15
2619118121 Beta_helix 24.2 652-847 652-847 2.8e-09 2.8e-05
2619854443 DUF6519 89.6 1-195 1-195 9.7e-30 1.9e-25
2619854443 DUF6519 110.8 205-468 205-468 3.7e-36 7.2e-32
2620014205 DUF6519 147.6 1-208 1-208 5.2e-47 5.1e-43
2620014205 CFC 12.6 436-453 436-453 1.1e-05 0.1
2620102282 DUF6519 70.9 1-171 1-171 1.4e-23 9e-20
2620102282 DUF6519 100.4 174-455 174-455 1.6e-32 1e-28
2620102282 Beta_helix 19.7 520-635 520-635 9.9e-08 0.00065
2620102282 Beta_helix 34.1 719-884 719-884 3.6e-12 2.4e-08
2620452322 Uso1_p115_C 12.3 1035-1108 1035-1108 8.3e-06 0.16
2620650889 DUF6519 97.7 168-406 168-406 3.5e-32 6.9e-28
2620676987 DUF6519 50.8 1-181 1-181 1.1e-17 1.1e-13
2622847724 DUF6519 99.6 1-195 1-192 2.6e-32 1.7e-28
2622847724 DUF6519 88 190-484 193-484 8.7e-29 5.7e-25
2623158461 Fib_alpha 11.1 293-392 293-392 7.6e-05 0.37
2623170773 Ephrin_rec_like 12.1 335-378 335-378 3.5e-05 0.14
2623170773 PKD_4 19.9 672-735 672-735 1.6e-07 0.00063
2623170773 VWA 18.4 792-950 792-950 5.8e-07 0.0023
2623170773 PKD_4 11.4 1081-1157 1081-1157 7.2e-05 0.28
2623170773 PKD_4 26.4 1276-1348 1276-1348 1.5e-09 5.7e-06
2623170778 Ephrin_rec_like 14 333-377 333-377 1.1e-05 0.036
2623170778 VWA 14.8 396-523 396-523 8.4e-06 0.028
2623170778 PKD_4 17.4 927-991 927-991 1.1e-06 0.0037
2623233994 CarboxypepD_reg 22.9 985-1068 985-1068 4.2e-09 8.3e-05
2623254488 DUF6327 10.1 477-550 477-550 0.00025 0.99
2623254488 BORCS6 11.6 698-741 698-741 6.6e-05 0.26
2623254488 PKD_4 21.5 1009-1100 1009-1100 4.9e-08 0.00019
2623396924 DUF2067 10.9 15-77 15-77 2.7e-05 0.27
2623396924 Collar 18.5 252-281 252-281 1.7e-07 0.0016
2623396925 Collar 15.6 210-233 210-233 1.4e-06 0.013
2623445030 DUF6519 120.8 1-176 1-176 7e-39 6.9e-35
2623445030 DUF6519 66.2 186-487 186-487 2.4e-22 2.3e-18
2623507633 DUF6519 117.1 1-174 1-174 1.4e-37 9e-34
2623507633 DUF6519 71 188-489 188-489 1.3e-23 8.2e-20
2623507633 Beta_helix 22.9 979-1141 979-1141 1e-08 6.7e-05
2623608113 Peptidase_S74 55.5 537-589 537-589 1.7e-18 5.5e-15
2623608113 DUF465 10.8 624-649 624-649 0.00013 0.42
2624888571 DUF6519 123.8 1-176 1-176 1.3e-39 8.4e-36
2624888571 DUF6519 67.1 187-488 187-488 1.9e-22 1.2e-18
2624888571 Beta_helix 19.5 978-1141 978-1141 1.2e-07 0.00077
2624952605 DUF6519 115.6 1-173 1-173 5.1e-37 2.5e-33
2624952605 DUF6519 66.4 187-488 187-488 4.2e-22 2.1e-18
2624952605 Beta_helix 26.8 979-1140 979-1140 8.8e-10 4.3e-06
2625190936 DUF6519 100.4 1-194 1-194 2.1e-32 1e-28
2625190936 CarboxypepD_reg 10.6 478-561 478-561 0.00012 0.59
2625190936 Beta_helix 10.1 850-967 850-967 0.00012 0.61
2628627010 TarH 11.3 149-285 149-285 1.3e-05 0.26
2635174656 RNase_Zc3h12a_2 14.4 482-581 482-581 7.3e-06 0.036
2635174656 Big_9 26.8 741-823 741-823 1.4e-09 7e-06
2635174656 CarbopepD_reg_2 26.8 948-1025 948-1025 8.8e-10 4.3e-06
2635301515 DUF6519 48.5 1-160 1-160 5.6e-17 5.5e-13
2635421359 DUF6519 75.6 1-117 1-117 3.4e-25 3.3e-21
2635421359 DUF6519 21.9 145-205 145-205 6.4e-09 6.3e-05
2635421359 DUF6519 167.1 214-491 214-491 6.8e-53 6.7e-49
2635426539 DUF4815 16.4 7-104 7-104 2.4e-07 0.0023
2635426539 DUF6519 164.6 217-514 217-514 3.7e-52 3.6e-48
2636399929 AKAP95 10 600-716 600-716 4.4e-05 0.86
2636611529 Bactofilin 14.4 85-197 85-197 3.8e-06 0.037
2636611529 Bactofilin 13.8 271-388 271-388 5.9e-06 0.058
2636611529 Bactofilin 10 460-577 460-577 9.3e-05 0.92
2636611529 Bactofilin 13.6 742-828 742-826 6.8e-06 0.067
2636611529 Bactofilin 15.1 824-904 827-904 2.3e-06 0.023

2637594452 Bactofilin 14.4 85-197 85-197 3.8e-06 0.037
2637594452 Bactofilin 13.8 271-388 271-388 5.9e-06 0.058
2637594452 Bactofilin 10 460-577 460-577 9.3e-05 0.92
2637594452 Bactofilin 13.6 742-828 742-826 6.8e-06 0.067
2637594452 Bactofilin 15.1 824-904 827-904 2.3e-06 0.023
2637715759 ERp29_N 14.4 6-82 6-82 1.7e-06 0.034
2638778109 DUF6519 19.8 290-416 290-416 4.1e-08 0.00027
2638778109 Beta_helix 13.5 903-1071 903-1071 8e-06 0.052
2639097925 DUF6519 162.4 205-524 205-524 8.6e-52 1.7e-47
2639240251 Peptidase_S74 52.9 391-449 391-449 3.7e-18 3.6e-14
2639240252 Peptidase_S74 54.3 485-543 485-543 6.7e-19 1.3e-14
2639240253 Peptidase_S74 55.4 523-581 523-581 6.3e-19 6.2e-15
2639502853 Mo-co_dimer 10.6 49-162 49-162 2.3e-05 0.45
2640545319 DoxX 12.5 252-321 252-321 9.3e-06 0.18
2640564561 DUF6519 68.4 1-108 1-108 5e-23 4.9e-19
2640564561 DUF6519 19.8 152-211 152-211 2.6e-08 0.00026
2640564561 DUF6519 168.6 213-459 213-459 2.3e-53 2.2e-49
2640816166 Av_adeno_fibre 11.1 66-104 66-104 0.00011 0.3
2640816166 Av_adeno_fibre 16.6 286-330 286-330 2e-06 0.0057
2640816185 Av_adeno_fibre 17.1 62-102 62-102 1.3e-06 0.0042
2640816185 Av_adeno_fibre 10.5 104-164 104-164 0.00014 0.45
2640816185 Collar 31.3 227-262 227-262 5.1e-11 1.7e-07
2640816781 Av_adeno_fibre 12.7 108-167 108-167 1.4e-05 0.093
2640816781 Collar 23.7 247-291 247-291 6.1e-09 4e-05
2640816855 Collar 24.9 95-118 95-118 8.5e-10 1.7e-05
2643858614 DUF6519 61 1-113 1-113 1.4e-20 9e-17
2643858614 DUF6519 108.1 211-526 211-526 7.1e-35 4.7e-31
2643969244 ExoD 12.1 259-306 259-306 5.2e-06 0.1
2643982343 DUF6519 58 1-113 1-113 1.1e-19 7.3e-16
2643982343 DUF6519 109.1 215-525 215-525 3.6e-35 2.4e-31
2644010935 PKD_4 18.2 713-794 713-794 3.3e-07 0.0021
2644065353 DUF6519 38.1 1-74 1-74 1.9e-13 7.4e-10
2644065353 DUF6519 59.4 241-565 241-565 6.9e-20 2.7e-16
2644065353 Big_7 13.9 575-639 575-639 2e-05 0.08
2644065353 Beta_helix 12.1 1074-1241 1074-1241 3.7e-05 0.14
2644091306 YPEB 10.3 309-389 309-389 1.7e-05 0.34
2644120873 DUF6519 57.2 1-112 1-112 1.9e-19 1.2e-15
2644120873 DUF6519 113.6 199-527 199-527 1.5e-36 1e-32
2644126277 Collagen 29.7 587-667 587-667 2.2e-11 4.3e-07
2644126279 DUF5990 10.9 524-636 524-636 1.7e-05 0.33
2644140818 ExoD 12.1 259-306 259-306 5.2e-06 0.1
2644243716 DUF6519 342.5 1-479 1-479 7.3e-106 4.8e-102
2644272195 ExoD 12.1 259-306 259-306 5.2e-06 0.1
2644321109 YPEB 10.3 309-389 309-389 1.7e-05 0.34
2644376737 DUF6519 37.5 1-66 1-66 2.9e-13 1.1e-09
2644376737 DUF6519 58.2 236-565 236-565 1.5e-19 6.1e-16
2644376737 Big_7 13.9 575-639 575-639 2e-05 0.08
2644376737 Beta_helix 12 1074-1241 1074-1241 4e-05 0.16
2644416952 DUF6519 38.1 1-74 1-74 1.9e-13 7.4e-10
2644416952 DUF6519 59.4 241-565 241-565 6.9e-20 2.7e-16
2644416952 Big_7 13.9 575-639 575-639 2e-05 0.08
2644416952 Beta_helix 12.1 1074-1241 1074-1241 3.7e-05 0.14
2644424305 Transglut_N 11.8 177-262 177-262 1.4e-05 0.28
2644449992 DUF6519 38.1 1-74 1-74 1.9e-13 7.4e-10
2644449992 DUF6519 59.4 241-565 241-565 6.9e-20 2.7e-16
2644449992 Big_7 13.9 575-639 575-639 2e-05 0.08
2644449992 Beta_helix 12.1 1074-1241 1074-1241 3.7e-05 0.14
2644504614 DUF6519 61.5 1-163 1-163 6.5e-21 6.4e-17
2644565291 Transglut_N 11.8 177-262 177-262 1.4e-05 0.28
2644643435 PKD_4 15.1 707-785 707-785 2e-06 0.02
2644686969 DUF6519 38.1 1-74 1-74 1.9e-13 7.4e-10
2644686969 DUF6519 59.4 241-565 241-565 6.9e-20 2.7e-16
2644686969 Big_7 13.9 575-639 575-639 2e-05 0.08
2644686969 Beta_helix 12.1 1074-1241 1074-1241 3.7e-05 0.14
2645031188 DUF6519 62.1 1-188 1-188 6.4e-21 4.2e-17
2645031188 DUF6519 86.4 200-468 200-468 2.7e-28 1.8e-24
2645031188 Beta_helix 25 545-715,751-804 545-715,751-804 2.3e-09 1.5e-05
2645094610 DUF6519 100.3 1-208 1-208 1.1e-32 1.1e-28
2645094610 PASTA 18.5 959-1021 959-1021 1.5e-07 0.0015
2645112114 Trypan_PARP 12.6 774-815 774-815 5.5e-06 0.11
2645196136 Transglut_N 13.1 177-264 177-264 5.8e-06 0.11
2645210053 Transglut_N 11.8 177-264 177-264 1.4e-05 0.27
2645219528 DUF6519 843.7 1-538 1-538 4e-258 7.9e-254
2645308456 ExoD 14.3 261-305 261-305 1.1e-06 0.022
2645340254 DUF282 11.5 135-163 135-163 1.2e-05 0.24
2645450877 DUF6519 97.1 1-209 1-209 1.6e-31 1.1e-27
2645450877 PASTA 18.5 959-1021 959-1021 2.3e-07 0.0015
2646872186 Collar 20.5 139-186 139-186 2e-08 0.00039
2647133830 PKD_4 23.1 748-843 748-843 9.3e-09 6.1e-05
2647133831 DUF4296 11.2 218-272 218-272 4.8e-05 0.47
2647133831 PKD 11.1 659-707 659-707 3.1e-05 0.3
2647272238 DUF6519 40 1-105 1-105 2.1e-14 2e-10
2647272238 DUF6519 105 189-518 189-518 4.3e-34 4.3e-30
2648548857 DUF6519 109.6 1-203 1-203 1.7e-35 1.6e-31
2648548857 Big_1 13 472-517 472-517 9e-06 0.088
2649663430 Av_adeno_fibre 15.1 131-183 131-183 2.6e-06 0.017
2649663430 Collar 24.1 248-292 248-292 4.5e-09 2.9e-05
2649667499 Av_adeno_fibre 12.8 68-105 68-105 3.3e-05 0.092
2649667499 Av_adeno_fibre 11.4 180-227 180-227 8.6e-05 0.24
2649667499 Av_adeno_fibre 18.1 350-393 350-393 6.9e-07 0.0019
2649667499 Collar 15.8 406-442 406-442 4e-06 0.011
2649667517 DUF2345 14.4 121-182 121-182 9.9e-06 0.028
2649667517 Av_adeno_fibre 14.3 223-275 223-275 1.1e-05 0.031
2649667517 Collar 23.7 340-369 340-369 1.4e-08 3.9e-05
2649667541 Collar 20 138-165 138-165 5.8e-08 0.00056
2650014457 DUF723 10.1 149-201 149-201 3.3e-05 0.66
2650014458 PKD_4 19 751-840 751-840 1.8e-07 0.0012
2651041803 PKD 25.7 725-789 725-789 1.2e-09 8.2e-06
2651445438 XhlA 10.9 441-492 441-492 0.0015 0.45
2651445438 CENP-F_leu_zip 23 508-627 508-626 2.5e-07 7.1e-05
2651445438 Baculo_PEP_C 18.5 626-734 627-734 6.2e-06 0.0018

2652416784 DUF6519 50.6 1-199 1-199 3.2e-17 1.2e-13
2652416784 DUF6519 14.9 332-445 332-445 2e-06 0.0079
2652416784 CarboxypepD_reg 19.9 722-801 722-801 1.9e-07 0.00073
2652416784 Beta_helix 29.8 805-975 805-975 1.3e-10 5.1e-07
2652756971 Glycoprotein 15.9 165-236 165-236 2.5e-07 0.0048
2654866694 Bactofilin 14.4 85-197 85-197 3.8e-06 0.037
2654866694 Bactofilin 13.8 271-388 271-388 5.9e-06 0.058
2654866694 Bactofilin 10 460-577 460-577 9.3e-05 0.92
2654866694 Bactofilin 13.6 742-828 742-826 6.8e-06 0.067
2654866694 Bactofilin 15.1 824-904 827-904 2.3e-06 0.023
2655480087 DUF4985 10.3 444-530 444-530 0.00012 0.79
2655480087 DUF4985 10.2 563-654 563-654 0.00013 0.85
2656134035 DUF6519 51.1 1-236 1-236 4.5e-18 8.8e-14
2656753064 DUF6519 40.5 165-506 165-506 7.4e-15 1.5e-10
2666448423 DUF6519 43.6 1-186 1-186 2.5e-15 1.6e-11
2666448423 DUF6519 57.2 192-484 192-484 1.9e-19 1.3e-15
2666448423 NosD 23.4 519-718 519-718 5.6e-09 3.6e-05
2666448423 NosD 31.6 720-898 720-898 1.7e-11 1.1e-07
2667905835 Collagen 32 632-690 632-690 4.3e-12 8.4e-08
2667905837 SnoaL_4 11.3 221-326 221-326 1.5e-05 0.3
2667913221 DUF6519 14.1 1-63 1-63 7e-07 0.014
2667913221 DUF6519 18.5 96-172 96-172 3.4e-08 0.00066
2668405653 Collar 11.2 116-145 116-145 1.6e-05 0.32
2668405668 Bactofilin 13 1026-1136 1026-1136 1.1e-05 0.11
2670950362 Phage_T4_gp36 11 309-432 309-432 1.8e-05 0.36
2670950364 Peptidase_S74 44.9 554-612 554-612 5.8e-16 1.1e-11
2670950366 Peptidase_S74 42.9 395-445 395-445 5.2e-15 5.1e-11
2676859594 Big_9 60.8 639-721 639-721 4.3e-20 1.7e-16
2676859594 Big_9 51.8 725-811 725-811 2.8e-17 1.1e-13
2676859594 VWA 19.2 832-878,912-1055 832-878,912-1055 3.3e-07 0.0013
2676859595 DUF723 12.7 147-201 147-201 1e-05 0.099
2676867264 HeLo 11.3 17-82 17-82 1.3e-05 0.25
2676867265 Laminin_II 16.9 550-633 550-633 1.6e-06 0.0054
2676880522 PKD_4 21 749-835 749-835 3e-08 0.00029
2676880523 PKD 11.4 658-713 658-713 1.2e-05 0.24
2677200142 DUF6519 26.9 3-187 3-187 4.8e-10 1.9e-06
2677200142 Pectinesterase 12.5 445-541 445-541 1.2e-05 0.049
2677200142 Beta_helix 25.6 727-943 727-943 2.6e-09 1e-05
2677209637 H_lectin 10.8 217-271 217-271 2.4e-05 0.46
2677563073 Big_5 19.3 278-384 278-384 1.5e-07 0.0015
2678696177 DUF6519 93 1-200 1-198 2.8e-30 1.8e-26
2678696177 DUF6519 73.4 197-470 199-470 2.4e-24 1.6e-20
2678696177 Big_1 19.4 475-535 475-535 1.3e-07 0.00085
2678696177 PASTA 32.5 882-943 882-943 9.8e-12 6.4e-08
2678974982 DUF6519 219.7 1-308 1-308 2.3e-68 7.7e-65
2678974982 DUF6519 66.3 322-533 322-533 6.6e-22 2.1e-18
2681856965 TetR_C_14 10 243-287 243-287 3.6e-05 0.72
2681856966 Cnn_1N 14.8 459-526 459-526 9.5e-05 0.025
2681856966 DUF4763 20.2 539-662 539-662 1.2e-06 0.00031
2681856966 DUF5798 11.7 680-773 680-773 0.00095 0.25
2681856967 TSP3_bac 10.6 159-171 159-171 2.1e-05 0.41
2682260390 DUF4815 15 7-97 7-93 6.6e-07 0.0065
2682260390 DUF6519 15.2 89-198 94-198 6.9e-07 0.0067
2682265529 DUF4815 16 7-95 7-95 4.9e-07 0.0032
2682265529 DUF6519 16.6 113-198 113-198 3.7e-07 0.0024
2682265529 DUF3375 11.7 597-672 597-672 1.4e-05 0.092
2684413149 Cluap1 23.6 678-862 678-862 1.6e-09 3.2e-05
2684413150 TLP-20 10.8 103-147 103-147 1.8e-05 0.36
2684518049 Big_9 57.1 655-737 655-737 1e-18 2.5e-15
2684518049 Big_9 54.9 741-827 741-827 4.9e-18 1.2e-14
2684518049 VWA 12.1 931-1062 931-1062 7.7e-05 0.19
2684518050 PKD 10.5 662-714 662-714 4.6e-05 0.45
2684518050 Y_Y_Y 12.4 793-856 793-856 1.3e-05 0.12
2684554309 DUF6519 53.7 1-180 1-180 1.4e-18 1.4e-14
2684554309 DUF6519 46.1 189-410 189-410 3e-16 2.9e-12
2685857790 Adeno_shaft 13.7 74-114 74-114 4.2e-06 0.041
2685857790 Collar 21.3 142-170 142-170 2.2e-08 0.00021
2685871261 Collar 31.2 138-171 138-171 9.2e-12 1.8e-07
2685871293 Av_adeno_fibre 16.1 101-153 101-153 1.3e-06 0.0085
2685871293 Av_adeno_fibre 14 159-222 159-222 5.9e-06 0.039
2685871293 Collar 24.2 237-268 237-268 4.1e-09 2.7e-05
2685982676 AbiJ_NTD4 12.6 440-601 440-601 6.9e-06 0.14
2685983722 CarbopepD_reg_2 45.5 784-862 784-862 9.3e-16 6.1e-12
2685983722 SprB 11.9 909-937 909-937 2.2e-05 0.15
2686640271 DUF6519 167.2 1-232 1-232 2.5e-52 6.1e-49
2686640271 DUF6519 105.6 234-534 234-534 1.1e-33 2.8e-30
2686644013 DUF6519 152.2 1-178 1-178 2.1e-48 2.1e-44
2686644013 DUF6519 180.1 182-442 182-442 7.5e-57 7.4e-53
2687265385 DUF6519 142.3 1-179 1-179 2.1e-45 2e-41
2687265385 DUF6519 209.5 181-449 181-449 9.8e-66 9.6e-62
2688357579 DUF6519 24.7 1-56 1-56 4.1e-09 8.9e-06
2688357579 DUF6519 29.9 114-169 114-169 1.1e-10 2.3e-07
2688357579 MscS_porin 14.2 1308-1424 1308-1424 1.2e-05 0.027
2688808632 DUF6519 49.4 1-186 1-181 2.9e-17 2.8e-13
2688808632 DUF6519 84.7 177-426 182-426 5.8e-28 5.7e-24
2688808632 Beta_helix 26.7 600-750 600-750 4.7e-10 4.6e-06
2689035362 HHH_5 36.6 567-622 567-622 1.4e-12 5.4e-09
2689350896 DUF6519 40.5 165-506 165-506 7.4e-15 1.5e-10
2689424177 DUF6519 34.4 1-108 1-108 1e-12 1e-08
2689424177 DUF6519 30.1 120-214 120-209 2e-11 2e-07
2689424177 DUF6519 104.2 205-491 210-489 7.4e-34 7.3e-30
2689424177 Big_1 12.9 488-535 490-535 9.3e-06 0.091
2689473667 Peptidase_S74 30.8 859-911 859-911 1.5e-11 3e-07
2689490536 Peptidase_S74 42.2 247-301 247-301 4.1e-15 8.1e-11
2690119243 DUF6519 32.3 1-204 1-204 6.6e-12 4.3e-08
2690119243 DUF6519 11.5 335-416 335-416 1.3e-05 0.087
2690119243 Pectinesterase 11.5 449-528 449-528 1.5e-05 0.098
2690119243 Beta_helix 12 710-829 710-829 2.4e-05 0.15
2690269995 DUF6519 167 195-507 195-507 6.9e-53 6.8e-49
2690323837 DUF2490 11.2 125-220 125-220 2.8e-05 0.27
2690341151 Collagen 21.5 345-397 345-394 8e-09 0.00016
2690341151 Collagen 16.7 392-446 395-446 2.5e-07 0.005

2690430314 PKD 10.4 658-711 658-711 7.7e-05 0.5
2690430314 PKD_4 12.1 827-886 827-886 2.5e-05 0.16
2690430314 HCBP_related 12.9 895-931 895-931 1.3e-05 0.087
2690430315 PKD_4 21.5 754-838 754-838 2e-08 0.0002
2691431611 PKD_4 24.9 1074-1159 1074-1159 2.6e-09 1.7e-05

2694870509 ABC_tran_CTD 10.5 426-459 426-459 9.2e-05 0.6
2694870509 CarboxypepD_reg 28 466-537 466-537 3.4e-10 2.2e-06
2694917438 DUF6519 32.1 161-414 161-414 2.6e-12 5e-08
2694995591 DUF6519 118.3 1-170 1-170 1.6e-37 4e-34
2694995591 DUF6519 89 189-491 189-491 1.2e-28 2.8e-25
2694995591 Lactonase 40 1066-1346 1066-1346 1.2e-13 2.9e-10
2695071550 Uso1_p115_C 12.4 1036-1109 1036-1109 8.1e-06 0.16
2698131702 DUF4815 15.9 7-95 7-95 5.3e-07 0.0035
2698131702 DUF6519 12.2 114-200 114-200 8.1e-06 0.053
2698131702 DUF3375 11.7 597-672 597-672 1.5e-05 0.095
2698150003 DUF6519 189.9 202-461 202-461 4.1e-60 8e-56

2698160498 Big_9 60.6 655-737 655-737 6.9e-20 1.9e-16
2698160498 Big_9 56.5 741-827 741-827 1.4e-18 3.8e-15

2698220525 DUF3410 12.1 704-774 704-774 1.4e-05 0.14
2698220525 Fringe 12.5 805-922 805-922 8.3e-06 0.081
2700024120 DUF6519 59.5 1-187 1-187 3.9e-20 2.5e-16
2700024120 DUF6519 87.2 200-466 200-466 1.6e-28 1e-24
2700024120 Beta_helix 24.9 537-715,751-804 537-715,751-804 2.6e-09 1.7e-05
2700210558 Colicin_immun 12.3 527-583 527-583 4.6e-05 0.22
2700210558 Big_9 17.7 740-823 740-823 9.9e-07 0.0049
2700210558 CarbopepD_reg_2 37 948-1028 948-1028 5.6e-13 2.8e-09
2700333799 PKD 27.3 725-801 725-801 4e-10 2.6e-06
2700449032 DUF4815 10.5 5-55 5-55 1.5e-05 0.15
2700449032 DUF6519 121.6 194-466 194-466 4.1e-39 4e-35
2701248366 DUF6519 23.5 251-307 251-307 1e-09 2e-05
2701248366 DUF6519 34.7 322-548 322-548 4.1e-13 8.1e-09
2704308430 DUF6519 37.5 1-91 1-91 1.1e-13 1.1e-09
2704308430 DUF6519 25.6 178-246 178-246 4.6e-10 4.5e-06
2704308430 DUF6519 79.7 258-550 258-550 1.9e-26 1.8e-22
2707579167 Collar 21.3 127-150 127-150 1.1e-08 0.00021
2709366735 DUF6519 85.4 184-443 184-443 9.2e-28 3.6e-24
2709366735 Beta_helix 29.5 644-818 644-818 1.6e-10 6.3e-07
2710208367 DUF4333 12.1 241-291 241-291 2e-05 0.19
2710208367 DUF6134 11.9 346-481 346-481 2e-05 0.19
2710209887 Ge1_WD40 13.8 306-399 306-399 1.2e-06 0.024
2710209888 Av_adeno_fibre 12.8 56-95 56-95 4.4e-06 0.087
2712578711 DUF6519 114 1-175 1-171 7.7e-37 7.6e-33
2712578711 DUF6519 101.3 167-400 172-400 5.4e-33 5.3e-29
2712711362 DUF6519 289.5 1-493 1-493 1.2e-89 5.7e-86
2713658219 Peptidase_S74 28.1 805-857 805-857 1e-10 2e-06
2713658221 Peptidase_S74 30.7 756-807 756-807 3.2e-11 3.2e-07
2713950054 Tubulin 12.4 138-205 138-205 7.6e-06 0.15

2714402296 DUF723 10.9 152-203 152-203 1.8e-05 0.36
2714402297 PKD_4 21.8 747-829 747-829 1.6e-08 0.00016
2714669440 DUF6519 44.3 1-107 1-107 1.6e-15 1e-11
2714669440 DUF6519 99.9 193-499 193-499 2.3e-32 1.5e-28
2715175728 Pheromone 14.1 73-121 73-121 4.1e-06 0.081
2715180856 DUF6519 20.5 1-183 1-183 1.6e-08 0.00016
2715180856 DUF6519 19.7 188-254 188-254 2.9e-08 0.00028
2715180856 DUF6519 10.9 326-450 326-450 1.3e-05 0.13
2715180856 Beta_helix 17.5 782-954 782-954 3.1e-07 0.0031
2718540261 SWIRM-assoc_1 10.5 500-544 500-544 7.7e-05 0.5
2718540261 CENP-T_C 15.5 1083-1139 1083-1139 2.3e-06 0.015
2719477443 FliJ 12.6 1150-1246 1150-1246 1.4e-05 0.13
2721440313 DUF6519 65.7 1-190 1-190 5.1e-22 3.4e-18
2721440313 DUF6519 76 206-466 206-466 3.9e-25 2.6e-21
2721440313 Beta_helix 27.9 697-914 697-914 3e-10 1.9e-06
2721440313 NosD 10.4 953-1049 953-1049 5.2e-05 0.34
2722111729 DUF6519 85.2 185-429 185-429 1e-27 4e-24
2722111729 Beta_helix 29.5 644-818 644-818 1.6e-10 6.3e-07
2722887967 Microvir_H 12 364-465 364-465 1.1e-05 0.11
2722887967 PKD 10.8 683-735 683-735 3.8e-05 0.37
2722887968 PKD_4 19.4 755-837 755-837 9e-08 0.00089
2724866103 DUF6519 20.2 290-412 290-412 2.1e-08 0.0002
2725000770 WWE 12.2 642-715 642-715 0.00011 0.24
2725000770 PKD_4 26.4 875-967 875-967 2.6e-09 5.7e-06
2725000770 PKD_4 30.3 972-1064 972-1064 1.6e-10 3.5e-07
2725000770 PKD_4 14.6 1069-1163 1069-1163 1.3e-05 0.029
2725256560 DUF6519 33.2 7-161 7-161 3.5e-12 2.3e-08
2725256560 DUF6519 54.2 167-422 167-422 1.6e-18 1e-14
2725256560 Beta_helix 20.8 534-716 534-716 4.6e-08 0.0003
2725256560 Beta_helix 31.6 726-926 726-926 2.2e-11 1.4e-07
2725825341 DUF6519 51.1 1-187 1-187 8.8e-18 8.7e-14
2725825341 DUF6519 86.5 188-451 188-451 1.7e-28 1.7e-24
2725825341 NosD 12.1 595-778 595-778 1e-05 0.1
2725887781 PKD_4 18.9 757-839 757-839 1.3e-07 0.0013
2725887782 RNase_PH_C 10.7 620-668 620-668 0.00011 0.45
2725887782 CFSR 10.4 763-782 763-782 0.00018 0.7
2725953200 DUF6519 79.3 1-107 1-107 2.6e-26 2.5e-22
2725953200 DUF6519 24.6 147-210 147-209 9.3e-10 9.2e-06
2725953200 DUF6519 165 209-469 210-469 2.8e-52 2.8e-48
2726507193 Av_adeno_fibre 10.6 70-104 70-104 4.5e-05 0.44
2726507193 Collar 21.3 127-150 127-150 2.2e-08 0.00021
2726879479 Mo-co_dimer 12.2 48-153 48-153 1.5e-05 0.15
2726927462 Pho86 16 625-674 625-674 3.4e-07 0.0067

2726927911 MDMPI_N 12.4 566-659 566-659 1.1e-05 0.21
2726937009 DUF6519 89.1 1-196 1-196 1.4e-29 2.7e-25
2726958614 DUF6519 43.2 1-103 1-103 3.2e-15 2.1e-11
2726958614 DUF6519 69.9 204-491 204-491 2.7e-23 1.8e-19
2726958614 Malectin 91.6 879-1030 879-1030 9.4e-30 6.1e-26
2727775979 DUF6519 128.7 1-170 1-170 2.8e-41 2.8e-37
2727775979 DUF6519 31.2 183-239 183-239 9.5e-12 9.4e-08
2727775979 DUF6519 73.3 261-530 261-530 1.6e-24 1.6e-20
2728023602 PKD_4 15.2 715-789 715-789 3.8e-06 0.019
2728029376 Metal_resist 13 351-406 351-406 5.1e-06 0.1
2728079122 Collagen 32 632-690 632-690 4.3e-12 8.4e-08
2728079124 SnoaL_4 11.3 221-326 221-326 1.5e-05 0.3
2728092929 PKD_4 19.2 711-798 711-798 1.6e-07 0.001
2728105760 Y_Y_Y 14.1 1147-1203 1147-1203 5.7e-06 0.038
2728105761 PKD_4 16.5 755-837 755-837 7.5e-07 0.0073
2728193213 Big_9 30.8 740-823 740-823 6e-11 3.9e-07
2728193213 CarbopepD_reg_2 27.6 948-1025 948-1025 3.5e-10 2.3e-06

2728199106 RBD-FIP 10 63-90 63-90 0.00018 0.7
2728199106 PKD_4 20 764-848 764-848 1.5e-07 0.00059
2728211444 DUF1931 11.8 631-753 631-753 4.6e-05 0.22
2728211444 PKD_4 11.5 1093-1185 1093-1185 5.5e-05 0.27
2728211444 PKD_4 22.2 1284-1368 1284-1368 2.4e-08 0.00012
2728211444 PKD_4 18.9 1463-1522 1463-1522 2.6e-07 0.0013
2728214002 PKD_4 26.7 777-864 777-864 7.4e-10 4.9e-06
2728530770 Peptidase_S74 29.9 859-911 859-911 2.8e-11 5.6e-07
2728546406 Peptidase_S74 30.8 859-911 859-911 1.5e-11 3e-07
2729202898 T6SS_TssG 11.2 396-593 396-593 1.8e-05 0.18
2729202898 PKD_4 11.4 896-947 896-947 2.8e-05 0.27
2729650604 SprB 12 1043-1079 1043-1079 6.8e-06 0.13
2729661803 BRICHOS 11.8 617-705 617-705 6e-05 0.23
2729661803 PKD_4 20.3 1008-1089 1008-1089 1.2e-07 0.00047


2730693478 Peptidase_S74 31.4 391-447 391-447 9.7e-12 1.9e-07
2731807004 DUF5997 14 48-102 48-102 2.4e-06 0.047
2731978847 MinC_C 10.9 248-283 248-283 3.9e-05 0.38
2731978848 Baculo_PEP_C 16.3 560-623 560-623 3.7e-06 0.0081
2732500931 DUF6519 44.9 1-186 1-186 6.8e-16 6.7e-12
2732535532 Cnn_1N 12.9 459-525 459-522 0.00011 0.11
2732535532 HIP1_clath_bdg 12.9 520-583 523-583 0.00013 0.12

2732714007 Collagen 32.2 591-650 591-650 3.7e-12 7.3e-08
2732724712 DUF6519 52.7 1-181 1-181 4.3e-18 2.8e-14
2732724712 DUF6519 83.8 184-429 184-429 1.7e-27 1.1e-23
2732724712 Beta_helix 33.4 644-816 644-816 6.2e-12 4e-08
2733007041 Collagen 35.2 594-653 594-653 4.4e-13 8.6e-09

2735125944 DUF723 13.3 159-212 159-212 6.6e-06 0.065
2735125944 Bac_GDH 10.5 243-413 243-413 8.3e-06 0.082
2735125945 PKD_4 17.5 750-837 750-837 3.5e-07 0.0034
2735836973 DUF6519 669.7 1-557 1-557 2.1e-205 4e-201
2735949866 Phage_holin_2_1 10.6 187-204 187-204 2.4e-05 0.48
2737436529 DUF4815 11.1 8-96 8-96 1.5e-05 0.098
2737436529 DUF6519 12.6 107-196 107-196 6.2e-06 0.041
2737436529 PASTA 10.4 890-923 890-923 7.8e-05 0.51
2738667863 DUF6519 51.3 1-190 1-190 1.5e-17 7.6e-14
2738713853 DUF6519 122 1-215 1-215 1.5e-39 2.9e-35
2738713853 DUF6519 42.4 270-451 270-451 1.9e-15 3.8e-11

2739056960 Cnn_1N 11.3 518-566 518-566 3.3e-05 0.33
2739146933 DUF6519 51.3 1-190 1-190 1.5e-17 7.6e-14
2739226418 DUF6519 684.3 1-548 1-548 7.8e-210 1.5e-205
2739288518 DUF6519 20.7 1-207 1-207 3.6e-08 0.00014
2739288518 Big_1 13.4 740-805 740-805 1.7e-05 0.066
2739288518 Beta_helix 23.6 908-1014 908-1014 1.1e-08 4.2e-05
2739288518 Big_1 10.8 1368-1424 1368-1424 0.00011 0.42
2739293830 DUF6519 20.7 1-207 1-207 3.6e-08 0.00014
2739293830 Big_1 13.4 740-805 740-805 1.7e-05 0.066
2739293830 Beta_helix 23.6 908-1014 908-1014 1.1e-08 4.2e-05
2739293830 Big_1 10.8 1368-1424 1368-1424 0.00011 0.42
2739641809 PKD_4 18.6 708-795 708-795 1.6e-07 0.0016
2739731129 DUF6519 691.9 1-542 1-542 3.7e-212 7.3e-208
2740001976 PKD_4 19.8 716-807 716-807 1e-07 0.00066
2740001976 PKD_6 14 900-960 900-960 7.8e-06 0.051
2740006792 PKD_4 19.8 716-807 716-807 1e-07 0.00066
2740006792 PKD_6 14 900-960 900-960 7.8e-06 0.051
2740014153 DUF6519 114.8 1-173 1-173 6.9e-37 4.5e-33
2740014153 DUF6519 66.3 187-488 187-488 3.4e-22 2.2e-18
2740014153 Beta_helix 26.7 979-1140 979-1140 7e-10 4.6e-06
2741230342 DUF6519 45.8 1-195 1-195 7.4e-16 3.6e-12
2741230342 DUF6519 95.2 211-442 211-442 7.6e-31 3.7e-27
2741230342 Beta_helix 15.2 828-1063 828-1063 3.2e-06 0.016
2741421673 LDcluster4 13 39-101 39-101 9e-06 0.059
2742518088 DUF6519 69.2 1-132 1-132 1.5e-23 3e-19
2742518088 DUF6519 21.9 147-205 147-205 3.1e-09 6e-05
2742518088 DUF6519 171.4 211-535 211-535 1.7e-54 3.3e-50
2742529854 DUF6519 73.9 1-131 1-131 5.4e-25 1.1e-20
2742529854 DUF6519 21 151-209 151-209 5.7e-09 0.00011
2742529854 DUF6519 169.6 212-491 212-491 5.7e-54 1.1e-49
2745458244 TTKRSYEDQ 15.8 438-496 438-496 1.8e-06 0.0059
2746134106 DUF6519 58.9 1-112 1-112 5.9e-20 3.9e-16
2746134106 DUF6519 106.7 205-525 205-525 1.9e-34 1.2e-30
2746425385 DUF6519 58 1-114 1-114 1.1e-19 7.1e-16
2746425385 DUF6519 107.8 208-526 208-526 9.3e-35 6.1e-31
2748060214 LHH 10.4 92-126 92-126 0.00021 0.6
2748060214 Big_9 25.5 743-823 743-823 6.3e-09 1.8e-05
2748060214 CarbopepD_reg_2 27 950-1031 950-1028 1.3e-09 3.7e-06
2748060214 Endonuc-dimeris 12.2 1025-1071 1029-1071 6.2e-05 0.17
2752825152 Chlorovi_GP_rpt 10.7 56-80 56-80 2.3e-05 0.45
2752825159 Bactofilin 13.1 54-192 54-192 5e-06 0.098
2752825159 Bactofilin 12.9 1046-1146 1046-1146 5.8e-06 0.11
2752825159 Bactofilin 14.6 1147-1236 1147-1236 1.7e-06 0.033
2752826151 TRI12 11.2 525-643 525-643 2e-05 0.098
2752826151 PWI 11.6 862-909 862-909 5.8e-05 0.29
2752826153 QH-AmDH_gamma 13 98-142 98-142 2.6e-05 0.086
2752826153 HHH_5 34.9 479-536 479-536 5.6e-12 1.8e-08
2752943183 DUF5113 11.1 172-258 172-258 1.5e-05 0.3

2752992207 Collagen 30.4 591-659 591-659 9.2e-11 2.6e-07
2752992207 HHH_3 52.2 904-964 904-964 2e-17 5.6e-14
2753054663 DUF6444 12.4 482-516 482-513 0.00053 0.19
2753054663 LYRM2-like 11.8 510-576 514-576 0.0008 0.28
2753061033 DUF6519 61.9 1-176 1-173 4.9e-21 4.8e-17
2753061033 DUF6519 15 171-259 174-259 7.8e-07 0.0076
2753179256 DUF4225 13.5 19-111 19-111 3.1e-05 0.044
2753179256 zf-ANAPC11 16.3 143-201 143-201 5.7e-06 0.008
2753179256 CENP-F_leu_zip 12.5 235-327 235-327 9e-05 0.13
2753179256 Calycin_like 10.7 347-435 347-435 0.00039 0.54
2753179256 HHH_5 14.5 529-586 529-586 3.1e-05 0.044
2753488567 DUF6519 120 1-184 1-182 1.2e-38 1.2e-34
2753488567 DUF6519 164.3 180-483 183-483 4.7e-52 4.6e-48
2753499236 DUF6519 37.4 1-89 1-89 6.2e-14 1.2e-09
2753499236 DUF6519 25.7 175-246 175-246 2.1e-10 4.2e-06
2753499236 DUF6519 75.6 258-551 258-551 1.7e-25 3.3e-21
2753671045 Big_9 58.5 653-735 653-735 2.2e-19 8.8e-16
2753671045 Big_9 56.6 739-824 739-824 8.8e-19 3.5e-15
2753671045 VWA 11.4 921-1067 921-1067 7.7e-05 0.3
2753725529 Chlorovi_GP_rpt 12.7 393-418 393-418 3.3e-05 0.11
2753725531 Collar 11.2 116-145 116-145 1.6e-05 0.32
2753725546 Bactofilin 12.5 1032-1135 1032-1135 1.5e-05 0.15
2753797483 DUF6519 31.9 1-80 1-80 5.9e-12 5.8e-08
2753797483 DUF6519 11.2 160-299 160-299 1.1e-05 0.11
2754664677 DUF6519 62.6 1-193 1-193 5.7e-21 2.8e-17
2754664677 DUF6519 91.5 197-466 197-466 1e-29 5e-26
2754664677 Beta_helix 23 738-918 738-918 1.3e-08 6.2e-05
2754785341 DUF6519 62.6 1-193 1-193 4.3e-21 2.8e-17
2754785341 DUF6519 91.9 196-466 196-466 5.9e-30 3.9e-26
2754785341 Beta_helix 23.1 736-924 736-924 9.2e-09 6e-05
2754879924 DUF6519 77 1-98 1-98 6.3e-26 1.2e-21
2754879924 DUF6519 186 242-524 242-524 6.3e-59 1.2e-54
2755104948 DUF6519 164.6 199-513 199-513 5.7e-52 3.7e-48
2755135680 PKD_4 16 896-951 896-951 5.3e-07 0.01
2755238378 Collar 13.6 142-166 142-166 2.9e-06 0.056
2755810581 PKD_4 16.4 716-788 716-788 1.2e-06 0.0077


2756756478 SlyX 17.9 443-497 443-497 1.2e-06 0.0039
2756756478 ABC_tran_CTD 10.3 715-776 715-776 0.00021 0.69
2756758606 DUF6519 17.4 1-185 1-185 5.6e-07 0.0014
2756758606 CarboxypepD_reg 10.6 731-792 731-792 0.00024 0.59
2756758606 Beta_helix 26.1 819-984 819-984 2.9e-09 7.2e-06
2756758606 CarboxypepD_reg 17.2 1347-1425 1347-1425 2.1e-06 0.0052
2756758606 HHH_5 27.9 1465-1513 1465-1513 1.2e-09 2.9e-06
2756819086 DUF6519 164.8 162-423 162-423 1.6e-52 3.1e-48
2756863089 DUF6519 45.8 1-195 1-195 7.4e-16 3.6e-12
2756863089 DUF6519 95.2 211-442 211-442 7.6e-31 3.7e-27
2756863089 Beta_helix 15.2 828-1063 828-1063 3.2e-06 0.016
2757558462 FliE 11.3 225-303 225-303 6.5e-05 0.32
2757558462 SP24 11.4 483-595 483-595 5.4e-05 0.26
2757636269 DUF6519 20.7 1-207 1-207 3.6e-08 0.00014
2757636269 Big_1 13.4 740-805 740-805 1.7e-05 0.066
2757636269 Beta_helix 23.6 908-1014 908-1014 1.1e-08 4.2e-05
2757636269 Big_1 10.8 1368-1424 1368-1424 0.00011 0.42
2757672995 DUF5643 10.7 53-147 53-147 2.1e-05 0.42
2757744697 DUF6519 339.4 1-464 1-464 4.5e-105 4.4e-101
2758108249 PKD_4 16.4 716-788 716-788 1.2e-06 0.0077
2758155408 DUF6519 41.2 1-105 1-105 8.6e-15 8.5e-11
2758155408 DUF6519 102.1 195-518 195-518 3.3e-33 3.2e-29
2758210339 DUF6519 332.8 1-500 1-500 2.2e-103 4.3e-99
2758546539 Collagen 29.4 626-683 626-683 5.5e-11 5.4e-07
2758546540 DUF2437 15.1 35-84 35-84 5.4e-06 0.036
2758546540 HHH_5 17.4 474-529 474-529 8e-07 0.0052
2758663004 ERp29_N 14.4 6-82 6-82 1.7e-06 0.034
2765573433 CFSR 10.4 763-782 763-782 0.00011 0.7
2765573433 BNR 10.1 905-916 905-916 0.00012 0.79
2765573434 PKD_4 20.5 757-839 757-839 4.2e-08 0.00042
2766121603 DUF6519 62.6 1-193 1-193 4.3e-21 2.8e-17
2766121603 DUF6519 92 196-469 196-469 5.6e-30 3.7e-26
2766121603 Beta_helix 23.4 740-923 740-923 7.1e-09 4.6e-05
2766126896 DUF5915 12.4 117-191 117-191 4.7e-06 0.093
2766126897 Av_adeno_fibre 13.2 72-116 72-116 1.3e-05 0.065
2766129700 DUF6519 62.6 1-193 1-193 5.7e-21 2.8e-17
2766129700 DUF6519 91.5 197-466 197-466 1e-29 5e-26
2766129700 Beta_helix 23 738-918 738-918 1.3e-08 6.2e-05
2766196131 MinC_C 11.9 267-303 267-303 9.2e-06 0.18
2766196132 Baculo_PEP_C 12.2 568-629 568-629 1.5e-05 0.15


2766300953 DUF4815 11.1 7-120 7-120 1.4e-05 0.094
2766300953 DUF6519 168.6 200-455 200-455 3.6e-53 2.3e-49
2766387033 DUF4815 12.9 7-101 7-101 2.9e-06 0.028
2766387033 DUF6519 166.9 206-514 206-514 7.4e-53 7.3e-49
2766395459 DUF6519 67.1 1-133 1-133 1.3e-22 1.3e-18
2766395459 DUF6519 166 204-535 204-535 1.4e-52 1.4e-48
2766431797 DUF4815 12.2 8-99 8-99 8.8e-06 0.043
2766431797 DUF6519 167.7 201-516 201-516 8.6e-53 4.2e-49
2766435252 DUF6519 68.5 1-122 1-122 4.8e-23 4.7e-19
2766435252 DUF6519 169.2 205-534 205-534 1.6e-53 1.5e-49
2767968930 DUF6519 162.5 204-524 204-524 8.1e-52 1.6e-47
2768041535 DUF6519 166.5 200-513 200-513 5.2e-53 1e-48
2768115525 DUF6519 89.5 1-198 1-197 2.1e-29 2.1e-25
2768115525 DUF6519 174.2 196-510 198-510 4.7e-55 4.6e-51
2768273910 DUF6519 70.9 1-120 1-120 8.7e-24 8.6e-20
2768273910 DUF6519 158.1 207-535 207-535 3.6e-50 3.5e-46
2768290146 DUF6519 70.3 1-112 1-112 1.3e-23 1.3e-19
2768290146 DUF6519 158.1 209-538 209-538 3.6e-50 3.5e-46
2768374959 DUF6519 70 1-133 1-133 8.4e-24 1.6e-19
2768374959 DUF6519 22.1 145-199 145-199 2.6e-09 5.2e-05
2768374959 DUF6519 164.5 219-526 219-526 2e-52 3.9e-48
2768390725 DUF6519 72.8 1-114 1-114 1.2e-24 2.3e-20
2768390725 DUF6519 19.3 143-201 143-201 1.9e-08 0.00038
2768390725 DUF6519 156.3 205-530 205-530 6.1e-50 1.2e-45
2768445520 DUF6519 162.9 205-523 205-523 6e-52 1.2e-47
2768595230 DUF6519 130.5 1-176 1-176 4.1e-42 8e-38
2768595230 DUF6519 75 181-425 181-425 2.6e-25 5.1e-21
2768652998 DUF6519 68.1 1-115 1-115 6.5e-23 6.4e-19
2768652998 DUF6519 21.9 143-200 143-199 6.1e-09 6e-05
2768652998 DUF6519 176.1 198-523 200-523 1.2e-55 1.2e-51

2768675858 DUF6519 31.7 1-83 1-83 9.8e-12 6.4e-08
2768675858 DUF6519 14.9 159-377 159-377 1.2e-06 0.008
2768675858 BNR_2 10.9 460-713 460-713 3.4e-05 0.22
2768696756 DUF6519 91.5 1-202 1-200 5.3e-30 5.2e-26
2768696756 DUF6519 89.5 199-490 201-490 2.1e-29 2e-25
2768733241 DUF6519 64.7 1-191 1-191 1e-21 6.5e-18
2768733241 DUF6519 82 209-468 209-468 5.9e-27 3.9e-23
2768733241 Beta_helix 43.1 652-825 652-825 6.3e-15 4.1e-11
2769811230 DUF6519 48.3 1-219 1-219 6.4e-17 6.3e-13
2769852996 DUF6519 37.5 1-66 1-66 2.9e-13 1.1e-09
2769852996 DUF6519 58.2 236-565 236-565 1.5e-19 6.1e-16
2769852996 Big_7 13.9 575-639 575-639 2e-05 0.08
2769852996 Beta_helix 12 1074-1241 1074-1241 4e-05 0.16
2770362582 CFSR 10.4 763-782 763-782 0.00018 0.7
2770362583 PKD_4 18.9 757-839 757-839 1.3e-07 0.0013
2770849891 Uso1_p115_C 14.7 1036-1108 1036-1108 3.2e-06 0.031
2770849891 DEP 12.9 1372-1405 1372-1405 9.7e-06 0.096
2770866901 DUF6519 52.9 1-155 1-155 2.5e-18 2.4e-14
2771804633 DUF6519 98.5 1-169 1-169 4e-32 3.9e-28
2771804633 DUF6519 124.4 173-440 173-440 5.7e-40 5.6e-36
2771820376 MSA-2c 11.6 10-112 10-112 1.1e-05 0.23
2771855736 DUF6519 40.8 1-187 1-187 1.8e-14 1.2e-10
2771855736 DUF6519 18.7 336-475 336-475 8.4e-08 0.00055
2771855736 Beta_helix 13.4 695-839 695-839 8.8e-06 0.058
2772412147 DUF6519 127 1-168 1-168 4.7e-41 9.3e-37
2772412147 DUF6519 22.4 174-269 174-269 2.2e-09 4.3e-05
2772412147 DUF6519 41.7 278-407 278-407 3.1e-15 6.1e-11
2772516618 DUF6519 104.2 1-190 1-190 7.3e-34 7.2e-30
2772516618 DUF6519 190.6 193-466 193-466 5.2e-60 5.1e-56
2772616633 DUF6519 159.7 186-503 186-503 1.2e-50 1.1e-46
2772692512 MscS_porin 11.8 533-635 533-635 1.5e-05 0.15
2772803826 DUF6519 109.7 1-181 1-181 1.6e-35 1.6e-31
2772803826 DUF6519 102.8 189-481 189-481 2e-33 2e-29
2772881700 DUF6519 192.1 190-435 190-435 9e-61 1.8e-56
2775025822 DUF4815 12.9 7-101 7-101 2.7e-06 0.027
2775025822 DUF6519 165.5 206-470 206-470 2e-52 2e-48
2775576652 BiPBP_C 12 1309-1361 1309-1361 9e-06 0.18
2776345340 MinC_C 11.2 247-283 247-283 1.5e-05 0.3
2776345341 Apolipoprotein 15.8 557-628 557-628 5.9e-06 0.01
2776390140 GO-like_E_set 10.9 1417-1499 1417-1499 2.4e-05 0.48
2776549831 DUF6519 111.6 1-173 1-169 6.4e-36 4.2e-32
2776549831 DUF6519 169 165-461 170-461 2.6e-53 1.7e-49
2776559413 DUF6519 15.5 83-201 83-201 3.1e-06 0.0055
2776559413 DUF3459 12.6 218-292 218-292 8.2e-05 0.15
2776559413 FPP 23.3 964-1176 964-1176 1.1e-08 1.9e-05
2776590400 DUF6519 30.6 1-120 1-120 1.5e-11 1.5e-07
2776590400 DUF6519 71.3 216-477 216-477 6.9e-24 6.8e-20
2776590400 Beta_helix 23.7 717-879 717-879 3.9e-09 3.8e-05
2776778669 Chlorovi_GP_rpt 12.8 356-381 356-381 4.2e-05 0.1
2776778669 HdcB 11.6 538-664 538-664 8.3e-05 0.2
2776778671 Collar 11.2 116-145 116-145 1.6e-05 0.32
2776778689 Bactofilin 13 1026-1136 1026-1136 1.1e-05 0.11
2777150724 DUF4815 11.6 8-100 8-100 1.3e-05 0.066
2777150724 DUF6519 168.9 200-515 200-515 3.8e-53 1.9e-49
2777172339 DUF6519 170.3 218-517 218-517 7e-54 6.9e-50
2777268203 DUF6519 88.3 198-414 198-414 7e-29 4.6e-25
2777268203 Beta_helix 40.8 745-926 745-926 3.2e-14 2.1e-10
2777488834 DUF6519 60.5 1-95 1-95 1.2e-20 1.2e-16
2777488834 DUF6519 166.6 207-464 207-464 9.2e-53 9.1e-49
2777494722 DUF6519 71.7 1-106 1-106 2.7e-24 5.2e-20
2777494722 DUF6519 172.1 201-437 201-437 9.9e-55 1.9e-50
2778062698 PKD_4 28.1 728-811 728-811 1.7e-10 1.7e-06
2778074597 DUF6519 25.5 186-359 186-359 2.6e-10 5e-06
2778084543 DUF6519 56.2 1-186 1-186 3.9e-19 2.6e-15
2778084543 DUF6519 65.9 189-429 189-429 4.3e-22 2.8e-18
2778084543 Beta_helix 16.3 666-863 666-863 1.1e-06 0.0071
2778293750 DUF6519 64.7 1-188 1-188 1.4e-21 6.8e-18
2778293750 DUF6519 86.9 196-465 196-465 2.6e-28 1.3e-24
2778293750 NosD 10.7 540-796 540-793 5.5e-05 0.27
2778293750 Beta_helix 13.6 790-906 794-906 9.8e-06 0.048
2778333517 Adeno_shaft 13.7 122-165 122-165 8.1e-06 0.04
2778333517 Collar 21.1 235-258 235-258 5.2e-08 0.00025
2778336263 Collar 26.2 138-161 138-161 3.3e-10 6.5e-06
2780987236 CFSR 10.6 762-782 762-782 0.00012 0.59
2780987236 BNR 10.2 905-916 905-916 0.00014 0.71
2780987236 R2K_2 11.1 999-1073 999-1073 5.8e-05 0.29
2780987237 PKD_4 21.9 757-839 757-839 1.5e-08 0.00015
2784255390 Collar 21.6 247-285 247-285 2.7e-08 0.00017
2784257453 Av_adeno_fibre 10.3 43-70 43-70 8.2e-05 0.53
2784257453 Collar 23.2 90-113 90-113 8.3e-09 5.5e-05
2784257453 CBM_17_28 11.2 133-206 133-206 3.5e-05 0.23
2784257460 Adeno_shaft 13.5 118-161 118-161 1.5e-05 0.048
2784257460 Adeno_shaft 10.2 186-221 186-221 0.00016 0.51
2784257460 Collar 24.4 232-273 232-273 7.2e-09 2.3e-05
2784395393 DUF6519 56.5 1-110 1-110 2e-19 2e-15
2784395393 DUF6519 37 182-245 182-245 1.6e-13 1.6e-09
2784395393 DUF6519 65.5 264-568 264-568 4e-22 3.9e-18
2784395393 Big_1 16.9 718-760 718-760 5.1e-07 0.005
2784731700 QH-AmDH_gamma 13.1 74-120 74-120 8e-06 0.079
2784731700 Sugarporin_N 15.4 237-250 237-250 1.6e-06 0.016
2785318649 T6SS_Vgr 13 49-105 49-105 1.5e-05 0.095
2785318878 Collar 20.8 102-136 102-136 1.6e-08 0.00032
2785319958 Av_adeno_fibre 13.5 149-210 149-210 8.2e-06 0.054
2785319958 Av_adeno_fibre 14.1 268-322 268-322 5.4e-06 0.035
2785319958 Collar 22.2 328-358 328-358 1.7e-08 0.00011
2785321959 Adeno_shaft 15.1 177-221 177-221 3e-06 0.015
2785321959 Collar 25.3 232-258 232-258 2.6e-09 1.3e-05
2788624140 DUF4815 10.2 5-78 5-78 1.9e-05 0.18
2788624140 DUF6519 195.2 187-469 187-469 2.1e-61 2.1e-57
2788651816 DUF6519 72.4 181-464 181-464 3.1e-24 3e-20
2788651816 Beta_helix 11.4 560-833 560-833 2.4e-05 0.24
2788884459 Av_adeno_fibre 13.3 129-181 129-181 9.5e-06 0.062
2788884459 Adeno_shaft 20.3 224-258 224-258 5.2e-08 0.00034
2788884459 Collar 22 269-295 269-295 2e-08 0.00013
2788884460 Collar 18.2 276-307 276-307 1e-07 0.002
2791343034 Av_adeno_fibre 13.3 129-181 129-181 9.5e-06 0.062
2791343034 Adeno_shaft 20.3 224-258 224-258 5.2e-08 0.00034
2791343034 Collar 22 269-295 269-295 2e-08 0.00013
2791343035 Collar 18.2 276-307 276-307 1e-07 0.002
2791795871 DUF6519 78.1 1-122 1-122 6.1e-26 6e-22
2791795871 DUF6519 160.6 213-510 213-510 6.1e-51 6e-47
2795701326 DUF6519 46.1 1-189 1-189 8.7e-16 2.8e-12
2795701326 DUF6519 12.8 291-402 291-402 1.1e-05 0.035
2795701326 Beta_helix 10.4 507-604 507-604 0.00015 0.48
2795701326 CarboxypepD_reg 25.4 719-803 719-803 4.2e-09 1.4e-05
2795701326 Beta_helix 28.9 881-1003 881-1003 3e-10 9.7e-07
2795701326 CarboxypepD_reg 24.8 1329-1394 1329-1394 6.7e-09 2.2e-05

2795769667 Beta_helix 15.5 504-656 504-656 6.4e-07 0.013
2795769667 Beta_helix 10.8 663-750 663-750 1.9e-05 0.37
2795778895 Pantoate_transf 12 45-122 45-122 5.6e-06 0.11
2795813745 DUF6519 25.3 1-120 1-120 5.8e-10 5.7e-06
2795813745 DUF6519 26.3 143-205 143-205 3e-10 2.9e-06
2795813745 DUF6519 58.4 216-462 216-462 5.5e-20 5.4e-16
2795813745 Beta_helix 31.8 788-958 788-958 1.2e-11 1.2e-07
2799189503 RecG_dom3_C 11 177-234 177-234 6.1e-05 0.4
2799189503 PKD 23.1 728-794 728-794 8.1e-09 5.3e-05
2799463513 DUF6519 73.1 1-173 1-169 2.9e-24 1.9e-20
2799463513 DUF6519 91.3 166-395 170-395 9e-30 5.9e-26
2799463513 DUF4957 13.9 485-601 485-601 6.3e-06 0.041
2802467990 Bactofilin 14.3 349-458 349-458 6.4e-06 0.042
2806257066 DUF6519 26.2 1-120 1-120 4.7e-10 3.1e-06
2806257066 DUF6519 65 198-526 198-526 8.2e-22 5.4e-18
2806257066 Beta_helix 21.4 808-964 808-964 2.9e-08 0.00019
2808903852 DUF6519 51.5 1-187 1-182 6.9e-18 6.7e-14
2808903852 DUF6519 84.9 178-427 183-427 5.2e-28 5.1e-24
2808903852 Beta_helix 28.5 595-762 595-762 1.3e-10 1.2e-06
2808969347 TIG 17.4 640-722 640-722 2e-07 0.004
2809004178 TIG 17.4 640-722 640-722 2e-07 0.004
2809034453 DUF6519 60.8 1-113 1-113 1.5e-20 1e-16
2809034453 DUF6519 108.5 203-525 203-525 5.6e-35 3.6e-31
2811846562 DUF6519 60.2 1-108 1-108 8e-21 1.6e-16
2811846562 DUF6519 156.8 201-523 201-523 4.3e-50 8.4e-46
2812360780 DUF4815 10.4 7-106 7-106 1.6e-05 0.16
2812360780 DUF6519 156.4 197-507 197-507 1.1e-49 1.1e-45
2819251718 DUF6519 104.7 1-194 1-193 2.6e-34 5.2e-30
2819251718 DUF6519 109.9 192-438 194-438 7.1e-36 1.4e-31
2819425539 DUF6519 91.3 1-214 1-214 1.4e-29 5.7e-26
2819425539 Big_1 16.2 477-542 477-542 2.3e-06 0.0089
2819425539 DUF5562 12.8 645-721 645-721 2.4e-05 0.093
2819425539 PASTA 31.2 910-972 910-972 4e-11 1.6e-07
2819541783 DUF2242 10.6 940-998 940-998 2.7e-05 0.53
2819541784 H_lectin 10.4 218-272 218-272 3.1e-05 0.62
2819663991 DUF6519 50.5 1-190 1-190 2.1e-17 1.4e-13
2819663991 DUF6519 20.3 332-414 332-414 2.9e-08 0.00019
2819663991 Beta_helix 14 482-661 482-661 5.8e-06 0.038
2819663991 Beta_helix 13.3 686-842 686-842 9.3e-06 0.061
2819671542 Rv2179c-like 11.4 478-553 478-553 1.3e-05 0.25
2819784309 DUF6519 114.9 1-177 1-177 8.5e-37 4.2e-33
2819784309 DUF6519 78.6 188-489 188-489 8.6e-26 4.2e-22
2819784309 Beta_helix 24 982-1112 982-1112 6.2e-09 3e-05
2819887587 TIG 12.3 412-502 412-502 7.7e-06 0.15
2819889886 DUF6519 91 1-212 1-212 1.1e-29 7.3e-26
2819889886 Big_1 13.2 477-543 477-543 1.2e-05 0.076
2819889886 PASTA 32.4 910-972 910-972 1e-11 6.8e-08
2821263868 Collagen 25.3 593-653 593-653 5.2e-10 1e-05
2827631175 SasG_E 12.6 128-178 128-178 5.7e-06 0.11
2827631177 Collagen 28.7 616-677 616-677 4.5e-11 8.9e-07
2828414019 Collagen 19.8 339-399 339-396 2.7e-08 0.00053
2828414019 Collagen 33.3 393-452 397-452 1.6e-12 3.2e-08
2828443461 Big_9 22.7 740-823 740-823 2e-08 0.00013
2828443461 CarbopepD_reg_2 34.1 948-1026 948-1026 3.5e-12 2.3e-08
2830039759 DUF6519 126.4 1-189 1-189 1.4e-40 1.4e-36
2830039759 DUF6519 162.3 192-455 192-455 1.9e-51 1.8e-47
2830938373 DUF6519 98.3 1-186 1-182 7e-32 4.6e-28
2830938373 DUF6519 94.5 179-488 183-488 9.7e-31 6.3e-27
2830938373 PASTA 38.6 889-951 889-951 1.2e-13 7.7e-10
2844810034 Big_4 10.5 474-518 474-518 2.1e-05 0.41
2844866820 DUF6299 11 247-314 247-314 1.5e-05 0.3
2844866821 Baculo_PEP_C 12.3 568-629 568-629 2.1e-05 0.14
2852685781 DUF6519 50.1 1-178 1-178 2.6e-17 1.7e-13
2852685781 DUF6519 21.3 338-412 338-412 1.4e-08 9.4e-05
2852685781 Beta_helix 15.4 488-658 488-658 2.1e-06 0.014
2852685781 Beta_helix 15.6 686-842 686-842 1.8e-06 0.012
2857418472 DUF6519 108.6 1-176 1-176 6.7e-35 3.3e-31
2857418472 DUF6519 78.2 188-489 188-489 1.1e-25 5.4e-22
2857418472 Beta_helix 24 982-1110 982-1110 6.2e-09 3e-05
2857699774 DUF6519 61.2 1-111 1-111 1.2e-20 7.9e-17
2857699774 DUF6519 108.6 203-525 203-525 5e-35 3.3e-31
2861538803 DUF4815 11.8 7-107 7-107 6e-06 0.059
2861538803 DUF6519 159.3 196-511 196-511 1.5e-50 1.4e-46
2861550371 DUF6519 98.5 1-187 1-187 6e-32 3.9e-28
2861550371 DUF6519 94.8 191-470 191-470 7.9e-31 5.2e-27
2863072629 DUF5466 11.9 207-252 207-252 1.1e-05 0.21

2864809630 CSTF_C 12.5 209-229 209-229 4.8e-06 0.094
2864813242 CSTF_C 12.5 209-229 209-229 4.8e-06 0.094
2864824530 T6SS_TssG 11.7 402-593 402-593 1.3e-05 0.13
2864824530 PKD_4 11.1 896-947 896-947 3.6e-05 0.35

2864833593 GST_N_5 11.1 664-724 664-724 9.3e-05 0.46
2864833593 PKD_4 22 747-837 747-837 2.7e-08 0.00013
2864883150 T6SS_TssG 11.7 402-593 402-593 1.3e-05 0.13
2864883150 PKD_4 11.1 896-947 896-947 3.6e-05 0.35
2864891826 TetR_C_5 11.5 493-586 493-586 4.4e-05 0.29
2864891826 CCG 12.1 761-839 761-839 3e-05 0.19
2864891826 PKD_4 14.1 896-974 896-974 6.3e-06 0.041
2864970296 DUF6519 63.6 1-193 1-193 1.5e-21 1.4e-17
2864970296 DUF6519 77.5 196-466 196-466 8.7e-26 8.5e-22
2864970296 Beta_helix 27.6 652-836 652-836 2.4e-10 2.4e-06
2867978142 DUF6519 164.8 196-512 196-512 3.3e-52 3.3e-48
2870536103 DUF6519 107.2 1-175 1-174 9.1e-35 8.9e-31
2870536103 DUF6519 114 174-427 175-427 8e-37 7.8e-33
2870605093 DUF4815 11.4 8-181 8-181 7.8e-06 0.076
2870605093 DUF6519 155.2 181-466 182-466 2.7e-49 2.6e-45
2870609326 DUF6519 56.1 1-113 1-113 2.8e-19 2.7e-15
2870609326 DUF6519 159.2 213-454 213-454 1.7e-50 1.6e-46
2873302713 DUF6519 91 1-197 1-195 1.1e-29 7.1e-26
2873302713 DUF6519 151.7 194-439 196-439 4.7e-48 3.1e-44
2873316503 DUF6519 68.9 1-127 1-127 3.6e-23 3.5e-19
2873316503 DUF6519 167.6 208-480 208-480 4.7e-53 4.6e-49
2873317797 DUF6299 10.3 247-337 247-337 2.5e-05 0.48
2873317798 Baculo_PEP_C 12.9 567-631 567-631 3.4e-05 0.094
2873411760 DUF6519 73.4 1-119 1-119 1.6e-24 1.6e-20
2873411760 DUF6519 21.3 147-206 147-206 9.4e-09 9.2e-05
2873411760 DUF6519 158.1 212-501 212-501 3.5e-50 3.5e-46
2873422544 Laminin_II 18.2 551-637 551-637 1.4e-06 0.0021
2873474585 DUF6519 102.6 1-167 1-167 2.3e-33 2.3e-29
2873474585 DUF6519 114.5 170-420 170-420 5.7e-37 5.6e-33
2880554502 CarbopepD_reg_2 64.1 767-850 767-850 1.9e-21 9.5e-18
2880559674 CarbopepD_reg_2 64.1 767-850 767-850 1.9e-21 9.5e-18
2880566563 DprA_WH 10.7 792-815 792-815 2.3e-05 0.46
2880580380 DprA_WH 10.7 792-815 792-815 2.3e-05 0.46
2880766635 CarbopepD_reg_2 64.1 767-850 767-850 1.9e-21 9.5e-18
2880772903 DprA_WH 10.7 792-815 792-815 2.3e-05 0.46
2880780462 DprA_WH 10.7 792-815 792-815 2.3e-05 0.46
2880786743 DprA_WH 10.7 792-815 792-815 2.3e-05 0.46
2889290865 PKD_4 23.4 751-837 751-837 7.9e-09 5.2e-05
2901051033 LPMO_10 11.7 464-546 464-546 1.7e-05 0.33
2904407327 DUF6519 49.8 1-195 1-195 2.3e-17 2.2e-13
2904407327 DUF6519 95.7 203-469 203-469 2.7e-31 2.7e-27
2904407327 Beta_helix 21.9 698-897 698-897 1.4e-08 0.00013
2904414205 DUF6519 47.8 1-193 1-193 8.7e-17 8.6e-13
2904414205 DUF6519 96.5 206-468 206-468 1.6e-31 1.6e-27
2904414205 Beta_helix 20.2 698-897 698-897 4.8e-08 0.00047
2904418875 DUF6519 47.8 1-193 1-193 8.7e-17 8.6e-13
2904418875 DUF6519 96.5 206-468 206-468 1.6e-31 1.6e-27
2904418875 Beta_helix 20.2 698-897 698-897 4.8e-08 0.00047
2904424776 Collagen 12.6 578-608 578-608 2.4e-05 0.093
2904424776 HHH_6 23.2 902-949 902-949 1.6e-08 6.3e-05
2904424777 SlyX 23.8 587-637 587-637 2.8e-09 5.5e-05
2904425084 BPL_LplA_LipB_2 11.2 91-159 91-159 1.1e-05 0.22
2904556939 PKD_4 18.8 708-789 708-789 2.1e-07 0.0014
2913540214 DUF4815 10.8 7-112 7-112 1.2e-05 0.12
2913540214 DUF6519 175.3 218-516 218-516 2.2e-55 2.2e-51
2913550598 DUF6519 73.1 1-123 1-123 2e-24 1.9e-20
2913550598 DUF6519 21.3 156-216 156-216 9.7e-09 9.6e-05
2913550598 DUF6519 166.1 220-519 220-519 1.3e-52 1.3e-48
2913555970 ATG16 11.7 557-625 557-625 6.1e-05 0.24
2918324485 DUF6519 83.8 1-193 1-193 1.1e-27 1.1e-23
2918324485 DUF6519 166.9 195-437 195-437 7.8e-53 7.6e-49
2918370257 Collagen 16.8 651-686 651-686 2.3e-07 0.0045
2918717073 PKD_4 17.2 755-837 755-837 4.5e-07 0.0044
2918717074 Y_Y_Y 12.5 1147-1203 1147-1203 1.2e-05 0.11
2918953610 Transglut_N 12.5 177-262 177-262 8.6e-06 0.17
2919131908 DUF6519 258.1 1-508 1-508 1.8e-80 1.8e-76
2919195635 DUF3410 11 702-764 702-764 1.5e-05 0.3
2919338565 DUF6519 81.5 1-178 1-175 8.2e-27 5.4e-23
2919338565 DUF6519 110.1 172-460 176-460 1.9e-35 1.2e-31
2919338565 Beta_helix 33.4 520-701 520-701 6.3e-12 4.1e-08
2919338565 Beta_helix 40.7 712-911 712-911 3.4e-14 2.2e-10

2919451443 DUF6519 90.3 192-444 192-444 6.1e-30 1.2e-25
2919580631 DUF6519 62.3 1-189 1-189 5.5e-21 3.6e-17
2919580631 DUF6519 87.2 200-466 200-466 1.5e-28 1e-24
2919580631 Beta_helix 25 537-715,751-804 537-715,751-804 2.4e-09 1.6e-05

2919685057 PKD_4 19.9 701-789 701-789 9.2e-08 0.0006
2919761996 DUF6519 60 1-187 1-187 2.7e-20 1.8e-16
2919761996 DUF6519 88 200-466 200-466 8.9e-29 5.8e-25
2919761996 Beta_helix 25 537-715,751-804 537-715,751-804 2.4e-09 1.5e-05
2919778290 DUF6519 59.7 1-187 1-187 3.4e-20 2.2e-16
2919778290 DUF6519 88.8 200-466 200-466 5.1e-29 3.3e-25
2919778290 Beta_helix 24.1 537-715,751-804 537-715,751-804 4.3e-09 2.8e-05
2926036799 DUF6519 58.5 1-182 1-179 5e-20 4.9e-16
2926036799 DUF6519 85 176-454 180-454 5e-28 4.9e-24
2926036799 Beta_helix 18.3 625-801 625-801 1.9e-07 0.0018
2926058899 DUF6519 58.5 1-182 1-179 5e-20 4.9e-16
2926058899 DUF6519 85 176-454 180-454 5e-28 4.9e-24
2926058899 Beta_helix 20.7 618-866 618-866 3.3e-08 0.00033
2926312814 Rv2179c-like 11.6 477-550 477-550 1.1e-05 0.22
2926324221 Rv2179c-like 11.6 477-550 477-550 1.1e-05 0.22
2926443180 DUF6519 58.5 1-182 1-179 5e-20 4.9e-16
2926443180 DUF6519 85 176-454 180-454 5e-28 4.9e-24
2926443180 Beta_helix 18.3 625-801 625-801 1.9e-07 0.0018
2926447698 DUF6519 58.5 1-182 1-179 5e-20 4.9e-16
2926447698 DUF6519 85 176-454 180-454 5e-28 4.9e-24
2926447698 Beta_helix 20.7 618-866 618-866 3.3e-08 0.00033
2926457234 DUF6519 58.5 1-182 1-179 5e-20 4.9e-16
2926457234 DUF6519 85 176-454 180-454 5e-28 4.9e-24
2926457234 Beta_helix 20.7 618-866 618-866 3.3e-08 0.00033
2926462140 DUF6519 58.5 1-182 1-179 5e-20 4.9e-16
2926462140 DUF6519 85 176-454 180-454 5e-28 4.9e-24
2926462140 Beta_helix 20.7 618-866 618-866 3.3e-08 0.00033
2926718007 DUF6519 58.5 1-182 1-179 5e-20 4.9e-16
2926718007 DUF6519 85 176-454 180-454 5e-28 4.9e-24
2926718007 Beta_helix 18.3 625-801 625-801 1.9e-07 0.0018
2926747420 DUF6519 58.5 1-182 1-179 5e-20 4.9e-16
2926747420 DUF6519 85 176-454 180-454 5e-28 4.9e-24
2926747420 Beta_helix 20.7 618-866 618-866 3.3e-08 0.00033
2927153431 Lactonase 13.9 151-235 151-235 2.6e-06 0.026
2927153431 Collagen 16.2 635-677 635-677 7.3e-07 0.0071
2927449354 DUF6519 69 1-190 1-190 4.9e-23 3.2e-19
2927449354 DUF6519 76.6 204-483 204-483 2.5e-25 1.7e-21
2927449354 Beta_helix 30.3 739-915 739-915 5.7e-11 3.7e-07
2927449354 NosD 10.3 950-1049 950-1049 5.8e-05 0.38
2927986638 Av_adeno_fibre 16.3 98-148 98-148 1.4e-06 0.0071
2927986638 Av_adeno_fibre 13.5 149-194 149-194 1.1e-05 0.055
2928250001 DUF6519 23.2 1-85 1-85 2.5e-09 2.5e-05
2928268804 DUF6519 43 1-95 1-95 7.6e-15 2.5e-11
2928268804 Sortilin-Vps10 11.1 129-202 129-202 4.1e-05 0.14
2928268804 DUF6519 57.8 311-452 311-448 2.5e-19 8.3e-16
2928268804 DUF6519 148 444-734 449-734 1.2e-46 3.9e-43
2928967176 DUF6519 682.5 1-541 1-541 5.5e-209 5.4e-205
637078518 DUF5828 11.2 168-224 168-224 1.4e-05 0.27
637125660 HHH_5 31.9 566-623 566-623 4.1e-11 1.6e-07
637203490 DUF6519 115.8 1-172 1-172 2.3e-37 2.3e-33
637203490 DUF6519 101.3 174-404 174-404 5.6e-33 5.5e-29
637463457 Av_adeno_fibre 15.7 46-86 46-86 1.1e-06 0.011
637463457 Collar 22.5 92-115 92-115 9.3e-09 9.1e-05
637463464 Collar 24.2 233-256 233-256 4.2e-09 2.8e-05
637463483 Av_adeno_fibre 12.2 60-101 60-101 2.7e-05 0.13
637463483 Adeno_shaft 11.3 118-157 118-157 4.7e-05 0.23
637463483 Collar 22.2 168-212 168-212 2.4e-08 0.00012
637463483 DUF3388 10.7 259-316 259-316 5.5e-05 0.27
637463502 Av_adeno_fibre 16.5 64-102 64-100 1.6e-06 0.0063
637463502 Av_adeno_fibre 13.1 98-162 101-162 1.9e-05 0.073
637463502 Adeno_shaft 11.9 190-225 190-225 3.6e-05 0.14
637463502 Collar 13.1 259-289 259-289 2e-05 0.079
637463523 Av_adeno_fibre 12.9 71-109 71-109 1.7e-05 0.085
637463523 Av_adeno_fibre 10.2 165-200 165-200 0.00012 0.58
637463523 Collar 23.4 264-288 264-288 9.9e-09 4.9e-05
637464290 Av_adeno_fibre 17.7 134-186 134-186 4.1e-07 0.0027
637464290 Collar 23.8 251-280 251-280 5.4e-09 3.5e-05


637778420 DUF6519 50.8 1-181 1-181 1.1e-17 1.1e-13

637920114 CCDC-167 11.2 808-859 808-859 2e-05 0.4
637969343 DUF6519 354.8 1-487 1-487 9.4e-110 9.2e-106
638025852 Uso1_p115_C 12.4 1036-1109 1036-1109 8.1e-06 0.16
638126501 DUF6519 37.9 1-196 1-196 4.4e-14 8.5e-10
638921101 DUF6519 93.6 1-189 1-189 1.8e-30 1.2e-26
638921101 NosD 16.9 495-678 495-678 5.5e-07 0.0036
638921101 NosD 35.3 739-874 739-874 1.3e-12 8.2e-09
638937155 LSM14 12.7 1403-1460 1403-1460 1.2e-05 0.11
638937155 Trypan_PARP 11.5 1515-1578 1515-1578 2.4e-05 0.24

639002324 SWM_repeat 17.3 283-359 283-359 2.3e-07 0.0044
639755860 DUF6519 26.6 3-178 3-178 2.4e-10 2.3e-06
639755860 Beta_helix 13.7 775-905 775-905 4.7e-06 0.046
640217370 Peptidase_S74 52.9 391-449 391-449 3.7e-18 3.6e-14
640217371 Peptidase_S74 54.3 487-545 487-545 6.7e-19 1.3e-14
640217372 Peptidase_S74 55.5 501-559 501-559 6e-19 5.9e-15
640485910 Collagen 34.9 633-693 633-693 1e-12 1e-08
640521960 DUF6519 124.1 1-167 1-167 1.4e-39 6.8e-36
640521960 DUF6519 123.2 180-429 180-429 2.7e-39 1.3e-35
640521960 Big_2 17.9 707-786 707-786 4.8e-07 0.0023
640615318 PKD_4 21.3 992-1073 992-1073 2.3e-08 0.00023
640766738 ERp29_N 14.4 6-82 6-82 1.7e-06 0.034

641665826 ExoD 12.3 262-308 262-308 4.6e-06 0.09
642204528 LacAB_rpiB 11.4 101-179 101-179 2.8e-05 0.28
643608439 Peptidase_S74 27 783-830 783-830 6.9e-10 4.5e-06
643641061 YoaP 11.9 223-258 223-258 6.4e-06 0.13
643720041 CarboxypepD_reg 36.1 560-640 560-640 1.9e-12 6.2e-09
643720041 PDZ_1 10.9 934-989 934-989 0.00012 0.39
644377952 DUF6519 73 1-213 1-212 3e-24 2e-20
644377952 DUF6519 103.8 211-443 213-443 1.5e-33 9.6e-30
644377952 Big_1 13.4 489-544 489-544 1e-05 0.066

644888390 Collar 20.7 105-142 105-142 1.7e-08 0.00033
644888623 T6SS_Vgr 13 49-105 49-105 1.5e-05 0.095
644889193 Adeno_shaft 15.1 177-221 177-221 3e-06 0.015
644889193 Collar 25.3 232-258 232-258 2.6e-09 1.3e-05
644889763 Av_adeno_fibre 13.5 149-210 149-210 8.2e-06 0.054
644889763 Av_adeno_fibre 14.1 268-322 268-322 5.4e-06 0.035
644889763 Collar 22.2 328-358 328-358 1.7e-08 0.00011
644928538 SprB 14.5 780-809 780-809 3.5e-06 0.023
644928538 Dam 10.7 984-1045 984-1045 5.3e-05 0.34
645339161 Collar 20.5 139-186 139-186 4e-08 0.00039
645977153 DUF6519 111.6 1-173 1-169 6.4e-36 4.2e-32
645977153 DUF6519 169 165-461 170-461 2.6e-53 1.7e-49
646288913 ERp29_N 14.4 6-82 6-82 1.7e-06 0.034
646443366 SlyX 12.1 609-649 609-649 1.3e-05 0.26
646443367 Collagen 31.6 347-408 347-408 5.6e-12 1.1e-07
647236753 DUF6519 45.7 1-188 1-188 5.6e-16 3.7e-12
647236753 DUF6519 44.8 190-478 190-478 1.1e-15 7e-12
647236753 NosD 22.7 519-698 519-698 8.9e-09 5.8e-05
647236753 Beta_helix 29.7 702-853 702-853 8.5e-11 5.6e-07
647266761 DUF6691 10.5 11-83 11-83 6e-05 0.59
647266761 Av_adeno_fibre 13.8 131-181 131-181 4.4e-06 0.044


647844242 DUF6519 53.1 1-171 1-171 4.4e-18 2.2e-14
647844242 DUF6519 77.2 175-465 175-465 2.2e-25 1.1e-21
647844242 Beta_helix 31.2 523-727 523-722 3.9e-11 1.9e-07
647844242 Beta_helix 30.9 718-887 723-887 4.8e-11 2.3e-07
647877117 ERp29_N 14.4 6-82 6-82 1.7e-06 0.034
648246209 HHH_5 31.9 566-623 566-623 4.1e-11 1.6e-07
648278926 DUF6519 32.1 161-414 161-414 2.6e-12 5e-08
648722770 Amidase 13.3 532-580 532-580 1.8e-06 0.035
648890319 ERp29_N 13.1 7-82 7-82 4.5e-06 0.089
648921900 DUF1133 10.1 23-73 23-73 6.7e-05 0.44
648921900 Peptidase_S74 47.7 315-371 315-371 2.4e-16 1.6e-12
649754102 Peptidase_S74 66.8 683-715,748-772 683-715,748-772 8.5e-23 1.7e-18
649928111 DUF6519 54.6 1-174 1-174 4e-19 7.8e-15
650722985 Adeno_shaft 12.3 149-178 149-178 1.7e-05 0.11
650722985 DUF4333 10.7 260-313 260-313 7.8e-05 0.51
650723730 Adeno_shaft 16.1 106-149 106-149 1.1e-06 0.0073
650723730 Big_2 10.7 357-399 357-399 6.2e-05 0.4
650723731 Adeno_shaft 19.8 54-92 54-92 5.1e-08 0.0005
650723731 Av_adeno_fibre 22.2 122-174 122-174 1.1e-08 0.00011
650773818 DUF1002 14.6 789-895 789-895 1e-06 0.02
650803553 DUF6519 50.8 1-130 1-130 4e-17 1.1e-13
650803553 PSII_BNR 35.2 185-306 185-304 3.1e-12 8.7e-09
650803553 DUF6519 41.2 302-440 305-440 3.2e-14 9e-11
650803553 DUF6519 161.3 446-759 446-759 1.3e-50 3.6e-47
650977223 Uso1_p115_C 14.7 1036-1108 1036-1108 1.6e-06 0.031
651402497 MarR_2 11.1 8-55 8-55 1.8e-05 0.35
AEYE01000022_108 DUF6519 85.4 1-167 1-167 5.4e-28 3.5e-24
AEYE01000022_108 DUF6519 84.3 178-446 178-446 1.2e-27 7.8e-24
AEYE01000022_108 Beta_helix 22.1 489-676 489-676 1.8e-08 0.00012
AEYE01000022_108 NosD 38.6 694-904 694-904 1.2e-13 8e-10
AFXQ01000001_164 DUF6519 18.5 1-197 1-197 2.1e-07 0.00067
AFXQ01000001_164 Beta_helix 28.7 820-1040 820-1040 3.5e-10 1.2e-06
AFXQ01000001_164 CarboxypepD_reg 18 1350-1397 1350-1397 8.5e-07 0.0028
AFXQ01000001_164 HHH_5 20.1 1518-1558 1518-1558 2.3e-07 0.00076
AGUF01000059_3 DUF6519 62.8 1-115 1-115 3.8e-21 2.5e-17
AGUF01000059_3 DUF6519 109.4 213-526 213-526 3e-35 2e-31
AJWN01000014_3 DUF6519 50.1 1-182 1-182 3.5e-17 1.7e-13
AJWN01000014_3 DUF6519 62.9 197-481 197-481 4.7e-21 2.3e-17
AJWN01000014_3 Beta_helix 20.3 511-666 511-666 8.5e-08 0.00042
AJWN01000014_3 NosD 39.1 769-907 769-907 1.1e-13 5.6e-10
AJYD01000026_41 DUF6519 52.1 1-183 1-183 9e-18 4.4e-14
AJYD01000026_41 DUF6519 62.5 196-483 196-483 6.2e-21 3.1e-17
AJYD01000026_41 Beta_helix 20.9 511-666 511-666 5.7e-08 0.00028
AJYD01000026_41 Beta_helix 36.7 759-929 759-929 7.8e-13 3.8e-09
AJYG01000194_110 DUF6519 61 1-194 1-194 1.8e-20 8.7e-17
AJYG01000194_110 DUF6519 57.7 199-439 199-439 1.8e-19 8.9e-16
AJYG01000194_110 Beta_helix 20.8 499-676 499-676 6.2e-08 0.0003
AJYG01000194_110 NosD 32.5 770-927 770-927 1.2e-11 6e-08
AKJY01000003_50 PKD_4 16.2 895-974 895-974 8.9e-07 0.0088
AKJZ01000018_43 PKD 19.3 715-785 715-785 1.7e-07 0.00082
ALXE01000066_36 Av_adeno_fibre 14.8 88-126 88-126 2.1e-06 0.021
ALXE01000066_36 Av_adeno_fibre 10.1 201-247 201-247 6.2e-05 0.6
ALXE01000066_36 Av_adeno_fibre 16.1 375-414 375-414 8.1e-07 0.008
AMYW01000027_43 PKD_4 29.2 728-811 728-811 7.8e-11 7.6e-07
ANFM01000002_43 DUF6519 46.1 1-186 1-186 4.5e-16 2.9e-12
ANFM01000002_43 DUF6519 60.3 191-478 191-478 2.1e-20 1.4e-16
ANFM01000002_43 NosD 25.7 519-717 519-713 1.1e-09 7.1e-06
ANFM01000002_43 NosD 31.3 710-899 714-899 2.2e-11 1.4e-07
AOBT01000009_34 Uso1_p115_C 12.4 1036-1109 1036-1109 8.1e-06 0.16
AP012603_4221 DcaP 12.2 58-151 58-151 3.7e-06 0.072
AP014862_4198 DUF6519 21.7 1-206 1-206 1.4e-08 6.8e-05
AP014862_4198 DUF6519 10.2 330-444 330-444 4.4e-05 0.22
AP014862_4198 CarboxypepD_reg 17.2 757-835 757-835 1.1e-06 0.0052
AP014862_4198 Beta_helix 23.5 902-1058 902-1058 9.3e-09 4.6e-05
AP014862_4198 CarboxypepD_reg 11.8 1356-1419 1356-1419 5.1e-05 0.25
AP014940_1434 DUF6519 220.3 1-306 1-306 1.5e-68 5e-65
AP014940_1434 DUF6519 68.4 322-533 322-533 1.5e-22 5e-19
ARBE01000367_300 H_lectin 10.6 686-742 686-742 2.8e-05 0.55
ARBE01000367_302 Collagen 31 591-647 591-647 8.5e-12 1.7e-07
ARBJ01000001_522 Collagen 30.9 560-616 560-616 9.4e-12 1.8e-07
ARBJ01000001_523 Phage_tail_APC 13.2 234-304 234-304 3.4e-06 0.067
ARDN01000004_56 PKD_4 27.3 987-1069 987-1069 4.7e-10 3.1e-06
AREW01000004_102 Bactofilin 13.6 903-1003 903-1003 3.6e-06 0.07
AREW01000004_102 Bactofilin 20.1 1279-1363 1279-1363 3.3e-08 0.00065
AREW01000004_102 Bactofilin 16.7 1478-1566 1478-1566 3.8e-07 0.0074
AREW01000004_102 Bactofilin 15.7 1725-1822 1725-1822 7.7e-07 0.015
AREW01000004_102 Bactofilin 20 1914-2040 1914-2040 3.4e-08 0.00067
AREY01000007_47 DUF5926 11 202-260 202-260 1.3e-05 0.25
AREY01000051_17 DUF6519 44.6 1-168 1-168 4.7e-15 8.3e-12
AREY01000051_17 MscS_porin 13.1 1266-1380 1266-1377 3.3e-05 0.058
AREY01000051_17 HHH_5 20.7 1375-1430 1378-1430 2.8e-07 0.0005
ARFX01000035_240 Bactofilin 15.9 373-473 373-473 6.8e-07 0.013
ARFX01000035_240 Bactofilin 12 515-608 515-608 1.1e-05 0.21
ARFX01000035_240 Bactofilin 10.3 984-1116 984-1116 3.7e-05 0.73
ARJM01000057_29 DUF6519 58 1-163 1-163 5.8e-19 7.2e-16
ARJM01000057_29 Filament 15.2 1293-1412 1293-1410 1.1e-05 0.014
ARJM01000057_29 HHH_5 13.7 1409-1462 1411-1462 6e-05 0.073
ARJX01000047_474 ABC_tran_CTD 13 457-519 457-515 0.00039 0.1
ARJX01000047_474 CENP-F_leu_zip 19.6 512-628 516-627 3.1e-06 0.0008
ARJX01000047_474 Cep57_CLD_2 11.6 627-656 628-652 0.00092 0.24
ARJX01000047_474 ATG16 12 648-738 653-738 0.00076 0.2
ARVW01000001_6307 DUF6519 168.9 183-432 183-432 1.9e-53 1.8e-49

ATHJ01000059_23 DUF6519 97.7 168-406 168-406 3.5e-32 6.9e-28
ATZZ01000028_20 FH2 11 290-384 290-384 9.4e-06 0.18
ATZZ01000028_21 SWM_repeat 11.1 324-410 324-410 2e-05 0.38
AUBU01000013_30 Big_9 19.5 744-824 744-824 3.3e-07 0.0013
AUBU01000013_30 CarbopepD_reg_2 41.4 950-1021 950-1021 3e-14 1.2e-10
AUBV01000004_252 Big_9 17.5 744-824 744-824 1.1e-06 0.0053
AUBV01000004_252 CarbopepD_reg_2 32.3 954-1037 954-1037 1.7e-11 8.3e-08
AUBW01000008_192 Cadherin_5 17.4 768-836 768-836 8.3e-07 0.0033
AUBW01000008_192 CarboxypepD_reg 28.2 952-1028 952-1028 4.8e-10 1.9e-06
AUBX01000015_338 Big_9 27.6 744-824 744-824 1.6e-09 3.9e-06
AUBX01000015_338 CarbopepD_reg_2 45.9 950-1027 950-1027 1.9e-15 4.7e-12
AUBX01000015_338 SH3_1 10.6 1079-1108 1079-1108 0.00014 0.36
AUCV01000028_37 DUF6519 59.9 1-106 1-106 2.8e-20 1.9e-16
AUCV01000028_37 DUF6519 35.6 193-250 193-250 6.5e-13 4.2e-09
AUCV01000028_37 DUF6519 108.5 262-507 262-507 5.5e-35 3.6e-31
AUCV01000028_37 Beta_helix 18.2 567-722,760-797 567-722,760-797 2.8e-07 0.0019
AUCV01000028_37 Beta_helix 29.7 812-1033 812-1033 8.6e-11 5.6e-07

AUFE01000002_44 Collagen 31.1 591-647 591-647 8.2e-12 1.6e-07
AULV01000006_161 Rv2179c-like 12.5 477-553 477-553 5.8e-06 0.11
AUMK01000002_892 Collar 19.4 252-281 252-281 4.3e-08 0.00085
AUMK01000002_893 Collar 14.6 210-233 210-233 1.4e-06 0.027
AUMK01000016_58 PKD_4 32.9 723-808 723-808 5.7e-12 5.5e-08
AXWS01000007_634 FapA 15.3 571-661 571-661 6.6e-07 0.013
AXWS01000008_628 Laminin_G_1 10.2 105-181 105-181 3.6e-05 0.7
AYYG01000022_41 DprA_WH 10.7 792-815 792-815 2.3e-05 0.46
AZAB01000005_16 Av_adeno_fibre 13.8 107-154 107-152 4.3e-06 0.043
AZAB01000005_16 Av_adeno_fibre 11.4 151-185 153-185 2.5e-05 0.25
AZAB01000005_16 Collar 24.2 250-292 250-292 2.8e-09 2.8e-05
AZAB01000014_14 Av_adeno_fibre 19.1 57-94 57-94 1.5e-07 0.00099
AZAB01000014_14 Av_adeno_fibre 10.8 97-156 97-156 5.6e-05 0.37
AZAB01000014_14 Collar 25.5 227-253 227-253 1.7e-09 1.1e-05
AZAB01000014_37 Collar 24.2 262-288 262-288 2.8e-09 2.7e-05
AZAB01000014_42 Av_adeno_fibre 16.7 45-86 45-86 5.5e-07 0.0054
AZAB01000014_42 Collar 22.5 92-115 92-115 9.4e-09 9.2e-05
AZHI01000139_27 TIG 21 412-507 412-507 1.4e-08 0.00028
BAHD01000018_94 Big_4 10.5 474-518 474-518 2.1e-05 0.41

BAZF01000010_112 TMP_2 14.2 166-294 166-294 1.5e-06 0.03
BBLT01000007_170 Glycoprotein 15.9 165-236 165-236 2.5e-07 0.0049
BBNP01000003_245 DUF6519 43.2 167-487 167-487 2.1e-15 2.1e-11
BBNP01000003_245 DUF281 12.5 692-722 692-722 1.8e-05 0.17
BBZI01000005.1_247 DUF6519 161.8 203-519 203-519 2.7e-51 2.6e-47
BBZK01000007.1_274 DUF6519 70.7 1-126 1-126 5.3e-24 1e-19
BBZK01000007.1_274 DUF6519 162.3 221-530 221-530 9.3e-52 1.8e-47
BDAY01000040.1_29 DUF6519 102.8 1-171 1-171 9.8e-34 1.9e-29
BDAY01000040.1_29 DUF6519 126.4 178-441 178-441 7.1e-41 1.4e-36
BDJC01000041.1_11 DUF6519 100.2 1-186 1-183 1.2e-32 1.2e-28
BDJC01000041.1_11 DUF6519 83.8 181-470 184-470 1.1e-27 1.1e-23
BDJC01000041_11 DUF6519 100.2 1-186 1-183 1.2e-32 1.2e-28
BDJC01000041_11 DUF6519 83.8 181-470 184-470 1.1e-27 1.1e-23
CABFPG010000006.1_310 DUF6083 10.8 36-111 36-111 1.8e-05 0.35
CABFPG010000006.1_311 Vac_Fusion 10.1 484-523 484-523 2.7e-05 0.54
CADIJM010000002.1_791 DUF6519 57.1 1-113 1-113 2e-19 1.3e-15
CADIJM010000002.1_791 DUF6519 108.9 213-525 213-525 4.2e-35 2.7e-31
CADIKI010000016.1_126 DUF6519 95.1 1-180 1-180 4.2e-31 4.1e-27
CADIKI010000016.1_126 DUF6519 144.1 191-550 191-550 6e-46 5.9e-42
CADIKL010000040.1_34 DUF6519 70.2 1-120 1-120 7.1e-24 1.4e-19
CADIKL010000040.1_34 DUF6519 30.7 187-259 187-259 6.9e-12 1.4e-07
CADIKL010000040.1_34 DUF6519 196.9 264-553 264-553 3.1e-62 6e-58
CADIKU010000004.1_168 DUF6519 56.5 1-113 1-113 3.1e-19 2e-15
CADIKU010000004.1_168 DUF6519 108.9 213-525 213-525 4.2e-35 2.7e-31
CADIKX010000003.1_121 DUF6519 55 1-113 1-113 8.6e-19 5.6e-15
CADIKX010000003.1_121 DUF6519 105.8 207-525 207-525 3.7e-34 2.4e-30
CBST010000189_72 Av_adeno_fibre 18.5 108-155 108-155 1.5e-07 0.0015
CBST010000189_72 Collar 24.8 239-268 239-268 1.8e-09 1.8e-05
CBSV010000249_50 Av_adeno_fibre 18.5 108-155 108-155 1.5e-07 0.0015
CBSV010000249_50 Collar 24.8 239-268 239-268 1.8e-09 1.8e-05
CBSW010000302_76 Av_adeno_fibre 18.5 108-155 108-155 1.5e-07 0.0015
CBSW010000302_76 Collar 24.8 239-268 239-268 1.8e-09 1.8e-05
CBTB010000098_75 Av_adeno_fibre 16.1 102-154 102-154 1.2e-06 0.0082
CBTB010000098_75 Av_adeno_fibre 16.1 167-220 167-220 1.2e-06 0.008
CBTB010000098_75 Collar 24.8 239-269 239-269 2.6e-09 1.7e-05
CGBP01000029_14 Collar 21.3 127-150 127-150 1.1e-08 0.00021
CM003627_76 DUF6519 62.6 1-193 1-193 5.7e-21 2.8e-17
CM003627_76 DUF6519 91.5 197-466 197-466 1e-29 5e-26
CM003627_76 Beta_helix 23 738-918 738-918 1.3e-08 6.2e-05
CM003770_1481 DUF6519 62.6 1-193 1-193 5.7e-21 2.8e-17
CM003770_1481 DUF6519 91.5 197-466 197-466 1e-29 5e-26
CM003770_1481 Beta_helix 23 738-918 738-918 1.3e-08 6.2e-05
CP002047.1_482 MscS_porin 14.8 547-635 547-635 5.4e-06 0.018
CP002047.1_483 Tail_P2_I 57.4 393-511 393-511 8e-20 1.6e-15
CP002047_482 MscS_porin 14.8 547-635 547-635 5.4e-06 0.018
CP002047_483 Tail_P2_I 57.4 393-511 393-511 8e-20 1.6e-15
CP003051_776 DUF6519 53.8 1-180 1-180 7e-19 1.4e-14
CP003051_776 DUF6519 83.9 187-427 187-427 5.1e-28 9.9e-24
CP003987_3618 DUF6519 66.9 1-127 1-127 7.5e-23 1.5e-18
CP003987_3618 DUF6519 24.2 154-209 154-207 6.4e-10 1.3e-05
CP003987_3618 DUF6519 170.2 206-538 208-538 3.7e-54 7.3e-50
CP004096_300 DUF6519 62.6 1-193 1-193 5.7e-21 2.8e-17
CP004096_300 DUF6519 91.5 197-466 197-466 1e-29 5e-26
CP004096_300 Beta_helix 23 738-918 738-918 1.3e-08 6.2e-05
CP006003.1_2792 DUF6519 117.3 1-170 1-170 2.7e-37 7.6e-34
CP006003.1_2792 DUF6519 87.9 189-490 189-490 2.2e-28 6.3e-25
CP006003.1_2792 Lactonase 40 1066-1346 1066-1346 1e-13 2.9e-10
CP006003_2792 DUF6519 117.3 1-170 1-170 2.7e-37 7.6e-34
CP006003_2792 DUF6519 87.9 189-490 189-490 2.2e-28 6.3e-25
CP006003_2792 Lactonase 40 1066-1346 1066-1346 1e-13 2.9e-10
CP006567.1_9094 DUF6519 73.4 1-119 1-119 1.6e-24 1.6e-20
CP006567.1_9094 DUF6519 21.3 147-206 147-206 9.4e-09 9.2e-05
CP006567.1_9094 DUF6519 158.1 212-501 212-501 3.5e-50 3.5e-46
CP006829_1456 CompInhib_SCIN 10.4 684-766 684-766 0.00019 0.54
CP006829_1456 CarboxypepD_reg 29 994-1079 994-1079 3.9e-10 1.1e-06
CP009429_2367 DUF6519 40.5 165-506 165-506 7.4e-15 1.5e-10
CP009438_1440 DUF6519 177.4 190-479 190-479 5.1e-56 5e-52
CP009539_1568 Collar 20.5 139-186 139-186 2e-08 0.0004
CP009548_2228 DUF6519 62.6 1-193 1-193 4.3e-21 2.8e-17
CP009548_2228 DUF6519 92 196-469 196-469 5.6e-30 3.7e-26
CP009548_2228 Beta_helix 23.4 740-923 740-923 7.1e-09 4.6e-05
CP010519.1_4334 DUF6519 52.8 1-106 1-106 2.6e-18 2.6e-14
CP010519.1_4334 DUF6519 22.4 146-202 146-202 4.4e-09 4.3e-05
CP010519.1_4334 DUF6519 160.7 210-465 210-465 5.6e-51 5.5e-47
CP010519_4334 DUF6519 52.8 1-106 1-106 2.6e-18 2.6e-14
CP010519_4334 DUF6519 22.4 146-202 146-202 4.4e-09 4.3e-05
CP010519_4334 DUF6519 160.7 210-465 210-465 5.6e-51 5.5e-47
CP011078_1700 Collar 20.5 139-186 139-186 4e-08 0.0004
CP011104_3212 Av_adeno_fibre 11.1 66-104 66-104 0.00011 0.3
CP011104_3212 Av_adeno_fibre 16.6 286-330 286-330 2.1e-06 0.0058
CP011104_3231 Av_adeno_fibre 17 62-102 62-102 1.3e-06 0.0042
CP011104_3231 Av_adeno_fibre 10.5 104-164 104-164 0.00014 0.46
CP011104_3231 Collar 31.3 227-262 227-262 5.1e-11 1.7e-07
CP011104_3810 Av_adeno_fibre 12.7 108-167 108-167 1.4e-05 0.094
CP011104_3810 Collar 23.7 247-291 247-291 6.1e-09 4e-05
CP011104_3883 Collar 24.9 95-118 95-118 8.6e-10 1.7e-05
CP011129_2618 DUF6519 167.2 1-232 1-232 2.5e-52 6.1e-49
CP011129_2618 DUF6519 105.6 234-534 234-534 1.1e-33 2.8e-30
CP011131_4342 Peptidase_S74 42.2 247-301 247-301 4.1e-15 8.1e-11
CP011144_1708 DUF6519 29.7 1-88 1-88 2.7e-11 2.7e-07
CP011144_1708 DUF6519 48.1 353-460 353-460 7.3e-17 7.2e-13
CP011144_1708 DUF6519 36.6 478-725 478-725 2.2e-13 2.2e-09
CP011835_1970 DUF6519 52.5 1-198 1-198 5.2e-18 3.4e-14
CP011835_1970 DUF6519 92.6 203-479 203-479 3.5e-30 2.3e-26
CP011835_1970 LigD_N 11.6 480-553 480-553 4.3e-05 0.28
CP011835_1970 Beta_helix 19 718-809,844-923 718-809,844-923 1.7e-07 0.0011
CP012479_2223 DUF6519 142.3 1-179 1-179 2.1e-45 2e-41
CP012479_2223 DUF6519 209.4 181-449 181-449 9.9e-66 9.7e-62
CP012737_408 Chlorovi_GP_rpt 12.8 356-381 356-381 4.2e-05 0.1
CP012737_408 HdcB 11.6 538-664 538-664 8.3e-05 0.2
CP012737_410 Collar 11.2 116-145 116-145 1.6e-05 0.32
CP012737_428 Bactofilin 12.9 1026-1136 1026-1136 1.1e-05 0.11
CP013200_2959 DUF6519 152.2 1-178 1-178 2.1e-48 2.1e-44
CP013200_2959 DUF6519 180.1 182-442 182-442 7.6e-57 7.4e-53
CP013232_2349 H_lectin 10.8 217-271 217-271 2.4e-05 0.47
CP013344_1538 DUF6519 40.5 165-506 165-506 7.4e-15 1.5e-10
CP013382_849 DUF6519 62.6 1-193 1-193 4.3e-21 2.8e-17
CP013382_849 DUF6519 92 196-469 196-469 5.6e-30 3.7e-26
CP013382_849 Beta_helix 23.4 740-923 740-923 7.1e-09 4.6e-05
CP013448_2003 DUF6519 79 1-95 1-95 1.6e-26 3.1e-22
CP013448_2003 DUF6519 186 242-524 242-524 6.3e-59 1.2e-54
CP014784_2485 DUF6519 49.4 1-186 1-181 2.9e-17 2.8e-13
CP014784_2485 DUF6519 84.7 177-426 182-426 5.8e-28 5.7e-24
CP014784_2485 Beta_helix 26.7 600-750 600-750 4.7e-10 4.6e-06
CP014963_2545 HHH_5 36.6 567-622 567-622 1.4e-12 5.4e-09
CP015039_3524 DUF2437 15.1 35-84 35-84 5.4e-06 0.036
CP015039_3524 HHH_5 17.4 474-529 474-529 8e-07 0.0052
CP015039_3525 Collagen 29.4 626-683 626-683 5.5e-11 5.4e-07
CP015199_3276 PKD_4 19.4 755-837 755-837 9e-08 0.00089
CP015199_3277 Microvir_H 12 364-465 364-465 1.1e-05 0.11
CP015199_3277 PKD 10.8 683-735 683-735 3.8e-05 0.37
CP015281.1_1636 Av_adeno_fibre 15.7 46-86 46-86 1.1e-06 0.011
CP015281.1_1636 Collar 22.5 92-115 92-115 9.4e-09 9.2e-05
CP015281.1_1643 Collar 24.2 233-256 233-256 4.3e-09 2.8e-05
CP015281.1_1663 Av_adeno_fibre 12.2 60-101 60-101 2.7e-05 0.13
CP015281.1_1663 Adeno_shaft 11.3 118-157 118-157 4.7e-05 0.23
CP015281.1_1663 Collar 22.2 168-212 168-212 2.4e-08 0.00012
CP015281.1_1663 DUF3388 10.7 259-316 259-316 5.5e-05 0.27
CP015281.1_1683 Av_adeno_fibre 16.5 64-102 64-100 1.6e-06 0.0063
CP015281.1_1683 Av_adeno_fibre 13.1 98-162 101-162 1.9e-05 0.074
CP015281.1_1683 Adeno_shaft 11.9 190-225 190-225 3.6e-05 0.14
CP015281.1_1683 Collar 13.1 259-289 259-289 2e-05 0.08
CP015281.1_1705 Av_adeno_fibre 12.9 71-109 71-109 1.7e-05 0.085
CP015281.1_1705 Av_adeno_fibre 10.2 165-200 165-200 0.00012 0.58
CP015281.1_1705 Collar 23.4 264-288 264-288 9.9e-09 4.9e-05
CP015281.1_2506 Av_adeno_fibre 17.7 134-186 134-186 4.1e-07 0.0027
CP015281.1_2506 Collar 23.8 251-280 251-280 5.4e-09 3.5e-05
CP015381_2557 DUF6519 97.7 168-406 168-406 3.5e-32 6.9e-28
CP015839_3960 DUF6519 24.7 1-56 1-56 4.1e-09 8.9e-06
CP015839_3960 DUF6519 29.9 114-169 114-169 1.1e-10 2.3e-07
CP015839_3960 MscS_porin 14.2 1308-1424 1308-1424 1.2e-05 0.027
CP016449_2427 FliJ 12.6 1150-1246 1150-1246 1.4e-05 0.13
CP016559_5558 MarR_2 11.1 8-55 8-55 1.8e-05 0.35
CP016825.1_4332 DUF6519 52.8 1-106 1-106 2.6e-18 2.6e-14
CP016825.1_4332 DUF6519 22.4 146-202 146-202 4.4e-09 4.3e-05
CP016825.1_4332 DUF6519 160.7 210-465 210-465 5.6e-51 5.5e-47
CP016825_4332 DUF6519 52.8 1-106 1-106 2.6e-18 2.6e-14
CP016825_4332 DUF6519 22.4 146-202 146-202 4.4e-09 4.3e-05
CP016825_4332 DUF6519 160.7 210-465 210-465 5.6e-51 5.5e-47
CP016907.1_3915 PKD_4 16.2 702-789 702-789 1.4e-06 0.0092
CP016907_3915 PKD_4 16.2 702-789 702-789 1.4e-06 0.0092
CP017076_1168 DUF6519 109.7 1-181 1-181 1.6e-35 1.6e-31
CP017076_1168 DUF6519 102.8 189-481 189-481 2e-33 2e-29
CP017169.1_4609 Uso1_p115_C 12.3 1034-1093 1034-1093 1.7e-05 0.17
CP017169.1_4609 DEP 12.9 1370-1403 1370-1403 9.7e-06 0.096
CP017174.1_4493 Uso1_p115_C 12.3 1034-1093 1034-1093 1.7e-05 0.17
CP017174.1_4493 DEP 12.9 1370-1403 1370-1403 9.7e-06 0.096


CP017185_137 DUF2345 12.9 43-149 43-149 1.2e-05 0.079
CP017236.1_287 Collar 20.5 139-186 139-186 4e-08 0.0004

CP017316_5293 Baculo_PEP_C 12.2 568-629 568-629 1.5e-05 0.15
CP017316_5294 MinC_C 11.9 267-303 267-303 9.3e-06 0.18
CP017637_3590 DUF6519 65.7 1-190 1-190 5.1e-22 3.4e-18
CP017637_3590 DUF6519 76 206-466 206-466 3.9e-25 2.6e-21
CP017637_3590 Beta_helix 29.3 731-913 731-913 1.1e-10 7.1e-07
CP017637_3590 NosD 10.4 953-1049 953-1049 5.2e-05 0.34
CP017810_1595 CompInhib_SCIN 10.4 684-766 684-766 0.00019 0.54
CP017810_1595 CarboxypepD_reg 29 994-1079 994-1079 3.9e-10 1.1e-06
CP018627.1_1117 DUF6519 75.6 1-119 1-119 3.5e-25 3.4e-21
CP018627.1_1117 DUF6519 21.4 146-207 146-207 8.8e-09 8.7e-05
CP018627.1_1117 DUF6519 163.3 218-481 218-481 9e-52 8.9e-48
CP018627.1_8887 Baculo_PEP_C 12.8 570-638 570-638 1e-05 0.1
CP018627_1117 DUF6519 75.6 1-119 1-119 3.5e-25 3.4e-21
CP018627_1117 DUF6519 21.4 146-207 146-207 8.8e-09 8.7e-05
CP018627_1117 DUF6519 163.3 218-481 218-481 9e-52 8.9e-48
CP018627_8887 Baculo_PEP_C 12.8 570-638 570-638 1e-05 0.1
CP018786_2920 CFSR 10.4 763-782 763-782 0.00011 0.7
CP018786_2920 BNR 10.1 905-916 905-916 0.00012 0.8
CP018786_2921 PKD_4 20.5 757-839 757-839 4.2e-08 0.00042
CP018812_401 Adeno_shaft 17.7 103-147 103-147 6e-07 0.0024
CP018812_401 Collar 23.2 158-181 158-181 1.4e-08 5.7e-05
CP019312_1996 Collagen 30.4 591-659 591-659 9.2e-11 2.6e-07
CP019312_1996 HHH_3 52.2 904-964 904-964 2e-17 5.6e-14
CP019335_3629 GO-like_E_set 10.9 1417-1499 1417-1499 2.4e-05 0.48
CP019449_756 DUF6519 37.4 1-89 1-89 6.2e-14 1.2e-09
CP019449_756 DUF6519 25.7 175-246 175-246 2.1e-10 4.2e-06
CP019449_756 DUF6519 75.6 258-551 258-551 1.7e-25 3.3e-21
CP019458.1_8083 Baculo_PEP_C 15 571-635 571-635 6.5e-06 0.021
CP019458_8083 Baculo_PEP_C 15 571-635 571-635 6.5e-06 0.021
CP019509_103 DUF2490 11.2 125-220 125-220 2.8e-05 0.28
CP019511_1009 Collagen 21.5 345-397 345-394 8.1e-09 0.00016
CP019511_1009 Collagen 16.7 392-446 395-446 2.6e-07 0.005
CP019572_495 DUF6519 31.9 1-80 1-80 5.9e-12 5.8e-08
CP019572_495 DUF6519 11.2 160-299 160-299 1.1e-05 0.11
CP019799_2846 DUF6519 61.9 1-176 1-173 4.9e-21 4.8e-17
CP019799_2846 DUF6519 15 171-259 174-259 7.8e-07 0.0076
CP019913_2558 DUF6519 97.7 168-406 168-406 3.5e-32 6.9e-28
CP020038_1741 QH-AmDH_gamma 13 98-142 98-142 2.6e-05 0.086
CP020038_1741 HHH_5 34.9 479-536 479-536 5.6e-12 1.8e-08
CP020038_1743 TRI12 11.2 525-643 525-643 2e-05 0.098
CP020038_1743 PWI 11.6 862-909 862-909 5.8e-05 0.29
CP020038_2722 Bactofilin 13.1 54-192 54-192 5e-06 0.098
CP020038_2722 Bactofilin 12.9 1046-1146 1046-1146 5.8e-06 0.11
CP020038_2722 Bactofilin 14.6 1147-1236 1147-1236 1.7e-06 0.033
CP020038_2729 Chlorovi_GP_rpt 10.7 56-80 56-80 2.3e-05 0.45
CP020555.1_6077 DUF6519 64.9 1-190 1-190 9.1e-22 6e-18
CP020555.1_6077 DUF6519 80.5 209-468 209-468 1.7e-26 1.1e-22
CP020555.1_6077 Beta_helix 48.2 659-831 659-831 1.7e-16 1.1e-12
CP020555_6077 DUF6519 64.9 1-190 1-190 9.1e-22 6e-18
CP020555_6077 DUF6519 80.5 209-468 209-468 1.7e-26 1.1e-22
CP020555_6077 Beta_helix 48.2 659-831 659-831 1.7e-16 1.1e-12
CP021382_709 DUF6444 12.4 482-516 482-513 0.00053 0.19
CP021382_709 LYRM2-like 11.8 510-576 514-576 0.0008 0.28
CP021659_2657 Peptidase_S74 48.5 313-369 313-369 9e-17 8.8e-13
CP021744.1_432 DUF6519 73.4 1-124 1-124 2.4e-24 1.6e-20
CP021744.1_432 DUF6519 169.4 205-483 205-483 2e-53 1.3e-49
CP021744_432 DUF6519 73.4 1-124 1-124 2.4e-24 1.6e-20
CP021744_432 DUF6519 169.4 205-483 205-483 2e-53 1.3e-49
CP022161.1_283 DUF6519 131.3 1-187 1-187 2.2e-42 4.4e-38
CP022161_283 DUF6519 131.3 1-187 1-187 2.2e-42 4.4e-38
CP022187.1_596 DUF6519 67 1-115 1-115 2.7e-22 1.3e-18
CP022187.1_596 DUF6519 95.9 215-503 215-500 4.8e-31 2.4e-27
CP022187.1_596 Big_1 13.2 497-544 501-544 1.5e-05 0.073
CP022187.1_596 Pectate_lyase 11.4 658-724 658-724 3.6e-05 0.18
CP022187_596 DUF6519 67 1-115 1-115 2.7e-22 1.3e-18
CP022187_596 DUF6519 95.9 215-503 215-500 4.8e-31 2.4e-27
CP022187_596 Big_1 13.2 497-544 501-544 1.5e-05 0.073
CP022187_596 Pectate_lyase 11.4 658-724 658-724 3.6e-05 0.18
CP022188.1_3119 DUF6519 63.6 1-112 1-112 2.2e-21 1.5e-17
CP022188.1_3119 DUF6519 94.7 212-495 212-495 8.6e-31 5.7e-27
CP022188.1_3119 Big_1 11.5 497-554 497-554 3.9e-05 0.26
CP022188_3119 DUF6519 63.6 1-112 1-112 2.2e-21 1.5e-17
CP022188_3119 DUF6519 94.7 212-495 212-495 8.6e-31 5.7e-27
CP022188_3119 Big_1 11.5 497-554 497-554 3.9e-05 0.26
CP022203_4442 Uso1_p115_C 14.7 1036-1108 1036-1108 3.2e-06 0.031
CP022203_4442 DEP 12.9 1372-1405 1372-1405 9.7e-06 0.096


CP022684.1_2374 Senescence 12.2 184-269 184-269 7.2e-06 0.14


CP022684_2374 Senescence 12.2 184-269 184-269 7.2e-06 0.14
CP022754_3624 ERp29_N 14.4 6-82 6-82 1.7e-06 0.034
CP022757.1_1683 DUF6519 47.3 1-98 1-98 3.7e-16 1.2e-12
CP022757.1_1683 PSII_BNR 41.7 99-242 99-242 2.7e-14 8.9e-11
CP022757.1_1683 DUF6519 62.2 301-444 301-444 1.1e-20 3.7e-17
CP022757.1_1683 DUF6519 169 456-757 456-757 5.2e-53 1.7e-49
CP022761.1_1778 DUF6519 47.3 1-98 1-98 3.7e-16 1.2e-12
CP022761.1_1778 PSII_BNR 41.7 99-242 99-242 2.7e-14 8.9e-11
CP022761.1_1778 DUF6519 62.2 301-444 301-444 1.1e-20 3.7e-17
CP022761.1_1778 DUF6519 169 456-757 456-757 5.2e-53 1.7e-49
CP022761.1_1778 Big_1 10.9 843-897 843-897 0.00012 0.4
CP022763.1_1680 DUF6519 47.3 1-98 1-98 3.7e-16 1.2e-12
CP022763.1_1680 PSII_BNR 41.7 99-242 99-242 2.7e-14 8.9e-11
CP022763.1_1680 DUF6519 62.2 301-444 301-444 1.1e-20 3.7e-17
CP022763.1_1680 DUF6519 169 456-757 456-757 5.2e-53 1.7e-49
CP022770.1_1737 DUF6519 47.3 1-98 1-98 3.7e-16 1.2e-12
CP022770.1_1737 PSII_BNR 41.7 99-242 99-242 2.7e-14 8.9e-11
CP022770.1_1737 DUF6519 62.2 301-444 301-444 1.1e-20 3.7e-17
CP022770.1_1737 DUF6519 169 456-757 456-757 5.2e-53 1.7e-49
CP022770.1_1737 Big_1 10.9 843-897 843-897 0.00012 0.4
CP022776.1_1737 DUF6519 47.3 1-98 1-98 3.7e-16 1.2e-12
CP022776.1_1737 PSII_BNR 41.7 99-242 99-242 2.7e-14 8.9e-11
CP022776.1_1737 DUF6519 62.2 301-444 301-444 1.1e-20 3.7e-17
CP022776.1_1737 DUF6519 169 456-757 456-757 5.2e-53 1.7e-49
CP022776.1_1737 Big_1 10.9 843-897 843-897 0.00012 0.4
CP022796.1_1678 DUF6519 47.3 1-98 1-98 3.7e-16 1.2e-12
CP022796.1_1678 PSII_BNR 41.7 99-242 99-242 2.7e-14 8.9e-11
CP022796.1_1678 DUF6519 62.2 301-444 301-444 1.1e-20 3.7e-17
CP022796.1_1678 DUF6519 169 456-757 456-757 5.2e-53 1.7e-49
CP022798.1_1790 DUF6519 47.3 1-98 1-98 3.7e-16 1.2e-12
CP022798.1_1790 PSII_BNR 41.7 99-242 99-242 2.7e-14 8.9e-11
CP022798.1_1790 DUF6519 62.2 301-444 301-444 1.1e-20 3.7e-17
CP022798.1_1790 DUF6519 169 456-757 456-757 5.2e-53 1.7e-49
CP022798.1_1790 Big_1 10.9 843-897 843-897 0.00012 0.4
CP023184_3137 Collar 20.6 139-186 139-186 3.8e-08 0.00037
CP023202.1_2351 DUF6519 73.7 1-126 1-126 6.4e-25 1.3e-20
CP023202.1_2351 DUF6519 23 145-200 145-200 1.5e-09 2.9e-05
CP023202.1_2351 DUF6519 161.9 203-474 203-474 1.3e-51 2.5e-47
CP023270.1_4566 DUF6519 61 1-113 1-113 1.4e-20 9e-17
CP023270.1_4566 DUF6519 108 201-525 201-525 7.7e-35 5.1e-31
CP023270_4566 DUF6519 61 1-113 1-113 1.4e-20 9e-17
CP023270_4566 DUF6519 108 201-525 201-525 7.7e-35 5.1e-31
CP023523.1_188 TIG 17.4 640-722 640-722 2e-07 0.004
CP023523_188 TIG 17.4 640-722 640-722 2e-07 0.004
CP023548_1346 DUF6519 15.5 83-201 83-201 3.1e-06 0.0055
CP023548_1346 DUF3459 12.6 218-292 218-292 8.2e-05 0.15
CP023548_1346 FPP 23.3 964-1176 964-1176 1.1e-08 1.9e-05
CP023642.1_2067 PKD_4 15 705-789 705-789 2.1e-06 0.02
CP023992.1_7461 Baculo_PEP_C 15 571-635 571-635 6.5e-06 0.021
CP023992_7461 Baculo_PEP_C 15 571-635 571-635 6.5e-06 0.021
CP024311.1_3467 BiPBP_C 10.7 920-975 920-975 0.00019 0.46
CP024311.1_3467 SprB 10.9 1058-1094 1058-1094 0.00012 0.3
CP024311.1_3467 Invasin_D3 12.8 1106-1172 1106-1172 5.8e-05 0.14
CP024311.1_3467 PKD 13.2 1407-1468 1407-1468 2.8e-05 0.068
CP024311_3467 BiPBP_C 10.7 920-975 920-975 0.00019 0.46
CP024311_3467 SprB 10.9 1058-1094 1058-1094 0.00012 0.3
CP024311_3467 Invasin_D3 12.8 1106-1172 1106-1172 5.8e-05 0.14
CP024311_3467 PKD 13.2 1407-1468 1407-1468 2.8e-05 0.068
CP025018.1_1192 Baculo_PEP_C 15 570-634 570-634 7.4e-06 0.021
CP025018_1192 Baculo_PEP_C 15 570-634 570-634 7.4e-06 0.021
CP025430_1678 DUF6519 30.6 1-120 1-120 1.5e-11 1.5e-07
CP025430_1678 DUF6519 71.3 216-477 216-477 6.9e-24 6.8e-20
CP025430_1678 Beta_helix 23.9 717-877 717-877 3.5e-09 3.4e-05
CP025698.1_1583 Beta_helix 12.8 79-173 79-173 1.7e-05 0.085
CP025698.1_1583 Collar 17.1 174-206 174-206 8.9e-07 0.0044
CP026304.1_803 DUF6519 67.9 1-113 1-113 3.7e-23 7.2e-19
CP026304.1_803 DUF6519 167.7 198-526 198-526 2.2e-53 4.4e-49
CP026304_803 DUF6519 67.9 1-113 1-113 3.7e-23 7.2e-19
CP026304_803 DUF6519 167.7 198-526 198-526 2.2e-53 4.4e-49
CP027858.1_5443 MarR_2 11.1 8-55 8-55 1.8e-05 0.35
CP029042.1_4796 DUF6519 76.5 1-123 1-123 9.1e-26 1.8e-21
CP029042.1_4796 DUF6519 169.7 202-464 202-464 5.3e-54 1e-49
CP029541.1_5029 DUF6519 75.3 1-131 1-131 2.1e-25 4.2e-21
CP029541.1_5029 DUF6519 171.6 201-462 201-462 1.5e-54 2.9e-50
CP029642.1_2981 DUF6519 146.4 1-179 1-179 1.8e-46 1.2e-42
CP029642.1_2981 DUF6519 199.7 182-442 182-442 1.3e-62 8.7e-59
CP030261.1_2767 PKD_4 18.6 702-788 702-788 2.5e-07 0.0016
CP031194.1_6687 DUF6519 62.3 1-115 1-115 5.4e-21 3.6e-17
CP031194.1_6687 DUF6519 162.2 234-477 234-477 2.9e-51 1.9e-47
CP032052.1_5580 MarR_2 11.1 8-55 8-55 1.8e-05 0.35
CP032550.1_903 DUF6519 73.4 1-173 1-173 6.2e-24 1.5e-20
CP032550.1_903 DUF6519 19.7 175-246 175-246 1.2e-07 0.00029
CP032550.1_903 DUF6519 79.9 290-556 290-556 6.9e-26 1.7e-22
CP032550.1_903 Big_1 24.2 650-695 650-695 1.1e-08 2.7e-05
CP032616.1_5302 DUF6519 26.8 1-219 1-219 6e-10 2e-06
CP032616.1_5302 CarboxypepD_reg 10.5 750-824 750-824 0.00019 0.62
CP032616.1_5302 Beta_helix 22.7 897-1051 897-1051 2.4e-08 7.9e-05
CP032616.1_5302 Big_1 20.5 1349-1400 1349-1400 1.2e-07 0.0004
CP033071.1_4341 DUF6519 52.8 1-106 1-106 2.6e-18 2.6e-14
CP033071.1_4341 DUF6519 22.4 146-202 146-202 4.4e-09 4.3e-05
CP033071.1_4341 DUF6519 160.7 210-465 210-465 5.6e-51 5.5e-47
CP033811.1_2738 RNase_PH_C 13.3 616-674 616-674 1.4e-05 0.07
CP033811.1_2739 BCDHK_Adom3 10.6 215-310 215-310 8.3e-05 0.4
CP033811.1_2739 PKD_4 26.9 744-838 744-838 8.4e-10 4.1e-06
CP033912.1_3616 DUF3158 10.7 242-300 242-300 6.9e-05 0.34
CP033912.1_3616 PKD_4 18.2 761-846 761-844 4.4e-07 0.0022
CP033912.1_3616 DUF1199 10.5 843-884 845-884 0.00011 0.53
CP033915.1_3875 DUF3158 10.7 242-300 242-300 6.9e-05 0.34
CP033915.1_3875 PKD_4 18.2 761-846 761-844 4.4e-07 0.0022
CP033915.1_3875 DUF1199 10.5 843-884 845-884 0.00011 0.53
CP033928.1_3769 Big_9 57.1 655-737 655-737 1.1e-18 2.5e-15
CP033928.1_3769 Big_9 54.9 741-827 741-827 5.5e-18 1.2e-14
CP033928.1_3769 VWA 15.2 929-1062 929-1062 9.9e-06 0.022
CP033928.1_3770 Y_Y_Y 12.4 793-856 793-856 1.9e-05 0.12

CP034539.1_1097 DUF4815 13.9 8-100 8-100 1.4e-06 0.014
CP034539.1_1097 DUF6519 172.2 200-512 200-512 1.8e-54 1.8e-50
CP034951.1_1817 DUF6519 57.7 2-185 2-184 1.8e-19 8.8e-16
CP034951.1_1817 Lipocalin_2 10.8 183-286 185-286 8.1e-05 0.4
CP034951.1_1817 Lactonase 19.3 696-795 696-795 1.2e-07 0.00059
CP035300.1_1230 DUF6519 196.2 1-469 1-469 2e-61 9.7e-58
CP035300.1_1230 Cadherin-like 10.6 715-814 715-814 0.00014 0.71

CP038150.1_666 DUF6519 41.8 1-87 1-87 5.9e-15 5.8e-11
CP038150.1_666 DUF6519 76.5 113-235 113-235 1.8e-25 1.8e-21
CP038150.1_666 DUF6519 157.1 235-538 236-538 7e-50 6.9e-46
CP038150.1_666 Beta_helix 12.4 1137-1240 1137-1240 1.2e-05 0.12
CP038436.1_3133 DUF6519 45 1-173 1-173 6.5e-16 6.4e-12
CP038436.1_3133 DUF6519 81.8 190-446 190-446 4.5e-27 4.4e-23
CP038439.1_2200 FlxA 17.1 79-150 79-150 5.1e-06 0.0047
CP038439.1_2201 bZIP_1 11.3 740-785 740-785 3.2e-05 0.31
CP038439.1_2202 RNA_pol_L 11.6 55-76,159-276 55-76,159-276 2.1e-05 0.2
CP038634.1_673 Collagen 28.1 590-641 590-641 7.2e-11 1.4e-06
CP040017.1_983 Phage_T4_gp36 14.2 496-620 496-620 5.5e-06 0.036
CP040017.1_983 Peptidase_S74 59.4 644-695 644-695 5.2e-20 3.4e-16
CP040017.1_985 Neocarzinostat 11.6 255-327 255-327 1.2e-05 0.23
CP040106.1_3257 PKD_4 30.2 996-1080 996-1080 3.9e-11 3.9e-07
CP040710.1_2645 CarbopepD_reg_2 54 757-834 757-834 2e-18 1.3e-14
CP040896.1_3312 BiPBP_C 12.9 1043-1106 1043-1106 9.6e-06 0.095

CP041061.1_3680 DUF6519 119.6 1-176 1-176 2.4e-38 1.6e-34
CP041061.1_3680 DUF6519 67.6 186-488 186-488 1.3e-22 8.5e-19
CP041061.1_3680 Beta_helix 17.8 978-1139 978-1139 3.8e-07 0.0025

CP041253.1_3311 PKD_4 31.4 996-1080 996-1080 1.6e-11 1.6e-07

CP041360.1_5627 EptA_B_N 12.9 196-291 196-291 1.3e-05 0.085
CP041360.1_5627 fn3_6 10.1 710-791 710-791 0.00012 0.8
CP046912.1_181 DUF6519 47.2 1-197 1-197 1.4e-16 1.3e-12
CP046912.1_181 DUF6519 130.2 211-483 211-483 9.5e-42 9.4e-38
CP046912.1_181 Beta_helix 19.1 750-1053 750-1053 1.1e-07 0.001
CP047140.1_6651 DUF6519 149.4 194-515 194-515 2.3e-47 1.5e-43
CP047146.1_7104 DUF6519 73.1 1-97 1-97 9.4e-25 1.8e-20
CP047146.1_7104 DUF6519 26.6 115-207 115-205 1.2e-10 2.3e-06
CP047146.1_7104 DUF6519 161.8 203-494 206-494 1.3e-51 2.6e-47
CP047591.1_1955 Extensin-like_C 11.3 115-176 115-176 1.5e-05 0.29
CP049258.1_4097 DUF6519 93.1 1-169 1-169 3.4e-30 1.7e-26
CP049258.1_4097 DUF6519 113.7 175-477 175-476 2e-36 9.8e-33
CP049258.1_4097 Beta_helix 18.7 475-638 477-638 2.6e-07 0.0013
CP049258.1_4097 Beta_helix 41.3 741-928 741-928 2.9e-14 1.4e-10
CP049782.1_2836 DUF6519 75.9 1-119 1-119 1.4e-25 2.7e-21
CP049782.1_2836 DUF6519 24.4 151-208 151-205 5.3e-10 1e-05
CP049782.1_2836 DUF6519 167.4 203-494 206-494 2.7e-53 5.3e-49
CP050460.1_1191 Fib_alpha 11 293-392 293-392 6e-05 0.39
CP050504.1_443 DUF4815 12.9 7-101 7-101 2.9e-06 0.028
CP050504.1_443 DUF6519 166.9 206-514 206-514 7.5e-53 7.3e-49
CP053109.1_6877 DUF6519 166.9 196-457 196-457 7.6e-53 7.4e-49
CP054424.1_1553 DUF6519 33.2 1-175 1-175 3.6e-12 2.4e-08
CP054424.1_1553 Beta_helix 15.4 470-660 470-660 2e-06 0.013
CP054424.1_1553 Beta_helix 14.1 698-832 698-832 5.4e-06 0.035
CP058977.1_3195 DUF4815 11.4 7-103 7-103 7.9e-06 0.077
CP058977.1_3195 DUF6519 161.7 213-514 213-514 2.9e-51 2.8e-47
CPWG01000045_5 Av_adeno_fibre 15.1 69-103 69-103 1.7e-06 0.017
CPWG01000045_5 Collar 21.4 123-146 123-146 2.1e-08 0.00021
CPYL01000034_28 Av_adeno_fibre 10.6 70-104 70-104 4.5e-05 0.44
CPYL01000034_28 Collar 21.3 127-150 127-150 2.2e-08 0.00021
CPZI01000008_32 Collar 21.3 127-150 127-150 1.1e-08 0.00021
CYXP01000003.1_11 ERp29_N 14.4 6-82 6-82 1.7e-06 0.034
CZAR01000002.1_12 ERp29_N 14.4 6-82 6-82 1.7e-06 0.034
CZBE01000001.1_88 LacAB_rpiB 13.2 99-177 99-177 7.4e-06 0.073
CZBM01000003.1_266 ERp29_N 14.4 6-82 6-82 1.7e-06 0.034
FCNW01000005_127 Mo-co_dimer 12.2 48-153 48-153 1.5e-05 0.15
FCOG01000058_27 Pho86 16 625-674 625-674 3.4e-07 0.0067

FCOG01000072_19 MDMPI_N 12.4 566-659 566-659 1.1e-05 0.21
FCOM01000039_42 DUF6519 43.2 1-103 1-103 3.2e-15 2.1e-11
FCOM01000039_42 DUF6519 69.9 204-491 204-491 2.7e-23 1.8e-19
FCOM01000039_42 Malectin 91.6 879-1030 879-1030 9.4e-30 6.1e-26
FCOX01000008_17 Pheromone 14.1 73-121 73-121 4.1e-06 0.081
FCOX01000069_26 DUF6519 20.5 1-183 1-183 1.6e-08 0.00016
FCOX01000069_26 DUF6519 19.7 188-254 188-254 2.9e-08 0.00028
FCOX01000069_26 DUF6519 10.9 326-450 326-450 1.3e-05 0.13
FCOX01000069_26 Beta_helix 17.6 777-954 777-954 2.9e-07 0.0028
FIZX01000002_724 DUF6519 45.4 1-182 1-182 6.9e-16 4.5e-12
FIZX01000002_724 DUF6519 58.7 192-467 192-467 6.5e-20 4.3e-16
FIZX01000002_724 NosD 23 519-706 519-702 7.2e-09 4.7e-05
FIZX01000002_724 Beta_helix 27.8 699-847 703-847 3.3e-10 2.1e-06
FIZY01000019_18 DUF6519 47.8 1-186 1-186 1.4e-16 8.9e-13
FIZY01000019_18 DUF6519 60.1 192-478 192-478 2.4e-20 1.6e-16
FIZY01000019_18 NosD 24.6 519-717 519-717 2.4e-09 1.6e-05
FIZY01000019_18 NosD 32.9 721-902 721-902 6.9e-12 4.5e-08
FNST01000002.1_7957 DUF6519 75.6 1-117 1-117 3.4e-25 3.3e-21
FNST01000002.1_7957 DUF6519 21.9 145-205 145-205 6.4e-09 6.3e-05
FNST01000002.1_7957 DUF6519 167.1 214-491 214-491 6.8e-53 6.7e-49
FOIB01000010.1_118 DUF6519 118.3 1-170 1-170 1.6e-37 4e-34
FOIB01000010.1_118 DUF6519 89 189-491 189-491 1.2e-28 2.8e-25
FOIB01000010.1_118 Lactonase 40 1066-1346 1066-1346 1.2e-13 2.9e-10
FREW01000012_97 DprA_WH 10.7 792-815 792-815 2.3e-05 0.46
FTPD01000045_660 Collagen 25.3 594-650 594-650 1e-09 1e-05
FWFX01000010_100 DUF6519 52.4 1-177 1-177 3.5e-18 3.4e-14
FWFX01000010_100 DUF6519 57.7 189-413 189-413 8.7e-20 8.6e-16
FWFX01000010_100 Beta_helix 10 782-938 782-938 6.3e-05 0.62
FWXV01000001.1_63 DUF6519 200.8 199-441 199-441 2e-63 4e-59
FXZK01000001_377 DUF6519 14.5 189-244 189-244 5.4e-07 0.011
FXZK01000001_377 DUF6519 24.9 262-404 262-404 3.7e-10 7.4e-06
JAAAPJ010000003.1_382 DUF6519 114.2 1-175 1-175 1.3e-36 6.6e-33
JAAAPJ010000003.1_382 DUF6519 96.3 189-490 189-490 3.7e-31 1.8e-27
JAAAPJ010000003.1_382 NHL 16.4 1097-1125 1097-1125 1.5e-06 0.0076
JAAAPJ010000003.1_382 Lactonase 37.7 1164-1358 1164-1358 3.1e-13 1.5e-09

JAABNT010000008.1_134 DUF6519 42.9 1-180 1-178 6.9e-15 2.7e-11
JAABNT010000008.1_134 DUF6519 46.8 177-489 179-489 4.5e-16 1.7e-12
JAABNT010000008.1_134 Beta_helix 18.5 495-673 495-673 3.9e-07 0.0016
JAABNT010000008.1_134 NosD 38 677-899 677-899 3.1e-13 1.2e-09
JAAEAH010000003.1_6 Uso1_p115_C 12.4 1034-1107 1034-1107 1.6e-05 0.16
JAAEAH010000003.1_6 DEP 12.9 1370-1403 1370-1403 9.7e-06 0.096
JAAECF010000065.1_4 AlkA_N 10.3 682-745 682-745 0.00011 0.69
JAAHBW010000008.1_45 DUF6519 43.9 1-179 1-179 7e-16 1.4e-11
JAAHBX010000010.1_34 DUF6519 43.9 1-179 1-179 7e-16 1.4e-11
JAAHBZ010000010.1_168 DUF6519 99.7 1-195 1-192 2.6e-32 1.7e-28
JAAHBZ010000010.1_168 DUF6519 89.8 189-494 193-494 2.5e-29 1.6e-25
JAAIXZ010000015.1_41 Collagen 36 365-426 365-426 2.4e-13 4.7e-09
JAAIYA010000017.1_50 Collagen 29.3 386-444 386-444 3e-11 5.9e-07
JAAOLF020000003.1_970 DUF6519 140.3 1-211 1-209 8.4e-45 8.3e-41
JAAOLF020000003.1_970 DUF6519 85.7 207-384 210-384 3e-28 2.9e-24
JAATEO010000006.1_111 DUF6519 38.8 1-165 1-165 2.3e-14 4.5e-10
JABANZ010000001.1_834 DUF4382 11.5 48-172 48-172 1.4e-05 0.28
JABBFW010000013.1_41 DUF6519 59.2 1-186 1-186 4.6e-20 3e-16
JABBFW010000013.1_41 CarboxypepD_reg 25.5 729-802 729-802 2.1e-09 1.4e-05
JABBFW010000013.1_41 Beta_helix 12.3 863-967 863-967 1.9e-05 0.12
JABBFX010000002.1_1080 DUF6519 316.4 1-519 1-519 2e-98 4e-94
JABBGF010000001.1_2085 Big_9 54.2 655-737 655-737 6.8e-18 1.9e-14
JABBGF010000001.1_2085 Big_9 53.7 740-827 740-827 1e-17 2.9e-14
JABBGF010000001.1_2085 VWA 11.9 848-894,926-1057 848-894,926-1057 8e-05 0.22
JABQ01000004_76 DUF6519 70.9 1-119 1-119 9.1e-24 9e-20
JABQ01000004_76 DUF6519 21 147-213 147-212 1.1e-08 0.00011
JABQ01000004_76 DUF6519 165.2 211-468 213-468 2.4e-52 2.4e-48

JABRVS010000001.1_1894 Collar 14.3 109-135 109-135 1.8e-06 0.035
JABRVS010000001.1_1912 Bactofilin 12.5 128-202 128-202 2.2e-05 0.15
JABRVS010000001.1_1912 Bactofilin 10.5 759-850 759-850 9.6e-05 0.63
JABRVS010000001.1_1912 Bactofilin 14.7 978-1074 978-1074 4.7e-06 0.031
JABRVS010000001.1_1912 PRP8_domainIV 11.3 1075-1195 1075-1195 3.2e-05 0.21
JABSUV010000017.1_92 DUF1204 10.5 262-302 262-302 1.7e-05 0.34
JABSUZ010000033.1_23 DUF1204 10.6 261-301 261-301 1.6e-05 0.31
JABUMR010000011.1_142 DUF6519 114.4 1-174 1-174 1.8e-36 5.9e-33
JABUMR010000011.1_142 DUF6519 80.1 187-492 187-492 4.3e-26 1.4e-22
JABUMR010000011.1_142 Lactonase 43.8 1077-1348 1077-1348 6.3e-15 2.1e-11
JABUMS010000029.1_30 DUF6519 114 1-174 1-174 2e-36 7.7e-33
JABUMS010000029.1_30 DUF6519 80.2 187-492 187-492 3.5e-26 1.4e-22
JABUMS010000029.1_30 Lactonase 42.6 1078-1348 1078-1348 1.2e-14 4.8e-11
JABUMT010000013.1_79 DUF6519 114.5 1-174 1-174 1.4e-36 5.6e-33
JABUMT010000013.1_79 DUF6519 80.1 187-492 187-492 3.6e-26 1.4e-22
JABUMT010000013.1_79 Lactonase 43 1074-1348 1074-1348 9.6e-15 3.8e-11
JABUMU010000032.1_30 DUF6519 114.5 1-174 1-174 1.4e-36 5.6e-33
JABUMU010000032.1_30 DUF6519 80.1 187-492 187-492 3.6e-26 1.4e-22
JABUMU010000032.1_30 Lactonase 42.6 1078-1348 1078-1348 1.2e-14 4.8e-11
JABWEB010000003.1_208 DUF2200 13.1 30-77 30-77 8.9e-06 0.088
JABWEB010000003.1_208 SH3_6 10.7 424-443 424-443 3.1e-05 0.31
JABWEB010000003.1_210 Peptidase_S74 52.4 594-647 594-647 2.7e-18 5.2e-14
JABXEO010000013.1_40 Uso1_p115_C 12.4 1034-1093 1034-1093 8.2e-06 0.16
JACA01000001_35 Collar 15.2 272-295 272-295 9e-07 0.018
JACA01000013_137 PKD_4 27.8 720-808 720-808 3.2e-10 2.1e-06
JACA01000013_137 PhoU_div 10 1062-1151 1062-1151 6.7e-05 0.44
JACB01000029_109 CarbopepD_reg_2 64.1 767-850 767-850 1.9e-21 9.5e-18
JACGVA010000071.1_15 YcaO_C 11.6 175-253 175-253 1.1e-05 0.21

JACLCS010000006.1_130 Big_9 60.4 657-739 657-739 5.8e-20 2.3e-16
JACLCS010000006.1_130 Big_9 52.7 743-828 743-828 1.5e-17 5.9e-14
JACLCS010000006.1_131 DUF723 10.9 158-214 158-214 1.8e-05 0.36
JACLCT010000006.1_130 Big_9 60.4 657-739 657-739 5.8e-20 2.3e-16
JACLCT010000006.1_130 Big_9 52.7 743-828 743-828 1.5e-17 5.9e-14
JACLCT010000006.1_131 DUF723 10.9 158-214 158-214 1.8e-05 0.36
JACODZ010000008.1_90 PKD_4 20.5 1006-1069 1006-1069 6.1e-08 0.0004
JACOGA010000017.1_46 TipAS 13.8 2-73 2-73 7.2e-06 0.071
JACSCW010000007.1_36 SprB 11.9 889-923 889-923 7.4e-06 0.14
JACSCW010000007.1_36 SprB 24.5 1038-1075 1038-1075 8.6e-10 1.7e-05
JACSJJ010000002.1_374 SprB 11.4 1039-1075 1039-1075 2.1e-05 0.21

JACWZY010000005.1_250 Peptidase_S74 50.6 242-296 242-296 1.9e-17 1.9e-13
JAJC01000027_83 Av_adeno_fibre 12.6 60-101 60-98 1.1e-05 0.1
JAJC01000027_83 Av_adeno_fibre 12.2 97-120 99-120 1.4e-05 0.13
JAJC01000027_83 Collar 21 140-163 140-163 2.9e-08 0.00028
JARQ01000007_134 Big_9 56 655-737 655-737 1.9e-18 5.3e-15
JARQ01000007_134 Big_9 53.6 740-827 740-827 1.1e-17 3e-14
JARQ01000007_134 VWA 14.2 848-894,926-1058 848-894,926-1058 1.6e-05 0.044
JARQ01000007_135 DUF723 11.3 150-205 150-205 2.8e-05 0.27
JFGV01000047.1_16 Collar 24.2 262-288 262-288 2.8e-09 2.7e-05
JFGV01000047_16 Collar 24.2 262-288 262-288 2.8e-09 2.7e-05
JFGV01000066.1_19 Av_adeno_fibre 13.8 107-154 107-152 4.3e-06 0.043
JFGV01000066.1_19 Av_adeno_fibre 11.4 151-185 153-185 2.5e-05 0.25
JFGV01000066.1_19 Collar 24.2 250-292 250-292 2.8e-09 2.8e-05
JFGV01000066_19 Av_adeno_fibre 13.8 107-154 107-152 4.3e-06 0.043
JFGV01000066_19 Av_adeno_fibre 11.4 151-185 153-185 2.5e-05 0.25
JFGV01000066_19 Collar 24.2 250-292 250-292 2.8e-09 2.8e-05
JFHC01000006_63 Mo-co_dimer 10.6 49-162 49-162 2.3e-05 0.46
JJNZ01000017_100 Chlorovi_GP_rpt 12.7 393-418 393-418 3.3e-05 0.11
JJNZ01000017_102 Collar 11.2 116-145 116-145 1.6e-05 0.32
JJNZ01000017_117 Bactofilin 12.5 1032-1135 1032-1135 1.5e-05 0.15
JMTZ01000037_7 DUF6519 269 1-533 1-533 4.7e-83 9.2e-80
JMTZ01000038_45 DUF3516 10.8 166-220 166-220 1e-05 0.2
JNHL01000054_65 ERp29_N 14.4 6-82 6-82 1.7e-06 0.034

JNXG01000005_81 DUF6519 159.7 186-503 186-503 1.2e-50 1.1e-46
JNXY01000011_111 DUF6519 127 1-168 1-168 4.7e-41 9.3e-37
JNXY01000011_111 DUF6519 22.4 174-269 174-269 2.2e-09 4.3e-05
JNXY01000011_111 DUF6519 41.7 278-407 278-407 3.1e-15 6.1e-11
JNYY01000001_454 MscS_porin 11.8 533-635 533-635 1.5e-05 0.15
JNZA01000041.1_55 DUF6519 100 1-189 1-187 1.4e-32 1.4e-28
JNZA01000041.1_55 DUF6519 79.9 185-495 188-495 1.7e-26 1.7e-22
JNZA01000041_55 DUF6519 100 1-189 1-187 1.4e-32 1.4e-28
JNZA01000041_55 DUF6519 79.9 185-495 188-495 1.7e-26 1.7e-22
JOAG01000015_59 MinC_C 11.2 247-283 247-283 1.5e-05 0.3
JOAG01000015_60 Apolipoprotein 15.8 557-628 557-628 5.9e-06 0.01
JOBC01000003_102 DUF6519 67.1 1-133 1-133 1.3e-22 1.3e-18
JOBC01000003_102 DUF6519 166 204-535 204-535 1.4e-52 1.4e-48
JOBH01000005_115 DUF6519 70.9 1-120 1-120 8.8e-24 8.6e-20
JOBH01000005_115 DUF6519 158.1 207-533 207-533 3.6e-50 3.5e-46
JOCE01000045.1_44 DUF6519 41.2 1-184 1-184 8.7e-15 8.6e-11
JOCE01000045_44 DUF6519 41.2 1-184 1-184 8.7e-15 8.6e-11
JOCY01000002_84 DUF6519 64.7 1-191 1-191 1e-21 6.6e-18
JOCY01000002_84 DUF6519 82 209-468 209-468 5.9e-27 3.9e-23
JOCY01000002_84 Beta_helix 43.1 652-825 652-825 6.3e-15 4.2e-11
JODC01000020_14 DUF6519 166.4 200-513 200-513 5.2e-53 1e-48
JODT01000002_16 DUF4815 12.9 7-101 7-101 2.7e-06 0.027
JODT01000002_16 DUF6519 165.5 206-470 206-470 2e-52 2e-48
JOEF01000022_23 DUF6519 104.2 1-190 1-190 7.4e-34 7.2e-30
JOEF01000022_23 DUF6519 190.5 193-466 193-466 5.2e-60 5.1e-56
JOEI01000011_41 DUF6519 72.8 1-114 1-114 1.2e-24 2.3e-20
JOEI01000011_41 DUF6519 19.3 143-201 143-201 1.9e-08 0.00038
JOEI01000011_41 DUF6519 156.3 205-530 205-530 6.3e-50 1.2e-45
JOEL01000030_48 DUF6519 68 1-115 1-115 6.6e-23 6.4e-19
JOEL01000030_48 DUF6519 21.9 143-200 143-198 6.1e-09 6e-05
JOEL01000030_48 DUF6519 176.2 197-523 199-523 1.1e-55 1.1e-51
JOEW01000014.1_71 DUF6519 105.6 1-176 1-176 2.8e-34 2.7e-30
JOEW01000014.1_71 DUF6519 113.3 191-474 191-474 1.3e-36 1.3e-32
JOEW01000014_71 DUF6519 105.6 1-176 1-176 2.8e-34 2.7e-30
JOEW01000014_71 DUF6519 113.3 191-474 191-474 1.3e-36 1.3e-32
JOFR01000014.1_54 DUF4815 12.2 8-99 8-99 8.8e-06 0.043
JOFR01000014.1_54 DUF6519 167.7 201-516 201-516 8.6e-53 4.2e-49
JOFR01000014_54 DUF4815 12.2 8-99 8-99 8.8e-06 0.043
JOFR01000014_54 DUF6519 167.7 201-516 201-516 8.6e-53 4.2e-49

JOGZ01000017_19 DUF6519 162.5 204-524 204-524 8.1e-52 1.6e-47
JOID01000003.1_166 DUF6519 74 1-112 1-112 5.2e-25 1e-20
JOID01000003.1_166 DUF6519 23.8 140-216 140-214 8.4e-10 1.7e-05
JOID01000003.1_166 DUF6519 168.5 212-515 215-515 1.2e-53 2.4e-49
JOJO01000002_524 DUF6519 162.9 205-523 205-523 6e-52 1.2e-47


JPRH01000008_18 DUF723 10.5 159-211 159-211 9.9e-05 0.49
JPRH01000008_18 PKD 12.2 685-739 685-739 2.7e-05 0.13
JPRH01000008_18 PKD_2 12.7 977-1067 977-1067 2.4e-05 0.12
JPRH01000008_19 PKD_4 24.5 741-839 741-839 3.4e-09 2.2e-05
JPUG01000057_20 DUF6519 27.3 1-115 1-115 1.5e-10 1.4e-06
JPUG01000057_20 DUF6519 57 204-449 204-449 1.5e-19 1.4e-15
JPUG01000057_20 Beta_helix 24.2 652-847 652-847 2.8e-09 2.8e-05
JRLV01000005_215 PKD_4 17.1 897-978 897-978 7e-07 0.0046
JROA01000001_1269 DUF4815 18.2 5-177 5-177 6.8e-08 0.00067
JROA01000001_1269 DUF6519 156.1 177-462 178-462 1.4e-49 1.4e-45

JTDM01000013_209 Cnn_1N 15.1 460-524 460-524 1.3e-05 0.022
JWIE01000161_17 DUF6519 23 188-327 188-327 1.5e-09 2.9e-05
JXBL01000001_1993 HHH_5 37.5 567-622 567-622 7.2e-13 2.8e-09
JXQR01000014_189 PKD 25.7 725-789 725-789 1.3e-09 8.2e-06
JXSK01000001_300 Av_adeno_fibre 15.1 131-183 131-183 2.6e-06 0.017
JXSK01000001_300 Collar 24.1 248-292 248-292 4.5e-09 2.9e-05
JXSK01000011_123 Collar 20 138-165 138-165 5.8e-08 0.00057
JXSK01000011_81 Av_adeno_fibre 12.8 68-105 68-105 3.3e-05 0.092
JXSK01000011_81 Av_adeno_fibre 11.4 180-227 180-227 8.6e-05 0.24
JXSK01000011_81 Av_adeno_fibre 18.1 350-393 350-393 6.9e-07 0.0019
JXSK01000011_81 Collar 15.8 406-442 406-442 4e-06 0.011
JXSK01000011_99 DUF2345 14.4 121-182 121-182 9.9e-06 0.028
JXSK01000011_99 Av_adeno_fibre 14.3 223-275 223-275 1.1e-05 0.03
JXSK01000011_99 Collar 23.7 340-369 340-369 1.4e-08 4e-05
JXYI02000030_4 DUF6519 68.1 1-115 1-115 3.3e-23 6.4e-19
JXYI02000030_4 DUF6519 22.3 149-205 149-205 2.3e-09 4.6e-05
JXYI02000030_4 DUF6519 160.3 212-534 212-534 3.7e-51 7.3e-47
JYIJ01000017_1 DUF6519 87 1-192 1-192 1.2e-28 1.2e-24
JYIJ01000017_1 DUF6519 188.3 211-454 211-454 2.5e-59 2.4e-55
JYJA01000036_194 DUF6519 59.5 1-187 1-187 3.9e-20 2.5e-16
JYJA01000036_194 DUF6519 87.2 200-466 200-466 1.6e-28 1e-24
JYJA01000036_194 Beta_helix 24.9 537-715,751-804 537-715,751-804 2.6e-09 1.7e-05
KB903294.1_522 Collagen 30.9 560-616 560-616 9.4e-12 1.8e-07
KB903294.1_523 Phage_tail_APC 13.2 234-304 234-304 3.4e-06 0.067
KQ234140_3020 DUF6519 56.2 1-186 1-186 3.9e-19 2.6e-15
KQ234140_3020 DUF6519 65.9 189-429 189-429 4.3e-22 2.8e-18
KQ234140_3020 Beta_helix 16.3 666-863 666-863 1.1e-06 0.0072
KQ947989.1_550 DUF6519 91.2 1-202 1-200 9.4e-30 6.2e-26
KQ947989.1_550 DUF6519 167.4 199-515 201-515 7.8e-53 5.1e-49
KQ947989_550 DUF6519 91.2 1-202 1-200 9.4e-30 6.2e-26
KQ947989_550 DUF6519 167.4 199-515 201-515 7.8e-53 5.1e-49
KQ948425.1_242 DUF6519 25.3 4-162 4-162 2.8e-10 5.5e-06
KQ948425.1_242 DUF6519 27.3 183-429 183-429 7.1e-11 1.4e-06
KQ948593.1_88 DUF6519 115.8 1-172 1-172 2.3e-37 2.3e-33
KQ948593.1_88 DUF6519 101.3 174-404 174-404 5.6e-33 5.5e-29
KQ948663.1_98 DUF6519 68.9 1-118 1-118 3.5e-23 3.5e-19
KQ948663.1_98 DUF6519 166.2 190-512 190-512 1.3e-52 1.2e-48
KQ948765.1_730 DUF6519 63.8 1-95 1-95 1.3e-21 1.2e-17
KQ948765.1_730 DUF6519 174.2 231-475 231-475 4.8e-55 4.7e-51
KQ948767.1_359 DUF6519 129.1 1-183 1-182 1e-41 2e-37
KQ948767.1_359 DUF6519 82.1 182-428 183-428 1.9e-27 3.7e-23
KV757141_30 DUF6519 79.3 1-107 1-107 2.6e-26 2.5e-22
KV757141_30 DUF6519 24.6 147-210 147-209 9.4e-10 9.2e-06
KV757141_30 DUF6519 167.4 209-469 210-469 5.4e-53 5.3e-49
KZ319288_233 BiPBP_C 12 1309-1361 1309-1361 9e-06 0.18
KZ671990_103 DUF6519 94.7 1-181 1-181 8.2e-31 5.4e-27
KZ671990_103 DUF6519 70.6 181-480 182-480 1.7e-23 1.1e-19
KZ679055.1_44 DUF6519 75.9 1-129 1-129 2.7e-25 2.7e-21
KZ679055.1_44 DUF6519 166.2 231-520 231-520 1.3e-52 1.2e-48
KZ857173.1_21 STb_secrete 11.1 62-100 62-100 3.6e-05 0.35
KZ857173.1_21 Collagen 29.9 254-329 254-329 4e-11 3.9e-07
KZ857175.1_341 DUF6519 76.7 1-180 1-180 2.4e-25 1.6e-21
KZ857175.1_341 DUF6519 99.4 183-434 183-434 3.1e-32 2e-28
KZ857175.1_341 Beta_helix 20.3 771-949 771-949 6.6e-08 0.00043
KZ857177.1_358 CreD 11.2 42-133 42-133 1.3e-05 0.12
KZ857177.1_358 H_lectin 10.1 238-294 238-294 7.7e-05 0.76
KZ857177.1_359 DUF4452 11 934-1007 934-1007 1.6e-05 0.32
LACE01000004_66 DUF6519 40 1-105 1-105 2.1e-14 2e-10
LACE01000004_66 DUF6519 105 189-518 189-518 4.3e-34 4.3e-30
LASY01000016_18 DUF6519 43.6 1-186 1-186 2.5e-15 1.6e-11
LASY01000016_18 DUF6519 57.2 192-484 192-484 1.9e-19 1.3e-15
LASY01000016_18 NosD 23.4 519-718 519-718 5.6e-09 3.7e-05
LASY01000016_18 NosD 31.6 720-898 720-898 1.7e-11 1.1e-07
LAZY01000009_66 DUF723 10.1 149-201 149-201 3.3e-05 0.66
LAZY01000009_67 PKD_4 19 751-840 751-840 1.8e-07 0.0012

LDUT01000035_6 Bactofilin 14.4 85-197 85-197 3.8e-06 0.037
LDUT01000035_6 Bactofilin 13.8 271-388 271-388 5.9e-06 0.058
LDUT01000035_6 Bactofilin 10 460-577 460-577 9.3e-05 0.92
LDUT01000035_6 Bactofilin 13.6 742-828 742-826 6.8e-06 0.067
LDUT01000035_6 Bactofilin 15.1 824-904 827-904 2.3e-06 0.023
LDUU01000004_15 Bactofilin 14.4 85-197 85-197 3.8e-06 0.037
LDUU01000004_15 Bactofilin 13.8 271-388 271-388 5.9e-06 0.058
LDUU01000004_15 Bactofilin 10 460-577 460-577 9.3e-05 0.92
LDUU01000004_15 Bactofilin 13.6 742-828 742-826 6.8e-06 0.067
LDUU01000004_15 Bactofilin 15.1 824-904 827-904 2.3e-06 0.023
LDUX01000022_31 Bactofilin 14.4 85-197 85-197 3.8e-06 0.037
LDUX01000022_31 Bactofilin 13.8 271-388 271-388 5.9e-06 0.058
LDUX01000022_31 Bactofilin 10 460-577 460-577 9.3e-05 0.92
LDUX01000022_31 Bactofilin 13.6 742-828 742-826 6.8e-06 0.067
LDUX01000022_31 Bactofilin 15.1 824-904 827-904 2.3e-06 0.023
LDZV01000001_3684 DUF1204 10.6 261-301 261-301 1.6e-05 0.31
LEED01000012_80 Av_adeno_fibre 12 120-171 120-171 1.7e-05 0.16
LEED01000012_80 Collar 21.1 279-330 279-330 2.6e-08 0.00026
LFLU01000013_25 DUF4985 10.3 444-530 444-530 0.00012 0.79
LFLU01000013_25 DUF4985 10.2 563-654 563-654 0.00013 0.85
LGDA01000049_50 DUF6519 64.6 1-191 1-191 1.1e-21 6.9e-18
LGDA01000049_50 DUF6519 80.3 209-468 209-468 1.9e-26 1.2e-22
LGDA01000049_50 Beta_helix 48.3 651-825 651-825 1.6e-16 1.1e-12
LGDG01000235_23 DUF6519 89.7 1-201 1-199 1.8e-29 1.8e-25
LGDG01000235_23 DUF6519 160.7 198-512 200-512 5.6e-51 5.5e-47
LGDW01000008_20 DUF6519 130.5 1-176 1-176 4.1e-42 8e-38
LGDW01000008_20 DUF6519 75 181-425 181-425 2.6e-25 5.1e-21
LGSI01000049_64 DUF6519 81.6 1-179 1-175 7.9e-27 5.2e-23
LGSI01000049_64 DUF6519 110.3 171-460 176-460 1.6e-35 1.1e-31
LGSI01000049_64 Beta_helix 33.5 520-701 520-701 5.9e-12 3.8e-08
LGSI01000049_64 Beta_helix 40.7 712-911 712-911 3.4e-14 2.2e-10
LGUI01000002_679 DUF6519 71.8 1-115 1-115 2.4e-24 4.7e-20
LGUI01000002_679 DUF6519 184.7 213-481 213-481 1.5e-58 3e-54
LHVT01000004_88 PKD_4 17 716-790 716-790 7.6e-07 0.0049
LIAC01000010_164 PKD_4 17 716-790 716-790 7.6e-07 0.0049
LIPY01000103_16 Peptidase_S74 29.9 859-911 859-911 2.8e-11 5.6e-07
LIRB01000133_114 Peptidase_S74 30.8 859-911 859-911 1.5e-11 3e-07
LIRF01000003_1317 DUF723 10.9 152-203 152-203 1.8e-05 0.36
LIRF01000003_1318 PKD_4 21.8 747-829 747-829 1.6e-08 0.00016
LJCS01000037_38 Av_adeno_fibre 21 63-99 63-99 2.5e-08 0.00024
LJCS01000037_38 Collar 16.9 104-129 104-129 5.1e-07 0.005
LJCS01000044_18 Av_adeno_fibre 17.8 63-102 63-102 3.6e-07 0.0024
LJCS01000044_18 Adeno_shaft 13.4 186-217 186-217 7.6e-06 0.05
LJCS01000044_18 Collar 25 228-252 228-252 2.3e-09 1.5e-05
LJSN01000003_3177 DUF6519 68.6 1-137 1-137 2.2e-23 4.4e-19
LJSN01000003_3177 DUF6519 24.2 151-209 151-209 6.3e-10 1.2e-05
LJSN01000003_3177 DUF6519 107.7 209-385 210-385 3.1e-35 6.1e-31
LJSN01000003_3177 DUF6519 51.2 396-546 396-546 4.2e-18 8.3e-14
LJXB01000089_46 DUF6519 44.3 1-107 1-107 1.6e-15 1e-11
LJXB01000089_46 DUF6519 99.9 193-499 193-499 2.3e-32 1.5e-28
LLWQ01000008_31 DUF6519 20.2 290-412 290-412 2.1e-08 0.0002
LLYZ01000006_62 PKD_4 20.8 757-846 757-846 4.8e-08 0.00032
LMDI01000003_173 DUF6519 342.5 1-479 1-479 7.4e-106 4.8e-102
LMDL01000034.1_332 DUF6519 68.9 1-118 1-118 3.5e-23 3.5e-19
LMDL01000034.1_332 DUF6519 162.6 197-513 197-513 1.5e-51 1.5e-47
LMDL01000034_332 DUF6519 68.9 1-118 1-118 3.5e-23 3.5e-19
LMDL01000034_332 DUF6519 162.6 197-513 197-513 1.5e-51 1.5e-47
LMDM01000004_65 ExoD 12.1 259-306 259-306 5.2e-06 0.1
LMDV01000008_696 YPEB 10.3 309-389 309-389 1.7e-05 0.34
LMEG01000008.1_78 DUF6519 37.5 1-66 1-66 2.9e-13 1.1e-09
LMEG01000008.1_78 DUF6519 58.2 236-565 236-565 1.5e-19 6.1e-16
LMEG01000008.1_78 Big_7 13.9 575-639 575-639 2e-05 0.08
LMEG01000008.1_78 Beta_helix 12 1074-1241 1074-1241 4e-05 0.16
LMEG01000008_78 DUF6519 37.5 1-66 1-66 2.9e-13 1.1e-09
LMEG01000008_78 DUF6519 58.2 236-565 236-565 1.5e-19 6.1e-16
LMEG01000008_78 Big_7 13.9 575-639 575-639 2e-05 0.08
LMEG01000008_78 Beta_helix 12 1074-1241 1074-1241 4e-05 0.16
LMEN01000010.1_78 DUF6519 38.1 1-74 1-74 1.9e-13 7.4e-10
LMEN01000010.1_78 DUF6519 59.4 240-565 240-565 7e-20 2.7e-16
LMEN01000010.1_78 Big_7 13.9 575-639 575-639 2e-05 0.08
LMEN01000010.1_78 Beta_helix 12.1 1074-1241 1074-1241 3.7e-05 0.14
LMEN01000010_78 DUF6519 38.1 1-74 1-74 1.9e-13 7.4e-10
LMEN01000010_78 DUF6519 59.4 240-565 240-565 7e-20 2.7e-16
LMEN01000010_78 Big_7 13.9 575-639 575-639 2e-05 0.08
LMEN01000010_78 Beta_helix 12.1 1074-1241 1074-1241 3.7e-05 0.14
LMEO01000023_225 Transglut_N 11.8 177-262 177-262 1.4e-05 0.28
LMES01000009.1_78 DUF6519 38.1 1-74 1-74 1.9e-13 7.4e-10
LMES01000009.1_78 DUF6519 59.4 240-565 240-565 7e-20 2.7e-16
LMES01000009.1_78 Big_7 13.9 575-639 575-639 2e-05 0.08
LMES01000009.1_78 Beta_helix 12.1 1074-1241 1074-1241 3.7e-05 0.14
LMES01000009_78 DUF6519 38.1 1-74 1-74 1.9e-13 7.4e-10
LMES01000009_78 DUF6519 59.4 240-565 240-565 7e-20 2.7e-16
LMES01000009_78 Big_7 13.9 575-639 575-639 2e-05 0.08
LMES01000009_78 Beta_helix 12.1 1074-1241 1074-1241 3.7e-05 0.14
LMFC01000002_334 DUF6519 61.5 1-163 1-163 6.5e-21 6.4e-17
LMGO01000001_133 DUF6519 61 1-113 1-113 1.4e-20 9e-17
LMGO01000001_133 DUF6519 108.1 211-526 211-526 7.1e-35 4.7e-31
LMHL01000012_96 ExoD 12.1 259-306 259-306 5.2e-06 0.1
LMHU01000011_57 DUF282 11.5 135-163 135-163 1.2e-05 0.24
LMHW01000012_261 PKD_4 18.2 713-794 713-794 3.3e-07 0.0021
LMII01000009.1_78 DUF6519 38.1 1-74 1-74 1.9e-13 7.4e-10
LMII01000009.1_78 DUF6519 59.4 240-565 240-565 7e-20 2.7e-16
LMII01000009.1_78 Big_7 13.9 575-639 575-639 2e-05 0.08
LMII01000009.1_78 Beta_helix 12.1 1074-1241 1074-1241 3.7e-05 0.14
LMII01000009_78 DUF6519 38.1 1-74 1-74 1.9e-13 7.4e-10
LMII01000009_78 DUF6519 59.4 240-565 240-565 7e-20 2.7e-16
LMII01000009_78 Big_7 13.9 575-639 575-639 2e-05 0.08
LMII01000009_78 Beta_helix 12.1 1074-1241 1074-1241 3.7e-05 0.14
LMIN01000008_697 YPEB 10.3 309-389 309-389 1.7e-05 0.34
LMIU01000004_34 DUF6519 57.2 1-112 1-112 1.9e-19 1.2e-15
LMIU01000004_34 DUF6519 113.6 199-527 199-527 1.5e-36 1e-32
LMIV01000001_1122 Collagen 29.7 587-667 587-667 2.2e-11 4.3e-07
LMIV01000001_1124 DUF5990 10.9 524-636 524-636 1.7e-05 0.33
LMJB01000008_230 PKD_4 15.1 707-785 707-785 2e-06 0.02
LMJM01000003.1_54 DUF6519 38.1 1-74 1-74 1.9e-13 7.4e-10
LMJM01000003.1_54 DUF6519 59.4 240-565 240-565 7e-20 2.7e-16
LMJM01000003.1_54 Big_7 13.9 575-639 575-639 2e-05 0.08
LMJM01000003.1_54 Beta_helix 12.1 1074-1241 1074-1241 3.7e-05 0.14
LMNI01000011_805 DUF6519 62.1 1-188 1-188 6.4e-21 4.2e-17
LMNI01000011_805 DUF6519 86.4 200-468 200-468 2.7e-28 1.8e-24
LMNI01000011_805 Beta_helix 25.4 545-715,751-809 545-715,751-809 1.8e-09 1.2e-05
LMOO01000001_140 DUF6519 97 1-209 1-209 1.6e-31 1.1e-27
LMOO01000001_140 PASTA 18.4 959-1021 959-1021 2.3e-07 0.0015
LMQI01000005_704 DUF6519 100.3 1-208 1-208 1.1e-32 1.1e-28
LMQI01000005_704 PASTA 18.5 959-1021 959-1021 1.5e-07 0.0015
LMQM01000010_51 Trypan_PARP 12.6 774-815 774-815 5.5e-06 0.11
LMXN01000010_181 WWE 12.2 642-715 642-715 0.00011 0.24
LMXN01000010_181 PKD_4 26.4 875-967 875-967 2.6e-09 5.7e-06
LMXN01000010_181 PKD_4 30.3 972-1064 972-1064 1.6e-10 3.5e-07
LMXN01000010_181 PKD_4 14.6 1069-1163 1069-1163 1.3e-05 0.029
LN831776_4208 Peptidase_S74 30.8 859-911 859-911 1.5e-11 3e-07
LN832559_1933 DUF6519 34.7 1-170 1-170 8.5e-13 8.3e-09
LN832559_1933 DUF6519 50.6 190-396 190-396 1.3e-17 1.3e-13
LNIY01000001_168 Big_5 19.3 278-384 278-384 1.5e-07 0.0015
LNJS01000004_59 DUF5915 12.4 117-191 117-191 4.8e-06 0.094
LNJS01000004_60 Av_adeno_fibre 13.2 72-116 72-116 1.3e-05 0.065
LNJT01000008_2021 DUF6519 62.6 1-193 1-193 4.3e-21 2.8e-17
LNJT01000008_2021 DUF6519 91.9 196-466 196-466 5.9e-30 3.9e-26
LNJT01000008_2021 Beta_helix 23.1 736-924 736-924 9.2e-09 6e-05
LNSB01000034_27 DUF6519 37.5 1-91 1-91 1.1e-13 1.1e-09
LNSB01000034_27 DUF6519 25.6 178-246 178-246 4.6e-10 4.5e-06
LNSB01000034_27 DUF6519 79.7 258-550 258-550 1.9e-26 1.8e-22
LNTY01000006_196 DUF6519 33.2 8-161 8-161 3.5e-12 2.3e-08
LNTY01000006_196 DUF6519 54.2 167-422 167-422 1.6e-18 1e-14
LNTY01000006_196 Beta_helix 20.8 534-716 534-716 4.6e-08 0.0003
LNTY01000006_196 Beta_helix 31.6 726-926 726-926 2.2e-11 1.4e-07
LOIC01000042.1_65 Collar 23.5 248-287 248-287 4.7e-09 4.7e-05
LOIC01000072.1_224 Av_adeno_fibre 18.3 64-104 64-104 1.7e-07 0.0017
LOIC01000072.1_224 Collar 12 206-239 206-239 1.8e-05 0.17
LOIC01000072.1_264 Av_adeno_fibre 10.2 67-104 67-104 0.0002 0.56
LOIC01000072.1_264 Av_adeno_fibre 11.7 208-254 208-254 7e-05 0.2
LOIC01000072.1_264 Av_adeno_fibre 12.1 304-345 304-345 5.1e-05 0.14
LOIC01000072.1_264 Collar 11.5 358-397 358-397 8.9e-05 0.25
LOIC01000072.1_285 Adeno_shaft 13.4 122-161 122-161 7.8e-06 0.051
LOIC01000072.1_285 Adeno_shaft 14.8 179-223 179-223 2.7e-06 0.018
LOIC01000072.1_285 Adeno_shaft 15.9 223-253 224-253 1.3e-06 0.0085
LOIC01000072.1_285 Collar 22.7 279-302 279-302 1.2e-08 7.9e-05
LOMY01000065.1_22 Adeno_shaft 13.7 184-222 184-222 1e-05 0.041
LOMY01000065.1_22 Collar 23.7 233-257 233-257 1e-08 4e-05
LOMY01000069.1_84 Collar 25.2 102-137 102-137 1.4e-09 1.4e-05
LOMY01000085.1_14 Adeno_shaft 16.5 92-131 92-131 1.4e-06 0.0054
LOMY01000085.1_14 Av_adeno_fibre 16.8 184-230 184-230 1.2e-06 0.0049
LOMY01000085.1_14 Collar 32.9 236-276 236-276 1.3e-11 5.1e-08
LOVQ01000179_22 DUF6519 77.3 1-108 1-108 5.3e-26 1e-21
LOVQ01000179_22 DUF6519 182.2 239-534 239-534 8.7e-58 1.7e-53
LOYE01000005_74 PapA_C 10.3 1038-1081 1038-1081 3e-05 0.58
LOZC01000016.1_86 PapA_C 10.3 1038-1081 1038-1081 3e-05 0.58
LOZC01000016_86 PapA_C 10.3 1038-1081 1038-1081 3e-05 0.58
LOZD01000027.1_16 PapA_C 10.3 1038-1081 1038-1081 3e-05 0.58
LOZD01000027_16 PapA_C 10.3 1038-1081 1038-1081 3e-05 0.58
LOZH01000086.1_18 PapA_C 10.3 1038-1081 1038-1081 3e-05 0.58
LOZH01000086_18 PapA_C 10.3 1038-1081 1038-1081 3e-05 0.58
LOZR01000006_19 DUF5915 12.4 117-191 117-191 4.8e-06 0.094
LOZR01000006_20 Av_adeno_fibre 13.2 72-116 72-116 1.3e-05 0.065
LOZR01000044_69 DUF6519 62.6 1-193 1-193 5.7e-21 2.8e-17
LOZR01000044_69 DUF6519 91.5 197-466 197-466 1e-29 5e-26
LOZR01000044_69 Beta_helix 23 738-918 738-918 1.3e-08 6.2e-05
LPAD01000059_80 PapA_C 10.3 1038-1081 1038-1081 3e-05 0.58
LPAE01000092_8 PapA_C 10.3 1038-1081 1038-1081 3e-05 0.58
LPAG01000038.1_318 PapA_C 10.3 1036-1079 1036-1079 3e-05 0.58
LPAG01000038_318 PapA_C 10.3 1036-1079 1036-1079 3e-05 0.58
LPAH01000131_12 PapA_C 10.3 1038-1081 1038-1081 3e-05 0.58
LPAI01000091_15 PapA_C 10.3 1038-1081 1038-1081 3e-05 0.58
LPAJ01000125.1_13 PapA_C 10.3 1036-1079 1036-1079 3e-05 0.58
LPAJ01000125_13 PapA_C 10.3 1036-1079 1036-1079 3e-05 0.58
LPAL01000053_380 PapA_C 10.3 1038-1081 1038-1081 3e-05 0.58
LPAS01000116_89 PapA_C 10.3 1038-1081 1038-1081 3e-05 0.58
LPAY01000070_383 PapA_C 10.3 1038-1081 1038-1081 3e-05 0.58
LPBB01000045.1_12 Collar 19.2 128-157 128-157 5.2e-08 0.001
LPBB01000045_12 Collar 19.2 128-157 128-157 5.2e-08 0.001
LPBF01000046_8 PapA_C 10.3 1038-1081 1038-1081 3e-05 0.58
LPBV01000033.1_82 PapA_C 10.3 1038-1081 1038-1081 3e-05 0.58
LPBV01000033_82 PapA_C 10.3 1038-1081 1038-1081 3e-05 0.58
LPCB01000134_91 PapA_C 10.3 1038-1081 1038-1081 3e-05 0.58
LPCE01000044_89 PapA_C 10.3 1038-1081 1038-1081 3e-05 0.58
LPDU01000103_13 PapA_C 10.3 1038-1081 1038-1081 3e-05 0.58
LPDV01000070_13 PapA_C 10.3 1038-1081 1038-1081 3e-05 0.58
LPDW01000010_14 PapA_C 10.3 1038-1081 1038-1081 3e-05 0.58
LPDX01000138_71 PapA_C 10.3 1038-1081 1038-1081 3e-05 0.58
LPEB01000052.1_13 PapA_C 10.3 1038-1081 1038-1081 3e-05 0.58
LPEB01000052_13 PapA_C 10.3 1038-1081 1038-1081 3e-05 0.58
LPED01000043_171 PapA_C 10.3 1038-1081 1038-1081 3e-05 0.58
LPEJ01000043_14 PapA_C 10.3 1038-1081 1038-1081 3e-05 0.58
LPEN01000030.1_12 PapA_C 10.3 1038-1081 1038-1081 3e-05 0.58
LPEN01000030_12 PapA_C 10.3 1038-1081 1038-1081 3e-05 0.58
LPFT01000005.1_14 PapA_C 10.3 1038-1081 1038-1081 3e-05 0.58
LPFT01000005_14 PapA_C 10.3 1038-1081 1038-1081 3e-05 0.58
LPGA01000008.1_14 PapA_C 10.3 1038-1081 1038-1081 3e-05 0.58
LPGA01000008_14 PapA_C 10.3 1038-1081 1038-1081 3e-05 0.58
LPGK01000143.1_8 PapA_C 10.3 1038-1081 1038-1081 3e-05 0.58
LPGK01000143_8 PapA_C 10.3 1038-1081 1038-1081 3e-05 0.58
LPGP01000127_14 PapA_C 10.3 1038-1081 1038-1081 3e-05 0.58
LPHE01000046_13 PapA_C 10.3 1038-1081 1038-1081 3e-05 0.58
LPHF01000103_13 PapA_C 10.3 1038-1081 1038-1081 3e-05 0.58
LPHO01000023.1_14 PapA_C 10.3 1038-1081 1038-1081 3e-05 0.58
LPHO01000023_14 PapA_C 10.3 1038-1081 1038-1081 3e-05 0.58
LPHS01000108.1_14 PapA_C 10.3 1038-1081 1038-1081 3e-05 0.58
LPHS01000108_14 PapA_C 10.3 1038-1081 1038-1081 3e-05 0.58
LPHZ01000132_229 PapA_C 10.3 1038-1081 1038-1081 3e-05 0.58
LPIJ01000106_114 PapA_C 10.3 1038-1081 1038-1081 3e-05 0.58
LPIK01000064_14 PapA_C 10.3 1038-1081 1038-1081 3e-05 0.58
LPIL01000014.1_13 PapA_C 10.3 1038-1081 1038-1081 3e-05 0.58
LPIL01000014_13 PapA_C 10.3 1038-1081 1038-1081 3e-05 0.58
LPIM01000070_13 PapA_C 10.3 1038-1081 1038-1081 3e-05 0.58
LPIU01000068.1_16 PapA_C 10.3 1038-1081 1038-1081 3e-05 0.58
LPIU01000068_16 PapA_C 10.3 1038-1081 1038-1081 3e-05 0.58
LPIV01000068.1_15 PapA_C 10.3 1038-1081 1038-1081 3e-05 0.58
LPIV01000068_15 PapA_C 10.3 1038-1081 1038-1081 3e-05 0.58
LPIW01000025.1_15 PapA_C 10.3 1038-1081 1038-1081 3e-05 0.58
LPIW01000025_15 PapA_C 10.3 1038-1081 1038-1081 3e-05 0.58
LPIX01000105.1_17 PapA_C 10.3 1038-1081 1038-1081 3e-05 0.58
LPIX01000105_17 PapA_C 10.3 1038-1081 1038-1081 3e-05 0.58


LPNC01000068_14 PapA_C 10.3 1038-1081 1038-1081 3e-05 0.58
LPUR01000019_139 T6SS_TssG 11.2 396-593 396-593 1.8e-05 0.18
LPUR01000019_139 PKD_4 11.4 896-947 896-947 2.8e-05 0.27
LQRT01000010_26 Collar 10.6 213-239 213-239 2.5e-05 0.49
LQRT01000024_253 DUF4944 13.8 142-203 142-203 2.5e-06 0.05
LR215978.1_2888 ERp29_N 14.4 6-82 6-82 1.7e-06 0.034
LRBF01000279_85 DUF6519 70.5 190-462 190-462 1.2e-23 1.2e-19
LRBF01000279_85 Beta_helix 15.9 664-874 664-874 9.8e-07 0.0096
LRQU01000001_25 Av_adeno_fibre 18.7 134-184 134-184 6.7e-08 0.0013
LRQU01000001_31 Av_adeno_fibre 10 48-89 48-89 7e-05 0.68
LRQU01000001_31 Adeno_shaft 18.1 137-171 137-171 1.8e-07 0.0017
LRUA01000003_328 PKD_4 24.9 1074-1159 1074-1159 2.6e-09 1.7e-05
LSMI01000043_127 DUF6519 58 1-114 1-114 1.1e-19 7.1e-16
LSMI01000043_127 DUF6519 107.8 208-526 208-526 9.3e-35 6.1e-31
LT821258_182 Nis1 11.2 163-252 163-252 2.4e-05 0.48
LT962942_7097 DUF4815 10.3 7-105 7-105 1.7e-05 0.16
LT962942_7097 DUF6519 165.2 197-457 197-457 2.5e-52 2.4e-48
LT963352_7097 DUF4815 10.3 7-105 7-105 1.7e-05 0.16
LT963352_7097 DUF6519 165.2 197-457 197-457 2.5e-52 2.4e-48
LUUI01000092_49 TTKRSYEDQ 15.8 438-496 438-496 1.8e-06 0.0059
LUVZ01000002_21 PKD_4 18.9 757-839 757-839 1.3e-07 0.0013
LUVZ01000002_22 RNase_PH_C 10.7 620-668 620-668 0.00011 0.45
LUVZ01000002_22 CFSR 10.4 763-782 763-782 0.00018 0.7
LVJS01000045_38 DUF6519 806.5 1-543 1-543 1.5e-246 1.4e-242
LVJU01000017_79 DUF6519 834.3 1-528 1-528 2.8e-255 5.4e-251
LVWH01000180_15 Peptidase_S74 31.8 859-911 859-911 1.5e-11 1.4e-07
LVWI01000041_74 Phage_spike 11.1 239-274 239-274 3.3e-05 0.33
LVWI01000041_74 Peptidase_S74 31.8 859-911 859-911 1.5e-11 1.4e-07
LVYY01000057_22 Phage_spike 11.1 239-274 239-274 3.3e-05 0.33
LVYY01000057_22 Peptidase_S74 31.8 859-911 859-911 1.5e-11 1.4e-07
LVYZ01000067_21 Phage_spike 11.1 239-274 239-274 3.3e-05 0.33
LVYZ01000067_21 Peptidase_S74 31.8 859-911 859-911 1.5e-11 1.4e-07
LWCS01000032_93 DUF6519 26.9 3-187 3-187 4.9e-10 1.9e-06
LWCS01000032_93 Pectinesterase 12.5 445-541 445-541 1.2e-05 0.049
LWCS01000032_93 Beta_helix 25.6 727-943 727-943 2.6e-09 1e-05
LWLA01000046.1_209 DUF6519 20.7 6-169 6-169 1.4e-08 0.00014
LWLA01000046.1_209 DUF6519 32.7 193-494 193-494 3.4e-12 3.4e-08
LXPW01000021_92 DUF6519 58.9 1-112 1-112 5.9e-20 3.9e-16
LXPW01000021_92 DUF6519 106.7 205-525 205-525 1.9e-34 1.2e-30
LYMK01000063_3 DUF6519 127.8 1-179 1-179 2.7e-41 5.2e-37
LYMK01000063_3 DUF6519 127.9 210-483 210-483 2.4e-41 4.7e-37

LZHZ01000035.1_211 DUF6476 10 349-407 349-407 7.5e-05 0.74
LZHZ01000035.1_211 Collagen 14.1 571-613 571-613 3.3e-06 0.032

LZHZ01000035_211 DUF6476 10 349-407 349-407 7.5e-05 0.74
LZHZ01000035_211 Collagen 14.1 571-613 571-613 3.3e-06 0.032
LZTB01000130_31 DUF6519 121.6 1-189 1-186 5.9e-39 3.9e-35
LZTB01000130_31 DUF6519 161.8 183-456 187-456 3.9e-51 2.6e-47
MASS01000027_36 DUF4225 13.5 19-111 19-111 3.2e-05 0.044
MASS01000027_36 zf-ANAPC11 16.3 143-201 143-201 5.8e-06 0.0081
MASS01000027_36 CENP-F_leu_zip 12.4 235-327 235-327 9e-05 0.13
MASS01000027_36 Calycin_like 10.7 347-435 347-435 0.00039 0.55
MASS01000027_36 HHH_5 14.5 529-586 529-586 3.1e-05 0.044
MAYH01000001_410 Big_9 58.5 653-735 653-735 2.2e-19 8.8e-16
MAYH01000001_410 Big_9 56.6 739-824 739-824 8.8e-19 3.5e-15
MAYH01000001_410 VWA 11.4 921-1067 921-1067 7.7e-05 0.3
MBJU01000073.1_37 Av_adeno_fibre 11.5 64-99 64-98 6.9e-05 0.23
MBJU01000073.1_37 Av_adeno_fibre 18.2 98-134 99-134 5.8e-07 0.0019
MBJU01000073.1_37 Av_adeno_fibre 12.4 301-342 301-342 3.5e-05 0.12
MBJU01000073.1_37 Collar 14.5 414-445 414-445 9.2e-06 0.03
MBJU01000073.1_56 DUF2345 14.6 123-180 123-178 6.2e-06 0.024
MBJU01000073.1_56 Adeno_shaft 15.1 177-221 179-221 3.7e-06 0.015
MBJU01000073.1_56 Collar 23.4 232-263 232-263 1.2e-08 4.7e-05
MBJU01000073.1_56 Ribosomal_L28e 10.9 269-323 269-323 0.00016 0.62
MCVB01000137.1_24 DUF6519 56.4 1-193 1-193 4.4e-19 2.2e-15
MCVB01000137.1_24 DUF6519 56.6 197-450 197-450 4e-19 1.9e-15
MCVB01000137.1_24 Beta_helix 20.4 500-677 500-677 8.1e-08 0.0004
MCVB01000137.1_24 NosD 33 782-927 782-927 8.4e-12 4.1e-08
MCVQ01000058.1_55 DUF6519 58.1 1-194 1-194 1.4e-19 6.8e-16
MCVQ01000058.1_55 DUF6519 54.7 198-447 198-447 1.4e-18 7.1e-15
MCVQ01000058.1_55 Beta_helix 22.7 501-677 501-677 1.6e-08 7.8e-05
MCVQ01000058.1_55 NosD 33 782-927 782-927 8.4e-12 4.1e-08
MCYQ01000044.1_27 DUF6519 57.7 1-197 1-197 1.8e-19 8.7e-16
MCYQ01000044.1_27 DUF6519 50.3 200-452 200-452 3e-17 1.5e-13
MCYQ01000044.1_27 Beta_helix 24.1 506-659 506-659 5.7e-09 2.8e-05
MCYQ01000044.1_27 NosD 32.6 779-932 779-932 1.1e-11 5.4e-08
MDAG01000014.1_53 DUF6519 53.5 1-211 1-206 3.2e-18 1.6e-14
MDAG01000014.1_53 DUF6519 49.5 202-452 207-452 5.6e-17 2.7e-13
MDAG01000014.1_53 Beta_helix 24.1 506-659 506-659 5.7e-09 2.8e-05
MDAG01000014.1_53 NosD 32.6 779-932 779-932 1.1e-11 5.4e-08
MDAL01000037.1_34 DUF6519 55.6 1-198 1-198 7.9e-19 3.9e-15
MDAL01000037.1_34 DUF6519 50.5 203-454 203-454 2.6e-17 1.3e-13
MDAL01000037.1_34 Beta_helix 21.3 504-659 504-659 4.3e-08 0.00021
MDAL01000037.1_34 NosD 32.5 789-932 789-932 1.2e-11 5.9e-08
MDZK01000015.1_22 Collar 20.5 139-186 139-186 4e-08 0.0004
MDZL01000016_22 Collar 20.5 139-186 139-186 4e-08 0.0004
MDZM01000016_22 Collar 20.5 139-186 139-186 4e-08 0.0004
MDZN01000054.1_22 Collar 20.5 139-186 139-186 4e-08 0.0004
MDZO01000017.1_22 Collar 20.5 139-186 139-186 4e-08 0.0004
MDZP01000017.1_22 Collar 20.5 139-186 139-186 4e-08 0.0004
MDZR01000021.1_22 Collar 20.5 139-186 139-186 4e-08 0.0004
MDZR01000021_22 Collar 20.5 139-186 139-186 4e-08 0.0004
MDZS01000056.1_22 Collar 20.5 139-186 139-186 4e-08 0.0004
MDZT01000031.1_22 Collar 20.5 139-186 139-186 4e-08 0.0004
MDZU01000032.1_22 Collar 20.5 139-186 139-186 4e-08 0.0004
MDZV01000018.1_22 Collar 20.5 139-186 139-186 4e-08 0.0004
MDZW01000018.1_22 Collar 20.5 139-186 139-186 4e-08 0.0004
MDZY01000023.1_22 Collar 20.5 139-186 139-186 4e-08 0.0004
MDZZ01000065.1_22 Collar 20.5 139-186 139-186 4e-08 0.0004
MEAA01000071.1_22 Collar 20.5 139-186 139-186 4e-08 0.0004
MEAB01000021.1_22 Collar 20.5 139-186 139-186 4e-08 0.0004
MEAC01000071.1_22 Collar 20.5 139-186 139-186 4e-08 0.0004
MEAC01000071_22 Collar 20.5 139-186 139-186 4e-08 0.0004
MEAE01000092_22 Collar 20.5 139-186 139-186 4e-08 0.0004
MEAH01000077.1_22 Collar 20.5 139-186 139-186 4e-08 0.0004
MEAI01000021.1_22 Collar 20.5 139-186 139-186 4e-08 0.0004
MEAK01000073.1_22 Collar 20.5 139-186 139-186 4e-08 0.0004
MEAL01000087.1_22 Collar 20.5 139-186 139-186 4e-08 0.0004
MEAN01000076.1_22 Collar 20.5 139-186 139-186 4e-08 0.0004
MEAO01000075.1_22 Collar 20.5 139-186 139-186 4e-08 0.0004
MEBS01000055.1_22 Collar 20.5 139-186 139-186 4e-08 0.0004
MEBT01000055.1_22 Collar 20.5 139-186 139-186 4e-08 0.0004
MEBU01000044.1_22 Collar 20.5 139-186 139-186 4e-08 0.0004
MEBV01000008.1_23 Collar 20.5 139-186 139-186 4e-08 0.0004
MEBW01000063.1_22 Collar 20.5 139-186 139-186 4e-08 0.0004
MEBX01000015.1_22 Collar 20.5 139-186 139-186 4e-08 0.0004
MEBY01000055.1_22 Collar 20.5 139-186 139-186 4e-08 0.0004
MECA01000014.1_22 Collar 20.5 139-186 139-186 4e-08 0.0004
MECB01000013.1_22 Collar 20.5 139-186 139-186 4e-08 0.0004
MECB01000013_22 Collar 20.5 139-186 139-186 4e-08 0.0004
MECC01000009.1_22 Collar 20.5 139-186 139-186 4e-08 0.0004
MECC01000009_22 Collar 20.5 139-186 139-186 4e-08 0.0004
MECD01000028.1_22 Collar 20.5 139-186 139-186 4e-08 0.0004
MECE01000020_22 Collar 20.5 139-186 139-186 4e-08 0.0004
MECH01000079.1_22 Collar 20.5 139-186 139-186 4e-08 0.0004
MEFP01000019_88 Peptidase_S74 43 246-300 246-300 2.3e-15 4.6e-11
MEGS01000013_17 Peptidase_S74 43 246-300 246-300 2.3e-15 4.6e-11
MEIY01000001_2049 DUF4815 17.6 18-111 18-111 1e-07 0.001
MEIY01000001_2049 DUF6519 187.7 195-448 195-448 3.9e-59 3.8e-55
MIKE01000028_171 PKD_4 28.1 728-811 728-811 1.7e-10 1.7e-06

MKMC01000023_200 DUF6519 188.9 165-444 165-444 8.5e-60 1.7e-55
ML769301.1_589 DUF6519 56 1-190 1-188 7.5e-19 3e-15
ML769301.1_589 DUF6519 40 187-422 189-422 5.1e-14 2e-10
ML769301.1_589 Beta_helix 17.7 552-758 552-758 7e-07 0.0027
ML769301.1_589 Beta_helix 11.3 819-953 819-953 6.6e-05 0.26
MPKW01000001.1_291 DUF6519 100.6 1-177 1-177 9.1e-33 9e-29
MPKW01000001.1_291 DUF6519 142.8 188-443 188-443 1.5e-45 1.4e-41
MPKW01000001.1_291 Beta_helix 13.8 848-992 848-992 4.2e-06 0.042
MQUS01000004.1_71 DUF6519 69.3 1-112 1-112 1.4e-23 2.7e-19
MQUS01000004.1_71 DUF6519 168.1 216-461 216-461 1.6e-53 3.2e-49
MQUS01000004_71 DUF6519 69.3 1-112 1-112 1.4e-23 2.7e-19
MQUS01000004_71 DUF6519 168.1 216-461 216-461 1.6e-53 3.2e-49
MRYI01000003.1_438 Phage_spike 12.7 396-457 396-457 1e-05 0.1
MSIF01000007_209 MinC_C 13 246-284 246-284 4.4e-06 0.086
MSIF01000007_210 ATG16 12.6 552-637 552-637 6.3e-06 0.12
MSYR01000001.1_1794 DUF6519 13.1 1-188 1-188 4.3e-06 0.028
MSYR01000001.1_1794 DUF6519 23.2 204-323 204-323 3.7e-09 2.4e-05
MSYR01000001.1_1794 Pectate_lyase_3 13 506-607 506-607 1.2e-05 0.077
MTAZ01000007.1_101 CarboxypepD_reg 25 984-1068 984-1068 1.9e-09 1.8e-05
MTAZ01000007_101 CarboxypepD_reg 25 984-1068 984-1068 1.9e-09 1.8e-05
MUBJ01000001.1_326 Collar 29.2 248-288 248-288 7.7e-11 7.6e-07
MUGZ01000015_147 PKD_4 19.8 707-787 707-787 7e-08 0.00069
MUHB01000007_744 PKD 27.3 725-801 725-801 4e-10 2.6e-06
MUHG01000017_131 PKD_4 28.1 728-811 728-811 1.7e-10 1.7e-06
MUHH01000046.1_15 PKD_4 28.6 728-811 728-811 1.2e-10 1.2e-06
MUKU01000020.1_18 Adeno_shaft 11.5 59-100 59-100 2e-05 0.2
MUKU01000020.1_18 Av_adeno_fibre 10 188-231 188-231 6.9e-05 0.67
MUKU01000020_18 Adeno_shaft 11.5 59-100 59-100 2e-05 0.2
MUKU01000020_18 Av_adeno_fibre 10 188-231 188-231 6.9e-05 0.67
MUNP01000041.1_28 DUF6519 1068.6 1-557 1-557 0 0
MUNQ01000020.1_92 DUF6519 178 1-472 1-472 3.2e-56 3.2e-52
MUNY01000072.1_334 RNA_pol_A_bac 11.3 526-582 526-582 0.00011 0.37
MUNY01000072.1_334 Big_9 18.7 744-824 744-824 7.3e-07 0.0024
MUNY01000072.1_334 CarbopepD_reg_2 38.7 954-1034 954-1034 2.5e-13 8e-10
MUYG01000006.1_183 DUF6519 31.7 1-181 1-181 1.4e-11 6.7e-08
MUYG01000006.1_183 Beta_helix 13.2 781-953 781-953 1.4e-05 0.068
MUYG01000006_183 DUF6519 31.7 1-181 1-181 1.4e-11 6.7e-08
MUYG01000006_183 Beta_helix 13.2 781-953 781-953 1.4e-05 0.068
MUYK01000006_145 DUF6519 32.6 1-185 1-183 5.5e-12 3.6e-08
MUYK01000006_145 DUF6519 10.6 182-277 184-277 2.4e-05 0.16
MUYK01000006_145 Beta_helix 20.2 791-965 791-965 7.2e-08 0.00047


MVAG01000128.1_369 PKD_4 13.2 791-833 791-833 1.2e-05 0.079
MVAG01000128.1_369 RMI2 10.7 877-962 877-962 6e-05 0.39
MVAG01000128.1_370 PKD_4 23.6 755-836 755-836 4.6e-09 4.5e-05
MVAG01000128_369 PKD_4 13.2 791-833 791-833 1.2e-05 0.079
MVAG01000128_369 RMI2 10.7 877-962 877-962 6e-05 0.39
MVAG01000128_370 PKD_4 23.6 755-836 755-836 4.6e-09 4.5e-05

MZGX01000004_188 Peptidase_S74 28.1 805-857 805-857 1e-10 2e-06
MZGX01000004_190 Peptidase_S74 30.7 756-807 756-807 3.2e-11 3.2e-07
MZMV01000042.1_15 DUF6519 121 1-176 1-176 1.2e-38 5.9e-35
MZMV01000042.1_15 DUF6519 65.5 186-487 186-487 7.9e-22 3.9e-18
MZMV01000042.1_15 Beta_helix 20.3 978-1141 978-1141 8.7e-08 0.00043
MZMV01000042_15 DUF6519 121 1-176 1-176 1.2e-38 5.9e-35
MZMV01000042_15 DUF6519 65.5 186-487 186-487 7.9e-22 3.9e-18
MZMV01000042_15 Beta_helix 20.3 978-1141 978-1141 8.7e-08 0.00043
MZXW01000050.1_200 DUF6519 63.2 1-188 1-188 2.9e-21 1.9e-17
MZXW01000050.1_200 DUF6519 76.4 204-464 204-464 2.9e-25 1.9e-21
MZXW01000050.1_200 Beta_helix 31.2 662-893 662-893 2.9e-11 1.9e-07
NAFL01000287.1_49 DUF6519 66.3 1-190 1-190 3.4e-22 2.2e-18
NAFL01000287.1_49 DUF6519 72.7 204-465 204-465 3.9e-24 2.6e-20
NAFL01000287.1_49 Beta_helix 31.8 737-916 737-916 1.9e-11 1.3e-07
NAFL01000287.1_49 NosD 10.7 953-1049 953-1049 4.2e-05 0.27
NAFL01000287_49 DUF6519 66.3 1-190 1-190 3.4e-22 2.2e-18
NAFL01000287_49 DUF6519 72.7 204-465 204-465 3.9e-24 2.6e-20
NAFL01000287_49 Beta_helix 31.8 737-916 737-916 1.9e-11 1.3e-07
NAFL01000287_49 NosD 10.7 953-1049 953-1049 4.2e-05 0.27
NBCN01000003.1_43 DUF6519 154.2 198-500 198-500 2.7e-49 5.3e-45
NBCN01000003_42 DUF6519 154.2 198-500 198-500 2.7e-49 5.3e-45
NCGD01000033_19 DUF6519 188.3 187-495 187-495 1.3e-59 2.5e-55
NCSM01000011.1_193 MscS_porin 13.8 551-630 551-630 1.1e-05 0.035
NDXL01000001_1463 DUF6519 68.5 1-121 1-121 4.6e-23 4.6e-19
NDXL01000001_1463 DUF6519 22 143-202 143-200 5.9e-09 5.8e-05
NDXL01000001_1463 DUF6519 175.8 198-523 201-523 1.6e-55 1.5e-51
NEGZ01000054.1_38 TPR_1 12.8 89-112 89-112 2.2e-05 0.088
NEGZ01000054_38 TPR_1 12.8 89-112 89-112 2.2e-05 0.088
NEXT01000014_79 DUF6519 37.5 1-66 1-66 2.9e-13 1.1e-09
NEXT01000014_79 DUF6519 58.2 236-565 236-565 1.5e-19 6.1e-16
NEXT01000014_79 Big_7 13.9 575-639 575-639 2e-05 0.08
NEXT01000014_79 Beta_helix 12 1074-1241 1074-1241 4e-05 0.16


NFJJ01000002.1_159 LacAB_rpiB 13.2 99-177 99-177 7.4e-06 0.073
NFJJ01000002_159 LacAB_rpiB 13.2 99-177 99-177 7.4e-06 0.073
NFJX01000005.1_220 ERp29_N 14.4 6-82 6-82 1.7e-06 0.034
NFJX01000005_221 ERp29_N 14.4 6-82 6-82 1.7e-06 0.034
NFKP01000005.1_74 LacAB_rpiB 13.2 99-177 99-177 7.4e-06 0.073
NFKP01000005_74 LacAB_rpiB 13.2 99-177 99-177 7.4e-06 0.073
NFKQ01000007.1_74 LacAB_rpiB 13.2 99-177 99-177 7.4e-06 0.073
NFKQ01000007_74 LacAB_rpiB 13.2 99-177 99-177 7.4e-06 0.073


NFMB01000009.1_51 Big_2 13 514-587 514-587 4e-06 0.079
NFMB01000009_51 Big_2 13 514-587 514-587 4e-06 0.079

NHNI01000001.1_2173 DUF6519 61.9 1-176 1-173 4.9e-21 4.9e-17
NHNI01000001.1_2173 DUF6519 16.8 171-259 174-259 2.2e-07 0.0022
NHNI01000001_2173 DUF6519 61.9 1-176 1-173 4.9e-21 4.9e-17
NHNI01000001_2173 DUF6519 16.8 171-259 174-259 2.2e-07 0.0022
NIBS01000001.1_203 Av_adeno_fibre 18.7 102-155 102-155 2.5e-07 0.0012
NIBS01000001.1_203 Collar 23.6 238-286 238-286 8.7e-09 4.3e-05
NIOE01000011.1_106 DUF6519 48.4 1-197 1-197 2.1e-16 5.8e-13
NIOE01000011.1_106 CarboxypepD_reg 38 724-805 724-805 6e-13 1.7e-09
NIOE01000011.1_106 Beta_helix 20.7 822-983 822-983 1.1e-07 0.00031
NIOE01000011_106 DUF6519 48.4 1-197 1-197 2.1e-16 5.8e-13
NIOE01000011_106 CarboxypepD_reg 38 724-805 724-805 6e-13 1.7e-09
NIOE01000011_106 Beta_helix 20.7 822-983 822-983 1.1e-07 0.00031
NIUA01000001_3934 Av_adeno_fibre 16 166-218 166-218 1.9e-06 0.0091
NIUA01000001_3934 Collar 24.2 237-266 237-266 5.6e-09 2.7e-05
NIUC01000002.1_1310 Big_9 20 744-824 744-824 3.2e-07 0.00089
NIUC01000002.1_1310 CarbopepD_reg_2 34.2 950-1023 950-1023 7.1e-12 2e-08
NIUC01000002.1_1310 DUF1697 11.1 1023-1112 1024-1112 0.00015 0.43
NIUC01000002_1310 Big_9 20 744-824 744-824 3.2e-07 0.00089
NIUC01000002_1310 CarbopepD_reg_2 34.2 950-1023 950-1023 7.1e-12 2e-08
NIUC01000002_1310 DUF1697 11.1 1023-1112 1024-1112 0.00015 0.43
NJAJ01000007.1_91 Adeno_shaft 11.9 99-128 99-128 1.5e-05 0.15
NJAJ01000007.1_91 Collar 23.6 134-162 134-162 4.3e-09 4.2e-05
NJAK01000002.1_350 Adeno_shaft 16.3 70-106 70-106 6.3e-07 0.0062
NJAK01000002.1_350 Av_adeno_fibre 11.1 123-166 123-166 3.1e-05 0.3
NJAK01000002_350 Adeno_shaft 16.3 70-106 70-106 6.3e-07 0.0062
NJAK01000002_350 Av_adeno_fibre 11.1 123-166 123-166 3.1e-05 0.3
NJFM01000007_885 ERp29_N 14.4 6-82 6-82 1.7e-06 0.034
NJFM02000001.1_836 ERp29_N 14.4 6-82 6-82 1.7e-06 0.034
NNBL01000001.1_271 DUF6519 70.1 1-132 1-132 1.6e-23 1.6e-19
NNBL01000001.1_271 DUF6519 167.6 205-466 205-466 4.6e-53 4.6e-49
NOIH01000007.1_32 DUF6519 58.2 1-186 1-186 9.7e-20 6.3e-16
NOIH01000007.1_32 DUF6519 65.5 189-441 189-441 5.7e-22 3.7e-18
NOIH01000007.1_32 Beta_helix 16.8 671-866 671-866 7.9e-07 0.0052
NOIH01000007_32 DUF6519 58.2 1-186 1-186 9.7e-20 6.3e-16
NOIH01000007_32 DUF6519 65.5 189-441 189-441 5.7e-22 3.7e-18
NOIH01000007_32 Beta_helix 16.8 671-866 671-866 7.9e-07 0.0052
NPKN01000008.1_123 DUF6519 810.2 1-554 1-554 5.8e-248 1.1e-243
NQMH01000001.1_2067 ERp29_N 14.4 6-82 6-82 1.7e-06 0.034
NQMH01000001_2067 ERp29_N 14.4 6-82 6-82 1.7e-06 0.034
NSCD01000005.1_36 Av_adeno_fibre 15.7 46-86 46-86 1.1e-06 0.011
NSCD01000005.1_36 Collar 22.5 92-115 92-115 9.4e-09 9.2e-05
NSCD01000005.1_43 Collar 24.2 233-256 233-256 4.3e-09 2.8e-05
NSCD01000005.1_63 Av_adeno_fibre 12.2 60-101 60-101 2.7e-05 0.13
NSCD01000005.1_63 Adeno_shaft 11.3 118-157 118-157 4.7e-05 0.23
NSCD01000005.1_63 Collar 22.2 168-212 168-212 2.4e-08 0.00012
NSCD01000005.1_63 DUF3388 10.7 259-316 259-316 5.5e-05 0.27
NSCD01000005.1_82 Av_adeno_fibre 16.4 63-102 63-100 1e-06 0.0068
NSCD01000005.1_82 Av_adeno_fibre 12.8 98-162 101-162 1.3e-05 0.086
NSCD01000005.1_82 Adeno_shaft 11.8 190-225 190-225 2.4e-05 0.16
NSCD01000005.1_82 Collar 13 259-289 259-289 1.4e-05 0.089
NSCD01000043.1_21 Av_adeno_fibre 17.7 134-186 134-186 4.1e-07 0.0027
NSCD01000043.1_21 Collar 23.8 251-280 251-280 5.4e-09 3.5e-05
NSCD01000045.1_7 Av_adeno_fibre 12.9 71-109 71-109 1.7e-05 0.085
NSCD01000045.1_7 Av_adeno_fibre 10.2 165-200 165-200 0.00012 0.58
NSCD01000045.1_7 Collar 23.4 264-288 264-288 9.9e-09 4.9e-05
NSCE01000004.1_112 Av_adeno_fibre 12.9 71-109 71-109 1.7e-05 0.085
NSCE01000004.1_112 Av_adeno_fibre 10.2 165-200 165-200 0.00012 0.58
NSCE01000004.1_112 Collar 23.4 264-288 264-288 9.9e-09 4.9e-05
NSCE01000004.1_36 Av_adeno_fibre 15.7 46-86 46-86 1.1e-06 0.011
NSCE01000004.1_36 Collar 22.5 92-115 92-115 9.4e-09 9.2e-05
NSCE01000004.1_43 Collar 24.2 233-256 233-256 4.3e-09 2.8e-05
NSCE01000004.1_63 Av_adeno_fibre 12.2 60-101 60-101 2.7e-05 0.13
NSCE01000004.1_63 Adeno_shaft 11.3 118-157 118-157 4.7e-05 0.23
NSCE01000004.1_63 Collar 22.2 168-212 168-212 2.4e-08 0.00012
NSCE01000004.1_63 DUF3388 10.7 259-316 259-316 5.5e-05 0.27
NSCE01000004.1_82 Av_adeno_fibre 16.4 63-102 63-100 1e-06 0.0068
NSCE01000004.1_82 Av_adeno_fibre 12.8 98-162 101-162 1.3e-05 0.086
NSCE01000004.1_82 Adeno_shaft 11.8 190-225 190-225 2.4e-05 0.16
NSCE01000004.1_82 Collar 13 259-289 259-289 1.4e-05 0.089
NSCE01000046.1_13 Av_adeno_fibre 17.7 134-186 134-186 4.1e-07 0.0027
NSCE01000046.1_13 Collar 23.8 251-280 251-280 5.4e-09 3.5e-05
NSCF01000009.1_37 Av_adeno_fibre 15.7 46-86 46-86 1.1e-06 0.011
NSCF01000009.1_37 Collar 22.5 92-115 92-115 9.4e-09 9.2e-05
NSCF01000009.1_44 Collar 24.2 233-256 233-256 4.3e-09 2.8e-05
NSCF01000009.1_64 Av_adeno_fibre 12.2 60-101 60-101 2.7e-05 0.13
NSCF01000009.1_64 Adeno_shaft 11.3 118-157 118-157 4.7e-05 0.23
NSCF01000009.1_64 Collar 22.2 168-212 168-212 2.4e-08 0.00012
NSCF01000009.1_64 DUF3388 10.7 259-316 259-316 5.5e-05 0.27
NSCF01000009.1_83 Av_adeno_fibre 16.4 63-102 63-100 1e-06 0.0068
NSCF01000009.1_83 Av_adeno_fibre 12.8 98-162 101-162 1.3e-05 0.086
NSCF01000009.1_83 Adeno_shaft 11.8 190-225 190-225 2.4e-05 0.16
NSCF01000009.1_83 Collar 13 259-289 259-289 1.4e-05 0.089
NSCF01000044.1_21 Av_adeno_fibre 17.7 134-186 134-186 4.1e-07 0.0027
NSCF01000044.1_21 Collar 23.8 251-280 251-280 5.4e-09 3.5e-05
NSCF01000047.1_7 Av_adeno_fibre 12.9 71-109 71-109 1.7e-05 0.085
NSCF01000047.1_7 Av_adeno_fibre 10.2 165-200 165-200 0.00012 0.58
NSCF01000047.1_7 Collar 23.4 264-288 264-288 9.9e-09 4.9e-05
NSCG01000004.1_145 Av_adeno_fibre 15.7 46-86 46-86 1.1e-06 0.011
NSCG01000004.1_145 Collar 22.5 92-115 92-115 9.4e-09 9.2e-05
NSCG01000004.1_152 Collar 24.2 233-256 233-256 4.3e-09 2.8e-05
NSCG01000004.1_172 Av_adeno_fibre 12.2 60-101 60-101 2.7e-05 0.13
NSCG01000004.1_172 Adeno_shaft 11.3 118-157 118-157 4.7e-05 0.23
NSCG01000004.1_172 Collar 22.2 168-212 168-212 2.4e-08 0.00012
NSCG01000004.1_172 DUF3388 10.7 259-316 259-316 5.5e-05 0.27
NSCG01000004.1_191 Av_adeno_fibre 16.4 63-102 63-100 1e-06 0.0068
NSCG01000004.1_191 Av_adeno_fibre 12.8 98-162 101-162 1.3e-05 0.086
NSCG01000004.1_191 Adeno_shaft 11.8 190-225 190-225 2.4e-05 0.16
NSCG01000004.1_191 Collar 13 259-289 259-289 1.4e-05 0.089
NSCG01000004.1_212 Av_adeno_fibre 12.9 71-109 71-109 1.7e-05 0.085
NSCG01000004.1_212 Av_adeno_fibre 10.2 165-200 165-200 0.00012 0.58
NSCG01000004.1_212 Collar 23.4 264-288 264-288 9.9e-09 4.9e-05
NSCG01000014.1_21 Av_adeno_fibre 17.7 134-186 134-186 4.1e-07 0.0027
NSCG01000014.1_21 Collar 23.8 251-280 251-280 5.4e-09 3.5e-05
NSCH01000016.1_21 Av_adeno_fibre 17.7 134-186 134-186 4.1e-07 0.0027
NSCH01000016.1_21 Collar 23.8 251-280 251-280 5.4e-09 3.5e-05
NSCH01000035.1_11 Av_adeno_fibre 12.2 60-101 60-101 2.7e-05 0.13
NSCH01000035.1_11 Adeno_shaft 11.3 118-157 118-157 4.7e-05 0.23
NSCH01000035.1_11 Collar 22.2 168-212 168-212 2.4e-08 0.00012
NSCH01000035.1_11 DUF3388 10.7 259-316 259-316 5.5e-05 0.27
NSCH01000035.1_30 Av_adeno_fibre 16.4 63-102 63-100 1e-06 0.0068
NSCH01000035.1_30 Av_adeno_fibre 12.8 98-162 101-162 1.3e-05 0.086
NSCH01000035.1_30 Adeno_shaft 11.8 190-225 190-225 2.4e-05 0.16
NSCH01000035.1_30 Collar 13 259-289 259-289 1.4e-05 0.089
NSCH01000057.1_12 Av_adeno_fibre 12.9 71-109 71-109 1.7e-05 0.085
NSCH01000057.1_12 Av_adeno_fibre 10.2 165-200 165-200 0.00012 0.58
NSCH01000057.1_12 Collar 23.4 264-288 264-288 9.9e-09 4.9e-05
NSCI01000004.1_169 Av_adeno_fibre 16 37-86 37-86 9.3e-07 0.0091
NSCI01000004.1_169 Collar 22.5 92-115 92-115 9.5e-09 9.3e-05
NSCI01000004.1_174 Av_adeno_fibre 10.6 67-104 67-104 0.00013 0.44
NSCI01000004.1_174 Av_adeno_fibre 11.3 134-179 134-179 8.1e-05 0.27
NSCI01000004.1_174 Av_adeno_fibre 13.3 226-269 226-269 1.9e-05 0.062
NSCI01000004.1_174 Collar 16 282-313 282-313 3.1e-06 0.01
NSCI01000004.1_196 Av_adeno_fibre 21.6 63-102 63-100 3.3e-08 0.00016
NSCI01000004.1_196 Av_adeno_fibre 10.2 98-162 101-162 0.00012 0.58
NSCI01000004.1_196 Collar 11.9 244-275 244-275 3.8e-05 0.19
NSCJ01000001.1_178 Av_adeno_fibre 15.6 131-183 131-183 2.4e-06 0.012
NSCJ01000001.1_178 Av_adeno_fibre 13.9 211-244 211-244 8.1e-06 0.04
NSCJ01000001.1_178 Collar 14.6 256-286 256-286 5.5e-06 0.027
NSCJ01000005.1_117 Collar 20 138-165 138-165 2.9e-08 0.00057
NSCJ01000005.1_77 Av_adeno_fibre 11.2 66-104 66-104 0.00013 0.28
NSCJ01000005.1_77 Av_adeno_fibre 10.2 131-163 131-163 0.00025 0.55
NSCJ01000005.1_77 Av_adeno_fibre 15 301-344 301-344 8.5e-06 0.019
NSCJ01000005.1_97 Av_adeno_fibre 15.1 64-101 64-101 2.6e-06 0.017
NSCJ01000005.1_97 Av_adeno_fibre 13.8 104-163 104-163 6.6e-06 0.043
NSCJ01000005.1_97 Collar 29.6 234-282 234-282 8.6e-11 5.6e-07
NSCK01000001.1_179 Av_adeno_fibre 15.6 131-183 131-183 2.4e-06 0.012
NSCK01000001.1_179 Av_adeno_fibre 13.9 211-244 211-244 8.1e-06 0.04
NSCK01000001.1_179 Collar 14.6 256-286 256-286 5.5e-06 0.027
NSCK01000006.1_50 Collar 20 138-165 138-165 2.9e-08 0.00057
NSCK01000006.1_70 Av_adeno_fibre 15.1 64-101 64-101 2.6e-06 0.017
NSCK01000006.1_70 Av_adeno_fibre 13.8 104-163 104-163 6.6e-06 0.043
NSCK01000006.1_70 Collar 29.6 234-282 234-282 8.6e-11 5.6e-07
NSCK01000006.1_90 Av_adeno_fibre 11.2 66-104 66-104 0.00013 0.28
NSCK01000006.1_90 Av_adeno_fibre 10.2 131-163 131-163 0.00025 0.55
NSCK01000006.1_90 Av_adeno_fibre 15 301-344 301-344 8.5e-06 0.019
NSCL01000001.1_179 Av_adeno_fibre 15.6 131-183 131-183 2.4e-06 0.012
NSCL01000001.1_179 Av_adeno_fibre 13.9 211-244 211-244 8.1e-06 0.04
NSCL01000001.1_179 Collar 14.6 256-286 256-286 5.5e-06 0.027
NSCL01000005.1_117 Collar 20 138-165 138-165 2.9e-08 0.00057
NSCL01000005.1_77 Av_adeno_fibre 11.2 66-104 66-104 0.00013 0.28
NSCL01000005.1_77 Av_adeno_fibre 10.2 131-163 131-163 0.00025 0.55
NSCL01000005.1_77 Av_adeno_fibre 15 301-344 301-344 8.5e-06 0.019
NSCL01000005.1_97 Av_adeno_fibre 15.1 64-101 64-101 2.6e-06 0.017
NSCL01000005.1_97 Av_adeno_fibre 13.8 104-163 104-163 6.6e-06 0.043
NSCL01000005.1_97 Collar 29.6 234-282 234-282 8.6e-11 5.6e-07
NSCM01000007.1_21 Av_adeno_fibre 10.6 66-104 66-104 0.00013 0.42
NSCM01000007.1_21 Av_adeno_fibre 10.9 225-270 225-270 0.0001 0.34
NSCM01000007.1_21 Av_adeno_fibre 14.8 318-362 318-362 6.2e-06 0.02
NSCM01000007.1_21 Collar 15.9 375-414 375-414 3.2e-06 0.01
NSCM01000007.1_26 Collar 24.7 115-138 115-138 1.9e-09 1.9e-05
NSCN01000005.1_48 Collar 24.8 233-275 233-275 2.6e-09 1.7e-05
NSCN01000023.1_14 Av_adeno_fibre 18.2 64-102 64-102 2.7e-07 0.0018
NSCN01000023.1_14 Adeno_shaft 12.6 188-225 188-225 1.3e-05 0.086
NSCN01000023.1_14 Collar 24 236-262 236-262 5e-09 3.3e-05
NSCN01000023.1_33 Av_adeno_fibre 11.6 66-104 66-104 6.5e-05 0.21
NSCN01000023.1_33 Av_adeno_fibre 15.5 244-285 244-285 3.9e-06 0.013
NSCN01000023.1_33 Collar 16.3 298-329 298-329 2.4e-06 0.0079
NSCN01000023.1_38 Av_adeno_fibre 16.7 44-86 44-86 8.1e-07 0.0053
NSCN01000023.1_38 Collar 24.8 92-115 92-115 2.6e-09 1.7e-05
NXGV01000001.1_1854 DUF6519 107.1 1-181 1-181 2e-34 9.8e-31
NXGV01000001.1_1854 DUF6519 40.7 191-474 191-474 2.5e-14 1.2e-10
NXGV01000001.1_1854 Beta_helix 14.5 980-1123 980-1123 5.4e-06 0.027
NXGV01000001_1854 DUF6519 107.1 1-181 1-181 2e-34 9.8e-31
NXGV01000001_1854 DUF6519 40.7 191-474 191-474 2.5e-14 1.2e-10
NXGV01000001_1854 Beta_helix 14.5 980-1123 980-1123 5.4e-06 0.027

OMKA01000023_223 CarbopepD_reg_2 62.8 767-846 767-846 4.9e-21 2.4e-17
OMKB01000010.1_459 PKD_4 34.9 724-808 724-808 1.4e-12 1.3e-08
OMKB01000010.1_459 PKD_4 25.9 1065-1137 1065-1137 8.3e-10 8.2e-06
OMKB01000010_459 PKD_4 34.9 724-808 724-808 1.4e-12 1.3e-08
OMKB01000010_459 PKD_4 25.9 1065-1137 1065-1137 8.3e-10 8.2e-06
OMKC01000005.1_57 PKD 19.6 985-1046 985-1046 1e-07 0.00068
OMKC01000005_57 PKD 19.6 985-1046 985-1046 1e-07 0.00068
OMKC01000017.1_606 Collar 18.5 252-281 252-281 8.3e-08 0.0016
OMKC01000017.1_607 Collar 14.6 210-233 210-233 2.8e-06 0.027
OMKC01000017_606 Collar 18.5 252-281 252-281 8.3e-08 0.0016
OMKC01000017_607 Collar 14.6 210-233 210-233 2.8e-06 0.027
OMKF01000020.1_49 CarbopepD_reg_2 62.8 767-846 767-846 4.9e-21 2.4e-17
OMKF01000020_49 CarbopepD_reg_2 62.8 767-846 767-846 4.9e-21 2.4e-17
OMPE01000009.1_1369 DUF2240 10.2 252-317 252-317 0.00014 0.45
OMPE01000009.1_1369 Ephrin_rec_like 15.1 333-375 333-375 5e-06 0.016
OMPE01000009.1_1369 VWA 19 393-582 393-582 4.3e-07 0.0014
OMPE01000009.1_1369 PKD_4 16.4 935-998 935-998 2.3e-06 0.0075
OMPE01000009.1_1374 PKD_4 16.2 680-741 680-741 1.9e-06 0.0091
OMPE01000009.1_1374 VWA 20.5 799-966 799-966 1e-07 0.0005
OMPE01000009.1_1374 PKD_4 14.2 1085-1167 1085-1167 7.6e-06 0.037
OMPE01000009.1_1374 PKD_4 20.6 1277-1350 1277-1350 7.8e-08 0.00038
OMPF01000036.1_5 C1q 43 263-394 263-394 2.7e-15 5.2e-11
PCPH01000001.1_135 CFSR 10.6 762-782 762-782 0.00012 0.59
PCPH01000001.1_135 BNR 10.2 905-916 905-916 0.00015 0.71
PCPH01000001.1_135 R2K_2 11.1 999-1073 999-1073 5.8e-05 0.29
PCPH01000001.1_136 PKD_4 21.9 757-839 757-839 1.5e-08 0.00015
PCPH01000001_135 CFSR 10.6 762-782 762-782 0.00012 0.59
PCPH01000001_135 BNR 10.2 905-916 905-916 0.00015 0.71
PCPH01000001_135 R2K_2 11.1 999-1073 999-1073 5.8e-05 0.29
PCPH01000001_136 PKD_4 21.9 757-839 757-839 1.5e-08 0.00015
PCPP01000001_1392 CFSR 10.6 762-782 762-782 0.00012 0.59
PCPP01000001_1392 BNR 10.2 905-916 905-916 0.00015 0.71
PCPP01000001_1392 R2K_2 11.1 999-1073 999-1073 5.8e-05 0.29
PCPP01000001_1393 PKD_4 21.9 757-839 757-839 1.5e-08 0.00015
PDOG01000002.1_79 DUF6519 188.6 170-504 170-504 3e-59 2e-55
PDOG01000002.1_79 HHH_5 12.4 588-647 588-647 3e-05 0.2
PDWR01000019.1_23 DUF6519 71 1-184 1-184 1.6e-23 8e-20
PDWR01000019.1_23 DUF6519 84.2 200-494 200-494 1.7e-27 8.5e-24
PDWR01000019.1_23 Beta_helix 24.5 596-828 596-828 4.6e-09 2.2e-05
PDZI01000010.1_25 TPR_1 12.8 89-112 89-112 2.2e-05 0.088
PDZI01000010_25 TPR_1 12.8 89-112 89-112 2.2e-05 0.088
PDZO01000042_5 TPR_1 12.8 89-112 89-112 2.2e-05 0.088
PDZP01000025.1_5 BBP7 10.6 575-685 575-685 2.7e-05 0.26
PDZP01000025_5 BBP7 10.6 575-685 575-685 2.7e-05 0.26
PENI01000037.1_46 DUF4815 13.1 7-102 7-102 2.5e-06 0.024
PENI01000037.1_46 DUF6519 168.1 192-461 192-461 3.3e-53 3.3e-49
PERU01000009_24 BRE1 14.6 435-511 435-511 1.3e-05 0.028
PGEJ01000019.1_13 DUF6519 50.8 1-130 1-130 4e-17 1.1e-13
PGEJ01000019.1_13 PSII_BNR 35.2 185-306 185-304 3.1e-12 8.7e-09
PGEJ01000019.1_13 DUF6519 41.1 302-440 305-440 3.2e-14 9e-11
PGEJ01000019.1_13 DUF6519 161.3 446-759 446-759 1.3e-50 3.6e-47
PGEJ01000019_13 DUF6519 50.8 1-130 1-130 4e-17 1.1e-13
PGEJ01000019_13 PSII_BNR 35.2 185-306 185-304 3.1e-12 8.7e-09
PGEJ01000019_13 DUF6519 41.1 302-440 305-440 3.2e-14 9e-11
PGEJ01000019_13 DUF6519 161.3 446-759 446-759 1.3e-50 3.6e-47
PGSG01000110.1_115 DUF6519 77.2 1-120 1-120 1.1e-25 1.1e-21
PGSG01000110.1_115 DUF6519 159.4 233-522 233-522 1.4e-50 1.4e-46
PHRF01000027.1_274 DUF6519 68.8 1-111 1-111 1.9e-23 3.8e-19
PHRF01000027.1_274 DUF6519 18.5 143-201 143-201 3.2e-08 0.00064
PHRF01000027.1_274 DUF6519 158.8 201-533 202-533 1e-50 2.1e-46
PJIN01000009.1_82 DUF6519 149.5 1-189 1-185 1.5e-47 1.4e-43
PJIN01000009.1_82 DUF6519 181.3 181-442 186-442 3.2e-57 3.1e-53
PJQW01000004.1_34 JmjN 10.4 19-31 19-31 4.9e-05 0.48
PJQW01000004.1_34 Collar 19.1 213-236 213-236 1.1e-07 0.001
PJRS01000034.1_71 Big_5 18.3 277-385 277-385 1.5e-07 0.003
PJRS01000034_71 Big_5 18.3 277-385 277-385 1.5e-07 0.003
PKDY01000045_14 BAR 10.2 446-596 446-596 2.4e-05 0.47
PNRE01000105.1_24 DUF6519 55.2 1-203 1-198 7.4e-19 4.9e-15
PNRE01000105.1_24 DUF6519 78.4 194-431 199-431 7e-26 4.6e-22
PNRE01000105.1_24 Beta_helix 27.3 647-870 647-870 4.6e-10 3e-06
PNRG01000033.1_372 DUF6519 47.4 1-175 1-175 1.4e-15 1.2e-12
PNRG01000033.1_372 APG6_N 21 1259-1390 1259-1389 4.9e-07 0.0004
PNRG01000033.1_372 HHH_5 21.9 1389-1444 1390-1444 2.6e-07 0.00021
PNRG01000033_372 DUF6519 47.4 1-175 1-175 1.4e-15 1.2e-12
PNRG01000033_372 APG6_N 21 1259-1390 1259-1389 4.9e-07 0.0004
PNRG01000033_372 HHH_5 21.9 1389-1444 1390-1444 2.6e-07 0.00021
PNYB01000002_294 IncF 14.3 137-209 137-209 2.3e-06 0.044

POGH01000016.1_31 Collar 24.2 102-131 102-131 1.4e-09 2.7e-05
POGH01000016_31 Collar 24.2 102-131 102-131 1.4e-09 2.7e-05
POGI01000018.1_78 Collar 24.2 102-131 102-131 1.4e-09 2.7e-05
POGI01000018_78 Collar 24.2 102-131 102-131 1.4e-09 2.7e-05
POGJ01000019.1_32 Collar 24.2 102-131 102-131 1.4e-09 2.7e-05
POSP01000003.1_1457 DUF6519 41.9 1-105 1-105 5.5e-15 5.4e-11
POSP01000003.1_1457 DUF6519 32.2 136-209 136-208 4.8e-12 4.7e-08
POSP01000003.1_1457 DUF6519 90.2 208-515 209-515 1.3e-29 1.2e-25
POSP01000003.1_1457 FxsA 14.2 788-870 788-870 4.2e-06 0.041
POSP01000003_1457 DUF6519 41.9 1-105 1-105 5.5e-15 5.4e-11
POSP01000003_1457 DUF6519 32.2 136-209 136-208 4.8e-12 4.7e-08
POSP01000003_1457 DUF6519 90.2 208-515 209-515 1.3e-29 1.2e-25
POSP01000003_1457 FxsA 14.2 788-870 788-870 4.2e-06 0.041
PPEG02000002.1_554 PKD_4 19.5 756-838 756-838 8.3e-08 0.00081
PQSQ01000026_22 DUF6519 72.8 1-128 1-128 2.4e-24 2.3e-20
PQSQ01000026_22 DUF6519 21.1 146-212 146-212 1.1e-08 0.0001
PQSQ01000026_22 DUF6519 163 214-534 214-534 1.1e-51 1.1e-47
PTJS01000001.1_1719 DUF6519 159.1 187-508 187-508 1.8e-50 1.8e-46
PTJS01000001_1719 DUF6519 159.1 187-508 187-508 1.8e-50 1.8e-46
PUJT01000004.1_56 Av_adeno_fibre 16.9 134-186 134-186 7.2e-07 0.0047
PUJT01000004.1_56 Collar 23.8 251-280 251-280 5.4e-09 3.5e-05
PUJT01000006.1_114 Av_adeno_fibre 16.2 60-101 60-101 1.2e-06 0.0078
PUJT01000006.1_114 Adeno_shaft 11.3 118-157 118-157 3.5e-05 0.23
PUJT01000006.1_114 Collar 23.1 168-191 168-191 9.1e-09 6e-05
PUJT01000006.1_134 Collar 24.2 233-256 233-256 4.3e-09 2.8e-05
PUJT01000006.1_94 Av_adeno_fibre 19.6 63-102 63-102 9.9e-08 0.00065
PUJT01000006.1_94 Adeno_shaft 12.6 188-225 188-225 1.3e-05 0.086
PUJT01000006.1_94 Collar 24 236-262 236-262 5e-09 3.3e-05
PUJU01000016.1_70 Av_adeno_fibre 10.3 43-70 43-70 8.2e-05 0.54
PUJU01000016.1_70 Collar 23.2 90-113 90-113 8.4e-09 5.5e-05
PUJU01000016.1_70 CBM_17_28 11.2 133-206 133-206 3.5e-05 0.23
PUJU01000016.1_77 Adeno_shaft 13.5 118-161 118-161 1.5e-05 0.048
PUJU01000016.1_77 Adeno_shaft 10 186-221 186-221 0.00017 0.56
PUJU01000016.1_77 Collar 24.4 232-273 232-273 7.2e-09 2.3e-05
PUJU01000022.1_32 Collar 21.6 247-285 247-285 2.7e-08 0.00017
PUJW01000004.1_145 Av_adeno_fibre 19.5 62-103 62-103 1.4e-07 0.0007
PUJW01000004.1_145 Adeno_shaft 15.1 139-171 139-171 3e-06 0.015
PUJW01000004.1_145 Collar 24.5 249-272 249-272 4.6e-09 2.3e-05
PUJW01000004.1_145 PsbP 13.4 288-401 288-401 1.4e-05 0.07
PUJW01000004.1_164 Av_adeno_fibre 14.1 194-238 194-238 3.5e-06 0.035
PUJW01000004.1_164 Av_adeno_fibre 14.2 242-286 242-286 3.3e-06 0.033
PUJW01000004.1_164 Collar 24.9 368-392 368-392 1.7e-09 1.7e-05
PUJW01000005.1_87 Collar 23.2 102-125 102-125 2.9e-09 5.7e-05
PUJX01000004.1_151 Av_adeno_fibre 13.2 131-183 131-183 6.9e-06 0.068
PUJX01000004.1_151 Collar 24.1 248-292 248-292 3e-09 2.9e-05
PUJX01000006.1_149 Adeno_shaft 12.5 84-127 84-127 9.8e-06 0.096
PUJX01000006.1_149 Collar 20 138-165 138-165 5.8e-08 0.00057
PUJX01000006.1_168 Adeno_shaft 11.4 113-148 113-148 5.4e-05 0.21
PUJX01000006.1_168 Av_adeno_fibre 12.7 231-275 231-275 2.5e-05 0.097
PUJX01000006.1_168 Collar 23.9 340-384 340-384 8.6e-09 3.4e-05
PUJX01000006.1_186 Adeno_shaft 20.5 150-193 150-193 7.9e-08 0.00031
PUJX01000006.1_186 Collar 24.5 204-234 204-234 5.5e-09 2.2e-05
PUJX01000006.1_201 Av_adeno_fibre 13.5 64-103 64-103 1.1e-05 0.055
PUJX01000006.1_201 Av_adeno_fibre 11.4 178-225 178-225 4.9e-05 0.24
PUJX01000006.1_201 Av_adeno_fibre 16.1 347-391 347-391 1.7e-06 0.0082
PUJY01000001.1_58 Collar 21.8 247-289 247-289 2.4e-08 0.00016
PUJY01000002.1_45 DUF2345 15.3 87-180 87-178 4.4e-06 0.014
PUJY01000002.1_45 Adeno_shaft 15.1 177-221 179-221 4.5e-06 0.015
PUJY01000002.1_45 Collar 23.4 232-263 232-263 1.4e-08 4.7e-05
PUJY01000002.1_45 DUF5110 11.1 272-341 272-341 0.00012 0.4
PUJY01000002.1_64 Av_adeno_fibre 10.4 67-105 67-105 0.00018 0.5
PUJY01000002.1_64 Av_adeno_fibre 10.9 129-181 129-181 0.00013 0.36
PUJY01000002.1_64 Av_adeno_fibre 15.3 228-271 228-271 5.2e-06 0.015
PUJY01000016.1_73 Av_adeno_fibre 16.7 58-95 58-95 8.1e-07 0.0053
PUJY01000016.1_73 Collar 15.3 220-248 220-248 2.5e-06 0.016
PUWT01000050.1_1 Av_adeno_fibre 15.2 46-86 46-86 2.4e-06 0.016
PUWT01000050.1_1 Collar 20.8 92-115 92-115 4.9e-08 0.00032
PUWT01000050.1_1 CBM_17_28 11.7 132-202 132-202 2.4e-05 0.16
PUWT01000050.1_30 Av_adeno_fibre 15 63-100 63-100 3.8e-06 0.019
PUWT01000050.1_30 Av_adeno_fibre 20.8 172-204 172-201 5.8e-08 0.00028
PUWT01000050.1_30 Av_adeno_fibre 15.1 201-224 202-224 3.4e-06 0.017
PUWT01000050.1_30 Av_adeno_fibre 25.9 338-382 338-382 1.5e-09 7.1e-06
PUWT01000050.1_30 Collar 12.1 395-428 395-428 3.3e-05 0.16
PUWT01000050.1_7 Av_adeno_fibre 10.2 67-104 67-104 0.00021 0.59
PUWT01000050.1_7 Av_adeno_fibre 11.7 224-271 224-271 7.2e-05 0.2
PUWT01000050.1_7 Av_adeno_fibre 12.2 316-362 316-362 5e-05 0.14
PUWT01000050.1_7 Collar 15.6 375-406 375-406 4.8e-06 0.013
PUWT01000050_1 Av_adeno_fibre 15.2 46-86 46-86 2.4e-06 0.016
PUWT01000050_1 Collar 20.8 92-115 92-115 4.9e-08 0.00032
PUWT01000050_1 CBM_17_28 11.7 132-202 132-202 2.4e-05 0.16
PUWT01000050_30 Av_adeno_fibre 15 63-100 63-100 3.8e-06 0.019
PUWT01000050_30 Av_adeno_fibre 20.8 172-204 172-201 5.8e-08 0.00028
PUWT01000050_30 Av_adeno_fibre 15.1 201-224 202-224 3.4e-06 0.017
PUWT01000050_30 Av_adeno_fibre 25.9 338-382 338-382 1.5e-09 7.1e-06
PUWT01000050_30 Collar 12.1 395-428 395-428 3.3e-05 0.16
PUWT01000050_7 Av_adeno_fibre 10.2 67-104 67-104 0.00021 0.59
PUWT01000050_7 Av_adeno_fibre 11.7 224-271 224-271 7.2e-05 0.2
PUWT01000050_7 Av_adeno_fibre 12.2 316-362 316-362 5e-05 0.14
PUWT01000050_7 Collar 15.6 375-406 375-406 4.8e-06 0.013
PUWT01000064.1_16 Av_adeno_fibre 12.3 131-183 131-183 2e-05 0.13
PUWT01000064.1_16 Av_adeno_fibre 11.7 212-243 212-243 3e-05 0.19
PUWT01000064.1_16 Collar 15.1 256-286 256-286 2.9e-06 0.019
PUWT01000064_16 Av_adeno_fibre 12.3 131-183 131-183 2e-05 0.13
PUWT01000064_16 Av_adeno_fibre 11.7 212-243 212-243 3e-05 0.19
PUWT01000064_16 Collar 15.1 256-286 256-286 2.9e-06 0.019
PUWU01000001.1_159 Av_adeno_fibre 19.5 57-94 57-94 1.1e-07 0.00071
PUWU01000001.1_159 Av_adeno_fibre 15.3 97-156 97-156 2.3e-06 0.015
PUWU01000001.1_159 Collar 25.1 227-255 227-255 2.1e-09 1.4e-05
PUWU01000001.1_182 Av_adeno_fibre 15.1 287-330 287-330 2.7e-06 0.018
PUWU01000001.1_187 Av_adeno_fibre 16 44-88 44-88 8.7e-07 0.0086
PUWU01000001.1_187 Collar 21.8 92-115 92-115 1.6e-08 0.00016
PUWU01000001_159 Av_adeno_fibre 19.5 57-94 57-94 1.1e-07 0.00071
PUWU01000001_159 Av_adeno_fibre 15.3 97-156 97-156 2.3e-06 0.015
PUWU01000001_159 Collar 25.1 227-255 227-255 2.1e-09 1.4e-05
PUWU01000001_182 Av_adeno_fibre 15.1 287-330 287-330 2.7e-06 0.018
PUWU01000001_187 Av_adeno_fibre 16 44-88 44-88 8.7e-07 0.0086
PUWU01000001_187 Collar 21.8 92-115 92-115 1.6e-08 0.00016
PUWU01000009.1_20 Collar 24 248-287 248-287 3.3e-09 3.2e-05
PUWU01000009_20 Collar 24 248-287 248-287 3.3e-09 3.2e-05
PUWV01000002.1_44 Av_adeno_fibre 16 44-88 44-88 8.7e-07 0.0086
PUWV01000002.1_44 Collar 21.8 92-115 92-115 1.6e-08 0.00016
PUWV01000002.1_49 Collar 15.8 330-361 330-361 1.8e-06 0.012
PUWV01000002.1_73 Av_adeno_fibre 19.7 67-102 67-102 9.5e-08 0.00062
PUWV01000002.1_73 Collar 25.9 167-193 167-193 1.2e-09 7.9e-06
PUWV01000002_44 Av_adeno_fibre 16 44-88 44-88 8.7e-07 0.0086
PUWV01000002_44 Collar 21.8 92-115 92-115 1.6e-08 0.00016
PUWV01000002_49 Collar 15.8 330-361 330-361 1.8e-06 0.012
PUWV01000002_73 Av_adeno_fibre 19.7 67-102 67-102 9.5e-08 0.00062
PUWV01000002_73 Collar 25.9 167-193 167-193 1.2e-09 7.9e-06
PUWV01000003.1_159 Av_adeno_fibre 12.3 131-183 131-183 2e-05 0.13
PUWV01000003.1_159 Av_adeno_fibre 11.7 212-243 212-243 3e-05 0.19
PUWV01000003.1_159 Collar 15.1 256-286 256-286 2.8e-06 0.018
PUWV01000003_159 Av_adeno_fibre 12.3 131-183 131-183 2e-05 0.13
PUWV01000003_159 Av_adeno_fibre 11.7 212-243 212-243 3e-05 0.19
PUWV01000003_159 Collar 15.1 256-286 256-286 2.8e-06 0.018
PUWX01000011.1_21 Av_adeno_fibre 21.6 50-89 50-87 2.3e-08 0.00015
PUWX01000011.1_21 Av_adeno_fibre 10.3 85-149 88-149 8.5e-05 0.55
PUWX01000011.1_21 Collar 12 231-262 231-262 2.7e-05 0.18
PUWX01000011.1_48 Av_adeno_fibre 10.6 67-104 67-104 0.00013 0.44
PUWX01000011.1_48 Av_adeno_fibre 12.1 132-178 132-178 4.6e-05 0.15
PUWX01000011.1_48 Av_adeno_fibre 13.3 226-269 226-269 1.9e-05 0.061
PUWX01000011.1_48 Collar 16 282-313 282-313 3.1e-06 0.01
PUWX01000011.1_56 Av_adeno_fibre 16.9 37-86 37-86 4.9e-07 0.0048
PUWX01000011.1_56 Collar 23.3 92-115 92-115 5.4e-09 5.3e-05
PUWX01000011_21 Av_adeno_fibre 21.6 50-89 50-87 2.3e-08 0.00015
PUWX01000011_21 Av_adeno_fibre 10.3 85-149 88-149 8.5e-05 0.55
PUWX01000011_21 Collar 12 231-262 231-262 2.7e-05 0.18
PUWX01000011_48 Av_adeno_fibre 10.6 67-104 67-104 0.00013 0.44
PUWX01000011_48 Av_adeno_fibre 12.1 132-178 132-178 4.6e-05 0.15
PUWX01000011_48 Av_adeno_fibre 13.3 226-269 226-269 1.9e-05 0.061
PUWX01000011_48 Collar 16 282-313 282-313 3.1e-06 0.01
PUWX01000011_56 Av_adeno_fibre 16.9 37-86 37-86 4.9e-07 0.0048
PUWX01000011_56 Collar 23.3 92-115 92-115 5.4e-09 5.3e-05
PUWX01000015.1_59 Adeno_shaft 11.7 75-110 75-110 2.6e-05 0.17
PUWX01000015.1_59 Av_adeno_fibre 13.4 113-147 113-147 8.5e-06 0.056
PUWX01000015_59 Adeno_shaft 11.7 75-110 75-110 2.6e-05 0.17
PUWX01000015_59 Av_adeno_fibre 13.4 113-147 113-147 8.5e-06 0.056
PVHE01000102_203 PepSY_TM 11 981-1084 981-1084 1.4e-05 0.27
PXXU01000001.1_121 pAdhesive_8 13.3 163-234 163-234 2.9e-06 0.058
PXXU01000001_122 pAdhesive_8 13.3 163-234 163-234 2.9e-06 0.058
PXYI01000001.1_604 DUF6519 161.3 188-486 188-486 1.8e-51 3.6e-47
PXYI01000001_604 DUF6519 161.3 188-486 188-486 1.8e-51 3.6e-47
PYUD01000001.1_564 DUF6519 47.4 1-175 1-175 1.4e-15 1.2e-12
PYUD01000001.1_564 APG6_N 21 1259-1390 1259-1389 4.9e-07 0.0004
PYUD01000001.1_564 HHH_5 21.9 1389-1444 1390-1444 2.6e-07 0.00021
PYUD01000001_564 DUF6519 47.4 1-175 1-175 1.4e-15 1.2e-12
PYUD01000001_564 APG6_N 21 1259-1390 1259-1389 4.9e-07 0.0004
PYUD01000001_564 HHH_5 21.9 1389-1444 1390-1444 2.6e-07 0.00021
PYXG01000001_1475 GnHR_trans 13.8 79-103 79-103 3.3e-06 0.065
QAYS01000057_38 DUF6519 58.5 1-114 1-114 7.7e-20 5.1e-16
QAYS01000057_38 DUF6519 108.5 213-525 213-525 5.7e-35 3.7e-31
QDKO01000023_78 Big_5 18.6 277-384 277-384 1.3e-07 0.0025
QDKQ01000077.1_194 DUF4815 25.4 5-90 5-90 9.3e-10 4.6e-06
QDKQ01000077.1_194 DUF6519 111.4 176-409 176-409 9.9e-36 4.9e-32
QDKQ01000077.1_194 Big_2 31.1 687-763 687-763 3.5e-11 1.7e-07
QDKQ01000077_194 DUF4815 25.4 5-90 5-90 9.3e-10 4.6e-06
QDKQ01000077_194 DUF6519 111.4 176-409 176-409 9.9e-36 4.9e-32
QDKQ01000077_194 Big_2 31.1 687-763 687-763 3.5e-11 1.7e-07
QEHP01000106_7 PKD_4 23.6 755-836 755-836 4.6e-09 4.5e-05

QFBD01000010_241 DUF6519 92.9 1-200 1-200 1.9e-30 1.9e-26
QFBD01000010_241 DUF6519 159.8 203-516 203-516 1.1e-50 1.1e-46
QGKU01000063.1_38 CarboxypepD_reg 34.7 1055-1124 1055-1124 1.8e-12 1.8e-08
QGOL01000002.1_337 Big_9 24.5 742-822 742-822 9e-09 3.5e-05
QGOL01000002.1_337 CarbopepD_reg_2 25.3 951-1031 951-1031 3.2e-09 1.3e-05
QGOL01000002.1_337 Coat_X 11 1079-1112 1079-1112 8.1e-05 0.32
QJGZ01000038.1_138 PKD_4 18.9 696-776 696-776 1.3e-07 0.0013
QJHL01000001.1_825 PKD_4 19.8 709-791 709-791 1e-07 0.00067
QJHL01000001.1_825 aBig_2 11.4 887-956 887-956 3.5e-05 0.23
QJRJ01000082.1_353 PKD_4 17.6 704-782 704-782 4.8e-07 0.0031
QKPN01000011.1_16 DUF6519 27.7 1-170 1-170 2.2e-10 1.1e-06
QLUW01000001.1_1534 DUF6519 103.2 1-249 1-249 2.2e-33 1.4e-29
QLUW01000001.1_1534 DUF6519 129.1 285-508 285-508 3.3e-41 2.1e-37
QMEK01000002.1_27 DUF6519 58.8 1-170 1-170 8.1e-20 4e-16
QMEK01000002.1_27 DUF6519 79.4 175-469 175-469 4.8e-26 2.4e-22
QMEK01000002.1_27 Beta_helix 24.9 495-637 495-637 3.3e-09 1.6e-05
QMEK01000002.1_27 Beta_helix 35.7 664-834 664-834 1.6e-12 7.7e-09
QMFY01000003.1_72 CarboxypepD_reg 18 778-851 778-851 4.4e-07 0.0029
QMIK01000002.1_28 PKD_4 42.9 878-968 878-968 2e-14 4.3e-11
QMIK01000002.1_28 PKD_4 33.1 973-1065 973-1065 2.1e-11 4.6e-08
QMIK01000002.1_28 PKD_4 27.1 1070-1166 1070-1166 1.6e-09 3.6e-06
QNHG01000002.1_832 DUF6519 31.1 179-416 179-416 5.1e-12 1e-07
QNRC01000017.1_3 DUF6519 32.7 1-186 1-186 6.7e-12 3.3e-08
QNRC01000017.1_3 DUF6519 48.8 198-491 198-491 8.8e-17 4.3e-13
QNRC01000017.1_3 Beta_helix 28.8 553-698 553-698 2.1e-10 1e-06
QNRC01000017.1_3 Beta_helix 37.7 819-973 819-973 3.8e-13 1.9e-09
QOCC01000029.1_72 AKAP95 10 600-716 600-716 4.4e-05 0.86
QOWE01000008.1_144 PKD 15.4 760-824 760-824 6.7e-07 0.013
QPID01000004.1_296 DUF6115 15.4 626-726 626-726 2.4e-06 0.016
QPID01000004.1_296 CarboxypepD_reg 21.7 1058-1132 1058-1132 3e-08 0.00019
QRCC01000012.1_48 DUF6519 129.7 1-165 1-165 1.4e-41 1.4e-37
QRCC01000012.1_48 DUF6519 97.1 172-438 172-438 1e-31 1e-27
QRGA01000010.1_183 Bactofilin 13.1 210-330 210-330 4.8e-06 0.095
QRKE01000014.1_13 ERp29_N 14.4 6-82 6-82 1.7e-06 0.034
QRKR01000004.1_273 ERp29_N 14.4 6-82 6-82 1.7e-06 0.034
QRNQ01000002.1_306 ERp29_N 13.1 7-82 7-82 4.6e-06 0.09
QRPA01000023.1_43 ERp29_N 14.4 6-82 6-82 1.7e-06 0.034
QRPY01000003.1_13 ERp29_N 13.1 7-82 7-82 4.6e-06 0.09
QRUC01000016.1_78 ERp29_N 13.1 7-82 7-82 4.6e-06 0.09
QRVJ01000001.1_425 GST_C_2 11.5 7-90 7-90 1.3e-05 0.25
QRYZ01000003.1_271 ERp29_N 14.4 6-82 6-82 1.7e-06 0.034
QSEH01000014.1_14 ERp29_N 14.4 6-82 6-82 1.7e-06 0.034
QSHF01000004.1_13 ERp29_N 13.1 7-82 7-82 4.6e-06 0.09
QSIP01000003.1_280 ERp29_N 14.4 6-82 6-82 1.7e-06 0.034
QSJN01000023.1_13 ERp29_N 13.1 7-82 7-82 4.6e-06 0.09
QSLB01000015.1_13 ERp29_N 14.4 6-82 6-82 1.7e-06 0.034
QSLF01000005.1_13 ERp29_N 14.4 6-82 6-82 1.7e-06 0.034
QSQL01000017.1_11 ERp29_N 14.4 6-82 6-82 1.7e-06 0.034
QSQS01000015.1_93 ERp29_N 14.4 6-82 6-82 1.7e-06 0.034
QSQY01000029.1_21 ERp29_N 14.4 6-82 6-82 1.7e-06 0.034
QSTM01000005.1_13 ERp29_N 13.1 7-82 7-82 4.6e-06 0.09
QSVO01000003.1_281 ERp29_N 14.4 6-82 6-82 1.7e-06 0.034
QTLD01000037.1_12 ERp29_N 14.4 6-82 6-82 1.7e-06 0.034
QTLI01000013.1_11 ERp29_N 14.4 6-82 6-82 1.7e-06 0.034
QTLP01000005.1_12 ERp29_N 14.4 6-82 6-82 1.7e-06 0.034
QTLZ01000003.1_274 ERp29_N 14.4 6-82 6-82 1.7e-06 0.034
QTMG01000015.1_12 ERp29_N 14.4 6-82 6-82 1.7e-06 0.034
QTMJ01000002.1_12 ERp29_N 14.4 6-82 6-82 1.7e-06 0.034
QTNC01000002.1_13 ERp29_N 14.4 6-82 6-82 1.7e-06 0.034
QTQP01000035.1_9 SprB 13.1 916-952 916-952 1.3e-05 0.064
QTQP01000035.1_9 PKD_4 20.3 1247-1331 1247-1331 9.7e-08 0.00047
QUDE01000004.1_45 Big_2 19.7 507-583 507-583 9.6e-08 0.00063
QUDI01000023.1_89 LPD37 10.4 124-165 124-165 1.9e-05 0.37
QUJM01000015.1_9 Big_2 19.7 507-583 507-583 9.6e-08 0.00063
QURC01000004.1_1632 DUF6519 116.1 1-180 1-177 1.8e-37 1.8e-33
QURC01000004.1_1632 DUF6519 141.8 174-451 178-451 3.1e-45 3e-41
QURC01000004.1_2485 DUF6519 68.6 1-114 1-114 2.2e-23 4.3e-19
QURC01000004.1_2485 DUF6519 166.1 197-460 197-460 6.6e-53 1.3e-48
QUSW01000010.1_20 ACC_epsilon 15.3 293-333 293-333 1.3e-06 0.025
QVME01000002.1_159 LacAB_rpiB 13.2 99-177 99-177 7.4e-06 0.073
QXGH01000049.1_28 Phage_GP20 12.2 479-543 479-543 1.3e-05 0.13
QYYG01000001.1_1432 Collar 23.5 367-394 367-394 4.7e-09 4.6e-05
QZFV01000084.1_50 DUF6519 114.5 1-171 1-171 5.5e-37 5.4e-33
QZFV01000084.1_50 DUF6519 169.7 178-502 178-502 1.1e-53 1e-49
RAHW01000003.1_12 SprB 11 1062-1087 1062-1087 1.5e-05 0.29
RAVX01000006.1_166 DUF6519 36.4 317-551 317-551 2.4e-13 2.4e-09
RAWM01000031.1_1 DUF6519 117.9 1-175 1-175 1.3e-37 5.1e-34
RAWM01000031.1_1 DUF6519 94.1 181-476 181-476 2.1e-30 8.4e-27
RAWM01000031.1_1 Lactonase 19.3 1250-1442 1250-1442 1.5e-07 0.00057
RAWP01000023.1_67 DUF6519 53.6 1-156 1-156 1.6e-18 1.5e-14
RAYG01000046.1_13 ERp29_N 14.4 6-82 6-82 1.7e-06 0.034
RBAM01000001.1_120 DUF6519 106 1-174 1-174 2.1e-34 2.1e-30
RBAM01000001.1_120 DUF6519 123.8 176-464 176-464 8.4e-40 8.2e-36
RBZU01000004.1_373 Av_adeno_fibre 19.5 52-94 52-94 7.2e-08 0.00071
RBZU01000004.1_373 Collar 15.9 102-131 102-131 1.1e-06 0.011

RJTM01000025.1_40 PKD_4 30.5 934-1010 934-1010 3.1e-11 3e-07
RSEC01000053.1_23 Laminin_II 19.7 550-637 550-637 4.1e-07 0.00073
RSED01000016.1_37 TipAS 16 323-383 323-383 1.5e-06 0.014
RWKI01000017.1_57 DUF6519 43.6 1-106 1-106 4e-15 1.6e-11
RWKI01000017.1_57 PSII_BNR 28 108-187 108-186 3.3e-10 1.3e-06
RWKI01000017.1_57 PSII_BNR 34.5 185-269 187-266 3.7e-12 1.4e-08
RWKI01000017.1_57 PSII_BNR 17.8 264-332 267-332 4.5e-07 0.0018
RWKI01000017.1_57 DUF6519 168.1 446-756 446-756 8.2e-53 3.2e-49
RWKQ01000028.1_41 DUF6519 128.2 1-201 1-200 3.9e-41 3.8e-37
RWKQ01000028.1_41 DUF6519 174 199-463 201-463 5.4e-55 5.3e-51
RXHU01000033.1_10 Rv2179c-like 10.4 479-554 479-554 2.6e-05 0.51
RYFI01000005.1_89 DUF6519 100.2 174-469 174-469 1.2e-32 1.2e-28
RYFI01000005.1_89 NosD 30.5 640-891 640-891 2.5e-11 2.5e-07
RYYU01000001.1_128 Omega-toxin 10.7 125-142 125-142 5.6e-05 0.37
RYYU01000001.1_128 E2F_TDP 10.9 397-461 397-461 5.5e-05 0.36
RYYU01000001.1_128 DUF848 12.5 465-557 465-557 2e-05 0.13
RYYV01000002.1_196 DUF6519 684.6 1-548 1-548 6.1e-210 1.2e-205
RYYV01000002.1_57 Collar 20.3 180-203 180-203 4.7e-08 0.00047
RYYV01000002.1_57 Phage_T7_tail 10.7 223-309 223-309 3.5e-05 0.35
RZYA01000001.1_226 DUF6519 97.3 1-197 1-197 1.4e-31 9.2e-28
RZYA01000001.1_226 DUF6519 177.4 197-529 198-529 7.6e-56 4.9e-52
SACR01000003.1_316 DoxX 12.5 252-321 252-321 9.5e-06 0.19
SAMD00034891.contig00017_150 DUF6519 70.3 1-114 1-114 1.3e-23 1.3e-19
SAMD00034891.contig00017_150 DUF6519 162.9 220-520 220-520 1.2e-51 1.2e-47
SAMD00064386.contig00002_358 SlyX 12.1 609-649 609-649 1.3e-05 0.26
SAMD00064386.contig00002_359 Collagen 31.6 347-408 347-408 5.6e-12 1.1e-07
SAMD00079833.contig00021_112 DUF6519 69 1-190 1-190 4.9e-23 3.2e-19
SAMD00079833.contig00021_112 DUF6519 76.6 204-483 204-483 2.5e-25 1.7e-21
SAMD00079833.contig00021_112 Beta_helix 30.3 739-915 739-915 5.7e-11 3.7e-07
SAMD00079833.contig00021_112 NosD 10.3 950-1049 950-1049 5.8e-05 0.38
SAMD00079837.contig00008_146 DUF6519 66.3 1-190 1-190 3.4e-22 2.2e-18
SAMD00079837.contig00008_146 DUF6519 73.9 206-465 206-465 1.6e-24 1.1e-20
SAMD00079837.contig00008_146 Beta_helix 32.4 734-917 734-917 1.2e-11 8.1e-08
SAMD00079837.contig00008_146 NosD 10.4 950-1049 950-1049 5.3e-05 0.34
SAMD00079839.contig00007_142 DUF6519 64.7 1-191 1-191 1.1e-21 6.9e-18
SAMD00079839.contig00007_142 DUF6519 72.8 204-466 204-466 3.6e-24 2.3e-20
SAMD00079839.contig00007_142 Beta_helix 31.3 735-917 735-917 2.6e-11 1.7e-07
SAMD00079839.contig00007_142 NosD 10.4 954-1049 954-1049 5.1e-05 0.34
SAMD00079840.contig00013_249 DUF6519 63.8 1-190 1-190 1.9e-21 1.2e-17
SAMD00079840.contig00013_249 DUF6519 74.9 204-484 204-484 8.1e-25 5.3e-21
SAMD00079840.contig00013_249 Beta_helix 15.4 623-773 623-770 2.1e-06 0.014
SAMD00079840.contig00013_249 Beta_helix 23.5 768-917 771-917 6.8e-09 4.5e-05
SAMD00079840.contig00013_249 NosD 10.4 953-1049 953-1049 5.2e-05 0.34
SAMD00079841.contig00002_526 DUF6519 66.4 1-190 1-190 3.1e-22 2.1e-18
SAMD00079841.contig00002_526 DUF6519 76 206-466 206-466 3.9e-25 2.6e-21
SAMD00079841.contig00002_526 Beta_helix 29.3 712-912 712-912 1.1e-10 7.1e-07
SAMD00079841.contig00002_526 NosD 10.4 953-1049 953-1049 5.2e-05 0.34
SAMD00079842.contig00011_241 DUF6519 65.7 1-190 1-190 5.1e-22 3.4e-18
SAMD00079842.contig00011_241 DUF6519 76 206-466 206-466 3.9e-25 2.6e-21
SAMD00079842.contig00011_241 Beta_helix 29.3 731-913 731-913 1.1e-10 7.1e-07
SAMD00079842.contig00011_241 NosD 10.4 953-1049 953-1049 5.2e-05 0.34
SAMD00079848.contig00011_57 DUF6519 62 1-190 1-190 6.6e-21 4.3e-17
SAMD00079848.contig00011_57 DUF6519 75.9 205-464 205-464 4e-25 2.6e-21
SAMD00079848.contig00011_57 Beta_helix 31.2 736-917 736-917 2.9e-11 1.9e-07
SAMD00079848.contig00011_57 NosD 10.7 950-1049 950-1049 4.4e-05 0.28
SAMD00079850.contig00001_505 DUF6519 66.2 1-190 1-190 3.7e-22 2.4e-18
SAMD00079850.contig00001_505 DUF6519 76.6 204-465 204-465 2.6e-25 1.7e-21
SAMD00079850.contig00001_505 Beta_helix 26.3 664-913 664-913 9.4e-10 6.1e-06
SAMD00079850.contig00001_505 NosD 11.6 951-1049 951-1049 2.3e-05 0.15
SAMD00079853.contig00003_681 DUF6519 62 1-190 1-190 6.6e-21 4.3e-17
SAMD00079853.contig00003_681 DUF6519 75.9 205-464 205-464 4e-25 2.6e-21
SAMD00079853.contig00003_681 Beta_helix 31.2 736-917 736-917 2.9e-11 1.9e-07
SAMD00079853.contig00003_681 NosD 10.7 950-1049 950-1049 4.4e-05 0.28
SAMD00079854.contig00001_380 DUF6519 66.3 1-190 1-190 3.4e-22 2.2e-18
SAMD00079854.contig00001_380 DUF6519 73.9 206-465 206-465 1.6e-24 1.1e-20
SAMD00079854.contig00001_380 Beta_helix 32.4 734-917 734-917 1.2e-11 8.1e-08
SAMD00079854.contig00001_380 NosD 10.4 950-1049 950-1049 5.3e-05 0.34
SAMEA102067168.contig00010_100 DUF6519 52.4 1-177 1-177 3.5e-18 3.4e-14
SAMEA102067168.contig00010_100 DUF6519 57.7 189-413 189-413 8.7e-20 8.6e-16
SAMEA102067168.contig00010_100 Beta_helix 10 782-938 782-938 6.3e-05 0.62
SAMEA103971362.contig00012_64 DUF6519 79.1 1-98 1-98 1.5e-26 2.9e-22
SAMEA103971362.contig00012_64 DUF6519 184.9 243-524 243-524 1.3e-58 2.6e-54
SAMEA104102533.contig00001_377 DUF6519 14.5 189-244 189-244 5.4e-07 0.011
SAMEA104102533.contig00001_377 DUF6519 24.9 262-404 262-404 3.7e-10 7.4e-06
SAMEA104379154.contig00028_39 Adeno_shaft 14.5 93-125 93-125 3.4e-06 0.023
SAMEA104379154.contig00028_39 Av_adeno_fibre 12.4 359-407 359-407 1.9e-05 0.12
SAMEA1486427.contig00016_39 Av_adeno_fibre 21.1 68-104 68-104 3.5e-08 0.00023
SAMEA1486427.contig00016_39 Av_adeno_fibre 14.8 107-155 107-154 3.1e-06 0.021
SAMEA1486427.contig00016_39 Av_adeno_fibre 12.5 154-189 155-189 1.7e-05 0.11
SAMEA1486427.contig00016_39 Av_adeno_fibre 10 189-221 190-221 0.0001 0.68
SAMEA1486427.contig00016_39 Collar 29.8 242-289 242-289 7.4e-11 4.8e-07
SAMEA31222168.contig00023_26 Collagen 25.3 594-650 594-650 1e-09 1e-05
SAMEA3545231.contig00002_12 ERp29_N 14.4 6-82 6-82 1.7e-06 0.034
SAMEA3545280.contig00004_280 ERp29_N 14.4 6-82 6-82 1.7e-06 0.034
SAMEA3545364.contig00004_204 ERp29_N 14.4 6-82 6-82 1.7e-06 0.034
SAMEA3545402.contig00001_158 LacAB_rpiB 13.2 99-177 99-177 7.4e-06 0.073
SAMEA3545411.contig00012_104 ERp29_N 14.4 6-82 6-82 1.7e-06 0.034
SAMEA3642905.contig00006_93 ExoD 14.3 261-305 261-305 1.1e-06 0.022
SAMEA3642910.contig00003_637 DUF6519 62.1 1-188 1-188 6.4e-21 4.2e-17
SAMEA3642910.contig00003_637 DUF6519 86.4 200-468 200-468 2.7e-28 1.8e-24
SAMEA3642910.contig00003_637 Beta_helix 25.4 545-715,751-809 545-715,751-809 1.8e-09 1.2e-05
SAMEA3642926.contig00003_140 DUF6519 97 1-209 1-209 1.6e-31 1.1e-27
SAMEA3642926.contig00003_140 PASTA 18.4 959-1021 959-1021 2.3e-07 0.0015
SAMEA3642949.contig00004_209 DUF6519 100.3 1-208 1-208 1.1e-32 1.1e-28
SAMEA3642949.contig00004_209 PASTA 18.5 959-1021 959-1021 1.5e-07 0.0015
SAMEA3642953.contig00017_12 Trypan_PARP 12.6 774-815 774-815 5.5e-06 0.11
SAMEA3642954.contig00007_113 PKD_4 21.6 721-809 721-809 1.9e-08 0.00019
SAMEA3642988.contig00008_172 DUF6519 342.5 1-479 1-479 7.4e-106 4.8e-102
SAMEA3642990.contig00012_80 ExoD 12.1 259-306 259-306 5.2e-06 0.1
SAMEA3642994.contig00001_543 YPEB 10.3 309-389 309-389 1.7e-05 0.34
SAMEA3643004.contig00018_78 DUF6519 38.1 1-74 1-74 1.9e-13 7.4e-10
SAMEA3643004.contig00018_78 DUF6519 59.4 240-565 240-565 7e-20 2.7e-16
SAMEA3643004.contig00018_78 Big_7 13.9 575-639 575-639 2e-05 0.08
SAMEA3643004.contig00018_78 Beta_helix 12.1 1074-1241 1074-1241 3.7e-05 0.14
SAMEA3643029.contig00001_730 DUF6519 40 1-106 1-106 1.1e-14 2.1e-10
SAMEA3643029.contig00001_730 DUF6519 28.3 144-248 144-248 3.5e-11 6.9e-07
SAMEA3643029.contig00001_730 DUF6519 75.7 256-551 256-551 1.6e-25 3.1e-21
SAMEA3643034.contig00009_100 ExoD 12.1 259-306 259-306 5.2e-06 0.1
SAMEA3643035.contig00008_28 DUF6519 58 1-113 1-113 1.1e-19 7.3e-16
SAMEA3643035.contig00008_28 DUF6519 109.1 215-525 215-525 3.6e-35 2.4e-31
SAMEA3643039.contig00009_105 DUF282 11.5 135-163 135-163 1.2e-05 0.24
SAMEA3643040.contig00003_261 PKD_4 18.2 713-794 713-794 3.3e-07 0.0021
SAMEA3643045.contig00001_65 DUF6292 12 507-599 507-599 1.1e-05 0.21
SAMEA3643050.contig00001_509 YPEB 10.3 309-389 309-389 1.7e-05 0.34
SAMEA3643056.contig00001_18 Collagen 29.7 587-667 587-667 2.2e-11 4.3e-07
SAMEA3643056.contig00001_20 DUF5990 10.9 524-636 524-636 1.7e-05 0.33
SAMEA3643066.contig00018_47 ExoD 12.1 259-306 259-306 5.2e-06 0.1
SAMEA3643078.contig00007_163 DUF6519 68.9 1-118 1-118 3.5e-23 3.5e-19
SAMEA3643078.contig00007_163 DUF6519 162.6 197-513 197-513 1.5e-51 1.5e-47
SAMEA3643089.contig00018_55 DUF6519 37.5 1-66 1-66 2.9e-13 1.1e-09
SAMEA3643089.contig00018_55 DUF6519 58.2 236-565 236-565 1.5e-19 6.1e-16
SAMEA3643089.contig00018_55 Big_7 13.9 575-639 575-639 2e-05 0.08
SAMEA3643089.contig00018_55 Beta_helix 12 1074-1241 1074-1241 4e-05 0.16
SAMEA3643093.contig00011_81 Transglut_N 11.8 177-262 177-262 1.4e-05 0.28
SAMEA3643101.contig00001_660 DUF6519 61.5 1-163 1-163 6.5e-21 6.4e-17
SAMEA3643119.contig00003_494 DUF6519 61 1-113 1-113 1.4e-20 9e-17
SAMEA3643119.contig00003_494 DUF6519 108.1 211-526 211-526 7.1e-35 4.7e-31
SAMEA3643157.contig00014_33 DUF6519 57.2 1-112 1-112 1.9e-19 1.2e-15
SAMEA3643157.contig00014_33 DUF6519 113.6 199-527 199-527 1.5e-36 1e-32
SAMEA3643166.contig00018_53 DUF6519 38.1 1-74 1-74 1.9e-13 7.4e-10
SAMEA3643166.contig00018_53 DUF6519 59.4 240-565 240-565 7e-20 2.7e-16
SAMEA3643166.contig00018_53 Big_7 13.9 575-639 575-639 2e-05 0.08
SAMEA3643166.contig00018_53 Beta_helix 12.1 1074-1241 1074-1241 3.7e-05 0.14
SAMEA3725528.contig00020_12 ERp29_N 14.4 6-82 6-82 1.7e-06 0.034
SAMEA3725542.contig00005_137 LacAB_rpiB 13.3 98-237 98-237 7.1e-06 0.07
SAMEA3731252.contig00006_125 Mo-co_dimer 12.2 48-153 48-153 1.5e-05 0.15
SAMEA3731255.contig00030_30 DUF6519 42.6 1-103 1-103 3.3e-15 3.2e-11
SAMEA3731255.contig00030_30 DUF6519 80.7 205-491 205-491 9.6e-27 9.4e-23
SAMEA3731255.contig00030_30 Malectin 85.7 879-1032 879-1032 3.9e-28 3.9e-24
SAMEA3731258.contig00002_240 DUF6519 83.8 1-176 1-174 1.7e-27 1.1e-23
SAMEA3731258.contig00002_240 DUF6519 80.6 173-400 175-400 1.5e-26 1e-22
SAMEA3731258.contig00002_240 Beta_helix 48.5 590-788 590-788 1.3e-16 8.8e-13
SAMEA3731261.contig00035_42 DUF6519 43.2 1-103 1-103 3.2e-15 2.1e-11
SAMEA3731261.contig00035_42 DUF6519 69.9 204-491 204-491 2.7e-23 1.8e-19
SAMEA3731261.contig00035_42 Malectin 91.6 879-1030 879-1030 9.4e-30 6.1e-26
SAMEA3731265.contig00011_167 Pheromone 14.1 73-121 73-121 4.1e-06 0.081
SAMEA3731265.contig00046_1 DUF6519 20.5 1-183 1-183 1.6e-08 0.00016
SAMEA3731265.contig00046_1 DUF6519 19.7 188-254 188-254 2.9e-08 0.00028
SAMEA3731265.contig00046_1 DUF6519 10.9 326-450 326-450 1.3e-05 0.13
SAMEA3731265.contig00046_1 Beta_helix 17.6 777-954 777-954 2.9e-07 0.0028

SAMEA3731268.contig00077_12 MDMPI_N 12.4 566-659 566-659 1.1e-05 0.21
SAMEA4011256.contig00012_28 Collar 21.3 127-150 127-150 1.1e-08 0.00021
SAMEA859856.contig00031_5 Collar 20.5 139-186 139-186 4e-08 0.0004
SAMEA859914.contig00034_28 Av_adeno_fibre 10.6 70-104 70-104 4.5e-05 0.44
SAMEA859914.contig00034_28 Collar 21.3 127-150 127-150 2.2e-08 0.00021
SAMEA859915.contig00029_29 Collar 21.3 127-150 127-150 1.1e-08 0.00021
SAMEA859916.contig00036_28 Collar 21.3 127-150 127-150 1.1e-08 0.00021
SAMEA859929.contig00003_153 Collar 21.3 127-150 127-150 1.1e-08 0.00021
SAMEA859941.contig00032_14 Collar 21.3 127-150 127-150 1.1e-08 0.00021
SAMN00015377.contig00010_83 Amidase 13.3 532-580 532-580 1.8e-06 0.035
SAMN00630397.contig00008_13 ERp29_N 14.4 6-82 6-82 1.7e-06 0.034
SAMN00630422.contig00026_54 GST_C_2 11.5 7-92 7-92 1.2e-05 0.24
SAMN00713628.contig00004_37 TTKRSYEDQ 17.8 430-496 430-496 6.9e-07 0.0015
SAMN01731003.contig00002_159 DUF3887 13.5 507-580 507-580 1.1e-05 0.11
SAMN02256430.contig00001_161 DUF6519 90.3 1-102 1-102 6.2e-30 1.2e-25
SAMN02256430.contig00001_161 DUF6519 48.3 158-260 158-260 3.1e-17 6.1e-13
SAMN02256430.contig00001_161 DUF6519 96.7 270-513 270-513 6.8e-32 1.3e-27
SAMN02261381.contig00004_35 Big_2 37.9 216-302 216-302 1.4e-13 1.4e-09
SAMN02261381.contig00004_35 Big_2 25.2 302-389 303-389 1.2e-09 1.2e-05
SAMN02261384.contig00011_113 DUF6519 37.6 1-137 1-137 6.8e-13 1.1e-09
SAMN02261384.contig00011_113 Kelch_1 20.8 159-194 159-194 1.4e-07 0.00023
SAMN02261384.contig00011_113 Kelch_4 15.6 196-244 196-244 7.5e-06 0.012
SAMN02261384.contig00011_113 Kelch_6 18.1 245-308 245-308 1.6e-06 0.0027
SAMN02261384.contig00011_113 Kelch_1 26.3 317-362 317-362 2.7e-09 4.5e-06
SAMN02261384.contig00011_113 Kelch_1 22.9 367-410 367-410 3.2e-08 5.2e-05
SAMN02261384.contig00011_113 Kelch_1 31.5 413-458 413-458 6.3e-11 1e-07
SAMN02261384.contig00011_113 DUF6519 15 572-646 572-646 4.5e-06 0.0073
SAMN02261384.contig00011_113 DUF6519 28.3 774-948 774-948 4.3e-10 7.1e-07
SAMN02261384.contig00011_113 CopC 18.7 1197-1289 1197-1289 1.8e-06 0.003
SAMN02338763.contig00050_23 Collar 24.2 262-288 262-288 2.8e-09 2.7e-05
SAMN02338763.contig00065_7 Av_adeno_fibre 13.8 107-154 107-152 4.3e-06 0.043
SAMN02338763.contig00065_7 Av_adeno_fibre 11.4 151-185 153-185 2.5e-05 0.25
SAMN02338763.contig00065_7 Collar 24.2 250-292 250-292 2.8e-09 2.8e-05
SAMN02338775.contig00001_103 Adeno_shaft 14.1 175-207 175-207 4.6e-06 0.03
SAMN02338775.contig00001_103 Collar 24.1 218-244 218-244 4.4e-09 2.9e-05
SAMN02338775.contig00001_16 Collar 31.4 247-282 247-282 1.6e-11 1.6e-07
SAMN02338775.contig00047_20 Av_adeno_fibre 10.2 67-104 67-104 0.00015 0.59
SAMN02338775.contig00047_20 Av_adeno_fibre 12.5 133-180 133-180 2.7e-05 0.11
SAMN02338775.contig00047_20 Av_adeno_fibre 12.6 319-362 319-362 2.7e-05 0.11
SAMN02338775.contig00047_20 Collar 15.6 375-406 375-406 3.4e-06 0.013
SAMN02370938.contig00003_14 ERp29_N 14.4 6-82 6-82 1.7e-06 0.034
SAMN02370939.contig00002_289 ERp29_N 14.4 6-82 6-82 1.7e-06 0.034
SAMN02440436.contig00004_347 Bactofilin 13.6 903-1003 903-1003 3.6e-06 0.07
SAMN02440436.contig00004_347 Bactofilin 20.1 1279-1363 1279-1363 3.3e-08 0.00065
SAMN02440436.contig00004_347 Bactofilin 16.7 1478-1566 1478-1566 3.8e-07 0.0074
SAMN02440436.contig00004_347 Bactofilin 15.7 1725-1822 1725-1822 7.7e-07 0.015
SAMN02440436.contig00004_347 Bactofilin 20 1914-2040 1914-2040 3.4e-08 0.00067
SAMN02597464.contig00019_14 DUF2345 15.7 87-180 87-178 2.8e-06 0.011
SAMN02597464.contig00019_14 Adeno_shaft 15.1 177-221 179-221 3.7e-06 0.015
SAMN02597464.contig00019_14 Collar 23.4 232-263 232-263 1.2e-08 4.7e-05
SAMN02597464.contig00019_14 Ribosomal_L28e 10.9 269-323 269-323 0.00016 0.62
SAMN02597464.contig00019_33 Av_adeno_fibre 11.5 64-99 64-98 6.9e-05 0.23
SAMN02597464.contig00019_33 Av_adeno_fibre 18.2 98-134 99-134 5.8e-07 0.0019
SAMN02597464.contig00019_33 Av_adeno_fibre 12.4 301-342 301-342 3.5e-05 0.12
SAMN02597464.contig00019_33 Collar 14.5 414-445 414-445 9.2e-06 0.03
SAMN02603567.contig00031_44 DUF6519 62.6 1-193 1-193 5.7e-21 2.8e-17
SAMN02603567.contig00031_44 DUF6519 91.5 197-466 197-466 1e-29 5e-26
SAMN02603567.contig00031_44 Beta_helix 23 738-918 738-918 1.3e-08 6.2e-05
SAMN02839584.contig00024_42 TPR_1 12.8 89-112 89-112 2.2e-05 0.088


SAMN03010447.contig00007_117 Collar 20.5 139-186 139-186 2e-08 0.0004
SAMN03195666.contig00011_117 Cnn_1N 15.1 460-524 460-524 1.3e-05 0.022
SAMN03351828.contig00002_456 DUF6519 94.2 1-167 1-167 8.1e-31 7.9e-27
SAMN03351828.contig00002_456 DUF6519 35.6 182-386 182-386 4.4e-13 4.3e-09
SAMN03449207.contig00060_1 DUF6519 77.3 1-108 1-108 5.3e-26 1e-21
SAMN03449207.contig00060_1 DUF6519 182.2 239-534 239-534 8.7e-58 1.7e-53
SAMN03449218.contig00002_258 DUF6519 79.1 1-95 1-95 1.5e-26 3e-22
SAMN03449218.contig00002_258 DUF6519 185.2 242-524 242-524 1.1e-58 2.2e-54
SAMN03449261.contig00031_24 DUF6519 62.6 1-193 1-193 5.7e-21 2.8e-17
SAMN03449261.contig00031_24 DUF6519 91.5 197-466 197-466 1e-29 5e-26
SAMN03449261.contig00031_24 Beta_helix 23 738-918 738-918 1.3e-08 6.2e-05
SAMN03449287.contig00029_12 PapA_C 10.3 1038-1081 1038-1081 3e-05 0.58
SAMN03449293.contig00019_19 DUF5915 12.4 117-191 117-191 4.8e-06 0.094
SAMN03449293.contig00019_20 Av_adeno_fibre 13.2 72-116 72-116 1.3e-05 0.065
SAMN03449293.contig00031_45 DUF6519 62.6 1-193 1-193 5.7e-21 2.8e-17
SAMN03449293.contig00031_45 DUF6519 91.5 197-466 197-466 1e-29 5e-26
SAMN03449293.contig00031_45 Beta_helix 23 738-918 738-918 1.3e-08 6.2e-05
SAMN03449313.contig00001_538 PapA_C 10.3 1038-1081 1038-1081 3e-05 0.58
SAMN03449327.contig00018_69 DUF6519 62.6 1-193 1-193 5.7e-21 2.8e-17
SAMN03449327.contig00018_69 DUF6519 91.5 197-466 197-466 1e-29 5e-26
SAMN03449327.contig00018_69 Beta_helix 23 738-918 738-918 1.3e-08 6.2e-05
SAMN03449327.contig00020_96 Av_adeno_fibre 13.2 72-116 72-116 1.3e-05 0.065
SAMN03449327.contig00020_97 DUF5915 12.4 117-191 117-191 4.8e-06 0.094
SAMN03449339.contig00023_79 PapA_C 10.3 1038-1081 1038-1081 3e-05 0.58
SAMN03449340.contig00031_13 PapA_C 10.3 1038-1081 1038-1081 3e-05 0.58
SAMN03449341.contig00027_44 DUF6519 62.6 1-193 1-193 4.3e-21 2.8e-17
SAMN03449341.contig00027_44 DUF6519 91.9 196-466 196-466 5.9e-30 3.9e-26
SAMN03449341.contig00027_44 Beta_helix 23.1 736-924 736-924 9.2e-09 6e-05
SAMN03449343.contig00002_14 PapA_C 10.3 1036-1079 1036-1079 3e-05 0.58
SAMN03449344.contig00022_14 PapA_C 10.3 1038-1081 1038-1081 3e-05 0.58
SAMN03449345.contig00024_14 PapA_C 10.3 1038-1081 1038-1081 3e-05 0.58
SAMN03449346.contig00016_13 PapA_C 10.3 1036-1079 1036-1079 3e-05 0.58
SAMN03449348.contig00001_380 PapA_C 10.3 1038-1081 1038-1081 3e-05 0.58
SAMN03449355.contig00020_89 PapA_C 10.3 1038-1081 1038-1081 3e-05 0.58
SAMN03449361.contig00002_13 PapA_C 10.3 1038-1081 1038-1081 3e-05 0.58
SAMN03449364.contig00063_10 Collar 19.2 128-157 128-157 5.2e-08 0.001
SAMN03449368.contig00023_8 PapA_C 10.3 1038-1081 1038-1081 3e-05 0.58
SAMN03449384.contig00021_82 PapA_C 10.3 1038-1081 1038-1081 3e-05 0.58
SAMN03449390.contig00011_13 PapA_C 10.3 1038-1081 1038-1081 3e-05 0.58
SAMN03449393.contig00022_14 PapA_C 10.3 1038-1081 1038-1081 3e-05 0.58
SAMN03449440.contig00022_79 PapA_C 10.3 1038-1081 1038-1081 3e-05 0.58
SAMN03449441.contig00022_84 PapA_C 10.3 1038-1081 1038-1081 3e-05 0.58
SAMN03449442.contig00029_12 PapA_C 10.3 1038-1081 1038-1081 3e-05 0.58
SAMN03449443.contig00028_12 PapA_C 10.3 1038-1081 1038-1081 3e-05 0.58
SAMN03449451.contig00009_220 PapA_C 10.3 1038-1081 1038-1081 3e-05 0.58
SAMN03449457.contig00010_14 PapA_C 10.3 1038-1081 1038-1081 3e-05 0.58
SAMN03449461.contig00023_12 PapA_C 10.3 1038-1081 1038-1081 3e-05 0.58
SAMN03449493.contig00022_14 PapA_C 10.3 1038-1081 1038-1081 3e-05 0.58
SAMN03449500.contig00022_80 PapA_C 10.3 1038-1081 1038-1081 3e-05 0.58
SAMN03449510.contig00035_67 PapA_C 10.3 1038-1081 1038-1081 3e-05 0.58
SAMN03449515.contig00022_80 PapA_C 10.3 1038-1081 1038-1081 3e-05 0.58
SAMN03449530.contig00008_13 PapA_C 10.3 1038-1081 1038-1081 3e-05 0.58
SAMN03449531.contig00007_177 PapA_C 10.3 1038-1081 1038-1081 3e-05 0.58
SAMN03449540.contig00017_15 PapA_C 10.3 1038-1081 1038-1081 3e-05 0.58
SAMN03449544.contig00028_13 PapA_C 10.3 1038-1081 1038-1081 3e-05 0.58
SAMN03449551.contig00025_87 PapA_C 10.3 1038-1081 1038-1081 3e-05 0.58
SAMN03449563.contig00024_89 PapA_C 10.3 1038-1081 1038-1081 3e-05 0.58
SAMN03449573.contig00008_249 PapA_C 10.3 1038-1081 1038-1081 3e-05 0.58
SAMN03449575.contig00004_249 PapA_C 10.3 1038-1081 1038-1081 3e-05 0.58


SAMN03449690.contig00002_384 PapA_C 10.3 1038-1081 1038-1081 3e-05 0.58
SAMN03470199.contig00031_74 DUF6519 75.2 1-130 1-130 2.2e-25 4.3e-21
SAMN03470199.contig00031_74 DUF6519 168.3 202-461 202-461 1.4e-53 2.8e-49
SAMN03571290.contig00004_293 DUF6519 61.2 1-179 1-179 3.9e-21 7.8e-17
SAMN03579668.contig00017_37 Av_adeno_fibre 11.5 64-99 64-98 6.9e-05 0.23
SAMN03579668.contig00017_37 Av_adeno_fibre 18.2 98-134 99-134 5.8e-07 0.0019
SAMN03579668.contig00017_37 Av_adeno_fibre 12.4 301-342 301-342 3.5e-05 0.12
SAMN03579668.contig00017_37 Collar 14.5 414-445 414-445 9.2e-06 0.03
SAMN03579668.contig00017_56 DUF2345 15.7 87-180 87-178 2.8e-06 0.011
SAMN03579668.contig00017_56 Adeno_shaft 15.1 177-221 179-221 3.7e-06 0.015
SAMN03579668.contig00017_56 Collar 23.4 232-263 232-263 1.2e-08 4.7e-05
SAMN03579668.contig00017_56 Ribosomal_L28e 10.9 269-323 269-323 0.00016 0.62
SAMN03732699.contig00021_80 Av_adeno_fibre 12 120-171 120-171 1.7e-05 0.16
SAMN03732699.contig00021_80 Collar 21.1 279-330 279-330 2.6e-08 0.00026
SAMN03956430.contig00005_193 GST_C_2 11.5 7-92 7-92 1.2e-05 0.24
SAMN03996327.contig00004_42 DUF6519 45.7 1-188 1-188 5.6e-16 3.7e-12
SAMN03996327.contig00004_42 DUF6519 44.8 190-478 190-478 1.1e-15 7e-12
SAMN03996327.contig00004_42 NosD 22.7 519-698 519-698 8.9e-09 5.8e-05
SAMN03996327.contig00004_42 Beta_helix 29.7 702-853 702-853 8.5e-11 5.6e-07
SAMN04024977.contig00035_30 GST_C_2 11.5 7-90 7-90 1.3e-05 0.25
SAMN04320409.contig00025_7 Collar 20.5 139-186 139-186 4e-08 0.0004
SAMN04320424.contig00025_7 Collar 20.5 139-186 139-186 4e-08 0.0004
SAMN04538214.contig00006_126 Uso1_p115_C 12.4 1034-1093 1034-1093 1.6e-05 0.16
SAMN04538214.contig00006_126 DEP 12.9 1370-1403 1370-1403 9.7e-06 0.096
SAMN04538215.contig00005_378 Uso1_p115_C 12.4 1034-1093 1034-1093 1.6e-05 0.16
SAMN04538215.contig00005_378 DEP 12.9 1370-1403 1370-1403 9.7e-06 0.096
SAMN04538216.contig00007_169 Uso1_p115_C 12.4 1034-1093 1034-1093 1.6e-05 0.16
SAMN04538216.contig00007_169 DEP 12.9 1370-1403 1370-1403 9.7e-06 0.096
SAMN04538217.contig00005_378 Uso1_p115_C 12.4 1034-1093 1034-1093 1.6e-05 0.16
SAMN04538217.contig00005_378 DEP 12.9 1370-1403 1370-1403 9.7e-06 0.096
SAMN04538219.contig00013_28 Uso1_p115_C 12.4 1034-1093 1034-1093 1.6e-05 0.16
SAMN04538219.contig00013_28 DEP 12.9 1370-1403 1370-1403 9.7e-06 0.096
SAMN04538223.contig00014_91 Uso1_p115_C 12.4 1034-1093 1034-1093 1.6e-05 0.16
SAMN04538223.contig00014_91 DEP 12.9 1370-1403 1370-1403 9.7e-06 0.096
SAMN04538226.contig00002_378 Uso1_p115_C 12.4 1034-1093 1034-1093 1.6e-05 0.16
SAMN04538226.contig00002_378 DEP 12.9 1370-1403 1370-1403 9.7e-06 0.096
SAMN04538227.contig00006_126 Uso1_p115_C 12.4 1034-1093 1034-1093 1.6e-05 0.16
SAMN04538227.contig00006_126 DEP 12.9 1370-1403 1370-1403 9.7e-06 0.096
SAMN04538230.contig00006_168 Uso1_p115_C 12.4 1034-1093 1034-1093 1.6e-05 0.16
SAMN04538230.contig00006_168 DEP 12.9 1370-1403 1370-1403 9.7e-06 0.096
SAMN04538231.contig00004_169 Uso1_p115_C 12.4 1034-1093 1034-1093 1.6e-05 0.16
SAMN04538231.contig00004_169 DEP 12.9 1370-1403 1370-1403 9.7e-06 0.096
SAMN04634262.contig00006_30 DUF6476 10 349-407 349-407 7.5e-05 0.74
SAMN04634262.contig00006_30 Collagen 14.1 571-613 571-613 3.3e-06 0.032

SAMN05163871.contig00004_115 DUF6519 61.2 1-111 1-111 1.2e-20 7.9e-17
SAMN05163871.contig00004_115 DUF6519 108.2 203-525 203-525 6.7e-35 4.4e-31
SAMN05163874.contig00007_115 DUF6519 61.2 1-111 1-111 1.2e-20 7.9e-17
SAMN05163874.contig00007_115 DUF6519 108.2 203-525 203-525 6.7e-35 4.4e-31
SAMN05200557.contig00005_154 Collar 20.5 139-186 139-186 4e-08 0.0004
SAMN05200558.contig00024_7 Collar 20.5 139-186 139-186 4e-08 0.0004
SAMN05200559.contig00005_22 Collar 20.5 139-186 139-186 4e-08 0.0004
SAMN05200560.contig00015_38 Collar 20.5 139-186 139-186 4e-08 0.0004
SAMN05200561.contig00005_153 Collar 20.5 139-186 139-186 4e-08 0.0004
SAMN05232932.contig00001_186 DUF6519 60.4 1-112 1-112 2.1e-20 1.4e-16
SAMN05232932.contig00001_186 DUF6519 109.1 203-525 203-525 3.7e-35 2.4e-31
SAMN05294051.contig00010_155 TPR_1 12.8 89-112 89-112 2.2e-05 0.088
SAMN05294054.contig00032_49 BBP7 10.6 575-685 575-685 2.7e-05 0.26
SAMN06049048.contig00002_325 PKD_4 19.8 707-787 707-787 7e-08 0.00069
SAMN06049056.contig00006_171 PKD_4 28.1 728-811 728-811 1.7e-10 1.7e-06
SAMN06049057.contig00006_133 PKD 27.3 725-801 725-801 4e-10 2.6e-06
SAMN06049067.contig00003_256 PKD_4 28.6 728-811 728-811 1.2e-10 1.2e-06
SAMN06173357.contig00003_12 ERp29_N 14.4 6-82 6-82 1.7e-06 0.034
SAMN06173366.contig00031_5 DUF6691 10.5 10-81 10-81 6e-05 0.59
SAMN06173366.contig00031_5 Av_adeno_fibre 13.8 129-179 129-179 4.4e-06 0.043
SAMN06294330.contig00020_19 Adeno_shaft 11.5 59-100 59-100 2e-05 0.2
SAMN06294330.contig00020_19 Av_adeno_fibre 10 188-231 188-231 6.9e-05 0.67

SAMN06473639.contig00010_55 LacAB_rpiB 13.2 99-177 99-177 7.4e-06 0.073

SAMN06473660.contig00003_13 ERp29_N 14.4 6-82 6-82 1.7e-06 0.034
SAMN06473685.contig00006_90 LacAB_rpiB 13.2 99-177 99-177 7.4e-06 0.073
SAMN06473687.contig00006_73 LacAB_rpiB 13.2 99-177 99-177 7.4e-06 0.073
SAMN06473695.contig00006_90 LacAB_rpiB 13.2 99-177 99-177 7.4e-06 0.073


SAMN06841128.contig00013_95 Adeno_shaft 17.4 92-131 92-131 7.2e-07 0.0028
SAMN06841128.contig00013_95 Av_adeno_fibre 15.6 185-219 185-219 3.1e-06 0.012
SAMN06841128.contig00013_95 Collar 25.6 225-254 225-254 2.5e-09 9.9e-06
SAMN07581367.contig00010_12 CFSR 10.6 762-782 762-782 0.00012 0.59
SAMN07581367.contig00010_12 BNR 10.2 905-916 905-916 0.00015 0.71
SAMN07581367.contig00010_12 R2K_2 11.1 999-1073 999-1073 5.8e-05 0.29
SAMN07581367.contig00010_13 PKD_4 21.9 757-839 757-839 1.5e-08 0.00015
SAMN07640763.contig00030_19 DUF6519 22 1-176 1-176 2e-08 5.5e-05
SAMN07640763.contig00030_19 APG6_N 13.9 956-1037 956-1037 2.2e-05 0.061
SAMN07658361.contig00031_11 Collagen 22.4 579-632 579-632 4.1e-09 8.1e-05
SAMN08323852.contig00021_78 Collar 24.2 102-131 102-131 1.4e-09 2.7e-05
SAMN08323853.contig00018_32 Collar 24.2 102-131 102-131 1.4e-09 2.7e-05
SAMN08323854.contig00017_78 Collar 24.2 102-131 102-131 1.4e-09 2.7e-05
SAMN08367447.contig00001_76 DUF6519 67.9 1-113 1-113 3.7e-23 7.2e-19
SAMN08367447.contig00001_76 DUF6519 167.7 198-526 198-526 2.2e-53 4.4e-49
SAMN08627964.contig00001_125 PepSY_TM 11 981-1084 981-1084 1.4e-05 0.27
SAMN08627999.contig00033_7 TIG 17.4 640-722 640-722 2e-07 0.004
SAMN08720246.contig00018_21 Av_adeno_fibre 13.4 129-183 129-179 5.9e-06 0.058
SAMN08720246.contig00018_21 DUF5749 13.4 175-245 180-245 6.7e-06 0.066
SAMN08720246.contig00018_22 Av_adeno_fibre 22.3 72-119 72-119 9.7e-09 9.6e-05
SAMN08720246.contig00018_22 PEGA 10.4 517-550 517-550 5.4e-05 0.53
SAMN09232753.contig00014_47 DUF6519 47.7 1-101 1-101 1.4e-16 9.4e-13
SAMN09232753.contig00014_47 DUF6519 39.2 187-249 187-249 5.4e-14 3.5e-10
SAMN09232753.contig00014_47 DUF6519 85.8 264-565 264-565 4.1e-28 2.7e-24
SAMN09232753.contig00014_47 Big_1 13.3 713-767 713-767 1e-05 0.068
SAMN09232758.contig00014_8 DUF6519 47.7 1-101 1-101 1.4e-16 9.4e-13
SAMN09232758.contig00014_8 DUF6519 39.2 187-249 187-249 5.4e-14 3.5e-10
SAMN09232758.contig00014_8 DUF6519 85.8 264-565 264-565 4.1e-28 2.7e-24
SAMN09232758.contig00014_8 Big_1 13.3 713-767 713-767 1e-05 0.068
SAMN09671522.contig00024_7 Collar 20.5 139-186 139-186 4e-08 0.0004
SAMN10068376.contig00001_1363 Collar 23.5 367-394 367-394 4.7e-09 4.6e-05
SAMN10134657.contig00019_22 DUF4944 13.8 142-203 142-203 2.5e-06 0.05
SAMN10134657.contig00033_25 Collar 10.8 213-240 213-240 2.1e-05 0.42
SAMN10134657.contig00033_26 C1q 32.7 314-445 314-445 1.2e-11 7.9e-08
SAMN10163213.contig00001_163 RNase_PH_C 13.3 616-674 616-674 1.4e-05 0.07
SAMN10163213.contig00001_164 BCDHK_Adom3 10.6 215-310 215-310 8.3e-05 0.4
SAMN10163213.contig00001_164 PKD_4 26.9 744-838 744-838 8.4e-10 4.1e-06
SCHN01000005.1_306 DUF6519 55.6 1-198 1-198 5.9e-19 3.9e-15
SCHN01000005.1_306 DUF6519 50.3 203-452 203-452 2.3e-17 1.5e-13
SCHN01000005.1_306 Beta_helix 19 505-682 505-682 1.7e-07 0.0011
SCHN01000005.1_306 NosD 35.8 772-933 772-933 8.8e-13 5.8e-09
SDVB01000420.1_47 DUF6519 37.4 1-73 1-73 2.6e-13 1.3e-09
SDVB01000420.1_47 DUF6519 10.2 175-243 175-241 4.3e-05 0.21
SDVB01000420.1_47 DUF6519 60.5 240-557 242-557 2.6e-20 1.3e-16
SDVB01000420.1_47 NosD 11.8 1044-1202 1044-1202 2.6e-05 0.13
SEJA01000010.1_4 DUF6519 50 1-192 1-192 1.9e-17 1.9e-13
SEJA01000010.1_4 DUF6519 97.3 206-469 206-469 9.2e-32 9.1e-28
SEJA01000010.1_4 Beta_helix 16.6 699-933 699-933 5.9e-07 0.0058
SJAC01000003.1_70 DUF6519 46.2 1-196 1-196 4.1e-16 2.7e-12
SJAC01000003.1_70 DUF6519 102.1 206-474 206-474 4.7e-33 3.1e-29
SJAC01000003.1_70 LigD_N 12 484-557 484-557 3.2e-05 0.21
SJAC01000003.1_70 Beta_helix 13.7 614-766 614-766 7.1e-06 0.046
SJXE01000010.1_130 DUF6115 14.4 626-726 626-726 5.2e-06 0.034
SJXE01000010.1_130 CarboxypepD_reg 20.7 1057-1132 1057-1132 6.2e-08 0.00041

SJXJ01000004.1_185 Peptidase_S74 48.2 1386-1441 1386-1441 5.4e-17 1.1e-12
SJXJ01000004.1_205 PKD_4 29.7 743-827 743-827 8.3e-11 5.4e-07
SJXJ01000004.1_205 Cadherin_4 12.6 1007-1081 1007-1081 2.7e-05 0.18
SMDR01000001.1_1323 DUF6519 54.6 1-201 1-198 7.9e-19 7.7e-15
SMDR01000001.1_1323 DUF6519 80.1 195-498 199-498 1.5e-26 1.4e-22
SMDR01000001.1_1323 Beta_helix 14.7 682-845 682-845 2.2e-06 0.022
SMNY01000022.1_16 Collagen 27.7 590-641 590-641 9.2e-11 1.8e-06
SMNZ01000003.1_511 Lactonase 19.3 372-500 372-500 8.7e-08 0.00057
SMNZ01000003.1_511 Collagen 36.4 629-687 629-687 5.3e-13 3.4e-09
SMNZ01000003.1_512 RSF 12.9 259-386 259-386 4.4e-06 0.086
SMRP01000045.1_15 DUF6519 38.3 1-85 1-85 6.7e-14 6.5e-10
SMRP01000045.1_15 DUF6519 74.5 108-233 108-233 7.1e-25 7e-21
SMRP01000045.1_15 DUF6519 158.2 243-538 243-538 3.2e-50 3.2e-46
SMRP01000045.1_15 Beta_helix 22.4 1028-1192 1028-1192 1e-08 9.8e-05
SMUW01000032.1_175 Big_9 20 744-824 744-824 3.6e-07 0.00089
SMUW01000032.1_175 CarbopepD_reg_2 34.2 950-1023 950-1023 8.2e-12 2e-08
SMUW01000032.1_175 DUF1697 11.1 1023-1112 1024-1112 0.00017 0.43
SPJX01000253.1_11 KfrA_N 10.5 895-970 895-970 4.3e-05 0.85

SRSC01000002.1_202 DMA 14 695-716 695-716 3.1e-06 0.03
SRSC01000002.1_202 SprB 11.3 902-935 902-935 2.3e-05 0.23
SRSC01000002.1_202 SprB 11.1 1063-1087 1063-1087 2.7e-05 0.26

SRUZ01000014.1_8 DUF6519 47.7 1-101 1-101 1.4e-16 9.4e-13
SRUZ01000014.1_8 DUF6519 39.2 187-249 187-249 5.4e-14 3.5e-10
SRUZ01000014.1_8 DUF6519 85.8 264-565 264-565 4.1e-28 2.7e-24
SRUZ01000014.1_8 Big_1 13.3 713-767 713-767 1e-05 0.068
SRXY01000002.1_269 DUF6519 22.4 311-402 311-402 4.5e-09 4.4e-05
SSHH01000003.1_299 AIDA 11.6 482-514 482-514 1.2e-05 0.25
SSHH01000003.1_300 ATG16 11.2 506-569 506-569 1.7e-05 0.33
SSHH01000003.1_301 Collagen 22.4 590-646 590-646 4.3e-09 8.4e-05
SSYA01000002.1_782 DMA 14 695-716 695-716 4.6e-06 0.03
SSYA01000002.1_782 SprB 11.3 902-935 902-935 3.5e-05 0.23
SSYA01000002.1_782 BiPBP_C 12.5 1057-1117 1057-1117 1.9e-05 0.12
SSYB01000001.1_235 DMA 14 695-716 695-716 4.6e-06 0.03
SSYB01000001.1_235 SprB 11.3 902-935 902-935 3.5e-05 0.23
SSYB01000001.1_235 SprB 10.4 1062-1087 1062-1087 6.8e-05 0.44
SUNI01000011.1_118 Collagen 16 636-668 636-668 4.2e-07 0.0082
SWCM01000006.1_142 DUF6519 50.2 1-167 1-167 1.6e-17 1.6e-13
SWMA01000040.1_8 DUF6519 104.7 1-171 1-171 5e-34 4.9e-30
SWMA01000040.1_8 DUF6519 118.5 187-446 187-446 3.4e-38 3.3e-34
SYUX01000009.1_55 DUF6519 60.9 1-191 1-191 1.9e-20 9.2e-17
SYUX01000009.1_55 DUF6519 57.8 197-448 197-448 1.6e-19 8e-16
SYUX01000009.1_55 Beta_helix 20.4 500-677 500-677 8.1e-08 0.0004
SYUX01000009.1_55 NosD 33 782-927 782-927 8.4e-12 4.1e-08
SZQA01000006.1_121 DUF4123 11 500-569 500-569 2e-05 0.39
UBMU01000042.1_15 MauJ 11 375-447 375-447 2.4e-05 0.23
UBMU01000042.1_15 Collagen 26.8 590-647 590-647 3.6e-10 3.5e-06
UCCK01000023.1_21 DUF6519 37.5 1-66 1-66 2.9e-13 1.1e-09
UCCK01000023.1_21 DUF6519 59.5 238-554 238-554 6.4e-20 2.5e-16
UCCK01000023.1_21 Big_7 13.9 575-639 575-639 2e-05 0.08
UCCK01000023.1_21 Beta_helix 12.2 1074-1241 1074-1241 3.5e-05 0.14
UCHH01000002.1_40 DUF6519 38.1 1-74 1-74 1.9e-13 7.4e-10
UCHH01000002.1_40 DUF6519 63 240-565 240-565 5.7e-21 2.2e-17
UCHH01000002.1_40 Big_7 13.9 575-639 575-639 2e-05 0.08
UCHH01000002.1_40 Beta_helix 11.9 1074-1240 1074-1240 4.1e-05 0.16
UCOC01000025.1_232 DUF6519 38.1 1-74 1-74 1.9e-13 7.4e-10
UCOC01000025.1_232 DUF6519 59.4 240-565 240-565 7e-20 2.7e-16
UCOC01000025.1_232 Big_7 13.9 575-639 575-639 2e-05 0.08
UCOC01000025.1_232 Beta_helix 12.1 1074-1241 1074-1241 3.7e-05 0.14
UYXD01000029.1_73 PKD_4 34.9 724-808 724-808 1.4e-12 1.3e-08
UYXD01000029.1_73 PKD_4 25.9 1065-1137 1065-1137 8.3e-10 8.2e-06

VBSL01000005.1_98 PKD 12.1 913-978 913-978 1.5e-05 0.15
VBUI01000004.1_145 DUF6519 42.7 1-179 1-179 6.4e-15 3.2e-11
VBUI01000004.1_145 DUF6519 77.9 193-427 193-427 1.4e-25 6.7e-22
VBUI01000004.1_145 Pectate_lyase_3 10.5 471-575 471-575 8.8e-05 0.43
VBUI01000004.1_145 Beta_helix 15.9 645-795 645-795 1.9e-06 0.0094
VDEK01000031.1_37 Collagen 36.2 635-695 635-695 4.1e-13 4e-09
VFAC01000001.1_288 DUF6519 92.9 1-178 1-178 3e-30 2e-26
VFAC01000001.1_288 DUF6519 84.2 180-435 180-435 1.3e-27 8.2e-24
VFAC01000001.1_288 Beta_helix 25.8 834-1026 834-1026 1.3e-09 8.7e-06
VFSV01000031.1_3 DUF6519 29.8 1-183 1-183 5e-11 2.5e-07
VFSV01000031.1_3 ABC_tran_CTD 11.6 958-1018 958-1018 5.5e-05 0.27
VIDV02000175.1_55 DUF6519 25 1-112 1-112 7e-10 6.9e-06
VIDV02000175.1_55 DUF6519 63.7 197-481 197-481 1.4e-21 1.3e-17
VIDV02000175.1_55 Beta_helix 11.9 517-698 517-698 1.6e-05 0.16
VIDV02000175.1_55 Beta_helix 13.2 708-847 708-847 6.9e-06 0.068
VIGH01000006.1_83 DUF6519 43.8 1-180 1-180 2.9e-15 1.4e-11
VIGH01000006.1_83 DUF2510 10.1 337-355 337-355 0.00011 0.56
VIGH01000006.1_83 Beta_helix 12 632-717 632-717 3.1e-05 0.15
VKKY01000002.1_1412 DUF1722 11.5 646-735 646-735 9.2e-05 0.3
VKKY01000002.1_1412 CarbopepD_reg_2 47.1 769-846 769-846 5.8e-16 1.9e-12
VKKY01000002.1_1412 BiPBP_C 10.1 969-1034 969-1034 0.00022 0.72
VKLU01000003.1_380 DUF6519 114.2 1-175 1-175 1.3e-36 6.6e-33
VKLU01000003.1_380 DUF6519 95.5 189-490 189-490 6.4e-31 3.2e-27
VKLU01000003.1_380 NHL 16.4 1097-1125 1097-1125 1.5e-06 0.0076
VKLU01000003.1_380 Lactonase 37.7 1164-1358 1164-1358 3.1e-13 1.5e-09
VLNR01000011.1_101 Collar 14.6 210-233 210-233 1.4e-06 0.027
VLNR01000011.1_102 Collar 17 215-240 215-240 2.4e-07 0.0047
VSEZ01000002.1_299 DUF6519 54.5 1-176 1-176 1.2e-18 8.1e-15
VSEZ01000002.1_299 DUF6519 77.8 191-443 191-443 1.1e-25 7e-22
VSEZ01000002.1_299 Big_1 12.8 494-535 494-535 1.6e-05 0.1
VSTH01000098.1_3 DUF6519 89.8 1-204 1-204 1.7e-29 1.7e-25
VSTH01000098.1_3 DUF6519 124.5 226-462 226-462 5.2e-40 5.1e-36
VTFT01000002.1_359 DUF6519 64 1-182 1-182 1.7e-21 1.1e-17
VTFT01000002.1_359 DUF6519 81.6 201-470 201-470 7.8e-27 5.1e-23
VTFT01000002.1_359 Beta_helix 25.6 675-861 675-861 1.6e-09 1e-05
VTGV01000010.1_41 DUF6519 96.5 1-177 1-177 2.4e-31 1.5e-27
VTGV01000010.1_41 DUF6519 135.1 187-442 187-442 5e-43 3.3e-39
VTGV01000010.1_41 Beta_helix 14.3 850-992 850-992 4.6e-06 0.03
VTHG01000002.1_681 DUF6519 96.5 1-177 1-177 2.4e-31 1.5e-27
VTHG01000002.1_681 DUF6519 135.1 187-442 187-442 5e-43 3.3e-39
VTHG01000002.1_681 Beta_helix 14.3 850-992 850-992 4.6e-06 0.03
VTHH01000001.1_680 DUF6519 96.5 1-177 1-177 2.4e-31 1.5e-27
VTHH01000001.1_680 DUF6519 135.1 187-442 187-442 5e-43 3.3e-39
VTHH01000001.1_680 Beta_helix 14.3 850-992 850-992 4.6e-06 0.03
VTHI01000002.1_479 DUF6519 96.5 1-177 1-177 2.4e-31 1.5e-27
VTHI01000002.1_479 DUF6519 135.1 187-442 187-442 5e-43 3.3e-39
VTHI01000002.1_479 Beta_helix 14.3 850-992 850-992 4.6e-06 0.03
VTHK01000045.1_6 DUF6519 162.6 195-440 195-440 1.5e-51 1.5e-47
VTHK01000057.1_42 DUF6519 116.9 1-195 1-193 1.1e-37 1.1e-33
VTHK01000057.1_42 DUF6519 174.9 192-503 194-503 2.9e-55 2.8e-51
VTRU01000001.1_948 DUF723 10 148-203 148-203 0.00014 0.68
VTRU01000001.1_948 BNR 10.1 905-916 905-916 0.00016 0.8
VTRU01000001.1_948 Y_Y_Y 10.1 1114-1175 1114-1175 0.00013 0.64
VTRU01000001.1_949 PKD_4 16.6 757-839 757-839 1.4e-06 0.0067
VTWS01000007.1_95 PKD 15.1 759-824 759-824 1.8e-06 0.017
VTZS01000002.1_714 CarbopepD_reg_2 54.7 766-846 766-846 1.6e-18 8e-15
VTZU01000001.1_40 FATC 11.3 599-615 599-615 1.2e-05 0.24

VTZU01000031.1_55 Collar 18.5 252-281 252-281 1.7e-07 0.0016
VTZU01000031.1_56 Collar 15.6 210-233 210-233 6.8e-07 0.013
VUKD01000004.1_426 DUF6519 97.8 1-199 1-199 9.7e-32 6.3e-28
VUKD01000004.1_426 DUF6519 99.8 199-503 200-503 2.3e-32 1.5e-28
VUKD01000004.1_426 PASTA 43.3 894-957 894-957 4e-15 2.6e-11
VUKD01000004.1_426 PASTA 45.5 985-1047 985-1047 8.6e-16 5.6e-12
VVIN01000009.1_19 CarboxypepD_reg 25 984-1068 984-1068 1.9e-09 1.8e-05
VVYT01000004.1_157 GST_C_2 11.7 7-90 7-90 1.1e-05 0.22
VVYV01000019.1_25 GST_C_2 11.5 7-92 7-92 1.2e-05 0.24
VVYW01000001.1_222 GST_C_2 11.5 7-90 7-90 1.2e-05 0.24
VWRQ01000033.1_29 Bactofilin 10.5 599-684 599-684 0.00019 0.63
VWRQ01000033.1_29 Bactofilin 10.5 904-995 904-995 0.0002 0.64
VWRQ01000033.1_29 Bactofilin 11.2 1248-1345 1248-1345 0.00011 0.37
VWRQ01000033.1_29 Bactofilin 11.2 1552-1658 1552-1658 0.00012 0.39
VWRQ01000033.1_29 Peptidase_S74 32 1896-1949 1896-1949 3.8e-11 1.2e-07
VWRQ01000033.1_31 Phage_spike 12.1 230-270 230-270 2.4e-05 0.15
VWRQ01000033.1_31 Peptidase_S74 31.1 850-902 850-902 3.5e-11 2.3e-07
VWSF01000003.1_376 CarbopepD_reg_2 49.7 754-833 754-833 4.7e-17 3.1e-13
VWWP01000006.1_160 PKD_4 31 748-838 748-838 2.2e-11 2.2e-07

VWXF01000001.1_566 MCRS_N 11.3 21-80 21-80 6.6e-05 0.26
VWXF01000001.1_566 Av_adeno_fibre 11.3 81-124 81-124 6.5e-05 0.25
VWXF01000001.1_566 Av_adeno_fibre 10.9 199-246 199-246 8.9e-05 0.35
VXLC01000022.1_28 DUF6519 92 1-169 1-169 3.7e-30 3.6e-26
VXLC01000022.1_28 DUF6519 120.7 177-443 177-443 7.4e-39 7.3e-35
WHJG01000024.1_5 ivWA-helical_N 11.5 71-161 71-161 7.6e-06 0.15

WHZZ01000001.1_640 Collar 30.5 247-282 247-282 3e-11 3e-07
WHZZ01000001.1_728 Adeno_shaft 15.3 112-152 112-152 1.3e-06 0.013
WHZZ01000001.1_728 Collar 23.7 163-184 163-184 4e-09 3.9e-05
WHZZ01000001.1_729 Av_adeno_fibre 17.8 60-95 60-95 3.8e-07 0.0025
WHZZ01000001.1_729 Av_adeno_fibre 14.4 212-255 212-255 4.4e-06 0.029
WHZZ01000001.1_729 Collar 15 264-294 264-294 3.1e-06 0.02
WHZZ01000003.1_216 Av_adeno_fibre 10.5 67-103 67-103 0.00022 0.48
WHZZ01000003.1_216 Av_adeno_fibre 10.2 131-163 131-163 0.00025 0.55
WHZZ01000003.1_216 Av_adeno_fibre 15 301-344 301-344 8.5e-06 0.019
WHZZ01000003.1_236 Adeno_shaft 15.6 109-146 109-146 3.2e-06 0.01
WHZZ01000003.1_236 Adeno_shaft 15.1 177-221 177-221 4.5e-06 0.015
WHZZ01000003.1_236 Collar 23.4 232-263 232-263 1.4e-08 4.7e-05
WHZZ01000003.1_236 Ribosomal_L28e 10.9 269-323 269-323 0.00019 0.62
WJXB01000021.1_18 Peptidase_S74 30 857-909 857-909 7.7e-11 5.1e-07
WJXB01000021.1_20 Bactofilin 12.7 755-836 755-836 5.4e-05 0.13
WJXB01000021.1_20 Bactofilin 10 1009-1082 1009-1082 0.00037 0.91
WJXB01000021.1_20 Bactofilin 10.7 1390-1504 1390-1504 0.00022 0.55
WJXB01000021.1_20 Bactofilin 13 1541-1647 1541-1647 4.2e-05 0.1
WJXB01000021.1_20 Bactofilin 16.3 1691-1794 1691-1794 3.9e-06 0.0096
WJXB01000021.1_20 Peptidase_S74 39.3 1873-1926 1873-1926 2.6e-13 6.4e-10
WKLT01000004.1_12 ERp29_N 14.4 6-82 6-82 1.7e-06 0.034
WKLU01000004.1_281 ERp29_N 14.4 6-82 6-82 1.7e-06 0.034
WKLV01000017.1_12 ERp29_N 14.4 6-82 6-82 1.7e-06 0.034
WKLX01000003.1_12 ERp29_N 14.4 6-82 6-82 1.7e-06 0.034
WKLY01000003.1_281 ERp29_N 14.4 6-82 6-82 1.7e-06 0.034
WKMM01000007.1_161 ERp29_N 14.4 6-82 6-82 1.7e-06 0.034
WKMN01000080.1_6 ERp29_N 14.4 6-82 6-82 1.7e-06 0.034
WKMO01000003.1_14 ERp29_N 14.4 6-82 6-82 1.7e-06 0.034
WKMP01000004.1_272 ERp29_N 14.4 6-82 6-82 1.7e-06 0.034
WKMQ01000021.1_67 ERp29_N 14.4 6-82 6-82 1.7e-06 0.034
WKMR01000006.1_192 ERp29_N 14.4 6-82 6-82 1.7e-06 0.034
WKMT01000019.1_67 ERp29_N 14.4 6-82 6-82 1.7e-06 0.034
WKMU01000004.1_272 ERp29_N 14.4 6-82 6-82 1.7e-06 0.034
WKMV01000009.1_186 ERp29_N 14.4 6-82 6-82 1.7e-06 0.034
WKMW01000008.1_13 ERp29_N 14.4 6-82 6-82 1.7e-06 0.034
WKMX01000008.1_13 ERp29_N 14.4 6-82 6-82 1.7e-06 0.034
WKMY01000003.1_279 ERp29_N 14.4 6-82 6-82 1.7e-06 0.034
WPIN01000011.1_122 SprB 10.4 897-928 897-928 2.2e-05 0.43
WPIN01000011.1_122 SprB 16.4 1053-1080 1053-1080 2.9e-07 0.0057
WPZY01000004.1_74 DUF6519 22.7 1-123 1-123 3.5e-09 3.4e-05
WPZY01000004.1_74 DUF6519 26.7 147-226 147-222 2.1e-10 2.1e-06
WPZY01000004.1_74 DUF6519 83.9 219-464 223-464 1e-27 1e-23
WPZY01000004.1_74 Beta_helix 34.2 775-953 775-953 2.4e-12 2.3e-08
WTVH01000027.1_19 Collagen 19.8 577-612 577-612 2.7e-08 0.00053
WTVQ01000021.1_72 Cnn_1N 15 460-525 460-523 5.6e-05 0.023
WTVQ01000021.1_72 HIP1_clath_bdg 12 522-585 524-581 0.00056 0.23
WTVQ01000021.1_72 KELK 14.1 577-652 582-652 0.00012 0.05
WTVQ01000021.1_72 DUF5798 14.3 681-774 681-774 9e-05 0.037
WTVR01000045.1_3 Cnn_1N 20.2 459-523 459-523 1.4e-06 0.00053
WTVR01000045.1_3 CENP-F_leu_zip 18.2 527-626 527-626 5.7e-06 0.0021
WTVR01000045.1_3 Cep57_CLD_2 10.4 626-655 627-655 0.0016 0.56
WTVR01000045.1_3 Nuf2_DHR10-like 21 661-733 661-733 7.9e-07 0.00029
WUMO01000002.1_370 PKD_4 16.1 705-789 705-789 9.7e-07 0.0096
WXLE01000022.1_39 ERp29_N 14.4 6-82 6-82 1.7e-06 0.034
WXTX01000005.1_311 DUF6519 29.5 2-263 2-263 3.1e-11 3e-07
WXTX01000005.1_311 Beta_helix 11.7 447-667 447-667 1.9e-05 0.19
WXTX01000005.1_311 Beta_helix 28.3 703-930 703-930 1.5e-10 1.5e-06
WXYH01000391.1_15 PapA_C 11.2 66-160 66-160 1.6e-05 0.31

# Generated by cath-resolve-hits v0.16.10-0-g99edb28, one of the cath-tools (https://github.com/UCLOrengoGroup/cath-tools)
#FIELDS query-id match-id score boundaries resolved cond-evalue indp-evalue
2501024433 domain3495 242.2 94-266 94-266 2.3e-75 5.6e-75
2501024433 domain6326 47 376-477 376-474 1.8e-15 4.3e-15
2501024433 domain1717 25.8 474-496 475-496 6.8e-09 1.6e-08
2504155368 domain7360 108.5 97-345 97-345 1e-34 7.4e-34
2504155368 domain6326 302.6 391-717 391-717 1e-93 7.3e-93
2504609550 domain3910 46.5 1-95 1-95 9.6e-16 3.8e-15
2506469636 domain6689 323.1 4-349 4-349 1.8e-99 5.4e-99
2506469636 domain1384 44.9 392-506 392-506 7.6e-15 2.3e-14
2506718740 domain7360 254.7 103-423 103-423 4.1e-79 1.9e-78
2506718740 domain6326 37.7 430-527 430-527 6.4e-13 2.9e-12
2506725802 domain3910 90.3 2-129 2-127 2.9e-29 1.1e-28
2506725802 domain1879 63.1 125-218 128-218 1.4e-20 5.1e-20
2506725803 domain4207 71.8 22-76 22-76 1.6e-23 5.3e-23
2506725803 domain4272 52.8 113-199 113-199 1.9e-17 6.4e-17
2506735841 domain6689 224.7 2-320 2-320 1.5e-69 4.8e-69
2506735841 domain1384 142 372-532 372-532 9.7e-45 3.2e-44
2506735841 domain2078 50.1 678-760 678-760 1.8e-16 5.8e-16

2506739649 domain1140 27.9 1-45 1-45 7.8e-10 4e-09
2506739649 domain5646 140.5 105-216 105-216 8.2e-45 4.2e-44
2507114133 domain7360 292.1 111-372 111-372 9.6e-91 6.9e-90
2507114133 domain6326 78.8 393-477 393-477 1.2e-25 8.7e-25
2508595896 domain3910 74.2 21-136 21-136 2.8e-24 1e-23
2508595896 domain4272 57.7 164-300 164-300 5.6e-19 2e-18
2508595897 domain3910 84.2 5-117 5-117 2.2e-27 7.8e-27
2508595897 domain1879 37.2 133-234 133-234 1.7e-12 6e-12
2508603951 domain1257 39.2 9-82 9-82 2e-13 8.1e-13
2509048275 domain1140 35.1 1-84 1-84 1.8e-12 2.2e-11
2509384348 domain6689 349.9 4-335 4-335 1.3e-107 3.9e-107
2509384348 domain1384 134.1 379-544 379-544 2.9e-42 8.8e-42
2509384348 domain2078 60.4 697-808 697-808 1.3e-19 3.9e-19
2510237256 domain6495 26.2 1-67 1-67 2.1e-09 1.2e-08
2510237256 domain5646 123 114-234 114-234 2e-39 1.2e-38
2510323139 domain7360 255.1 103-423 103-423 3e-79 1.4e-78
2510323139 domain6326 38.5 430-527 430-527 3.6e-13 1.6e-12
2510415650 domain7360 248.2 103-423 103-423 3.7e-77 1.7e-76
2510415650 domain6326 37.7 430-527 430-527 6.4e-13 2.9e-12
2510921212 domain6495 27.3 1-121 1-117 9.8e-10 5.9e-09
2510921212 domain5646 105.3 113-233 118-233 6.3e-34 3.8e-33
2511090612 domain5375 170.9 1-164 1-164 9.3e-54 5.6e-53
2511090612 domain7360 167.7 243-464 243-464 1e-52 6.2e-52
2511090612 domain6326 57.7 470-566 470-566 4e-19 2.4e-18
2511129894 domain4207 66.9 8-62 8-62 5e-22 1.8e-21
2511129894 domain4272 134.6 117-310 117-310 1.8e-42 6.5e-42
2511129895 domain1954 56.3 20-108 20-104 9.8e-19 3.5e-18
2511129895 domain1879 48.4 100-211 105-211 5.5e-16 2e-15
2511231235 domain6689 267.9 5-329 5-329 1.1e-82 3.4e-82
2511231235 domain1384 153.3 373-539 373-539 3.2e-48 1.1e-47
2511231235 domain2078 51.2 593-673 593-673 8e-17 2.6e-16
2511249309 domain6495 29.5 2-73 2-73 2.7e-10 1.2e-09
2511249309 domain5646 123.9 110-206 110-206 1.3e-39 6e-39
2511630185 domain7360 268.7 131-383 131-383 2.2e-83 9.7e-83
2511630185 domain6326 83.2 389-480 389-480 9.3e-27 4.2e-26
2511630185 domain6326 48.3 579-751 579-751 3.7e-16 1.7e-15
2511730816 domain6495 32.3 2-87 2-87 3.1e-11 1.6e-10
2511730816 domain5646 144.2 105-222 105-222 5.8e-46 3e-45
2511750069 domain6017 86.6 8-84 8-84 4.4e-28 1.4e-27
2511750069 domain1879 29.9 91-150 91-150 3.4e-10 1.1e-09
2511750069 domain1220 110.8 389-498 389-498 2.9e-35 9.5e-35
2512637792 domain1954 104.7 10-95 10-93 1e-33 2.8e-33
2512637792 domain1879 42.6 91-172 94-172 4.5e-14 1.3e-13
2512637792 domain1220 132.5 407-530 407-530 6.1e-42 1.7e-41
2512828244 domain3495 150 88-249 88-249 1.7e-47 1.2e-46
2512828244 domain6326 36.5 352-450 352-450 9e-13 6.5e-12
2512829205 domain4207 70.4 6-60 6-60 4.6e-23 1.5e-22
2512829205 domain4272 132.4 114-297 114-297 9.5e-42 3.1e-41
2512829206 domain3910 81.2 3-120 3-115 2.3e-26 6.8e-26
2512829206 domain1879 71.7 111-207 116-207 3.5e-23 1.1e-22
2513005160 domain3910 90.3 2-129 2-127 2.9e-29 1.1e-28
2513005160 domain1879 63.1 125-218 128-218 1.4e-20 5.1e-20
2513005161 domain4207 71.8 22-76 22-76 1.6e-23 5.3e-23
2513005161 domain4272 52.8 113-199 113-199 1.9e-17 6.4e-17
2513233736 domain6689 388.5 4-349 4-349 3.1e-119 7.1e-119
2513233736 domain1384 131.1 431-560 431-560 3.2e-41 7.1e-41
2513571072 domain3910 67.5 2-110 2-110 2.9e-22 1.2e-21
2513571075 domain6017 69.4 4-79 4-79 7.8e-23 3.1e-22
2513684671 domain6495 25.2 1-72 1-72 4.3e-09 2.6e-08
2513684671 domain5646 107.2 113-233 113-233 1.6e-34 9.5e-34
2513783632 domain7360 316.9 133-403 133-403 3.7e-98 1.9e-97
2513783632 domain6326 61.8 418-500 418-500 2.5e-20 1.3e-19
2513845536 domain5646 107.4 113-233 113-233 1.3e-34 7.9e-34
2513912613 domain7360 158 102-355 102-355 9.9e-50 5.9e-49
2513912613 domain6326 56.5 385-467 385-467 9e-19 5.4e-18
2513912613 domain4377 35.1 548-599 548-599 3.1e-12 1.9e-11
2514025323 domain3910 72.5 2-96 2-96 1.3e-23 3.2e-23
2514025323 domain823 26.7 520-574 520-574 4.3e-09 1.1e-08
2514025324 domain3910 165.7 14-137 14-137 1.2e-52 4.8e-52
2514025325 domain3910 94.6 4-116 4-116 1.3e-30 4.7e-30
2514025325 domain1879 62.1 116-216 117-216 2.9e-20 1e-19
2514499133 domain7360 276.7 132-389 132-389 6.9e-86 3.5e-85
2514499133 domain6326 85.8 396-496 396-496 1.2e-27 6.4e-27
2514499133 domain4377 55.8 560-619 560-619 1.3e-18 6.6e-18
2515139996 domain7360 295.9 114-371 114-371 1.1e-91 4.8e-91
2515139996 domain6326 61.9 386-453 386-453 2.7e-20 1.2e-19
2515212357 domain1954 61.8 27-110 27-110 1.9e-20 7e-20
2515212357 domain1879 95.9 112-207 112-207 8.4e-31 3e-30
2515456882 domain7360 308.7 120-385 120-385 9.8e-96 5.9e-95
2515456882 domain6326 157.4 413-620 413-620 1.8e-49 1.1e-48
2515474278 domain6689 331.7 4-335 4-335 4.4e-102 1.3e-101
2515474278 domain1384 135 379-536 379-536 1.5e-42 4.5e-42
2515474278 domain2078 46.9 697-805 697-805 1.9e-15 5.6e-15
2515505713 domain3910 47.1 1-98 1-98 6e-16 2.4e-15
2515685775 domain3910 111 1-114 1-114 1.4e-35 4.1e-35
2515685775 domain1879 57.8 120-205 120-205 7.4e-19 2.2e-18
2515685776 domain3910 84.6 4-101 4-101 2e-27 5.9e-27
2515685776 domain1879 55.6 150-234 150-234 3.5e-18 1.1e-17
2515685778 domain3910 85.9 1-102 1-102 5.9e-28 2.4e-27
2515870402 domain1620 312.4 403-606 403-606 2.6e-97 2.4e-96
2515870402 domain1620 173 641-806 641-806 1.4e-54 1.2e-53
2515870402 domain1620 36.9 859-1019 859-1018 6.5e-13 5.9e-12
2515870402 domain1620 37.9 1018-1208 1019-1208 3.1e-13 2.8e-12
2515870402 domain1620 25.4 1398-1516 1398-1516 2.2e-09 2e-08
2515870402 domain1620 28.5 1569-1747 1569-1747 2.4e-10 2.2e-09
2515870402 domain1620 38.5 1930-2116 1930-2116 2e-13 1.8e-12
2515941023 domain1140 28.9 1-68 1-68 1.6e-10 2e-09
2515941023 domain5646 106 109-233 109-233 1.9e-34 2.2e-33
2515943378 domain3495 239.2 96-268 96-268 2.5e-74 4.9e-74
2515943378 domain6326 35.4 368-478 368-473 7.2e-12 1.4e-11
2515943378 domain3910 60.4 469-550 474-550 9.3e-20 1.9e-19
2516586577 domain1954 95.4 10-94 10-93 7.4e-31 2.2e-30
2516586577 domain1879 43.8 93-165 94-165 1.8e-14 5.3e-14
2516586577 domain1220 106.6 403-528 403-528 6.2e-34 1.9e-33
2516869857 domain3910 93.5 1-95 1-95 3.3e-30 1.1e-29
2516869857 domain1220 93.1 401-505 401-505 9e-30 2.9e-29
2516923261 domain3495 144.2 100-277 100-277 2.5e-45 7e-45
2516923261 domain6326 30.1 366-497 366-497 2.1e-10 5.8e-10
2516923261 domain3910 30 502-566 502-566 1.8e-10 5e-10
2516962011 domain6689 304.4 3-336 3-336 9.3e-94 2.8e-93
2516962011 domain1384 156.5 395-554 395-554 3.7e-49 1.1e-48
2516962011 domain2078 60.7 656-764 656-764 1e-19 3.1e-19
2517027655 domain6689 278 19-348 19-348 1e-85 2.9e-85
2517027655 domain1384 159 403-562 403-562 6.7e-50 1.9e-49
2517027655 domain2078 58.3 638-746 638-746 6.2e-19 1.7e-18
2517428325 domain6689 303.6 1-339 1-339 1.6e-93 4.7e-93
2517428325 domain1384 160.4 403-566 403-566 2.4e-50 7.3e-50
2517428325 domain2078 67.7 669-779 669-779 6.9e-22 2.1e-21
2517432364 domain7360 185.9 118-175,214-411 118-175,214-411 3e-58 1.8e-57
2517432364 domain6326 36.2 434-494 434-494 1.4e-12 8.1e-12
2517433185 domain6689 296.4 1-333 1-333 2.6e-91 7.7e-91
2517433185 domain1384 166.2 396-559 396-559 3.9e-52 1.2e-51
2517433185 domain2078 65.1 672-758 672-758 4.4e-21 1.3e-20
2517498196 domain5646 128.6 95-215 95-215 3.4e-41 2.1e-40
2517557028 domain3749 218.9 55-92,157-344 55-92,157-344 2.3e-68 1e-67
2517557028 domain6326 75.6 452-523 452-523 1.9e-24 8.5e-24
2517588404 domain6017 82.3 9-85 9-85 1e-26 3e-26
2517588404 domain1879 29.1 94-166 94-166 6.9e-10 2.1e-09
2517588404 domain1220 96.6 374-487 374-487 8.1e-31 2.4e-30
2517714956 domain1140 25.2 2-56 2-56 4.5e-09 2.7e-08
2517714956 domain5646 145.4 105-213 105-213 2.2e-46 1.3e-45
2518345422 domain1140 127.9 1-85 1-85 9.9e-41 2.5e-40
2518345422 domain1175 86.6 162-236 162-235 1.2e-27 3.2e-27
2518345422 domain1175 56.2 234-309 236-304 2.4e-18 6.1e-18
2518345422 domain1175 186.6 300-467 305-467 3.4e-58 8.9e-58
2518345441 domain1140 143.8 1-86 1-86 1.1e-45 2.7e-45
2518345441 domain1123 221.2 150-314 150-314 5.7e-69 1.4e-68
2518345489 domain1140 117 1-86 1-86 2.6e-37 6.3e-37
2518345489 domain1123 207.7 120-306 120-306 8.2e-65 2e-64
2518919527 domain3910 99.9 2-128 2-128 3.6e-32 1.1e-31
2518919527 domain1879 51.1 132-231 132-231 9.2e-17 2.8e-16
2518919528 domain3910 68.2 11-115 11-114 2.6e-22 7.2e-22
2518919528 domain4272 63.5 113-196 115-196 1.2e-20 3.4e-20
2518919528 domain1250 30.9 535-617 535-617 1.7e-10 4.6e-10
2518919529 domain3910 58.4 29-140 29-140 2.2e-19 7.9e-19
2518919529 domain3633 93 406-574 406-574 1e-29 3.7e-29
2519006535 domain3495 201.1 96-270 96-270 1e-62 2.4e-62
2519006535 domain6326 62.4 374-476 374-471 3.6e-20 8.6e-20
2519006535 domain1954 48.4 467-547 472-547 4.3e-16 1e-15
2519853022 domain1954 91.4 10-95 10-93 1.3e-29 4.2e-29
2519853022 domain1879 48.4 91-162 94-162 5.7e-16 1.9e-15
2519853022 domain1220 99.8 403-529 403-529 7.3e-32 2.4e-31
2520529483 domain1140 25.2 2-56 2-56 4.5e-09 2.7e-08
2520529483 domain5646 145.4 105-213 105-213 2.2e-46 1.3e-45
2520547817 domain6495 26.8 1-72 1-72 1.4e-09 8.3e-09
2520547817 domain5646 107.2 113-233 113-233 1.6e-34 9.5e-34
2520584005 domain1620 59.4 369-583 369-583 1.4e-19 7.4e-19
2520591938 domain1140 27.2 3-53 3-53 5.5e-10 6.6e-09
2520591938 domain5646 59.9 88-210 88-210 3.9e-20 4.7e-19
2520879093 domain6689 391.8 4-349 4-349 2.9e-120 6.9e-120
2520879093 domain1384 129 426-554 426-554 1.3e-40 3.1e-40
2521521293 domain3495 139.1 98-284 98-284 9.7e-44 2.7e-43
2521521293 domain6326 42.5 367-471 367-471 3.4e-14 9.5e-14
2521629160 domain7360 274.6 100-354 100-354 2.2e-85 1.6e-84
2521629160 domain6326 170.2 366-581 366-581 1.9e-53 1.4e-52
2521965189 domain3910 73.4 12-122 12-117 5.4e-24 1.8e-23
2521965189 domain4272 53.2 113-199 118-199 1.5e-17 4.9e-17
2521965190 domain3910 88.2 2-129 2-127 1.3e-28 4.7e-28
2521965190 domain1879 61.2 125-218 128-218 5.4e-20 1.9e-19
2521988235 domain6689 260.6 7-330 7-330 1.9e-80 5.6e-80
2521988235 domain1384 137.3 375-532 375-532 3.1e-43 9.4e-43
2521988235 domain2078 142.2 583-709 583-709 6.5e-45 1.9e-44
2521989154 domain7360 211 95-342 95-342 6.6e-66 3.9e-65
2521989154 domain6326 73 357-468 357-468 8.4e-24 5.1e-23
2521989154 domain4377 36.3 556-611 556-611 1.2e-12 7.5e-12
2522553061 domain6689 35.1 11-130 11-130 6.8e-12 2.2e-11
2522553061 domain6689 33 150-333 150-333 3.2e-11 1e-10
2522553061 domain1384 68.3 430-575 430-575 4.6e-22 1.5e-21
2522595553 domain3910 94.6 4-112 4-112 1.6e-30 4.9e-30
2522595553 domain1879 41.6 129-227 129-227 8.4e-14 2.5e-13
2522595554 domain3910 75.3 14-125 14-125 1.4e-24 4.6e-24
2522595554 domain4272 68.2 195-290 195-290 3.9e-22 1.3e-21
2522595555 domain4207 48.2 26-78 26-73 4.5e-16 1.2e-15
2522595555 domain183 27.9 69-140 74-140 1e-09 2.8e-09
2522595555 domain7017 257 1290-1446 1290-1446 4.7e-80 1.3e-79
2522716262 domain6689 284.2 2-330 2-330 1.1e-87 3.7e-87
2522716262 domain1384 153 389-553 389-553 4.2e-48 1.4e-47
2522716262 domain2078 58.1 638-731 638-731 6.3e-19 2e-18
2523269827 domain7360 152.2 99-372 99-372 5.9e-48 3.6e-47
2523269827 domain6326 54.6 384-479 384-479 3.4e-18 2e-17
2523269827 domain4377 36.3 552-603 552-603 1.3e-12 7.8e-12
2523280733 domain6689 288.6 1-333 1-333 5.8e-89 1.8e-88
2523280733 domain1384 196.9 390-565 390-565 1.4e-61 4.2e-61
2523280733 domain2078 60.3 665-751 665-751 1.4e-19 4.3e-19
2523454213 domain6495 25.7 5-92 5-92 2.9e-09 1.7e-08
2523454213 domain5646 142.4 105-213 105-213 1.9e-45 1.1e-44
2523455868 domain6689 279.5 1-333 1-333 3.8e-86 1e-85
2523455868 domain1384 188.1 390-565 390-565 7.6e-59 2.1e-58
2523455868 domain2078 58.3 662-751 662-751 6.2e-19 1.7e-18
2523500489 domain3910 83.7 2-110 2-110 3.1e-27 1.1e-26
2523500490 domain3910 85.2 9-135 9-135 1.1e-27 3.8e-27
2523671510 domain6689 430.2 6-334 6-334 5.8e-132 1.5e-131
2523671510 domain1384 167.6 381-544 381-544 1.7e-52 4.3e-52
2523671510 domain2078 61.4 694-814 694-814 7.3e-20 1.9e-19
2523759986 domain6689 287.6 1-333 1-333 1.2e-88 3.5e-88
2523759986 domain1384 181.7 390-565 390-565 6.8e-57 2e-56
2523759986 domain2078 68.9 665-751 665-751 3e-22 9.1e-22
2523962213 domain1954 95.2 10-95 10-94 9e-31 2.7e-30
2523962213 domain1879 50.5 93-176 95-176 1.4e-16 4.2e-16
2523962213 domain1220 109.4 403-530 403-530 8.2e-35 2.5e-34
2523973452 domain6495 28.6 1-75 1-75 5.8e-10 2.3e-09
2523973452 domain183 66.1 235-307 235-307 1.4e-21 5.7e-21
2523973453 domain183 73.4 155-265 155-265 9.8e-24 3.5e-23
2523977439 domain6689 400.3 4-348 4-348 6.1e-123 1.8e-122
2523977439 domain1384 132.1 434-561 434-561 1.2e-41 3.7e-41
2523990910 domain7360 277.7 111-384 111-384 2.4e-86 1.7e-85
2523990910 domain6326 177.5 421-753 421-753 1.2e-55 8.6e-55
2523995125 domain6689 288.1 1-334 1-334 9.1e-89 2.5e-88
2523995125 domain1384 184 390-565 390-565 1.4e-57 3.9e-57
2523995125 domain2078 62.8 662-750 662-750 2.5e-20 6.9e-20
2523995632 domain6495 28.4 6-103 6-103 3.7e-10 2.7e-09
2523995632 domain5646 147.3 104-212 104-212 4.7e-47 3.4e-46
2524340783 domain3910 79.7 1-121 1-118 6.2e-26 2e-25
2524340783 domain1879 64.1 115-207 119-207 7.2e-21 2.4e-20
2524340784 domain3910 70.7 3-130 3-127 3.4e-23 1.2e-22
2524340784 domain4272 62.4 125-315 128-315 2.2e-20 7.8e-20
2524476057 domain3910 72.1 2-94 2-94 1.7e-23 4.4e-23
2524476057 domain823 27.9 520-574 520-574 1.8e-09 4.7e-09
2524476058 domain3910 165.6 14-137 14-137 1.4e-52 5.1e-52
2524476059 domain3910 97.7 4-119 4-117 1.5e-31 5.3e-31
2524476059 domain1879 62.2 116-216 118-216 2.6e-20 9.3e-20
2524920609 domain3910 87.5 9-126 9-124 2.1e-28 7.5e-28
2524920609 domain4272 349.5 123-352 125-352 3.7e-108 1.3e-107
2524920610 domain3910 105.1 8-133 8-129 8.4e-34 2.8e-33
2524920610 domain1879 77.5 126-223 130-223 4.8e-25 1.6e-24
2524921508 domain6495 39.8 1-103 1-103 1.6e-13 8e-13
2524921508 domain5646 72.5 113-213 113-213 1.1e-23 5.8e-23
2525345932 domain3749 115.2 72-273 72-273 8.4e-37 6.1e-36
2525345932 domain6326 470.7 383-721 383-721 7.5e-145 5.4e-144
2525557828 domain3749 123.6 62-248 62-248 2.7e-39 1.6e-38
2525557828 domain6326 267.5 357-551 357-549 5.8e-83 3.5e-82
2525557828 domain6326 64.7 548-650 550-650 2.8e-21 1.7e-20
2525726769 domain5375 100.8 1-102 1-102 4.3e-32 2e-31
2525726769 domain7360 258.2 179-426 179-426 3.5e-80 1.6e-79
2525726769 domain6326 327.9 432-792 432-792 3.4e-101 1.5e-100
2526115859 domain6495 26.8 1-72 1-72 1.4e-09 8.3e-09
2526115859 domain5646 107.2 113-233 113-233 1.6e-34 9.5e-34
2526161563 domain1954 100.6 10-96 10-96 1.3e-32 5.4e-32
2526161564 domain1954 46.4 5-87 5-87 1.2e-15 4.5e-15
2526233368 domain3910 54.8 1-99 1-99 2.5e-18 9.9e-18
2529012406 domain3910 82.3 2-120 2-118 9.7e-27 3.2e-26
2529012406 domain1879 59.3 116-210 119-210 2.4e-19 7.8e-19
2529012407 domain4207 71 8-62 8-62 2.7e-23 9.8e-23
2529012407 domain4272 145.5 113-309 113-309 8.2e-46 3e-45
2529054975 domain3910 85.5 4-128 4-128 9.1e-28 3.3e-27
2529054975 domain1879 25.9 129-215 129-215 5.7e-09 2.1e-08
2529054976 domain3910 67.6 12-132 12-132 3.1e-22 1.1e-21
2529054976 domain4272 55.2 184-291 184-291 3.3e-18 1.2e-17
2529304319 domain1954 62.6 21-108 21-108 1.3e-20 4e-20
2529304319 domain1879 46.7 110-207 110-207 2.2e-15 6.7e-15
2529304319 domain1620 32.7 474-646 474-646 3.8e-11 1.1e-10
2529305320 domain5646 102 109-228 109-228 4.2e-33 3.8e-32
2531454926 domain1257 85.3 1-71 1-71 1.5e-27 3.4e-27
2531454926 domain1260 74.9 407-496 407-496 4.7e-24 1.1e-23
2531454926 domain6662 68.3 516-588 516-588 6.5e-22 1.5e-21
2531454926 domain1250 359.1 637-845 637-845 7.2e-111 1.6e-110
2532570853 domain3910 85.8 7-137 7-135 7e-28 2.5e-27
2532570853 domain1879 98.8 133-230 136-230 1.1e-31 3.8e-31
2532570854 domain3910 72.7 8-128 8-128 8e-24 2.9e-23
2532570854 domain4272 230.7 131-365 131-365 7.6e-72 2.7e-71
2532643472 domain7360 310 111-373 111-373 3.4e-96 2.5e-95
2532643472 domain6326 209.8 399-729 399-729 1.8e-65 1.3e-64
2532698218 domain3749 116.5 72-273 72-273 3.4e-37 2.4e-36
2532698218 domain6326 472.3 383-721 383-721 2.5e-145 1.8e-144
2532711877 domain6689 290 1-332 1-332 2e-89 6.4e-89
2532711877 domain1384 123.9 388-560 388-560 3.7e-39 1.2e-38
2532711877 domain2078 42 726-782 726-782 5.8e-14 1.9e-13
2532712855 domain6495 29 3-53 3-53 2.4e-10 1.7e-09
2532712855 domain5646 133.9 96-205 96-205 6.8e-43 4.9e-42
2532993762 domain6495 36.6 1-59 1-59 1.5e-12 7.7e-12
2532993762 domain5646 75.4 114-215 114-215 1.4e-24 7.1e-24
2533595937 domain1140 25.8 2-46 2-46 3.1e-09 1.8e-08
2533595937 domain5646 133.5 94-213 94-213 1.1e-42 6.5e-42
2533810426 domain7360 331.1 123-391 123-391 1.8e-102 9e-102
2533810426 domain6326 60.7 406-495 406-495 5.3e-20 2.7e-19
2533855908 domain7360 288.2 111-366 111-366 2e-89 1e-88
2533855908 domain6326 169.7 396-637 396-637 4e-53 2e-52
2535518109 domain7360 267.9 98-355 98-355 2.4e-83 1.7e-82
2535518109 domain6326 135.9 365-580 365-580 5.2e-43 3.7e-42
2535647662 domain1140 27.1 1-89 1-86 1.2e-09 7e-09
2535647662 domain5646 72.7 84-200 87-200 8e-24 4.8e-23
2536937024 domain5646 63.1 73-190 73-190 6.4e-21 4.6e-20
2536941974 domain6495 35.3 1-101 1-97 2.8e-12 2e-11
2536941974 domain5646 71.7 94-196 98-196 1.4e-23 9.8e-23
2536966736 domain6495 43.6 2-68 2-68 7.4e-15 5.3e-14
2536966736 domain5646 120.7 94-198 94-198 8.6e-39 6.2e-38
2536972282 domain6495 43.6 2-68 2-68 7.4e-15 5.3e-14
2536972282 domain5646 120.7 94-198 94-198 8.6e-39 6.2e-38
2537826075 domain6495 31.5 1-50 1-50 4e-11 2.9e-10
2537826075 domain5646 105.2 95-200 95-200 5.5e-34 4e-33
2539929148 domain1954 89.2 24-121 24-118 6e-29 2e-28
2539929148 domain1879 27.8 116-189 119-189 1.6e-09 5.1e-09
2539929149 domain3910 129.2 1-123 1-119 3.1e-41 9.2e-41
2539929149 domain1879 26.9 116-197 120-197 3.3e-09 9.8e-09
2539929149 domain7017 36 317-414 317-414 4.6e-12 1.4e-11
2539929150 domain3910 73.5 1-108 1-108 4.6e-24 1.7e-23
2540616105 domain6689 287.7 19-348 19-348 1.2e-88 3.3e-88
2540616105 domain1384 155.6 403-562 403-562 7.7e-49 2.1e-48
2540616105 domain2078 58.3 638-746 638-746 6.2e-19 1.7e-18
2541028984 domain5646 141.5 94-202 94-202 3e-45 2.2e-44
2541787607 domain1257 84.8 1-70 1-70 2.1e-27 4.7e-27
2541787607 domain1260 84 429-523 429-523 7.1e-27 1.6e-26
2541787607 domain6662 71.3 543-617 543-617 8.3e-23 1.9e-22
2541787607 domain1250 369.6 665-874 665-874 4.5e-114 1e-113
2543455435 domain6689 227 2-320 2-320 3.3e-70 9.9e-70
2543455435 domain1384 139.7 372-530 372-530 5.6e-44 1.7e-43
2543455435 domain2078 50 655-753 655-753 2.1e-16 6.2e-16
2545656667 domain5375 89.2 19-177 19-177 1.2e-28 7.1e-28
2547161183 domain3910 79.5 3-105 3-105 7e-26 2.3e-25
2547161184 domain3910 66.8 2-94 2-94 5.5e-22 2e-21
2547161185 domain1717 36.3 9-45 9-45 2e-12 9e-12
2547161186 domain6017 97.9 6-81 6-81 1.5e-31 4.2e-31
2547470277 domain7360 328.8 120-387 120-387 1.1e-101 4.4e-101
2547470277 domain6326 63.7 402-488 402-488 8.8e-21 3.5e-20
2549833019 domain1954 104.7 10-95 10-93 1e-33 2.8e-33
2549833019 domain1879 42.6 91-172 94-172 4.5e-14 1.3e-13
2549833019 domain1220 130.1 407-530 407-530 3.3e-41 9.2e-41
2551463388 domain7360 276.1 111-373 111-373 1e-85 5.2e-85
2551463388 domain6326 205.8 403-752 403-752 3.9e-64 2e-63
2551575355 domain7360 277.1 111-375 111-375 3.8e-86 2.7e-85
2551575355 domain6326 174.8 401-646 401-646 7.6e-55 5.5e-54
2551827925 domain3910 94.6 4-112 4-112 1.6e-30 4.9e-30
2551827925 domain1879 41.6 129-227 129-227 8.4e-14 2.5e-13
2551827926 domain3910 75.3 14-125 14-125 1.4e-24 4.6e-24
2551827926 domain4272 68.2 195-290 195-290 3.9e-22 1.3e-21
2551827927 domain4207 48.2 26-78 26-73 4.5e-16 1.2e-15
2551827927 domain183 27.9 69-140 74-140 1e-09 2.8e-09
2551827927 domain7017 257 1290-1446 1290-1446 4.7e-80 1.3e-79
2552836133 domain6495 34.6 1-60 1-60 6.3e-12 3.3e-11
2552836133 domain5646 155.9 103-220 103-220 1.4e-49 7.3e-49
2552840425 domain6495 34.6 1-60 1-60 6.3e-12 3.3e-11
2552840425 domain5646 155.9 103-220 103-220 1.4e-49 7.3e-49
2552849101 domain6495 36.2 1-60 1-60 1.7e-12 1e-11
2552849101 domain5646 152.9 103-220 103-220 9.9e-49 5.9e-48
2552853470 domain6495 34.6 1-60 1-60 6.3e-12 3.3e-11
2552853470 domain5646 155.9 103-220 103-220 1.4e-49 7.3e-49
2552857700 domain6495 36.2 1-60 1-60 1.7e-12 1e-11
2552857700 domain5646 152.9 103-220 103-220 9.9e-49 5.9e-48
2552862218 domain6495 36.2 1-60 1-60 1.7e-12 1e-11
2552862218 domain5646 152.9 103-220 103-220 9.9e-49 5.9e-48
2553191155 domain6495 37.5 40-170 40-170 2.2e-13 4e-12
2553532317 domain7360 275.4 111-374 111-374 1.4e-85 8.7e-85
2553532317 domain6326 174.8 401-646 401-646 9.6e-55 5.8e-54
2554756214 domain6495 33.8 1-59 1-59 9.5e-12 5.7e-11
2554756214 domain5646 151.4 103-220 103-220 3e-48 1.8e-47
2555172055 domain6495 32.3 2-86 2-86 3.2e-11 1.6e-10
2555172055 domain5646 145.9 105-222 105-222 1.7e-46 9e-46
2556957835 domain7360 272.9 111-376 111-376 1.2e-84 5.2e-84
2556957835 domain6326 175.3 405-647 405-647 8.5e-55 3.8e-54
2557153780 domain6495 156 17-175 17-175 4.1e-49 1.2e-48
2557153780 domain1123 177.2 206-347 206-347 1.5e-55 4.6e-55
2557154377 domain1140 150 1-86 1-86 1.1e-47 3.1e-47
2557154377 domain1123 203.6 152-334 152-334 1.3e-63 3.7e-63
2557461711 domain6689 269 2-334 2-334 6e-83 1.7e-82
2557461711 domain1384 144.8 383-542 383-542 1.6e-45 4.3e-45
2557461711 domain2078 44.3 643-738 643-738 1.3e-14 3.7e-14
2558013812 domain6689 239.1 7-335 7-335 6.2e-74 2e-73
2558013812 domain1384 156.8 382-544 382-544 2.8e-49 9.1e-49
2558013812 domain2078 151 590-716 590-716 1.1e-47 3.6e-47
2558229465 domain1257 85.3 1-71 1-71 1.5e-27 3.4e-27
2558229465 domain1260 74.9 407-496 407-496 4.7e-24 1.1e-23
2558229465 domain6662 68.3 516-588 516-588 6.5e-22 1.5e-21
2558229465 domain1250 359.9 637-845 637-845 3.9e-111 8.9e-111
2558991323 domain3910 82.3 1-105 1-105 9.6e-27 3.1e-26
2558991323 domain1220 135.9 385-497 385-497 4.7e-43 1.5e-42
2559169426 domain6495 34.6 1-64 1-64 5.3e-12 3.2e-11
2559169426 domain5646 154.5 103-220 103-220 3.3e-49 2e-48
2559178104 domain6495 34.6 1-59 1-59 5.5e-12 3.3e-11
2559178104 domain5646 153.8 103-220 103-220 5.4e-49 3.2e-48
2559182353 domain6495 33.8 1-58 1-58 1.1e-11 5.9e-11
2559182353 domain5646 156.4 103-220 103-220 9.4e-50 4.8e-49
2559186544 domain6495 33.8 1-58 1-58 9.8e-12 5.9e-11
2559186544 domain5646 157.4 103-220 103-220 4.2e-50 2.5e-49
2559190833 domain6495 33.9 1-59 1-59 8.8e-12 5.3e-11
2559190833 domain5646 156.5 103-220 103-220 7.9e-50 4.7e-49
2559195074 domain6495 33.8 1-58 1-58 1.1e-11 5.9e-11
2559195074 domain5646 153.7 103-220 103-220 6.6e-49 3.4e-48
2559196568 domain6495 33.9 1-55 1-55 8.8e-12 5.3e-11
2559196568 domain5646 154.2 103-220 103-220 4e-49 2.4e-48
2559200875 domain6495 35.2 1-58 1-58 3.4e-12 2.1e-11
2559200875 domain5646 155.4 103-220 103-220 1.6e-49 9.8e-49
2559214717 domain6495 36.1 1-79 1-79 1.9e-12 1.1e-11
2559214717 domain5646 150.6 102-219 102-219 5.2e-48 3.1e-47
2559219158 domain6495 34.6 1-61 1-61 5.4e-12 3.2e-11
2559219158 domain5646 153.9 103-220 103-220 4.8e-49 2.9e-48
2561705783 domain3910 89.9 4-130 4-125 4.1e-29 1.3e-28
2561705783 domain1879 69.4 121-218 126-218 1.6e-22 5.3e-22
2561705784 domain3910 75 15-120 15-118 1.8e-24 5.8e-24
2561705784 domain4272 33.2 116-196 119-196 1.9e-11 6.1e-11
2561705785 domain3910 60.6 6-117 6-117 4.4e-20 1.6e-19
2561705785 domain3633 255.5 402-590 402-590 1.5e-79 5.4e-79
2561705785 domain7017 119.1 1018-1166 1018-1166 1e-37 3.6e-37
2562246238 domain3910 93.1 2-101 2-96 4.6e-30 1.4e-29
2562246238 domain1879 29.7 92-148 97-148 4.4e-10 1.3e-09
2562246238 domain1220 104.1 387-496 387-496 3.7e-33 1.1e-32
2562667494 domain3910 86.8 1-104 1-104 4.1e-28 1.2e-27
2562667494 domain1220 150.2 386-499 386-499 1.9e-47 5.6e-47
2562824473 domain1954 39.5 24-95 24-95 1.8e-13 6.5e-13
2562824473 domain1250 40.2 449-562 449-562 1.9e-13 6.7e-13
2563377338 domain3910 111.3 1-102 1-102 1.2e-35 3.2e-35
2563377338 domain1220 74.3 378-478 378-478 6.8e-24 1.9e-23
2563614697 domain3910 99.2 3-128 3-128 6.7e-32 1.9e-31
2563614697 domain1879 50.9 130-225 130-225 1.1e-16 3.2e-16
2563614698 domain3910 66.1 11-117 11-115 1.2e-21 3.2e-21
2563614698 domain4272 61.9 113-195 116-195 3.8e-20 1e-19
2563614699 domain3910 57.8 30-140 30-140 3.7e-19 1.2e-18
2563614699 domain3633 96.5 407-575 407-575 9.8e-31 3.2e-30
2565678628 domain1140 29 1-64 1-64 2.5e-10 1.8e-09
2565678628 domain5646 73 85-196 85-196 5.6e-24 4e-23
2565688502 domain6017 82.3 9-85 9-85 1e-26 3e-26
2565688502 domain1879 29.1 94-166 94-166 6.9e-10 2.1e-09
2565688502 domain1220 96.6 374-487 374-487 8.1e-31 2.4e-30
2566038817 domain1140 149.7 1-86 1-86 1.5e-47 3.8e-47
2566038817 domain823 29.1 109-146 109-146 7.7e-10 2e-09
2566038817 domain1123 236.8 150-316 150-316 8.8e-74 2.3e-73
2566039182 domain1123 155.6 19-191 19-191 2.8e-49 2e-48
2566039612 domain1140 131.8 1-81 1-76 5.1e-42 1.5e-41
2566039612 domain6495 70 72-138 77-135 1.3e-22 3.9e-22
2566039612 domain1175 193.6 133-289 136-289 2.1e-60 6.4e-60
2566041438 domain1140 102.3 1-88 1-88 3.9e-33 2.3e-32
2566155115 domain1954 57.9 28-110 28-110 3.1e-19 1.1e-18
2566155115 domain1879 67 114-211 114-211 8.6e-22 3.1e-21
2568529981 domain7360 215.7 97-362 97-362 2.8e-67 1.4e-66
2568529981 domain6326 86.6 372-458 372-458 7.1e-28 3.7e-27
2568532268 domain5375 124.2 1-168 1-168 3.5e-39 1.3e-38
2568532268 domain6326 189.8 391-590 391-590 4.3e-59 1.6e-58
2568532268 domain6326 38.2 597-662 597-662 5.7e-13 2e-12
2571097464 domain1717 51.8 9-54 9-54 3.2e-17 1.3e-16
2571114985 domain3910 86.2 2-89 2-89 5.8e-28 1.9e-27
2571114985 domain1879 29.4 92-146 92-146 4.8e-10 1.6e-09
2571114985 domain1220 109.4 387-497 387-497 7.9e-35 2.6e-34
2574430888 domain3910 108.2 5-129 5-125 8e-35 2.9e-34
2574430888 domain1879 69.6 121-210 126-210 1.3e-22 4.8e-22
2574430889 domain3910 83.6 6-118 6-118 3.4e-27 1.2e-26
2574430889 domain4272 316.7 119-347 119-347 3.9e-98 1.4e-97
2574503284 domain1620 312.4 403-606 403-606 2.6e-97 2.4e-96
2574503284 domain1620 173 641-806 641-806 1.4e-54 1.2e-53
2574503284 domain1620 36.9 859-1019 859-1018 6.5e-13 5.9e-12
2574503284 domain1620 37.9 1018-1208 1019-1208 3.1e-13 2.8e-12
2574503284 domain1620 25.4 1398-1516 1398-1516 2.2e-09 2e-08
2574503284 domain1620 28.5 1569-1747 1569-1747 2.4e-10 2.2e-09
2574503284 domain1620 38.5 1930-2116 1930-2116 2e-13 1.8e-12
2576848028 domain3910 115.1 1-126 1-122 5.9e-37 2.1e-36
2576848028 domain1879 68.4 118-201 123-201 3.1e-22 1.1e-21
2576848029 domain3910 144 9-147 9-147 7.5e-46 2.4e-45
2576848030 domain3910 58.6 2-96 2-96 2.1e-19 7e-19
2577227571 domain3910 76.1 4-90 4-90 7.6e-25 2.5e-24
2577227571 domain4946 83.9 188-255 188-255 4.3e-27 1.4e-26
2577227572 domain3910 90.7 2-96 2-96 2.6e-29 7.8e-29
2577719001 domain1123 184.3 68-222 68-222 5.9e-58 3e-57
2578325450 domain7360 316.3 114-372 114-372 5.8e-98 3e-97
2578325450 domain6326 199.6 406-610 406-610 3.1e-62 1.6e-61
2578689347 domain6495 31.4 1-49 1-49 4.4e-11 3.2e-10
2578689347 domain5646 105.3 94-200 94-200 5e-34 3.6e-33
2581184174 domain7360 314.7 131-401 131-401 2.2e-97 9e-97
2581184174 domain6326 63.1 416-492 416-492 1.3e-20 5.1e-20
2583140662 domain3910 93.5 1-95 1-95 3.3e-30 1.1e-29
2583140662 domain1220 93.4 401-505 401-505 7.2e-30 2.4e-29
2583206276 domain3910 80.3 21-127 21-127 3.6e-26 1.3e-25
2583206276 domain4272 39.7 142-291 142-291 1.8e-13 6.4e-13
2583206277 domain3910 103 2-127 2-127 3.4e-33 1.2e-32
2583206277 domain1879 27.1 133-209 133-209 2.3e-09 8.2e-09
2583643140 domain3749 124.4 57-249 57-249 1.6e-39 9.4e-39
2583643140 domain6326 29.8 352-483 352-483 1.2e-10 7e-10
2583688880 domain6495 32.3 2-86 2-86 3.2e-11 1.6e-10
2583688880 domain5646 145.9 105-222 105-222 1.7e-46 9e-46
2585087745 domain7360 286.6 122-384 122-384 5.4e-89 3.2e-88
2585087745 domain6326 145.6 414-642 414-642 6.9e-46 4.2e-45
2585143246 domain6689 401.9 4-370 4-370 2.4e-123 6.1e-123
2585143246 domain1384 176.8 418-590 418-590 2.6e-55 6.6e-55
2585143247 domain6689 362.8 4-363 4-363 1.7e-111 4.6e-111
2585143247 domain1384 148.1 412-548 412-548 1.5e-46 4.2e-46
2585151750 domain5375 123.4 1-138 1-138 3.6e-39 2.2e-38
2585151750 domain7360 285.2 185-443 185-443 1.5e-88 9e-88
2585151750 domain6326 65.4 465-559 465-559 1.7e-21 1e-20
2585156697 domain6689 267.9 5-329 5-329 1.1e-82 3.4e-82
2585156697 domain1384 153.3 373-539 373-539 3.2e-48 1.1e-47
2585156697 domain2078 51.2 593-673 593-673 8e-17 2.6e-16
2585161000 domain6689 267.9 5-329 5-329 1.1e-82 3.4e-82
2585161000 domain1384 153.3 373-539 373-539 3.2e-48 1.1e-47
2585161000 domain2078 51.2 593-673 593-673 8e-17 2.6e-16
2585195367 domain5375 123.4 1-138 1-138 3.6e-39 2.2e-38
2585195367 domain7360 285.2 185-443 185-443 1.5e-88 9e-88
2585195367 domain6326 65.4 465-559 465-559 1.7e-21 1e-20
2585247740 domain7360 277.4 100-359 100-359 2.9e-86 2.1e-85
2585247740 domain6326 167.1 369-605 369-605 1.8e-52 1.3e-51
2585404241 domain3910 105.6 1-123 1-119 6e-34 1.9e-33
2585404241 domain1879 53.5 115-186 120-186 1.6e-17 5.1e-17
2585404242 domain3910 139.1 3-127 3-127 2.4e-44 8e-44
2585404242 domain4272 29.1 398-486 398-486 3.4e-10 1.1e-09
2585404243 domain3910 79.9 1-107 1-107 5.4e-26 1.8e-25
2585425204 domain6689 259.7 4-329 4-329 3.6e-80 1.1e-79
2585425204 domain1384 155.6 373-537 373-537 7.3e-49 2.2e-48
2585425204 domain2078 52.3 590-682 590-682 4.1e-17 1.2e-16
2585743351 domain7360 247.9 105-422 105-422 4.7e-77 2.1e-76
2585743351 domain6326 45.4 429-528 429-528 2.8e-15 1.3e-14
2585813287 domain7360 253.4 104-421 104-421 9.1e-79 4.7e-78
2585813287 domain6326 47.2 428-515 428-515 7.1e-16 3.7e-15
2585823173 domain3910 105.6 1-123 1-119 5.9e-34 1.9e-33
2585823173 domain1879 52.9 115-186 120-186 2.4e-17 7.7e-17
2585823174 domain3910 139.1 3-127 3-127 2.4e-44 8e-44
2585823174 domain4272 29.8 400-486 400-486 2.1e-10 7e-10
2585823175 domain3910 79.9 1-107 1-107 5.4e-26 1.8e-25
2586763750 domain6495 30.5 2-76 2-76 1.3e-10 6e-10
2586763750 domain183 69.5 174-329 174-329 1.2e-22 5.3e-22
2586765758 domain6689 400.2 4-348 4-348 6.4e-123 1.9e-122
2586765758 domain1384 127.2 434-559 434-559 3.8e-40 1.1e-39
2586919999 domain6689 391.4 4-369 4-369 3.7e-120 9.4e-120
2586919999 domain1384 168.5 417-577 417-577 9e-53 2.3e-52
2586920000 domain6689 351.2 4-368 4-368 6.4e-108 1.6e-107
2586920000 domain1384 145.4 418-548 418-548 1.1e-45 2.9e-45
2587727541 domain3910 81.6 23-141 23-141 1.4e-26 5.1e-26
2587727541 domain1879 33.1 147-244 147-244 3.1e-11 1.1e-10
2587727542 domain4207 67.7 24-78 24-78 2.8e-22 1e-21
2587727542 domain4272 44 187-287 187-287 8.7e-15 3.1e-14
2587729558 domain6495 26.1 2-52 2-52 2.6e-09 1.3e-08
2587729558 domain5646 139.2 100-220 100-220 2.1e-44 1.1e-43
2587734033 domain3910 86.2 5-121 5-121 5.4e-28 2e-27
2587734034 domain3910 76.5 15-129 15-129 5.4e-25 2e-24
2587734034 domain4272 67.4 155-289 155-289 6.4e-22 2.3e-21
2587734249 domain6495 26.1 2-52 2-52 2.2e-09 1.3e-08
2587734249 domain5646 139.5 100-220 100-220 1.4e-44 8.7e-44
2588049052 domain6495 227.2 16-165 16-165 4.9e-71 1.4e-70
2588049052 domain1175 148.4 214-313 214-313 1.5e-46 4.1e-46
2588049139 domain1140 146.1 1-86 1-86 2.1e-46 5.3e-46
2588049139 domain1123 232.9 135-302 135-302 1.4e-72 3.6e-72
2588052058 domain1140 130.6 1-87 1-87 1.5e-41 3.5e-41
2588052058 domain1175 124.5 158-257 158-257 3.3e-39 8e-39
2588052058 domain183 152 273-427 273-427 1.3e-47 3.2e-47
2588100597 domain6689 281.2 6-326 6-326 9.4e-87 3.1e-86
2588100597 domain1384 135.8 370-532 370-532 8.2e-43 2.7e-42
2588100597 domain2078 95.2 576-700 576-700 2e-30 6.5e-30
2588215180 domain6689 406.5 4-370 4-370 9.2e-125 2.4e-124
2588215180 domain1384 171.9 418-586 418-586 8.3e-54 2.1e-53
2588215181 domain6689 359.4 4-363 4-363 1.7e-110 5e-110
2588215181 domain1384 137.3 412-547 412-547 3.1e-43 9.3e-43
2588218349 domain6689 409.7 4-368 4-368 9.6e-126 2.5e-125
2588218349 domain1384 173.7 416-585 416-585 2.3e-54 5.9e-54
2588218350 domain6689 361 4-363 4-363 5.4e-111 1.6e-110
2588218350 domain1384 144 412-557 412-557 2.7e-45 8.1e-45
2588222333 domain6689 355.2 4-363 4-363 3.3e-109 1e-108
2588222333 domain1384 143.4 412-547 412-547 4.1e-45 1.2e-44
2588222334 domain6689 403.5 4-370 4-370 7.1e-124 2e-123
2588222334 domain1384 173.3 418-578 418-578 2.8e-54 7.8e-54
2588293005 domain3749 127.9 61-251 61-251 1.3e-40 7.6e-40
2588293005 domain6326 396.1 366-706 366-706 4.6e-122 2.7e-121
2588293644 domain6495 26.1 2-52 2-52 2.6e-09 1.3e-08
2588293644 domain5646 141.1 100-220 100-220 5.6e-45 2.9e-44
2589965790 domain6495 43.6 2-68 2-68 7.4e-15 5.3e-14
2589965790 domain5646 120.7 94-198 94-198 8.6e-39 6.2e-38
2595404928 domain1140 26.5 2-48 2-48 1.5e-09 1.1e-08
2595404928 domain5646 58.1 73-196 73-196 2.3e-19 1.6e-18
2595622298 domain6689 285.3 1-332 1-332 6.6e-88 1.8e-87
2595622298 domain1384 165.8 389-566 389-566 5.7e-52 1.6e-51
2595622298 domain2078 61.6 661-750 661-750 6.1e-20 1.7e-19
2595647931 domain6689 281.1 1-332 1-332 1.3e-86 3.3e-86
2595647931 domain1384 169.4 389-566 389-566 4.6e-53 1.2e-52
2595647931 domain2078 61.7 661-750 661-750 5.9e-20 1.5e-19
2596377591 domain3910 73.5 2-103 2-103 4.4e-24 1.6e-23
2596377591 domain1220 147 385-498 385-498 1.5e-46 5.3e-46
2596753590 domain3910 81 1-110 1-110 2.1e-26 7.6e-26
2596753591 domain3910 123.8 1-121 1-119 1.4e-39 4.3e-39
2596753591 domain1879 30 118-211 120-211 3.4e-10 1e-09
2596753591 domain7017 37.5 318-443 318-443 1.5e-12 4.6e-12
2596753592 domain3910 70.3 2-87 2-87 4.6e-23 1.7e-22
2596753592 domain1879 28.7 160-249 160-249 7.2e-10 2.6e-09
2596951718 domain7360 258 91-346 91-346 3.4e-80 1.7e-79
2596951718 domain6326 71.7 361-437 361-437 2.5e-23 1.3e-22
2598005697 domain6495 33.8 1-51 1-51 7.9e-12 5.7e-11
2598005697 domain1260 26 175-230 175-230 2.1e-09 1.5e-08
2598654593 domain6495 185.5 17-165 17-164 2.7e-58 9.7e-58
2598654593 domain1123 169.9 163-322 165-322 2.3e-53 8.2e-53
2599062551 domain6689 274.5 1-338 1-338 1.1e-84 3.5e-84
2599062551 domain1384 143.8 395-559 395-559 2.7e-45 9e-45
2599062551 domain2078 66.7 674-766 674-766 1.3e-21 4.4e-21
2599069281 domain1123 176.6 67-221 67-221 1.2e-55 7.4e-55
2599069323 domain1140 131.4 1-87 1-86 9e-42 2e-41
2599069323 domain1123 45.2 86-162 87-162 8e-15 1.8e-14
2599069323 domain1175 130.7 181-288 181-288 4.7e-41 1.1e-40
2599069323 domain183 152.9 307-451 307-451 7.5e-48 1.7e-47
2599072171 domain1175 346.3 57-310 57-310 6.2e-107 1.6e-106
2599132896 domain3749 260.7 55-278 55-278 2.7e-81 1.6e-80
2599132896 domain6326 54.7 384-446 384-446 3.1e-18 1.8e-17
2599200125 domain6495 33.8 1-58 1-58 1.1e-11 5.9e-11
2599200125 domain5646 156.4 103-220 103-220 9.4e-50 4.8e-49
2599308103 domain7360 294.9 119-380 119-380 1.9e-91 9.7e-91
2599308103 domain6326 57.6 395-460 395-460 5e-19 2.6e-18
2599716497 domain6689 293.9 1-333 1-333 1.3e-90 4.2e-90
2599716497 domain1384 184.9 388-563 388-563 6.2e-58 2e-57
2599716497 domain2078 54.6 662-749 662-749 7.5e-18 2.5e-17
2599763718 domain6495 85.4 1-146 1-146 9.6e-28 6.9e-27
2599763719 domain6495 56.5 2-135 2-135 1.1e-18 5.9e-18
2599823499 domain3910 82.6 8-128 8-125 7.5e-27 2.5e-26
2599823499 domain4272 338.5 123-352 126-352 9.5e-105 3.1e-104
2599823499 domain4558 32.3 875-965 875-965 5.2e-11 1.7e-10
2599823500 domain3910 101.9 6-130 6-127 8.5e-33 2.6e-32
2599823500 domain1879 77.9 125-219 128-219 4.1e-25 1.2e-24
2599824726 domain6495 33 1-44 1-44 1.9e-11 9.8e-11
2599824726 domain5646 134.3 108-228 108-228 6.8e-43 3.5e-42
2599830161 domain7360 268.1 114-378 114-378 2.8e-83 1.4e-82
2599830161 domain6326 204 408-756 408-756 1.4e-63 7.2e-63
2599844965 domain6495 33.1 2-64 2-64 1.3e-11 9.4e-11
2599905176 domain7360 275 133-376 133-376 1.9e-85 1.2e-84
2599905176 domain6326 92.8 396-497 396-497 8.2e-30 4.9e-29
2599905176 domain6326 55.5 550-845 550-845 1.8e-18 1.1e-17
2600362838 domain6495 91.5 5-152 5-152 1.3e-29 9.4e-29
2600362838 domain1123 128.7 195-360 195-360 5.4e-41 3.9e-40
2600801348 domain7360 317.1 111-370 111-370 2.2e-98 1.6e-97
2600801348 domain6326 204 399-724 399-724 9.9e-64 7.1e-63
2600893143 domain1140 33.6 1-66 1-66 1.3e-11 6.6e-11
2600893143 domain5646 71.1 115-214 115-214 3e-23 1.5e-22
2600893753 domain6495 35.6 1-97 1-97 2.6e-12 1.6e-11
2600893753 domain5646 72 103-214 103-214 1.4e-23 8.3e-23
2603721928 domain1954 98.5 10-95 10-94 8.4e-32 2.5e-31
2603721928 domain1879 49.5 93-156 95-156 2.8e-16 8.5e-16
2603721928 domain1220 112.3 404-529 404-529 1.1e-35 3.2e-35
2603777416 domain7360 321.8 134-404 134-404 1.5e-99 6e-99
2603777416 domain6326 66.1 419-510 419-510 1.6e-21 6.2e-21
2606079742 domain6689 246.9 10-337 10-337 2.4e-76 8.6e-76
2606079742 domain1384 152.6 380-542 380-542 5e-48 1.8e-47
2606079742 domain2078 164.8 594-720 594-720 5.4e-52 1.9e-51
2606207033 domain6495 51 17-128 17-128 5.4e-17 2.8e-16
2606207033 domain6495 40.8 169-270 169-270 7.7e-14 4e-13
2606207034 domain6495 60.3 12-119 12-119 3.2e-20 3.8e-19
2606519440 domain6689 397.6 4-348 4-348 4e-122 1.2e-121
2606519440 domain1384 128.6 434-561 434-561 1.5e-40 4.4e-40


2606537719 domain6689 433.1 7-335 7-335 7.7e-133 2e-132
2606537719 domain1384 172 382-544 382-544 7.3e-54 1.9e-53
2606537719 domain2078 58.3 704-821 704-821 6.6e-19 1.7e-18
2606547948 domain6689 369.1 4-338 4-338 1.8e-113 5.9e-113
2606547948 domain1384 127.5 649-769 649-769 2.8e-40 9e-40
2606547953 domain6689 340.4 4-340 4-340 1e-104 3.1e-104
2606547953 domain1384 119.1 408-536 408-536 1.2e-37 3.6e-37
2606551834 domain7360 316.4 122-386 122-386 4.5e-98 2.7e-97
2606551834 domain6326 63.7 402-484 402-484 5.7e-21 3.4e-20
2608394713 domain3910 90.3 2-99 2-96 3.5e-29 1e-28
2608394713 domain1879 25.6 93-149 97-149 8.2e-09 2.5e-08
2608394713 domain1220 108.8 387-496 387-496 1.2e-34 3.7e-34
2608478663 domain3910 82.1 1-103 1-103 1.1e-26 3.5e-26
2608478663 domain1220 88.1 387-488 387-488 3.2e-28 1e-27
2608672448 domain6689 377.5 4-340 4-340 6.8e-116 1.5e-115
2608672448 domain1384 135.3 386-513 386-513 1.7e-42 3.7e-42
2611551848 domain1123 197.3 67-225 67-225 7.7e-62 3.1e-61
2612170261 domain3910 88 1-107 1-107 1.6e-28 5.3e-28
2612170261 domain1879 46.4 127-198 127-198 2.4e-15 7.9e-15
2612170262 domain3910 98.2 2-116 2-111 1.1e-31 3.7e-31
2612170262 domain1879 51.3 107-172 112-172 7.2e-17 2.4e-16
2612170264 domain1954 84.7 11-97 11-97 1.3e-27 5.1e-27
2612170265 domain3910 65.2 2-112 2-112 1.5e-21 6e-21
2616620846 domain7360 252.2 100-346 100-346 2e-78 1.1e-77
2616620846 domain6326 174.2 368-575 368-575 1.7e-54 8.6e-54
2616623570 domain7360 192.1 95-334 95-334 4.6e-60 2.4e-59
2616623570 domain6326 95.1 352-423,455-629 352-423,455-629 1.9e-30 9.6e-30
2616666197 domain6495 32.8 1-57 1-57 1.9e-11 1.1e-10
2616666197 domain5646 141.6 93-201 93-201 3.2e-45 1.9e-44
2616679157 domain3910 83.7 2-119 2-119 3.1e-27 1.1e-26
2616679157 domain4272 325.9 122-354 122-354 6.2e-101 2.2e-100
2616679158 domain3910 110.4 8-134 8-130 1.8e-35 6.4e-35
2616679158 domain1879 71.7 127-225 131-225 3e-23 1.1e-22
2617660464 domain6689 292.6 1-332 1-332 3.4e-90 1.1e-89
2617660464 domain1384 191.5 390-565 390-565 5.9e-60 1.9e-59
2617660464 domain2078 61.4 665-751 665-751 5.7e-20 1.9e-19
2617713374 domain3495 136.7 99-275 99-275 6.2e-43 1.5e-42
2617713374 domain6326 38.1 364-480 364-480 9.1e-13 2.2e-12
2617713374 domain3910 28.5 492-579 492-579 5.8e-10 1.4e-09
2618422524 domain3910 76.5 4-90 4-90 5.7e-25 1.9e-24
2618422524 domain4946 83.3 188-255 188-255 6.2e-27 2e-26
2618422525 domain3910 90.7 2-96 2-96 2.4e-29 7.8e-29
2619110682 domain6689 344.8 10-375 10-375 4.7e-106 1.4e-105
2619110682 domain1384 140.8 424-561 424-561 2.5e-44 7.6e-44
2619110683 domain6689 402.5 4-367 4-367 1.4e-123 3.9e-123
2619110683 domain1384 173.4 415-574 415-574 2.5e-54 7e-54
2619110683 domain1620 33.8 699-847 699-847 1.9e-11 5.2e-11
2619118121 domain7360 297.8 130-382 130-382 1.7e-92 1.2e-91
2619118121 domain6326 174.9 412-631 412-631 7.1e-55 5.1e-54
2619854443 domain7360 251.5 120-386 120-386 2.8e-78 1.7e-77
2619854443 domain6326 61.2 411-478 411-478 3.3e-20 2e-19
2620014205 domain7360 205.3 112-370 112-370 3e-64 2.2e-63
2620014205 domain6326 73 377-452 377-452 6.9e-24 5e-23
2620102282 domain7360 256.2 100-353 100-353 8.9e-80 6.4e-79
2620102282 domain6326 169.9 365-573 365-573 2.3e-53 1.7e-52
2620452320 domain3910 94.1 4-112 4-112 2.1e-30 6.8e-30
2620452320 domain1879 41.5 129-193 129-193 8.3e-14 2.7e-13
2620452321 domain3910 75.3 14-125 14-125 1.4e-24 4.6e-24
2620452321 domain4272 64 195-290 195-290 7.5e-21 2.5e-20
2620452322 domain4207 48.2 26-78 26-74 4.1e-16 1.2e-15
2620452322 domain183 29.8 70-140 75-140 2.4e-10 7.2e-10
2620452322 domain7017 257 1289-1445 1289-1445 4.3e-80 1.3e-79
2620650889 domain7360 215.7 97-362 97-362 2.8e-67 1.4e-66
2620650889 domain6326 86.6 372-458 372-458 7.1e-28 3.7e-27
2620676987 domain3495 187 89-262 89-262 8.8e-59 5.3e-58
2620676987 domain6326 59.1 352-462 352-462 1.4e-19 8.4e-19
2620676987 domain6326 38.1 588-739 588-739 3.4e-13 2.1e-12
2621280128 domain1140 30.8 1-66 1-66 9.4e-11 4.8e-10
2621280128 domain5646 73.3 113-213 113-213 6.2e-24 3.2e-23
2621292402 domain6495 39.8 1-103 1-103 1.6e-13 8e-13
2621292402 domain5646 72.5 113-213 113-213 1.1e-23 5.8e-23
2622721183 domain6495 28.6 1-82 1-82 4.4e-10 2.2e-09
2622721183 domain5646 133.5 98-218 98-218 1.2e-42 6.4e-42
2622847724 domain7360 235.3 108-369 108-369 2.5e-73 1.5e-72
2622847724 domain6326 66.5 370-497 370-497 8.1e-22 4.8e-21
2622847724 domain6326 39.9 538-754 538-754 1e-13 6e-13
2623158461 domain6689 253.6 4-315 4-315 2.4e-78 7.7e-78
2623158461 domain1384 128.3 476-629 476-629 1.6e-40 5.3e-40
2623158461 domain2078 77.1 904-1015 904-1015 7.9e-25 2.6e-24
2623170773 domain6689 332.6 4-340 4-340 2.3e-102 7e-102
2623170773 domain1384 111 409-536 409-536 3.7e-35 1.1e-34
2623170778 domain6689 385.5 4-338 4-338 1.8e-118 6e-118
2623170778 domain1384 127.8 647-762 647-760 2.3e-40 7.6e-40
2623170778 domain2078 30.6 758-802 761-802 2e-10 6.6e-10
2623233994 domain6689 276.6 1-338 1-338 2.6e-85 7.9e-85
2623233994 domain1384 110.7 393-579 393-579 4.5e-35 1.4e-34
2623233994 domain2078 42.8 729-786 729-786 3.6e-14 1.1e-13
2623254488 domain6689 318.3 5-347 5-347 5.4e-98 1.6e-97
2623254488 domain1384 152.5 395-553 395-553 6.4e-48 1.9e-47
2623254488 domain2078 59.4 715-831 715-831 2.6e-19 7.7e-19
2623396924 domain6495 27.5 1-69 1-69 1.2e-09 4.8e-09
2623396924 domain183 64.8 177-307 177-307 3.7e-21 1.5e-20
2623396925 domain183 73.8 139-264 139-264 7.2e-24 2.6e-23
2623445030 domain7360 264.4 99-354 99-354 5.5e-82 2e-81
2623445030 domain6326 70 358-454 358-454 1.2e-22 4.2e-22
2623445030 domain6326 78.3 550-722 550-722 3.6e-25 1.3e-24
2623445030 domain6662 26.6 1114-1143 1114-1143 2.1e-09 7.7e-09
2623507633 domain7360 262.3 97-355 97-355 2.2e-81 8.8e-81
2623507633 domain6326 68.1 358-454 358-454 4e-22 1.6e-21
2623507633 domain6326 75.6 542-733 542-733 2.1e-24 8.3e-24
2623608113 domain3910 42.8 23-100 23-100 1.7e-14 5.5e-14
2624311300 domain6495 31.2 2-57 2-57 5e-11 3.6e-10
2624311300 domain5646 132.9 103-237 103-237 1.4e-42 9.9e-42
2624854493 domain3910 85.3 9-134 9-134 1.1e-27 3.6e-27
2624854494 domain3910 84.7 2-110 2-110 1.6e-27 5.7e-27
2624873998 domain6017 78.3 6-85 6-85 1.9e-25 5.6e-25
2624873999 domain3910 67.3 3-84 3-84 4.1e-22 1.4e-21
2624873999 domain4946 68.9 175-240 175-240 1.9e-22 6.4e-22
2624888571 domain7360 261.8 111-355 111-355 3.3e-81 1.2e-80
2624888571 domain6326 66.7 358-503 358-503 1.2e-21 4.3e-21
2624888571 domain6326 78.2 549-722 549-722 3.7e-25 1.3e-24
2624888571 domain6662 27.8 1114-1143 1114-1143 9.7e-10 3.5e-09
2624952605 domain7360 262.1 99-355 99-355 3.1e-81 1e-80
2624952605 domain6326 69.1 358-450 358-450 2.5e-22 8.1e-22
2624952605 domain6326 79.8 550-739 550-739 1.3e-25 4.4e-25
2625190936 domain7360 237.9 108-369 108-369 4.1e-74 2.5e-73
2625190936 domain6326 64.9 370-498 370-498 2.6e-21 1.5e-20
2625190936 domain6326 42 539-751 539-751 2.3e-14 1.4e-13
2628586697 domain6689 275.5 12-335 12-335 6e-85 1.7e-84
2628586697 domain1384 133.5 382-541 382-541 4.7e-42 1.3e-41
2628586697 domain2078 55.5 733-826 733-826 4.7e-18 1.3e-17
2628627010 domain6689 376.6 4-340 4-340 1.3e-115 3e-115
2628627010 domain1384 137.3 386-513 386-513 3.9e-43 8.7e-43
2635174656 domain6689 280.6 1-332 1-332 1.7e-86 4.8e-86
2635174656 domain1384 163.6 389-566 389-566 2.7e-51 7.5e-51
2635174656 domain2078 63.1 661-750 661-750 2.1e-20 5.8e-20
2635178108 domain5646 141.4 104-212 104-212 3.1e-45 2.2e-44
2635301515 domain3495 179.3 89-262 89-262 2e-56 1.2e-55
2635301515 domain6326 65.1 352-464 352-464 2.2e-21 1.3e-20
2635301515 domain6326 36 584-734 584-734 1.5e-12 9.3e-12
2635421359 domain7360 318.9 130-399 130-399 9.9e-99 4.5e-98
2635421359 domain6326 66.2 414-491 414-491 1.3e-21 6e-21
2635426539 domain7360 323 121-388 121-388 5.9e-100 2.6e-99
2635426539 domain6326 63.7 403-479 403-479 7.6e-21 3.4e-20
2635567516 domain6017 83.1 6-81 6-81 5.3e-27 1.7e-26
2635567517 domain6017 75.2 3-79 3-79 1.2e-24 5e-24
2635567518 domain3910 94.9 18-143 18-143 1.1e-30 3.8e-30
2635567518 domain1879 29.9 164-236 164-236 3.1e-10 1.1e-09
2635567519 domain3910 108.2 1-113 1-113 9.8e-35 2.9e-34
2636399929 domain6689 421.5 6-334 6-334 2.7e-129 6.4e-129
2636399929 domain1384 172 381-544 381-544 8.1e-54 1.9e-53
2636399929 domain2078 59.3 694-812 694-812 3.6e-19 8.6e-19
2636611529 domain6495 33.5 1-48 1-48 1.1e-11 6.8e-11
2636611529 domain1620 28.6 53-261 53-261 3.2e-10 1.9e-09
2636611529 domain1260 38.8 642-706 642-706 2.9e-13 1.7e-12
2636611529 domain1620 85.7 714-906 714-906 1.1e-27 6.5e-27
2637067880 domain6689 325.4 4-349 4-349 4.1e-100 1.1e-99
2637067880 domain1384 44.1 392-508 392-508 1.5e-14 4.1e-14
2637560346 domain6495 32.4 1-44 1-44 3.4e-11 1.5e-10
2637560346 domain5646 128.6 113-233 113-233 4.9e-41 2.2e-40
2637594452 domain6495 33.5 1-48 1-48 1.1e-11 6.8e-11
2637594452 domain1620 28.6 53-261 53-261 3.2e-10 1.9e-09
2637594452 domain1260 38.8 642-706 642-706 2.9e-13 1.7e-12
2637594452 domain1620 85.7 714-906 714-906 1.1e-27 6.5e-27
2637715759 domain6495 43.6 2-68 2-68 7.4e-15 5.3e-14
2637715759 domain5646 120.7 94-198 94-198 8.6e-39 6.2e-38
2638778109 domain7360 136.4 222-474 222-474 3.7e-43 2.2e-42
2638778109 domain6326 44.2 590-724 590-724 5e-15 3e-14
2639097925 domain7360 325 127-397 127-397 1.6e-100 6.4e-100
2639097925 domain6326 63.6 414-486 414-486 9.2e-21 3.7e-20
2639240251 domain1250 66.2 357-492 357-492 1.4e-21 7.4e-21
2639240252 domain6495 25 7-116 7-116 5.7e-09 2.9e-08
2639240252 domain1260 37.3 145-249 145-249 9.7e-13 5e-12
2639240252 domain1250 62.2 406-586 406-586 2.4e-20 1.2e-19
2639240253 domain1250 83.5 488-624 488-624 7e-27 3.6e-26
2639246776 domain1140 27.9 2-45 2-45 6.4e-10 3.8e-09
2639246776 domain5646 141.7 94-202 94-202 2.9e-45 1.8e-44
2639502853 domain3910 90.2 3-96 3-96 3.2e-29 1.1e-28
2640545319 domain3910 102 2-123 2-119 8.2e-33 2.5e-32
2640545319 domain1879 41.3 115-220 120-220 1e-13 3.1e-13
2640545320 domain3910 82.9 3-117 3-117 5.8e-27 2.1e-26
2640545320 domain4272 208.5 126-350 126-350 4.7e-65 1.7e-64
2640564561 domain7360 312.8 134-397 134-397 5.6e-97 3.3e-96
2640564561 domain6326 62.4 412-483 412-483 1.5e-20 8.8e-20
2640816166 domain6495 151.2 17-165 17-160 1.2e-47 3.7e-47
2640816166 domain1175 108.3 156-251 161-247 2.4e-34 7.1e-34
2640816166 domain183 152.8 243-375 248-375 6e-48 1.8e-47
2640816185 domain1140 126.9 1-85 1-85 1.7e-40 5.2e-40
2640816185 domain1123 221.7 145-315 145-315 3.3e-69 1e-68
2640816781 domain6495 234.1 16-165 16-165 4.1e-73 1.1e-72
2640816781 domain1175 159.1 212-309 212-309 8.7e-50 2.2e-49
2640816855 domain1123 170.9 35-179 35-179 5.9e-54 4.2e-53
2641525334 domain3910 90.7 2-96 2-96 2.4e-29 7.8e-29
2641525335 domain3910 76.5 4-90 4-90 5.7e-25 1.9e-24
2641525335 domain4946 83.3 188-255 188-255 6.2e-27 2e-26
2643858614 domain7360 278.7 133-389 133-389 1.5e-86 8.7e-86
2643858614 domain6326 87 396-497 396-497 4.8e-28 2.9e-27
2643858614 domain6326 53.2 598-769 598-769 9.2e-18 5.5e-17
2643925070 domain3910 80.3 2-120 2-120 3.7e-26 1.3e-25
2643925070 domain1879 57.2 120-214 121-214 9.7e-19 3.5e-18
2643925071 domain4207 58.6 8-62 8-62 2e-19 7.2e-19
2643925071 domain4272 137.3 113-305 113-305 2.7e-43 9.8e-43
2643927999 domain3910 100.1 2-122 2-119 2.7e-32 9.7e-32
2643927999 domain1879 87.2 116-211 120-211 4.2e-28 1.5e-27
2643928000 domain3910 91.4 13-125 13-124 1.3e-29 4.6e-29
2643928000 domain4272 258.9 123-351 125-351 1.8e-80 6.5e-80
2643969244 domain3910 72.8 23-126 23-126 7.5e-24 2.7e-23
2643969244 domain4272 66.6 183-292 183-292 1.1e-21 3.8e-21
2643969245 domain3910 92.8 2-116 2-116 4.7e-30 1.7e-29
2643969245 domain1879 33 134-227 134-227 3.4e-11 1.2e-10
2643970094 domain6495 25.3 2-52 2-52 4.6e-09 2.3e-08
2643970094 domain5646 142.1 100-220 100-220 2.7e-45 1.4e-44
2643976908 domain3910 84.7 1-121 1-121 1.7e-27 5.6e-27
2643976908 domain1879 59.1 130-204 130-204 2.7e-19 8.7e-19
2643976909 domain4207 61 11-65 11-65 3.6e-20 1.3e-19
2643976909 domain4272 141.8 119-328 119-328 1.1e-44 3.9e-44
2643982343 domain7360 279.2 133-401 133-398 1.2e-86 6e-86
2643982343 domain6326 85.8 396-497 399-497 1.3e-27 6.6e-27
2643982343 domain6326 57.3 571-769 571-769 5.8e-19 3e-18
2643995841 domain3910 54.3 2-86 2-86 4.1e-18 1.5e-17
2643995841 domain4558 211.2 169-312 169-312 3e-66 1.1e-65
2644010935 domain6689 386.9 4-349 4-349 1e-118 2.1e-118
2644010935 domain1384 127.5 431-560 431-560 4.4e-40 9.4e-40
2644065353 domain5375 89.9 1-93 1-93 1.2e-28 4.2e-28
2644065353 domain7360 226.7 168-435 168-435 1.8e-70 6.4e-70
2644065353 domain6326 80.7 438-541 438-541 6.5e-26 2.4e-25
2644065353 domain4377 49.6 602-671 602-671 1.6e-16 5.7e-16
2644065353 domain1620 29.7 770-858 770-858 2.5e-10 8.9e-10
2644091306 domain3910 61.7 5-113 5-108 2.1e-20 7.6e-20
2644091306 domain4272 110.9 104-301 109-301 3.2e-35 1.2e-34
2644091307 domain3910 87 1-117 1-117 3.3e-28 1.1e-27
2644091307 domain1879 65 120-213 120-213 4e-21 1.3e-20
2644120873 domain7360 279 133-400 133-398 1.4e-86 7.1e-86
2644120873 domain6326 83.2 396-497 399-497 7.8e-27 4e-26
2644120873 domain6326 55.4 550-804 550-804 2.2e-18 1.1e-17
2644126277 domain3910 117.1 1-123 1-118 1.6e-37 5.2e-37
2644126277 domain1879 46.9 114-186 119-186 1.7e-15 5.6e-15
2644126278 domain3910 147.4 7-130 7-130 6.6e-47 2.1e-46
2644126278 domain4272 27 318-469 318-469 1.5e-09 4.8e-09
2644126279 domain3910 80.9 2-97 2-97 2.4e-26 8.6e-26
2644140818 domain3910 72.8 23-126 23-126 7.5e-24 2.7e-23
2644140818 domain4272 66.6 183-292 183-292 1.1e-21 3.8e-21
2644140819 domain3910 92.8 2-116 2-116 4.7e-30 1.7e-29
2644140819 domain1879 33 134-227 134-227 3.4e-11 1.2e-10
2644141239 domain6495 25.3 2-52 2-52 4.6e-09 2.3e-08
2644141239 domain5646 142.1 100-220 100-220 2.7e-45 1.4e-44
2644221265 domain1954 70.1 20-109 20-109 5.3e-23 1.7e-22
2644221265 domain1879 33.6 113-219 113-219 2.5e-11 8.1e-11
2644221266 domain3910 84.1 22-140 22-140 2.6e-27 8.6e-27
2644221266 domain4272 73.4 155-302 155-302 9.9e-24 3.2e-23
2644228920 domain1954 101.9 12-98 12-98 5.8e-33 2.1e-32
2644228921 domain1954 44.8 5-90 5-90 3.4e-15 1.4e-14
2644243716 domain7360 239.4 99-162,214-416 99-162,214-416 2.2e-74 8.6e-74
2644243716 domain6326 42.6 430-477 430-477 2.3e-14 9.2e-14
2644248084 domain6495 28.2 1-97 1-97 6.5e-10 2.9e-09
2644248084 domain5646 139.9 100-220 100-220 1.5e-44 6.6e-44
2644257976 domain3910 84.2 23-140 23-140 2.5e-27 8.1e-27
2644257976 domain4272 70.8 155-297 155-297 6.2e-23 2e-22
2644257977 domain3910 85.9 2-123 2-118 7.5e-28 2.4e-27
2644257977 domain1879 34.3 114-209 119-209 1.5e-11 4.9e-11
2644272195 domain3910 72.8 23-126 23-126 7.5e-24 2.7e-23
2644272195 domain4272 66.6 183-292 183-292 1.1e-21 3.8e-21
2644272196 domain3910 92.8 2-116 2-116 4.7e-30 1.7e-29
2644272196 domain1879 33 134-227 134-227 3.4e-11 1.2e-10
2644274148 domain6495 25.3 2-52 2-52 4.6e-09 2.3e-08
2644274148 domain5646 142.1 100-220 100-220 2.7e-45 1.4e-44
2644321109 domain3910 61.7 5-113 5-108 2.1e-20 7.6e-20
2644321109 domain4272 110.9 104-301 109-301 3.2e-35 1.2e-34
2644321110 domain3910 87 1-117 1-117 3.3e-28 1.1e-27
2644321110 domain1879 65 120-213 120-213 4e-21 1.3e-20
2644376737 domain5375 87.3 1-137 1-137 6.8e-28 2.7e-27
2644376737 domain7360 226.1 168-435 168-435 2.4e-70 9.5e-70
2644376737 domain6326 81.1 438-541 438-541 4.4e-26 1.8e-25
2644376737 domain4377 49.6 602-671 602-671 1.4e-16 5.7e-16
2644376737 domain1620 29.7 770-858 770-858 2.3e-10 9e-10
2644416952 domain5375 89.9 1-93 1-93 1.2e-28 4.2e-28
2644416952 domain7360 226.7 168-435 168-435 1.8e-70 6.4e-70
2644416952 domain6326 80.7 438-541 438-541 6.5e-26 2.4e-25
2644416952 domain4377 49.6 602-671 602-671 1.6e-16 5.7e-16
2644416952 domain1620 29.7 770-858 770-858 2.5e-10 8.9e-10
2644424305 domain1954 99.5 10-94 10-93 4.1e-32 1.2e-31
2644424305 domain1879 54.6 93-161 94-161 7.4e-18 2.2e-17
2644424305 domain1220 103.5 405-529 405-529 5.5e-33 1.7e-32
2644449992 domain5375 89.9 1-93 1-93 1.2e-28 4.2e-28
2644449992 domain7360 226.7 168-435 168-435 1.8e-70 6.4e-70
2644449992 domain6326 80.7 438-541 438-541 6.5e-26 2.4e-25
2644449992 domain4377 49.6 602-671 602-671 1.6e-16 5.7e-16
2644449992 domain1620 29.7 770-858 770-858 2.5e-10 8.9e-10
2644504614 domain5375 132.5 1-154 1-154 5.9e-42 3.5e-41
2644504614 domain6326 123.1 371-579 371-579 4.8e-39 2.9e-38
2644527347 domain3910 60.8 2-88 2-88 4e-20 1.4e-19
2644527347 domain4558 213 169-311 169-311 8.6e-67 3.1e-66
2644565291 domain1954 99.5 10-94 10-93 4.1e-32 1.2e-31
2644565291 domain1879 54.6 93-161 94-161 7.4e-18 2.2e-17
2644565291 domain1220 106.8 405-529 405-529 5.3e-34 1.6e-33
2644580667 domain1954 60.5 33-116 33-116 4.7e-20 1.7e-19
2644580667 domain1879 86.2 118-216 118-216 8.4e-28 3e-27
2644610092 domain3910 59 1-100 1-100 1.4e-19 5.2e-19
2644610092 domain4558 253.6 170-312 170-312 2.5e-79 9.1e-79
2644643435 domain6689 394.8 4-349 4-349 3.4e-121 8.7e-121
2644643435 domain1384 131.1 426-553 426-553 2.8e-41 7.2e-41
2644667589 domain3910 60.8 2-88 2-88 4e-20 1.4e-19
2644667589 domain4558 213 169-311 169-311 8.6e-67 3.1e-66
2644686969 domain5375 89.9 1-93 1-93 1.2e-28 4.2e-28
2644686969 domain7360 226.7 168-435 168-435 1.8e-70 6.4e-70
2644686969 domain6326 80.7 438-541 438-541 6.5e-26 2.4e-25
2644686969 domain4377 49.6 602-671 602-671 1.6e-16 5.7e-16
2644686969 domain1620 29.7 770-858 770-858 2.5e-10 8.9e-10
2645031188 domain7360 303.6 121-377 121-377 3.5e-94 2.1e-93
2645031188 domain6326 187.4 401-613 401-613 1.4e-58 8.3e-58
2645076505 domain1954 104.7 10-95 10-93 1e-33 2.8e-33
2645076505 domain1879 42.6 91-174 94-174 4.5e-14 1.2e-13
2645076505 domain3633 25.6 260-313 260-313 6.2e-09 1.7e-08
2645076505 domain1220 132.5 407-530 407-530 6.4e-42 1.8e-41
2645094610 domain7360 221.9 115-370 115-370 3.6e-69 1.9e-68
2645094610 domain6326 68 374-497 374-497 3.4e-22 1.7e-21
2645094610 domain4377 74.2 541-642 541-642 2.5e-24 1.3e-23
2645112114 domain6689 239.2 5-326 5-326 5.7e-74 1.9e-73
2645112114 domain1384 148.5 370-535 370-535 9.7e-47 3.2e-46
2645112114 domain2078 56 587-670 587-670 2.8e-18 9e-18
2645196136 domain1954 98.7 10-94 10-93 7.7e-32 2.1e-31
2645196136 domain1879 56.3 93-162 94-162 2.3e-18 6.5e-18
2645196136 domain1220 105.7 404-528 404-528 1.3e-33 3.6e-33
2645210053 domain1954 98.7 10-94 10-93 7.7e-32 2.1e-31
2645210053 domain1879 56.3 93-162 94-162 2.3e-18 6.5e-18
2645210053 domain1220 105.8 404-529 404-529 1.2e-33 3.3e-33
2645219528 domain5375 173.5 1-174 1-174 1.5e-54 8.9e-54
2645219528 domain7360 206.2 187-423 187-423 1.9e-64 1.2e-63
2645219528 domain6326 45.4 430-528 430-528 2.2e-15 1.3e-14
2645308455 domain3910 90.2 8-117 8-117 3.2e-29 1.1e-28
2645308455 domain1879 30.8 138-230 138-230 1.6e-10 5.9e-10
2645308456 domain3910 75.1 19-133 19-132 1.5e-24 5.3e-24
2645308456 domain4272 62.7 131-293 133-293 1.7e-20 6e-20
2645339502 domain3910 60.8 1-93 1-93 4e-20 1.4e-19
2645339502 domain4558 259 170-312 170-312 5.4e-81 1.9e-80
2645340254 domain3910 80.9 6-123 6-123 2.5e-26 8.2e-26
2645340254 domain1879 42.7 124-201 124-201 3.5e-14 1.2e-13
2645340255 domain1954 52.3 40-121 40-119 2.2e-17 6.5e-17
2645340255 domain4272 162.1 117-314 120-314 8.8e-51 2.6e-50
2645345845 domain3910 59 1-100 1-100 1.4e-19 5.2e-19
2645345845 domain4558 254.6 170-312 170-312 1.2e-79 4.5e-79
2645450877 domain7360 221.2 115-370 115-370 5.1e-69 3.1e-68
2645450877 domain6326 68.3 374-486 374-486 2.2e-22 1.3e-21
2645450877 domain4377 79.7 541-643 541-643 4.2e-26 2.5e-25

2646565876 domain5646 127.6 84-184 84-184 8.2e-41 4.2e-40
2646840042 domain3910 91.9 2-88 2-88 8.2e-30 3.3e-29
2646872186 domain1123 195.7 67-225 67-225 2.2e-61 9.7e-61
2647133830 domain6689 399.8 4-375 4-375 8.8e-123 2.6e-122
2647133830 domain1384 168 423-574 423-574 1.1e-52 3.2e-52
2647133831 domain6689 360.9 4-348 4-348 6.4e-111 1.8e-110
2647133831 domain1384 155 397-530 397-530 1.2e-48 3.2e-48
2647272238 domain7360 265 128-381 128-381 2.8e-82 1.3e-81
2647272238 domain6326 81.7 387-479 387-479 2.6e-26 1.2e-25
2647272238 domain4377 42.3 547-606 547-606 2.4e-14 1.1e-13
2648548857 domain7360 302.1 115-365 115-365 1e-93 6.1e-93
2648548857 domain6326 96.7 368-466 368-466 5.1e-31 3.1e-30
2648548857 domain4377 118 534-645 534-645 5.5e-38 3.3e-37
2648548857 domain4377 52.6 674-741 674-741 1.1e-17 6.9e-17
2649663430 domain1175 346.3 57-310 57-310 6.2e-107 1.6e-106
2649667499 domain1140 131.4 1-87 1-86 9e-42 2e-41
2649667499 domain1123 45.2 86-162 87-162 8e-15 1.8e-14
2649667499 domain1175 130.7 181-288 181-288 4.7e-41 1.1e-40
2649667499 domain183 152.9 307-451 307-451 7.5e-48 1.7e-47
2649667517 domain6495 228 19-166 19-166 3.2e-71 7.7e-71
2649667517 domain6495 38.1 167-226 167-223 1.2e-12 2.8e-12
2649667517 domain183 269.1 220-403 224-403 2.1e-83 5.1e-83
2649667541 domain1123 176.6 67-221 67-221 1.2e-55 7.4e-55
2650014457 domain6689 352 4-365 4-365 3.9e-108 9.4e-108
2650014457 domain1384 145.3 414-550 414-550 1.3e-45 3.2e-45
2650014458 domain6689 391.1 4-371 4-371 4.2e-120 1.2e-119
2650014458 domain1384 173.9 419-583 419-583 1.8e-54 4.9e-54
2651041803 domain6689 393.1 4-347 4-347 9.2e-121 2.8e-120
2651041803 domain1384 122.8 433-562 433-562 8.5e-39 2.5e-38
2651445437 domain3910 100.3 3-127 3-127 2.6e-32 8.4e-32
2651445437 domain1879 51.8 130-230 130-230 5.2e-17 1.7e-16
2651445438 domain3910 66.2 11-117 11-115 1.1e-21 3.1e-21
2651445438 domain4272 63.5 113-196 116-196 1.2e-20 3.5e-20
2651445438 domain1250 33.2 536-617 536-617 3.2e-11 8.8e-11
2651445439 domain3910 59.6 29-140 29-140 9.2e-20 3.3e-19
2651445439 domain3633 91.1 408-576 408-576 3.9e-29 1.4e-28
2652416784 domain5375 130 1-170 1-170 2.9e-41 2.1e-40
2652416784 domain6326 367 361-702 361-702 2.8e-113 2e-112
2652756971 domain5646 141.1 94-202 94-202 4e-45 2.9e-44
2654866694 domain6495 33.5 1-48 1-48 1.1e-11 6.8e-11
2654866694 domain1620 28.6 53-261 53-261 3.2e-10 1.9e-09
2654866694 domain1260 38.8 642-706 642-706 2.9e-13 1.7e-12
2654866694 domain1620 85.7 714-906 714-906 1.1e-27 6.5e-27
2655228103 domain3910 87.3 2-124 2-124 2.2e-28 8.9e-28
2655480087 domain6017 60.7 16-93 16-93 4.7e-20 1.7e-19
2655480111 domain6495 28.8 2-68 2-68 3.9e-10 2e-09
2655480111 domain5646 128 105-206 105-206 6.4e-41 3.3e-40
2655776936 domain6495 35.9 1-55 1-55 2.5e-12 1.3e-11
2655776936 domain5646 139.6 106-211 106-211 1.6e-44 8e-44
2656131002 domain6495 37 1-52 1-52 8.3e-13 6e-12
2656131002 domain5646 127.1 94-201 94-201 8.5e-41 6.1e-40
2656134035 domain5375 127.1 1-177 1-177 1.8e-40 1.6e-39
2656625573 domain6495 28.1 4-91 4-91 4.4e-10 3.2e-09
2656625573 domain5646 129.4 114-211 114-211 1.7e-41 1.2e-40
2656753064 domain7360 163.8 102-364 102-364 1.7e-51 9.9e-51
2656753064 domain6326 50.2 387-470 387-470 7.2e-17 4.3e-16
2656753064 domain6326 43.1 532-678 532-678 1e-14 6.2e-14
2666448423 domain7360 287.4 111-366 111-366 2.6e-89 1.9e-88
2666448423 domain6326 168.4 396-631 396-631 6.8e-53 4.9e-52
2667905835 domain3910 107 1-125 1-121 2.1e-34 7e-34
2667905835 domain1879 71.3 118-201 122-201 4.4e-23 1.4e-22
2667905836 domain3910 138.2 24-145 24-145 4.2e-44 1.5e-43
2667905836 domain4272 27.4 381-502 381-502 1.1e-09 3.8e-09
2667905837 domain3910 74.8 1-100 1-100 2.1e-24 6.3e-24
2667905837 domain1260 26 585-674 585-674 5.3e-09 1.6e-08
2667913221 domain3495 149.5 94-268 94-268 6.8e-47 1.8e-46
2667913221 domain6326 40.4 349-455 349-455 1.6e-13 4.2e-13
2668405653 domain183 26.3 98-145 98-145 1.2e-09 8.5e-09
2668405668 domain1620 91.2 659-825 659-825 1.5e-29 1.3e-28
2668405668 domain1620 31.3 962-1118 962-1118 3.4e-11 3e-10
2668405668 domain1260 28.6 1145-1211 1145-1211 2.8e-10 2.5e-09
2670947443 domain1260 25.7 230-302 230-302 2.7e-09 2e-08
2670950362 domain6495 37.2 1-122 1-122 7.3e-13 5.2e-12
2670950364 domain6495 36.3 1-128 1-128 1.9e-12 9.8e-12
2670950364 domain823 89.5 483-549 483-549 5.4e-29 2.8e-28
2670950366 domain6495 39.9 2-124 2-124 1.7e-13 7.6e-13
2670950366 domain1250 62.8 315-487 315-487 1.8e-20 8e-20
2675890563 domain6495 34.9 1-52 1-52 5.2e-12 2.7e-11
2675890563 domain5646 75.7 113-215 113-215 1.1e-24 5.9e-24
2676425769 domain3910 45.3 23-91 23-91 2.9e-15 8.7e-15
2676859594 domain6689 405 4-346 4-346 2.8e-124 6.6e-124
2676859594 domain1384 161.8 394-561 394-561 1.1e-50 2.7e-50
2676859595 domain6689 360.3 4-348 4-348 9.1e-111 2.7e-110
2676859595 domain1384 141.5 397-535 397-535 1.6e-44 4.8e-44
2676867264 domain1954 89.7 12-107 12-104 4.6e-29 1.4e-28
2676867264 domain1879 30.5 102-169 105-169 2.4e-10 7.3e-10
2676867265 domain3910 129.8 1-122 1-122 2e-41 6e-41
2676867265 domain7017 47 316-427 316-427 1.8e-15 5.4e-15
2676867266 domain3910 75.6 1-110 1-110 9.3e-25 3.7e-24
2676880522 domain6689 395 4-370 4-370 2.7e-121 7.4e-121
2676880522 domain1384 172.5 418-584 418-584 4.9e-54 1.4e-53
2676880523 domain6689 356.6 4-348 4-348 1.3e-109 3.7e-109
2676880523 domain1384 149.2 398-528 398-528 7.3e-47 2e-46
2677091162 domain6689 332.7 4-353 4-353 2.1e-102 6.7e-102
2677091162 domain1384 129.5 399-527 399-527 6.8e-41 2.2e-40
2677200142 domain3749 116.5 57-247 57-247 3.4e-37 2.4e-36
2677200142 domain6326 232.7 364-636 364-633 1.8e-72 1.3e-71
2677200142 domain6326 36.9 631-688 634-688 6.7e-13 4.8e-12
2677209637 domain3910 77.3 8-85 8-85 3.3e-25 1.1e-24
2677209637 domain4946 110.1 188-254 188-254 2.8e-35 9.1e-35
2677209638 domain3910 86.1 2-99 2-99 6.8e-28 2e-27
2677563073 domain3910 103.7 7-120 7-120 2e-33 7.3e-33
2677563073 domain1879 58.2 124-218 124-218 4.7e-19 1.7e-18
2677563074 domain3910 59.7 65-196 65-196 8.6e-20 3.1e-19
2677563074 domain4272 158.9 197-412 197-412 6.9e-50 2.5e-49
2678696177 domain7360 206.9 132-371 132-371 1.2e-64 7.1e-64
2678696177 domain6326 72.7 373-489 373-489 1e-23 6.2e-23
2678696177 domain4377 63.4 536-638 536-638 5.1e-21 3e-20
2678974982 domain7360 217.6 120-390 120-390 6.5e-68 3.9e-67
2678974982 domain6326 50.2 409-513 409-513 7.3e-17 4.4e-16
2681856965 domain3910 59.7 29-140 29-140 8.4e-20 3e-19
2681856965 domain3633 88.4 406-575 406-575 2.7e-28 9.7e-28
2681856966 domain3910 67.3 11-117 11-115 4.7e-22 1.4e-21
2681856966 domain4272 61.9 113-195 116-195 3.6e-20 1.1e-19
2681856966 domain1250 30.4 538-616 538-616 2.2e-10 6.7e-10
2681856967 domain3910 100.2 2-128 2-128 2.8e-32 9.1e-32
2681856967 domain1879 51 130-231 130-231 8.8e-17 2.9e-16
2682260390 domain3495 139.3 99-275 99-275 9.3e-44 2.2e-43
2682260390 domain6326 40.4 363-492 363-492 1.7e-13 4.1e-13
2682260390 domain3910 28.3 492-578 493-578 6.6e-10 1.6e-09
2682265529 domain3495 146 99-275 99-275 8.6e-46 2.1e-45
2682265529 domain6326 42.2 364-483 364-483 5e-14 1.2e-13
2682265529 domain2081 29.2 492-559 492-559 4.7e-10 1.1e-09
2684413149 domain3910 60.2 6-120 6-120 6.6e-20 2.2e-19
2684413149 domain3633 244.7 398-583 398-583 3.3e-76 1.1e-75
2684413149 domain7017 111.6 1014-1170 1014-1170 2.3e-35 7.4e-35
2684413150 domain1954 66.3 30-115 30-114 8.4e-22 2.8e-21
2684413150 domain4272 33.4 114-201 115-201 1.6e-11 5.3e-11
2684413151 domain3910 97.4 3-127 3-124 2e-31 6.6e-31
2684413151 domain1879 51.8 122-223 125-223 5e-17 1.6e-16
2684518049 domain6689 395.2 4-362 4-362 2.5e-121 6.4e-121
2684518049 domain1384 169.5 410-572 410-572 4.4e-53 1.1e-52
2684518049 domain1250 28.4 756-868 756-868 1e-09 2.7e-09
2684518050 domain6689 357.3 4-349 4-349 7.6e-110 2.3e-109
2684518050 domain1384 154.1 398-530 398-530 2.1e-48 6.2e-48
2684554309 domain7360 179.2 99-351 99-351 3.4e-56 2e-55
2684554309 domain6326 106.6 359-645 359-645 5e-34 3e-33
2685857790 domain1140 113.8 1-86 1-86 1.3e-36 6e-36
2685857790 domain1175 145.8 114-204 114-204 5.7e-46 2.6e-45
2685871261 domain1140 116.6 1-82 1-82 1.1e-37 8.2e-37
2685871261 domain183 123 99-204 99-204 3.2e-39 2.3e-38
2685871293 domain6495 180.7 17-166 17-165 1e-56 3.1e-56
2685871293 domain1123 175.5 164-322 166-322 5.1e-55 1.5e-54
2685982676 domain6689 239.7 3-329 3-329 4.1e-74 1.3e-73
2685982676 domain1384 155.1 374-536 374-536 9.1e-49 3e-48
2685982676 domain2078 51.6 592-675 592-675 6.3e-17 2.1e-16
2685983722 domain6689 246.2 5-350 5-350 4.5e-76 1.4e-75
2685983722 domain1384 130.6 420-575 420-575 3.5e-41 1e-40
2685983722 domain2078 62.6 683-787 683-787 2.6e-20 7.9e-20
2686640165 domain3910 75.3 1-121 1-121 1.4e-24 4.6e-24
2686640165 domain1879 62.6 135-225 135-225 2.1e-20 7e-20
2686640166 domain4207 60.9 11-65 11-65 3.8e-20 1.4e-19
2686640166 domain4272 138.7 118-322 118-322 1e-43 3.7e-43
2686640271 domain5375 203.1 1-176 1-176 1.4e-63 7.2e-63
2686640271 domain3495 62.3 184-323 184-323 2e-20 1e-19
2686640271 domain6326 59.7 417-517 417-517 1.1e-19 5.7e-19
2686644013 domain7360 276.9 105-364 105-364 6.1e-86 3.1e-85
2686644013 domain6326 56.4 383-459 383-459 1.2e-18 5.9e-18
2686840620 domain4207 60.2 11-65 11-65 6.4e-20 2.3e-19
2686840620 domain4272 142 119-328 119-328 9.7e-45 3.5e-44
2686840621 domain3910 85.8 1-121 1-121 7.6e-28 2.5e-27
2686840621 domain1879 61.3 129-204 129-204 5.4e-20 1.8e-19
2686891416 domain6495 29.9 2-69 2-69 1.5e-10 8.8e-10
2686891416 domain5646 133.8 109-213 109-213 8.7e-43 5.2e-42
2686910951 domain6495 37.1 1-47 1-47 8.9e-13 5.3e-12
2686910951 domain5646 123.9 95-224 95-224 1e-39 6.3e-39
2687014595 domain6495 28.1 1-53 1-53 4.4e-10 3.2e-09
2687014595 domain5646 119.6 100-222 100-222 1.9e-38 1.4e-37
2687034793 domain6495 29.1 1-52 1-52 2.7e-10 1.6e-09
2687034793 domain5646 130.5 124-244 124-244 8.8e-42 5.3e-41
2687265385 domain7360 274.8 105-364 105-364 2.6e-85 1.3e-84
2687265385 domain6326 54.2 383-459 383-459 5.3e-18 2.7e-17
2688357579 domain3495 228 101-270 101-270 5.5e-71 1.3e-70
2688357579 domain6326 67.7 368-468 368-468 8.9e-22 2.1e-21
2688808632 domain7360 318.5 111-370 111-370 8.7e-99 6.3e-98
2688808632 domain6326 203.7 399-724 399-724 1.3e-63 9.2e-63
2689035362 domain3910 93 1-99 1-95 4.5e-30 1.5e-29
2689035362 domain1879 32.4 92-180 96-180 5.9e-11 1.9e-10
2689350896 domain7360 163.8 102-364 102-364 1.7e-51 9.9e-51
2689350896 domain6326 50.2 387-470 387-470 7.2e-17 4.3e-16
2689350896 domain6326 43.1 532-678 532-678 1e-14 6.2e-14
2689424177 domain7360 269.4 129-381 129-381 1.4e-83 5.7e-83
2689424177 domain6326 84.6 387-482 387-482 3.8e-27 1.5e-26
2689424177 domain4377 44.9 547-635 547-635 4.2e-15 1.7e-14
2689473667 domain1257 82.8 1-74 1-74 9e-27 1.9e-26
2689473667 domain1260 74.1 435-529 435-529 9.1e-24 1.9e-23
2689473667 domain1260 210.3 565-682 565-682 5.6e-66 1.2e-65
2689473667 domain6662 521 682-950 683-950 6.2e-160 1.3e-159
2689490536 domain1250 31.5 156-351 156-351 2.5e-11 3e-10
2689801755 domain3910 77.5 15-128 15-128 3.2e-25 9.6e-25
2689801755 domain4272 63.2 171-285 171-285 1.5e-20 4.4e-20
2689801756 domain1717 42.6 20-58 20-58 2.6e-14 9.5e-14
2689801756 domain3910 37.6 65-139 65-139 5.8e-13 2.1e-12
2689801756 domain1879 33.9 161-249 161-249 1.7e-11 6.2e-11
2690119243 domain3749 118.5 61-253 61-253 1.1e-37 5.9e-37
2690119243 domain6326 256.7 367-624 367-620 1.4e-79 7e-79
2690119243 domain6326 27.9 616-662 621-662 5.3e-10 2.7e-09
2690269995 domain7360 318.1 118-388 118-388 2e-98 8.2e-98
2690269995 domain6326 66.2 403-474 403-474 1.5e-21 6.2e-21
2690323837 domain6495 25.3 2-38 2-38 1.9e-09 2.3e-08
2690341150 domain4207 63.7 9-63 9-63 5.6e-21 1.8e-20
2690341150 domain4272 123 115-295 115-295 6.8e-39 2.2e-38
2690341151 domain3910 74.5 1-125 1-122 2.3e-24 8.1e-24
2690341151 domain1879 55 119-197 123-197 4.5e-18 1.6e-17
2690429518 domain6689 273.8 4-329 4-329 1.8e-84 5.7e-84
2690429518 domain1384 148.6 373-537 373-537 9.2e-47 3e-46
2690429518 domain2078 52.6 591-678 591-678 3e-17 9.8e-17
2690430314 domain6689 342.8 4-349 4-349 2.2e-105 5.8e-105
2690430314 domain1384 156.7 398-534 398-534 3.9e-49 1e-48
2690430315 domain6689 388.3 4-366 4-366 3.2e-119 8.3e-119
2690430315 domain1384 172.7 414-577 414-577 4.6e-54 1.2e-53
2691329832 domain6495 31.8 1-41 1-41 3.8e-11 2.3e-10
2691329832 domain5646 136.1 93-212 93-212 1.7e-43 1e-42
2691431611 domain6689 193.5 6-338 6-338 3.8e-60 1.5e-59
2691431611 domain1384 57.6 390-538 390-538 7e-19 2.8e-18
2691431611 domain2078 57.2 635-726 635-726 9.5e-19 3.8e-18
2694870508 domain3910 91.9 1-119 1-115 1e-29 3.3e-29
2694870508 domain1879 47.8 111-207 116-207 9.3e-16 3e-15
2694870509 domain4207 66.9 6-60 6-60 5.3e-22 1.9e-21
2694870509 domain4272 68.1 122-349 122-349 3.8e-22 1.4e-21
2694917438 domain7360 159.5 100-364 100-364 3.4e-50 2.1e-49
2694917438 domain6326 46 382-473 382-473 1.4e-15 8.3e-15
2694917438 domain4377 31.1 544-599 544-599 5.3e-11 3.2e-10
2694923201 domain6495 25.2 1-67 1-67 4.1e-09 2.5e-08
2694923201 domain5646 123.6 114-234 114-234 1.2e-39 7.4e-39
2694995591 domain7360 263 99-349 99-349 1e-81 5.4e-81
2694995591 domain6326 99.5 365-515 365-515 8.8e-32 4.5e-31
2694995591 domain4377 88.9 541-649 541-649 6.7e-29 3.5e-28
2694995591 domain4377 167.8 690-800 690-800 2.2e-53 1.1e-52
2695071548 domain3910 94.6 4-112 4-112 1.6e-30 4.9e-30
2695071548 domain1879 41.6 129-227 129-227 8.4e-14 2.5e-13
2695071549 domain3910 75.3 14-125 14-125 1.4e-24 4.6e-24
2695071549 domain4272 68.2 195-290 195-290 3.9e-22 1.3e-21
2695071550 domain4207 48.2 26-78 26-73 4.5e-16 1.2e-15
2695071550 domain183 27.9 69-140 74-140 1e-09 2.8e-09
2695071550 domain7017 257 1290-1446 1290-1446 4.7e-80 1.3e-79
2698131702 domain3495 141.2 99-275 99-275 2.6e-44 6.2e-44
2698131702 domain6326 40.4 364-479 364-479 1.8e-13 4.3e-13
2698131702 domain2081 29.2 492-559 492-559 4.8e-10 1.1e-09
2698150003 domain7360 276 127-396 127-396 8.2e-86 5.9e-85
2698150003 domain6326 75.3 406-473 406-473 1.4e-24 1e-23
2698151080 domain3910 89.6 15-117 15-113 5.2e-29 1.7e-28
2698151080 domain1879 25.1 109-173 114-173 1.1e-08 3.6e-08
2698151081 domain3910 80.1 14-123 14-123 4e-26 1.5e-25
2698151083 domain6017 95.6 6-81 6-81 6.8e-31 2.2e-30
2698160497 domain6689 342.3 4-368 4-368 2.4e-105 8e-105
2698160497 domain1384 140.8 418-549 418-549 2.2e-44 7.3e-44
2698160498 domain6689 380.6 4-369 4-369 7.4e-117 1.8e-116
2698160498 domain1384 170.3 417-576 417-576 2.7e-53 6.6e-53
2698193720 domain6689 435.7 7-335 7-335 1.2e-133 3.2e-133
2698193720 domain1384 168.8 382-543 382-543 7.3e-53 1.9e-52
2698193720 domain2078 58.4 705-819 705-819 6.1e-19 1.6e-18
2698220525 domain6689 361.7 4-359 4-359 3.2e-111 1e-110
2698220525 domain1384 129.8 403-553 403-553 5.5e-41 1.8e-40
2700024120 domain7360 308.8 121-377 121-377 1.2e-95 5.6e-95
2700024120 domain6326 189.8 401-613 401-613 3.5e-59 1.6e-58
2700209176 domain5646 143.5 104-212 104-212 8.2e-46 4.9e-45
2700210558 domain6689 277.1 1-332 1-332 2e-85 5.6e-85
2700210558 domain1384 159.6 389-566 389-566 4.6e-50 1.3e-49
2700210558 domain2078 65.2 661-750 661-750 4.7e-21 1.3e-20
2700210558 domain6662 25.6 863-938 863-938 5.7e-09 1.6e-08
2700333799 domain6689 388.6 4-347 4-347 2.3e-119 6.8e-119
2700333799 domain1384 124.9 433-562 433-562 2e-39 5.9e-39
2700449032 domain7360 226.9 123-380 123-380 7.7e-71 5.6e-70
2700449032 domain6326 79.3 402-473 402-473 8.8e-26 6.4e-25
2701230445 domain6495 28.2 3-61 3-61 2.4e-10 2.9e-09
2701230445 domain5646 132.9 108-221 108-221 7.9e-43 9.5e-42
2701248366 domain7360 157.6 248-511 248-511 1.1e-49 7.8e-49
2701248366 domain6326 70.4 511-562,595-805 512-562,595-805 4.4e-23 3.2e-22
2702767388 domain1954 61.5 32-114 32-113 2.4e-20 8.6e-20
2702767388 domain1879 90.6 113-208 114-208 3.8e-29 1.4e-28
2704308430 domain5375 93.7 1-127 1-127 9.4e-30 2.8e-29
2704308430 domain7360 244.2 169-417 169-417 9.7e-76 2.9e-75
2704308430 domain6326 86.1 435-531 435-531 1.8e-27 5.3e-27
2704308430 domain6326 85.2 646-839 646-839 3.4e-27 1e-26
2707098238 domain6495 33.9 1-60 1-60 1e-11 5.2e-11
2707098238 domain5646 156.5 103-220 103-220 9.2e-50 4.7e-49
2707579167 domain1123 183.9 42-213 42-213 5.5e-58 4e-57
2709366735 domain7360 324.7 111-370 111-370 1.3e-100 7.8e-100
2709366735 domain6326 198.8 401-731 401-731 4.7e-62 2.8e-61
2709949632 domain4207 60.4 10-64 10-64 5.9e-20 1.9e-19
2709949632 domain4272 122.8 121-321 121-321 7.7e-39 2.5e-38
2709949633 domain3910 95.6 1-118 1-116 6.3e-31 2.3e-30
2709949633 domain1879 52.6 114-188 117-188 2.5e-17 9.1e-17
2710208367 domain6495 94.5 5-163 5-163 2.2e-30 1.1e-29
2710209887 domain6495 50.9 17-128 17-128 5.8e-17 3e-16
2710209887 domain6495 36.1 169-261 169-261 2.1e-12 1.1e-11
2710209888 domain6495 61.9 11-119 11-119 1e-20 1.2e-19
2712578711 domain7360 246.6 94-353 94-353 7.5e-77 5.4e-76
2712578711 domain6326 43.8 366-429 366-429 5.6e-15 4e-14
2712663493 domain6495 31.7 1-60 1-60 4.7e-11 2.4e-10
2712663493 domain5646 137.6 94-213 94-213 6.8e-44 3.5e-43
2712710611 domain6495 26.4 1-58 1-58 1.5e-09 1.1e-08
2712710611 domain5646 119.5 116-212 116-212 2e-38 1.4e-37
2712711362 domain5375 195 1-164 1-164 4.4e-61 2.3e-60
2712711362 domain3749 87.7 205-305 205-305 3e-28 1.6e-27
2712711362 domain6326 84.4 421-494 421-494 3.4e-27 1.8e-26
2713658219 domain1257 78.9 1-72 1-72 1.4e-25 3.2e-25
2713658219 domain1260 79.5 414-515 414-515 1.9e-25 4.2e-25
2713658219 domain6662 64 535-607 535-607 1.4e-20 3.1e-20
2713658219 domain1250 294.9 656-894 656-894 3.2e-91 7.3e-91
2713658221 domain1257 83.6 1-71 1-71 5e-27 1.1e-26
2713658221 domain1260 79.2 408-496 408-496 2.2e-25 5e-25
2713658221 domain6662 74.4 516-589 516-589 9.3e-24 2.1e-23
2713658221 domain1250 360.5 637-845 637-845 2.7e-111 6e-111
2713950054 domain6495 30.2 1-62 1-62 1e-10 7.4e-10
2713950054 domain5646 112.8 114-234 114-234 2.5e-36 1.8e-35
2714132546 domain6689 433.4 7-335 7-335 6e-133 1.5e-132
2714132546 domain1384 168.8 382-543 382-543 7.3e-53 1.9e-52
2714132546 domain2078 57.5 719-818 719-818 1.2e-18 3.1e-18
2714402296 domain6689 348.9 4-368 4-368 3e-107 8.2e-107
2714402296 domain1384 153.9 421-554 421-554 2.5e-48 7e-48
2714402297 domain6689 402.8 4-363 4-363 1.4e-123 3.1e-123
2714402297 domain1384 171.2 411-571 411-571 1.5e-53 3.5e-53
2714669440 domain7360 263.2 128-381 128-381 1.3e-81 4.7e-81
2714669440 domain6326 82.3 387-479 387-479 2.1e-26 7.6e-26
2714669440 domain6326 41.9 556-764 556-764 4e-14 1.4e-13
2715175728 domain3910 88.5 3-105 3-105 1.1e-28 3.7e-28
2715175728 domain1260 27.1 270-320 270-320 2.2e-09 7.1e-09
2715180856 domain3749 147.5 57-252 57-252 1.1e-46 7.7e-46
2715180856 domain6326 69.5 351-557 351-557 8e-23 5.8e-22
2718540259 domain3910 95.9 3-129 3-126 5.9e-31 1.9e-30
2718540259 domain1879 49.9 123-217 127-217 2e-16 6.5e-16
2718540260 domain6017 61.5 29-105 29-105 3e-20 9.7e-20
2718540260 domain4272 44.9 113-200 113-200 5e-15 1.6e-14
2718540261 domain3910 60.5 7-119 7-119 5.3e-20 1.7e-19
2718540261 domain3633 275.4 405-594 405-594 1.3e-85 4.3e-85
2718540261 domain7017 125.9 1015-1167 1015-1167 9e-40 2.9e-39
2719477441 domain3910 87.7 2-128 2-128 1.9e-28 6.7e-28
2719477441 domain1879 36.9 140-248 140-248 2.1e-12 7.5e-12
2719477442 domain3910 73.3 18-127 18-127 5.2e-24 1.9e-23
2719477442 domain4272 68.6 137-281 137-281 2.6e-22 9.4e-22
2719477443 domain3910 48.6 15-118 15-118 2.4e-16 8.6e-16
2719477443 domain7017 191.6 1393-1551 1393-1551 4.7e-60 1.7e-59
2719586261 domain6495 28.5 3-92 3-92 5.6e-10 2.5e-09
2719586261 domain5646 122.8 109-206 109-206 2.9e-39 1.3e-38
2719828527 domain5646 121.6 110-223 110-223 4.3e-39 3.1e-38
2720997035 domain3910 93.2 2-124 2-124 3.9e-30 1.3e-29
2720997035 domain1879 37.1 128-225 128-225 2e-12 6.5e-12
2720997036 domain3910 80.7 2-93 2-93 2.8e-26 1e-25
2720997036 domain1879 43.5 135-204 135-204 1.8e-14 6.6e-14
2720997038 domain1954 93.3 11-97 11-97 2.5e-30 1e-29
2720997039 domain1954 63.7 11-94 11-94 4.5e-21 1.8e-20
2721440313 domain7360 310.5 114-372 114-372 2.9e-96 1.7e-95
2721440313 domain6326 195.5 406-611 406-611 4.6e-61 2.8e-60
2722111729 domain7360 324.7 111-370 111-370 1.3e-100 7.8e-100
2722111729 domain6326 198.8 401-731 401-731 4.7e-62 2.8e-61
2722887967 domain6689 353.8 4-368 4-368 8.7e-109 2.6e-108
2722887967 domain1384 139.5 417-552 417-552 6.4e-44 1.9e-43
2722887968 domain6689 398.2 4-368 4-368 3.4e-122 8e-122
2722887968 domain1384 171.6 416-575 416-575 1.1e-53 2.5e-53
2723245890 domain3910 87.2 8-116 8-116 2.6e-28 9.3e-28
2723245890 domain4272 293.2 128-356 128-356 5.9e-91 2.1e-90
2723245891 domain3910 96.7 6-131 6-126 3.2e-31 1.1e-30
2723245891 domain1879 87 122-224 127-224 5.5e-28 1.8e-27
2724866103 domain7360 138.7 222-458 222-458 7.4e-44 4.5e-43
2724866103 domain6326 45.9 589-773 589-773 1.5e-15 9e-15
2725000770 domain6689 247.2 3-320 3-320 2.1e-76 6.9e-76
2725000770 domain1384 145.3 372-533 372-533 9.5e-46 3.1e-45
2725000770 domain2078 50.4 654-752 654-752 1.4e-16 4.7e-16
2725256560 domain7360 287.7 86-342 86-342 3.3e-89 1.5e-88
2725256560 domain6326 158.6 371-612 371-612 1e-49 4.7e-49
2725825341 domain7360 316.1 111-369 111-369 4.4e-98 3.2e-97
2725825341 domain6326 206.9 399-725 399-725 1.3e-64 9.6e-64
2725830223 domain6495 28.2 3-61 3-61 2.4e-10 2.9e-09
2725830223 domain5646 132.9 108-221 108-221 7.9e-43 9.5e-42
2725887781 domain6689 405.6 4-370 4-370 1.6e-124 4.3e-124
2725887781 domain1384 175.4 418-586 418-586 6.3e-55 1.7e-54
2725887782 domain6689 361.1 4-363 4-363 5.6e-111 1.5e-110
2725887782 domain1384 146.2 412-546 412-546 6.1e-46 1.7e-45
2725953200 domain7360 315.3 130-399 130-399 1.3e-97 5.8e-97
2725953200 domain6326 68.2 414-487 414-487 3.4e-22 1.5e-21
2725995450 domain3910 42.9 29-110 29-110 1.7e-14 5e-14
2726507193 domain1123 183.3 48-213 48-213 8.6e-58 6.2e-57
2726879479 domain3910 88.6 3-106 3-106 9.7e-29 3.5e-28
2726879479 domain1260 25.7 271-321 271-321 5.4e-09 2e-08
2726905210 domain3910 73.2 22-147 22-147 5.2e-24 2.1e-23
2726927461 domain3910 82.7 3-119 3-117 6.4e-27 2.3e-26
2726927461 domain1879 25.5 115-220 118-220 7.3e-09 2.6e-08
2726927462 domain3910 79.4 46-151 46-151 6.9e-26 2.5e-25
2726927462 domain4272 70 210-321 210-321 9.8e-23 3.5e-22
2726927910 domain3910 95.6 12-133 12-131 6.8e-31 2.4e-30
2726927910 domain1879 61.2 130-225 132-225 5.4e-20 2e-19
2726927911 domain3910 151.9 16-139 16-139 2.2e-48 8.9e-48
2726927912 domain3910 77 3-97 3-97 5.3e-25 1.4e-24
2726937009 domain5375 172.4 1-159 1-159 3.3e-54 2e-53
2726958614 domain7360 275.7 135-393 135-393 1e-85 7.3e-85
2726958614 domain6326 153.5 431-606 431-606 2.4e-48 1.7e-47
2727775979 domain7360 234.2 103-236,278-383 103-236,278-383 6.3e-73 3.3e-72
2727775979 domain6326 84.5 399-519 399-519 3.3e-27 1.7e-26
2727775979 domain4377 125.4 574-684 574-684 3.3e-40 1.7e-39
2727830488 domain3910 101.3 5-127 5-127 1.1e-32 4e-32
2727830490 domain3910 87 3-117 3-117 3.3e-28 1.1e-27
2727830490 domain1879 32.9 121-218 121-218 3.9e-11 1.3e-10
2727830490 domain4272 31.1 446-539 446-539 8.3e-11 2.7e-10
2728023602 domain6689 389.5 4-349 4-349 1.6e-119 3.6e-119
2728023602 domain1384 130.6 434-562 434-562 4.5e-41 1e-40
2728029374 domain1954 90 12-98 12-98 2.8e-29 1.1e-28
2728029376 domain3910 79.6 6-111 6-111 5.9e-26 2.1e-25
2728029377 domain3910 91.4 35-146 35-146 1.5e-29 4.9e-29
2728029377 domain1879 36.7 162-239 162-239 2.6e-12 8.7e-12
2728079122 domain3910 107 1-125 1-121 2.1e-34 7e-34
2728079122 domain1879 71.3 118-201 122-201 4.4e-23 1.4e-22
2728079123 domain3910 138.2 24-145 24-145 4.2e-44 1.5e-43
2728079123 domain4272 27.4 381-502 381-502 1.1e-09 3.8e-09
2728079124 domain3910 74.8 1-100 1-100 2.1e-24 6.3e-24
2728079124 domain1260 26 585-674 585-674 5.3e-09 1.6e-08
2728092929 domain6689 389.4 4-349 4-349 1.5e-119 3.8e-119
2728092929 domain1384 131.2 436-568 436-568 2.6e-41 6.7e-41
2728105760 domain6689 358.8 4-363 4-363 2.5e-110 7.6e-110
2728105760 domain1384 142.2 412-557 412-557 9.3e-45 2.8e-44
2728105761 domain6689 410.2 4-368 4-368 6.8e-126 1.7e-125
2728105761 domain1384 177 416-583 416-583 2.1e-55 5.4e-55
2728189513 domain6495 29.3 3-64 3-64 1.1e-10 1.3e-09
2728189513 domain5646 134.5 108-221 108-221 2.6e-43 3.1e-42
2728193213 domain6689 281 1-332 1-332 1.3e-86 3.6e-86
2728193213 domain1384 168.8 389-566 389-566 6.9e-53 1.9e-52
2728193213 domain2078 63.7 661-750 661-750 1.3e-20 3.6e-20
2728199105 domain6689 332.2 4-367 4-367 3e-102 9.8e-102
2728199105 domain1384 141 417-545 417-545 2e-44 6.6e-44
2728199106 domain6689 374.1 4-380 4-380 5.5e-115 1.7e-114
2728199106 domain1384 161.3 428-590 428-590 1.3e-50 3.8e-50
2728211444 domain6689 380.5 4-346 4-346 6.5e-117 2e-116
2728211444 domain1384 143.9 394-551 394-551 2.8e-45 8.3e-45
2728211444 domain2078 51.3 708-815 708-815 8.3e-17 2.5e-16
2728214001 domain6689 327.8 4-354 4-354 6.8e-101 2.1e-100
2728214001 domain1384 123.4 402-533 402-533 5.5e-39 1.7e-38
2728214002 domain6689 370.2 4-342 4-342 8.2e-114 2.7e-113
2728214002 domain1384 155.9 390-511 390-511 5.4e-49 1.8e-48
2728214002 domain2078 80.6 589-702 589-702 6.6e-26 2.2e-25
2728530770 domain1257 84 1-74 1-74 3.9e-27 8.3e-27
2728530770 domain1260 77.6 438-529 438-529 7.5e-25 1.6e-24
2728530770 domain1260 209.5 565-682 565-682 9.9e-66 2.1e-65
2728530770 domain6662 520 682-950 683-950 1.2e-159 2.6e-159
2728546406 domain1257 82.8 1-74 1-74 9e-27 1.9e-26
2728546406 domain1260 74.1 435-529 435-529 9.1e-24 1.9e-23
2728546406 domain1260 210.7 565-682 565-682 4e-66 8.4e-66
2728546406 domain6662 521 682-950 683-950 6.2e-160 1.3e-159
2728689311 domain6689 349.1 4-360 4-360 2.3e-107 7e-107
2728689311 domain1384 124.8 404-554 404-554 2.2e-39 6.5e-39
2728692195 domain6495 28.3 3-63 3-63 2.4e-10 2.9e-09
2728692195 domain5646 131 108-221 108-221 3.1e-42 3.8e-41
2729202898 domain6689 257.7 5-327 5-327 1.4e-79 4.5e-79
2729202898 domain1384 150.9 373-535 373-535 1.8e-47 5.9e-47
2729202898 domain2078 55.7 589-675 589-675 3.4e-18 1.1e-17
2729369980 domain6495 31.9 1-46 1-46 3.1e-11 2.2e-10
2729369980 domain5646 120 124-250 124-250 1.4e-38 9.8e-38
2729650604 domain6689 291.3 1-340 1-340 1.1e-89 2.7e-89
2729650604 domain1384 172.2 398-560 398-560 6.7e-54 1.7e-53
2729650604 domain2078 72.9 678-779 678-779 2e-23 5.2e-23
2729661803 domain6689 338 5-330 5-330 5.4e-104 1.6e-103
2729661803 domain1384 154.1 378-528 378-528 2e-48 6.1e-48
2729661803 domain2078 49.5 732-802 732-802 2.9e-16 8.8e-16
2729849322 domain6495 27.2 2-96 2-96 8.3e-10 5.9e-09
2729849322 domain5646 119.8 101-211 101-211 1.6e-38 1.1e-37
2730313248 domain6495 111.3 9-160 9-160 2.1e-35 7.6e-35
2730313248 domain1175 54 188-313 188-310 7.8e-18 2.8e-17
2730313248 domain1175 64.9 308-497 311-497 3.6e-21 1.3e-20
2730313249 domain6495 109.8 9-160 9-160 5.2e-35 2.1e-34
2730313249 domain1175 65.9 204-395 204-395 1.6e-21 6.6e-21
2730313250 domain6495 35.5 10-77 10-77 9.1e-13 1.6e-11
2730693478 domain6017 88.1 10-86 10-86 1.8e-28 4.9e-28
2730693478 domain1250 31.4 359-489 359-489 1.2e-10 3.3e-10
2731807004 domain6495 32.1 2-63 2-63 2.7e-11 2e-10
2731807004 domain5646 124.6 135-249 135-249 5.3e-40 3.8e-39
2731946595 domain5646 146.3 104-212 104-212 1.1e-46 6.6e-46
2731948030 domain5646 110.9 95-206 95-206 9.6e-36 6.9e-35
2731978847 domain3910 74.6 1-110 1-110 2.2e-24 7.8e-24
2731978848 domain3910 130.5 1-123 1-119 1.3e-41 3.8e-41
2731978848 domain1879 26.3 116-197 120-197 5e-09 1.5e-08
2731978848 domain7017 39.3 270-427 270-427 4.4e-13 1.3e-12
2731978849 domain6017 83.8 23-116 23-116 3.2e-27 1e-26
2731978849 domain1879 27.5 123-189 123-189 1.9e-09 6.3e-09
2732425494 domain3910 74.4 17-131 17-131 2.4e-24 8.6e-24
2732425494 domain4272 70.5 142-291 142-291 7.1e-23 2.6e-22
2732425495 domain3910 101 5-130 5-130 1.4e-32 5.1e-32
2732425495 domain1879 32.6 142-232 142-232 4.6e-11 1.7e-10
2732446527 domain5646 127.6 84-184 84-184 8.2e-41 4.2e-40
2732458566 domain6495 33.1 1-52 1-52 1.5e-11 9.1e-11
2732458566 domain5646 147.2 108-225 108-225 6.1e-47 3.7e-46
2732500931 domain7360 140.9 93-388 93-386 1.3e-44 9.6e-44
2732500931 domain6326 91.3 384-588 387-588 1.9e-29 1.4e-28
2732520382 domain6495 32.3 2-86 2-86 3.2e-11 1.6e-10
2732520382 domain5646 145.9 105-222 105-222 1.7e-46 9e-46
2732535531 domain3910 89 2-128 2-128 7.9e-29 2.6e-28
2732535531 domain1879 49.5 130-211 130-211 2.7e-16 8.9e-16
2732535532 domain6017 63.1 28-102 28-102 1e-20 3e-20
2732535532 domain4272 58.8 113-196 113-196 3.2e-19 9.5e-19
2732535533 domain3910 62.4 31-140 31-140 1.2e-20 4.5e-20
2732535533 domain3633 88.4 406-551 406-551 2.6e-28 9.3e-28
2732714005 domain3910 71.5 2-94 2-94 2.7e-23 7e-23
2732714005 domain823 28.1 520-574 520-574 1.5e-09 3.9e-09
2732714006 domain3910 165.3 14-137 14-137 1.7e-52 6.1e-52
2732714007 domain3910 97.1 4-119 4-117 2.3e-31 8.2e-31
2732714007 domain1879 62.5 116-216 118-216 2.1e-20 7.5e-20
2732724712 domain7360 327.7 111-370 111-370 1.4e-101 9.8e-101
2732724712 domain6326 197 401-731 401-731 1.4e-61 9.9e-61
2732749901 domain6495 33.9 1-48 1-48 8.9e-12 5.4e-11
2732749901 domain5646 127.8 112-234 112-234 6.2e-41 3.7e-40
2733007041 domain6017 83.8 21-102 21-102 3.2e-27 1e-26
2733007041 domain1879 46 115-206 115-206 3.3e-15 1.1e-14
2733007042 domain3910 152.4 13-135 13-135 1.7e-48 6.3e-48
2733007043 domain6017 66.3 11-91 11-91 8.6e-22 3.1e-21
2733007043 domain823 83.6 482-548 482-548 5.4e-27 1.9e-26
2734474140 domain1140 35.9 4-83 4-83 2e-12 1.2e-11
2734474140 domain5646 65.6 104-231 104-231 1.3e-21 8e-21
2735125944 domain6689 338.9 10-374 10-374 3e-104 8.9e-104
2735125944 domain1384 145.2 423-558 423-558 1.1e-45 3.4e-45
2735125945 domain6689 394.5 4-367 4-367 3.7e-121 1e-120
2735125945 domain1384 165.4 415-573 415-573 7.5e-52 2.1e-51
2735125945 domain1620 35.6 695-846 695-846 5e-12 1.4e-11
2735836973 domain7360 234.7 94-414 94-414 3.9e-73 2.3e-72
2735836973 domain6326 42.7 421-494 421-494 1.4e-14 8.7e-14
2735932628 domain6689 273.6 13-341 13-341 2.4e-84 6.5e-84
2735932628 domain1384 130.3 389-544 389-544 4.8e-41 1.3e-40
2735932628 domain2078 52.6 740-831 740-831 3.7e-17 1e-16
2735939944 domain5646 128.7 110-230 110-230 2.3e-41 2e-40
2735949866 domain5646 132.2 97-217 97-217 2.6e-42 1.6e-41
2737435214 domain6689 432.6 7-335 7-335 1.1e-132 2.7e-132
2737435214 domain1384 171.6 382-544 382-544 1.1e-53 2.6e-53
2737435214 domain2078 59.2 704-818 704-818 3.7e-19 9e-19
2737436529 domain3495 128.4 97-271 97-271 2.1e-40 5.1e-40
2737436529 domain6326 40.5 358-476 358-476 1.6e-13 3.8e-13
2737436529 domain1954 25.7 488-555 488-555 5.1e-09 1.2e-08
2738667863 domain7360 132.2 115-387 115-387 6.3e-42 4.5e-41
2738667863 domain6326 116.3 394-693 394-693 4.9e-37 3.6e-36
2738713853 domain7360 197 127-378 127-378 1e-61 7.4e-61
2738713853 domain6326 68.9 386-452 386-452 1.2e-22 9e-22
2739056959 domain3910 78.4 1-103 1-103 1.2e-25 4.9e-25
2739056960 domain3910 117 35-157 35-157 1.6e-37 5.6e-37
2739056960 domain1879 31.1 166-252 166-252 1.3e-10 4.8e-10
2739056961 domain3910 83.4 1-80 1-80 4.3e-27 1.4e-26
2739056961 domain1879 38.4 173-244 173-244 7.7e-13 2.5e-12
2739146933 domain7360 132.2 115-387 115-387 6.3e-42 4.5e-41
2739146933 domain6326 116.3 394-693 394-693 4.9e-37 3.6e-36
2739226418 domain7360 233.1 94-417 94-417 1.6e-72 7.1e-72
2739226418 domain6326 39.3 424-533 424-533 2e-13 8.9e-13
2739288518 domain3749 112.9 72-264 72-264 7e-36 3.1e-35
2739288518 domain6326 460.9 376-714 376-714 1.2e-141 5.3e-141
2739293830 domain3749 112.9 72-264 72-264 7e-36 3.1e-35
2739293830 domain6326 460.9 376-714 376-714 1.2e-141 5.3e-141
2739626128 domain6689 275.5 5-330 5-330 5.2e-85 1.7e-84
2739626128 domain1384 131.1 439-599 439-599 2.2e-41 7.1e-41
2739626128 domain2078 98.3 624-748 624-748 2.2e-31 7.1e-31
2739641809 domain6689 388.5 4-349 4-349 2.7e-119 7.1e-119
2739641809 domain1384 128.8 430-557 430-557 1.5e-40 3.8e-40
2739731129 domain7360 241 94-414 94-414 7.1e-75 2.8e-74
2739731129 domain6326 41.5 421-493 421-493 5e-14 2e-13
2740001976 domain6689 382.8 4-347 4-347 1.4e-117 3.9e-117
2740001976 domain1384 129.3 433-561 433-561 9.7e-41 2.7e-40
2740006792 domain6689 382.8 4-347 4-347 1.4e-117 3.9e-117
2740006792 domain1384 129.3 433-561 433-561 9.7e-41 2.7e-40
2740014153 domain7360 261.6 99-355 99-355 3.9e-81 1.4e-80
2740014153 domain6326 68.9 358-451 358-451 2.5e-22 9.1e-22
2740014153 domain6326 79.7 552-749 552-749 1.3e-25 4.8e-25
2741230342 domain7360 254.3 126-380 126-380 3.3e-79 2.4e-78
2741230342 domain6326 154.4 409-548,580-628 409-548,580-628 1.2e-48 8.7e-48
2741230342 domain6326 44.6 651-811 651-811 3.1e-15 2.3e-14
2741421673 domain3910 77.6 1-95 1-95 2.4e-25 8.6e-25
2742518088 domain7360 310 132-406 132-406 4.7e-96 2.4e-95
2742518088 domain6326 68.5 421-508 421-508 2.4e-22 1.2e-21
2742529854 domain7360 314.5 132-404 132-404 2.2e-97 1e-96
2742529854 domain6326 68.7 419-488 419-488 2.2e-22 1e-21
2744846002 domain1954 99.7 10-95 10-93 3.5e-32 1e-31
2744846002 domain1879 57.2 92-165 94-165 1.2e-18 3.5e-18
2744846002 domain1220 111.4 412-538 412-538 2.1e-35 6.2e-35
2745026079 domain6689 355.5 3-343 3-343 2.9e-109 7.9e-109
2745026079 domain1384 122.8 403-528 403-528 9.2e-39 2.6e-38
2745173874 domain3910 92.1 2-120 2-120 8.1e-30 2.9e-29
2745444279 domain3910 61.1 6-117 6-117 3.1e-20 1.1e-19
2745444279 domain3633 260.7 402-583 402-583 4e-81 1.4e-80
2745444279 domain7017 119.4 1023-1171 1023-1171 8.3e-38 3e-37
2745444280 domain3910 75.7 15-119 15-118 1.1e-24 3.4e-24
2745444280 domain4272 34.9 117-198 119-198 5.9e-12 1.9e-11
2745444281 domain3910 88.8 4-129 4-125 8.9e-29 2.9e-28
2745444281 domain1879 71.5 121-217 126-217 3.6e-23 1.2e-22
2745449742 domain3910 75.6 15-119 15-118 1.1e-24 3.7e-24
2745449742 domain4272 31.3 117-196 119-196 7.3e-11 2.4e-10
2745449743 domain3910 89.1 5-130 5-125 9e-29 2.5e-28
2745449743 domain1879 70.9 121-216 126-216 6.7e-23 1.9e-22
2745451916 domain3910 89.7 5-130 5-125 4.7e-29 1.5e-28
2745451916 domain1879 74.3 121-216 126-216 5e-24 1.6e-23
2745451917 domain3910 75.6 15-119 15-118 1.1e-24 3.7e-24
2745451917 domain4272 31.9 117-196 119-196 4.9e-11 1.6e-10
2745458244 domain3910 74.7 14-118 14-118 1.9e-24 6.8e-24
2745458245 domain3910 91.6 2-127 2-127 1.5e-29 4e-29
2745458245 domain1879 35.5 128-193 128-193 7.2e-12 2e-11
2746134106 domain7360 276.5 133-401 133-398 8e-86 4.1e-85
2746134106 domain6326 84.1 396-497 399-497 4.3e-27 2.2e-26
2746134106 domain4377 54.5 560-619 560-619 3.4e-18 1.8e-17
2746425385 domain7360 278 133-401 133-398 2.8e-86 1.4e-85
2746425385 domain6326 87.1 396-497 399-497 5.1e-28 2.6e-27
2746425385 domain6326 56.2 550-769 550-769 1.3e-18 6.5e-18
2748060214 domain6689 288.2 1-334 1-334 6.9e-89 2.3e-88
2748060214 domain1384 183.6 390-564 390-564 1.6e-57 5.3e-57
2748060214 domain2078 63.2 627-738 627-738 1.6e-20 5.1e-20
2748061573 domain6495 28.4 6-103 6-103 3.7e-10 2.7e-09
2748061573 domain5646 147.3 104-212 104-212 4.7e-47 3.4e-46
2752825152 domain6495 30.1 2-112 2-112 6.5e-11 7.9e-10
2752825159 domain1620 64.5 1043-1225 1043-1225 4.4e-21 2e-20
2752826151 domain6017 89.2 6-81 6-81 6.2e-29 2.2e-28
2752826152 domain6017 86.9 3-79 3-79 3.2e-28 1.1e-27
2752826153 domain3910 82.2 20-150 20-150 9.2e-27 3.3e-26
2752826153 domain1879 41.8 159-228 159-228 6.1e-14 2.2e-13
2752826154 domain3910 102.7 1-113 1-113 4.2e-33 1.5e-32
2752826154 domain1879 25.6 169-216 169-216 6.8e-09 2.4e-08
2752943183 domain6495 33.1 1-51 1-51 1.8e-11 9.4e-11
2752943183 domain5646 153.6 108-225 108-225 7.3e-49 3.8e-48
2752952638 domain3910 92.6 4-95 4-95 6.3e-30 2.1e-29
2752952638 domain1220 89.3 377-493 377-493 1.4e-28 4.5e-28
2752969741 domain6689 220 13-325 13-325 4.6e-68 1.3e-67
2752969741 domain1384 142.9 368-526 368-526 6.1e-45 1.7e-44
2752969741 domain2078 154.1 575-701 575-701 1.4e-48 3.9e-48
2752992205 domain3910 81.9 3-96 3-96 1.6e-26 4.1e-26
2752992206 domain3910 128.2 8-130 8-130 5.2e-41 1.9e-40
2752992207 domain3910 106.8 1-122 1-118 2.3e-34 8.1e-34
2752992207 domain1879 61.3 114-205 119-205 5e-20 1.8e-19
2753054662 domain3910 81.7 2-136 2-136 1.3e-26 4.7e-26
2753054662 domain1879 55.4 139-232 139-232 3.5e-18 1.3e-17
2753054663 domain3910 60 12-116 12-114 7e-20 2.5e-19
2753054663 domain4272 31.5 112-255 115-255 5.9e-11 2.1e-10
2753054664 domain3910 71 2-118 2-118 2.9e-23 9.5e-23
2753054664 domain3633 114.3 426-580 426-580 3.3e-36 1.1e-35
2753060988 domain6495 34.6 1-57 1-57 6.3e-12 3.2e-11
2753060988 domain5646 127.2 107-213 107-213 1.2e-40 6e-40
2753061033 domain3495 211.7 96-273 96-273 6e-66 1.4e-65
2753061033 domain6326 61 372-476 372-476 9.9e-20 2.2e-19
2753061033 domain6662 35.3 511-588 511-588 7.6e-12 1.7e-11
2753097337 domain3910 83.6 11-133 11-131 3.9e-27 1.3e-26
2753097337 domain1879 83.2 130-224 132-224 8.1e-27 2.6e-26
2753179256 domain6017 78.3 10-93 10-92 1.5e-25 5.6e-25
2753179256 domain1879 29.4 91-160 93-160 4.5e-10 1.6e-09
2753225985 domain3910 81.6 17-127 17-127 1.5e-26 5e-26
2753225985 domain4272 63.4 175-291 175-291 1.1e-20 3.6e-20
2753225986 domain6675 42.7 19-57 19-57 2e-14 7.2e-14
2753225986 domain3910 43.2 70-142 70-142 1.1e-14 3.8e-14
2753225986 domain1879 31.1 162-223 162-223 1.3e-10 4.6e-10
2753488567 domain7360 243.5 102-360 102-360 6.5e-76 4.7e-75
2753488567 domain6326 55.8 378-448 378-448 1.2e-18 8.6e-18
2753499236 domain5375 93.6 1-128 1-128 1e-29 3.1e-29
2753499236 domain7360 232.6 169-417 169-417 3.4e-72 1e-71
2753499236 domain6326 84.6 435-530 435-530 5.2e-27 1.6e-26
2753499236 domain6326 86.5 648-837 648-837 1.4e-27 4.1e-27
2753569109 domain3910 93.5 4-94 4-94 2.9e-30 1e-29
2753671045 domain6689 382.8 4-363 4-363 1.4e-117 4e-117
2753671045 domain1384 169 411-572 411-572 6e-53 1.6e-52
2753671045 domain1250 28.5 767-878 767-878 8.9e-10 2.5e-09
2753671046 domain6689 356.6 4-367 4-367 1.3e-109 3.6e-109
2753671046 domain1384 48.4 413-464 413-464 7e-16 1.9e-15
2753671046 domain2078 68.7 477-572 477-572 3.7e-22 1e-21
2753725529 domain6495 31.3 2-132 2-132 1.8e-11 3.3e-10
2753725531 domain183 26.3 98-145 98-145 1.2e-09 8.5e-09
2753725546 domain1620 93.9 659-825 659-825 2.3e-30 2e-29
2753725546 domain1620 31.4 961-1118 961-1118 3e-11 2.7e-10
2753725546 domain1260 31.9 1145-1211 1145-1211 2.6e-11 2.3e-10
2753797483 domain5375 58.6 1-145 1-145 2e-19 1.8e-18
2753797483 domain5375 70.9 154-291 154-291 3.2e-23 2.9e-22
2754133915 domain3910 89.9 1-98 1-98 3.7e-29 1.3e-28
2754133915 domain1220 57.3 185-286 185-286 1e-18 3.7e-18
2754664677 domain7360 310.1 116-373 116-373 3.1e-96 2.2e-95
2754664677 domain6326 205.3 406-657 406-657 4.2e-64 3e-63
2754785341 domain7360 309.8 116-373 116-373 4.7e-96 2.8e-95
2754785341 domain6326 206.6 406-657 406-657 2e-64 1.2e-63
2754879924 domain5375 111.6 1-142 1-142 1.3e-35 9e-35
2754879924 domain7360 283.1 173-430 173-430 5.4e-88 3.9e-87
2754879924 domain6326 63.9 455-525 455-525 4.3e-21 3.1e-20
2755104948 domain7360 326.7 122-390 122-390 4.2e-101 1.9e-100
2755104948 domain6326 64.5 405-495 405-495 4.3e-21 1.9e-20
2755135680 domain6689 238.3 5-329 5-329 1e-73 3.4e-73
2755135680 domain1384 150.6 374-541 374-541 2.2e-47 7.2e-47
2755135680 domain2078 55.3 590-675 590-675 4.6e-18 1.5e-17
2755238378 domain1123 79.2 38-228 38-228 8.7e-26 6.3e-25
2755588051 domain1140 37 4-83 4-83 9.2e-13 5.5e-12
2755588051 domain5646 65.6 104-231 104-231 1.3e-21 8e-21
2755810581 domain6689 389.2 4-349 4-349 2e-119 4.3e-119
2755810581 domain1384 130.9 432-559 432-559 4.1e-41 8.7e-41
2756383726 domain3910 65.3 1-85 1-85 1.6e-21 5.8e-21
2756383726 domain4558 168.9 169-312 169-312 3.4e-53 1.2e-52
2756628851 domain6689 430.6 7-335 7-335 4.2e-132 1.1e-131
2756628851 domain1384 173.3 382-544 382-544 3.1e-54 7.9e-54
2756628851 domain2078 59.3 708-821 708-821 3.3e-19 8.5e-19
2756756476 domain3910 96.6 3-122 3-120 3.2e-31 1.2e-30
2756756476 domain1879 47.8 119-215 121-215 8.4e-16 3e-15
2756756477 domain3910 61.6 11-121 11-119 2.5e-20 8.1e-20
2756756477 domain4272 36.6 117-204 120-204 1.8e-12 5.9e-12
2756756478 domain3910 55.1 7-114 7-114 2.3e-18 8.1e-18
2756756478 domain3633 88.6 400-536 400-536 2.2e-28 8e-28
2756756478 domain7017 39.6 917-1067 917-1067 2.9e-13 1.1e-12
2756758606 domain3749 101.4 58-255 58-255 1.8e-32 1.1e-31
2756758606 domain6326 339.4 371-706 371-706 8.1e-105 4.9e-104
2756819086 domain7360 254.9 99-362 99-362 2.5e-79 1.5e-78
2756819086 domain6326 58.7 369-440 369-440 1.9e-19 1.1e-18
2756863089 domain7360 254.3 126-380 126-380 3.3e-79 2.4e-78
2756863089 domain6326 154.4 409-548,580-628 409-548,580-628 1.2e-48 8.7e-48
2756863089 domain6326 44.6 651-811 651-811 3.1e-15 2.3e-14
2756872648 domain1140 35.9 4-83 4-83 2e-12 1.2e-11
2756872648 domain5646 65.6 104-231 104-231 1.3e-21 8e-21
2757558462 domain6689 265.3 6-329 6-329 6.6e-82 2.2e-81
2757558462 domain1384 148.7 371-535 371-535 8.4e-47 2.7e-46
2757558462 domain2078 46.1 590-670 590-670 3.1e-15 1e-14
2757636269 domain3749 112.9 72-264 72-264 7e-36 3.1e-35
2757636269 domain6326 460.9 376-714 376-714 1.2e-141 5.3e-141
2757672995 domain1954 98.1 10-95 10-94 1.1e-31 3.2e-31
2757672995 domain1879 45.3 93-172 95-172 5.9e-15 1.8e-14
2757672995 domain1220 100.4 403-520 403-520 5.3e-32 1.6e-31
2757744697 domain7360 239.7 91-162,199-398 91-162,199-398 9.3e-75 6.7e-74
2757744697 domain6326 45.1 406-469 406-469 2.2e-15 1.6e-14
2758108249 domain6689 389.2 4-349 4-349 2e-119 4.3e-119
2758108249 domain1384 130.9 432-559 432-559 4.1e-41 8.7e-41
2758155408 domain7360 265 128-381 128-381 3.2e-82 1.3e-81
2758155408 domain6326 81.2 387-479 387-479 4.2e-26 1.7e-25
2758155408 domain4377 42.3 547-606 547-606 2.7e-14 1.1e-13
2758210339 domain5375 162.4 1-164 1-164 5.1e-51 2.3e-50
2758210339 domain7360 162.1 194-433 194-433 7.4e-51 3.3e-50
2758210339 domain6326 38.1 442-503 442-503 4.8e-13 2.1e-12
2758546539 domain3910 124 2-117 2-113 1.1e-39 3.9e-39
2758546539 domain1879 43.7 110-205 114-205 1.6e-14 5.6e-14
2758546540 domain3910 72.3 1-88 1-88 1.1e-23 3.9e-23
2758546540 domain1879 31.1 248-326 248-326 1.3e-10 4.6e-10
2758663004 domain6495 43.6 2-68 2-68 7.4e-15 5.3e-14
2758663004 domain5646 120.7 94-198 94-198 8.6e-39 6.2e-38
2765573433 domain6689 362.8 4-363 4-363 1.7e-111 4.7e-111
2765573433 domain1384 144.1 412-548 412-548 2.6e-45 7.2e-45
2765573434 domain6689 403 4-370 4-370 9.7e-124 2.7e-123
2765573434 domain1384 175.4 418-587 418-587 6.4e-55 1.8e-54
2766121603 domain7360 311 116-373 116-373 1.7e-96 1.2e-95
2766121603 domain6326 207.2 406-641 406-641 1.1e-64 7.9e-64
2766126896 domain1175 67.6 44-190 44-190 2.8e-22 2e-21
2766126897 domain6495 83.3 2-149 2-149 6.3e-27 3.2e-26
2766129700 domain7360 310.1 116-373 116-373 3.1e-96 2.2e-95
2766129700 domain6326 205.3 406-657 406-657 4.2e-64 3e-63
2766196131 domain3910 78.5 2-118 2-118 1.2e-25 4.5e-25
2766196132 domain3910 128.3 1-119 1-118 5.9e-41 1.8e-40
2766196132 domain1879 29.1 118-209 119-209 6.5e-10 2e-09
2766196132 domain7017 33.7 313-439 313-439 2.3e-11 6.9e-11
2766196132 domain4272 33.9 560-611 560-611 1.3e-11 3.8e-11
2766196133 domain1954 82.3 18-130 18-128 8.7e-27 2.9e-26
2766196133 domain1879 37.9 126-221 129-221 1.1e-12 3.7e-12
2766243400 domain3910 80.8 28-145 28-145 2.9e-26 9.3e-26
2766243400 domain1879 106.3 153-248 153-248 5.3e-34 1.7e-33
2766282395 domain3910 79 1-92 1-92 8e-26 3.2e-25
2766282396 domain3910 71.1 10-142 10-142 2.6e-23 9.2e-23
2766282397 domain3910 77.3 2-120 2-119 3.1e-25 1.1e-24
2766282397 domain1879 28.2 119-200 120-200 1.1e-09 3.9e-09
2766300953 domain7360 294.6 120-385 120-385 1.7e-91 1.2e-90
2766300953 domain6326 67.4 398-469 398-469 3.7e-22 2.7e-21
2766387033 domain7360 324.5 121-388 121-388 1.8e-100 9.1e-100
2766387033 domain6326 62.2 403-477 403-477 1.9e-20 9.9e-20
2766395459 domain7360 321 129-401 129-401 2.3e-99 1e-98
2766395459 domain6326 67.4 416-495 416-495 5.6e-22 2.5e-21
2766431797 domain7360 327 123-391 123-391 3.6e-101 1.6e-100
2766431797 domain6326 56.9 406-495 406-495 8.7e-19 3.9e-18
2766435252 domain7360 315.4 129-401 129-401 1e-97 5.3e-97
2766435252 domain6326 67.1 416-511 416-511 6.4e-22 3.3e-21
2766592249 domain3910 79.1 48-170 48-168 9.6e-26 3.1e-25
2766592249 domain1879 88.5 167-263 169-263 1.9e-28 6.1e-28
2767968930 domain7360 329 127-397 127-397 9.8e-102 3.9e-101
2767968930 domain6326 62.6 414-495 414-495 1.9e-20 7.6e-20
2768041535 domain7360 324.2 124-390 124-390 2.4e-100 1.1e-99
2768041535 domain6326 63.6 405-484 405-484 8.2e-21 3.7e-20
2768115525 domain7360 324.7 120-388 120-388 1.8e-100 8e-100
2768115525 domain6326 64.2 403-503 403-503 5.2e-21 2.4e-20
2768264098 domain6017 91.8 5-82 5-82 8.9e-30 3.2e-29
2768273910 domain7360 318.7 132-404 132-404 1e-98 5.2e-98
2768273910 domain6326 63.3 419-511 419-511 8.8e-21 4.5e-20
2768290146 domain7360 317.4 132-404 132-404 2.5e-98 1.3e-97
2768290146 domain6326 63.9 419-511 419-511 5.7e-21 2.9e-20
2768374959 domain7360 315.1 127-398 127-398 1.6e-97 6.6e-97
2768374959 domain6326 57.5 413-494 413-494 6.7e-19 2.7e-18
2768390725 domain7360 312.5 127-403 127-403 9.1e-97 4.1e-96
2768390725 domain6326 62.7 419-515 419-515 1.5e-20 6.9e-20
2768445520 domain7360 324.7 127-398 127-398 1.9e-100 7.6e-100
2768445520 domain6326 63.5 414-511 414-511 9.9e-21 4e-20
2768595230 domain7360 246.3 102-350 102-350 1.3e-76 6.4e-76
2768595230 domain6326 51.7 353-438 353-438 3.1e-17 1.6e-16
2768652998 domain7360 318 127-396 127-396 1.9e-98 8.8e-98
2768652998 domain6326 67.7 411-511 411-511 4.8e-22 2.1e-21
2768661302 domain6017 98.5 17-98 17-98 7.5e-32 2.7e-31
2768661302 domain1879 44.8 102-185 102-185 7.1e-15 2.6e-14
2768661303 domain3910 82.8 6-126 6-126 6.5e-27 2.1e-26
2768661305 domain6017 78.9 1-76 1-76 1e-25 3.6e-25
2768675858 domain5375 60 1-137 1-137 7.5e-20 6.8e-19
2768675858 domain3749 62.6 167-348 167-348 8.6e-21 7.7e-20
2768696756 domain7360 203.8 118-370 118-370 1.2e-63 6.2e-63
2768696756 domain6326 60.6 374-489 374-489 6e-20 3.1e-19
2768696756 domain4377 82 539-648 539-648 9.7e-27 5e-26
2768696756 domain4377 27.9 691-793 691-793 6.3e-10 3.2e-09
2768733241 domain7360 300 120-374 120-374 9e-93 2.7e-92
2768733241 domain6326 190.1 399-655 399-655 4e-59 1.2e-58
2768742474 domain3910 89.3 28-146 28-146 6.9e-29 2.1e-28
2768742474 domain1879 106.8 156-251 156-251 3.8e-34 1.1e-33
2769811230 domain3495 178.8 88-262 88-262 2.9e-56 1.7e-55
2769811230 domain6326 60 352-460 352-460 7.8e-20 4.7e-19
2769811230 domain6326 48.8 523-669 523-669 1.9e-16 1.2e-15
2769852996 domain5375 87.3 1-137 1-137 6.8e-28 2.7e-27
2769852996 domain7360 226.1 168-435 168-435 2.4e-70 9.5e-70
2769852996 domain6326 81.1 438-541 438-541 4.4e-26 1.8e-25
2769852996 domain4377 49.6 602-671 602-671 1.4e-16 5.7e-16
2769852996 domain1620 29.7 770-858 770-858 2.3e-10 9e-10
2770341368 domain6495 33.8 1-58 1-58 1.1e-11 5.9e-11
2770341368 domain5646 151.4 103-220 103-220 3.5e-48 1.8e-47
2770362582 domain6689 359.6 4-363 4-363 1.6e-110 4.3e-110
2770362582 domain1384 143.1 412-548 412-548 5.3e-45 1.5e-44
2770362583 domain6689 405.6 4-370 4-370 1.6e-124 4.3e-124
2770362583 domain1384 175.1 418-587 418-587 7.7e-55 2.1e-54
2770849889 domain3910 93.4 4-110 4-110 3.7e-30 1.1e-29
2770849889 domain1879 44.4 130-206 130-206 1.1e-14 3.4e-14
2770849890 domain3910 76.2 14-127 14-127 7.5e-25 2.5e-24
2770849890 domain4272 65.6 193-290 193-290 2.3e-21 7.7e-21
2770849891 domain4207 48.7 26-78 26-74 3.5e-16 9e-16
2770849891 domain183 27.1 70-140 75-140 2e-09 5e-09
2770849891 domain7017 251 1290-1446 1290-1446 3.6e-78 9.3e-78
2770866901 domain5375 155.8 1-151 1-151 3.3e-49 2.4e-48
2770866901 domain6326 31.9 353-449 353-449 2.3e-11 1.6e-10
2770888441 domain5646 109.1 113-233 113-233 3.4e-35 2.5e-34
2771516057 domain6495 30.4 1-40 1-40 1.2e-10 6.4e-10
2771516057 domain5646 124.4 95-215 95-215 8.4e-40 4.3e-39
2771579323 domain3910 78.8 9-119 9-115 1e-25 3.7e-25
2771579323 domain1879 38.2 111-206 116-206 8.3e-13 3e-12
2771579324 domain3910 77.6 11-127 11-127 2.7e-25 8.9e-25
2771579324 domain4272 60.1 142-287 142-287 1.1e-19 3.7e-19
2771804633 domain7360 243 98-349 98-349 9.4e-76 6.8e-75
2771804633 domain6326 55.9 373-441 373-441 1.2e-18 8.3e-18

2771855736 domain3749 123.3 63-252 63-252 2.7e-39 2e-38
2771855736 domain6326 259.1 365-559 365-556 1.8e-80 1.3e-79
2771855736 domain6326 69 554-658 557-658 1.2e-22 8.7e-22
2772026960 domain5646 134 100-220 100-220 7.4e-43 4.5e-42
2772038432 domain6495 33.1 1-51 1-51 2.1e-11 9.4e-11
2772038432 domain5646 154.3 108-225 108-225 4.8e-49 2.2e-48
2772129296 domain6495 28.1 1-53 1-53 4.4e-10 3.2e-09
2772129296 domain5646 119.6 100-222 100-222 1.9e-38 1.4e-37
2772412147 domain7360 218.2 94-325 94-325 4.1e-68 2.5e-67
2772412147 domain6326 62.9 328-411 328-411 9.9e-21 6e-20
2772516618 domain7360 253.2 102-372 102-372 7.2e-79 5.2e-78
2772516618 domain6326 54.5 394-465 394-465 3e-18 2.2e-17
2772616633 domain7360 318 117-387 117-387 1.9e-98 8.5e-98
2772616633 domain6326 62.5 404-475 404-475 1.8e-20 8.2e-20
2772692511 domain1954 89.5 16-117 16-115 5.3e-29 1.6e-28
2772692511 domain1879 34.3 114-192 116-192 1.6e-11 4.7e-11
2772692512 domain3910 129.5 1-121 1-118 2.6e-41 7.8e-41
2772692512 domain1879 31.5 115-194 119-194 1.2e-10 3.6e-10
2772692512 domain7017 40 315-438 315-438 2.5e-13 7.6e-13
2772692513 domain3910 77.4 1-104 1-104 2.6e-25 1e-24
2772803826 domain7360 260.4 95-354 95-354 7.4e-81 3.3e-80
2772803826 domain6326 91.6 363-454 363-454 2.5e-29 1.1e-28
2772803826 domain6326 44.6 553-701 553-701 4.9e-15 2.2e-14
2772881700 domain7360 292.5 115-372 115-372 1.3e-90 5.4e-90
2772881700 domain6326 72 379-449 379-449 2.5e-23 1e-22
2774839134 domain3910 108.3 9-130 9-127 7.8e-35 2.8e-34
2774839134 domain1879 110 124-221 128-221 3.3e-35 1.2e-34
2774839135 domain3910 85 17-127 17-127 1.2e-27 4.5e-27
2774839135 domain4272 273.2 130-361 130-361 7.6e-85 2.7e-84
2775025822 domain7360 326.9 121-388 121-388 3.8e-101 1.7e-100
2775025822 domain6326 61.5 403-476 403-476 3.6e-20 1.6e-19
2775576652 domain6689 246.6 4-267 4-267 3.2e-76 1e-75
2775576652 domain6689 84.8 278-442 278-442 5.4e-27 1.8e-26
2775576652 domain1384 125.5 488-639 488-639 1.2e-39 4e-39
2775576652 domain2078 72.6 935-1044 935-1044 1.9e-23 6.3e-23
2776345340 domain3910 80.7 1-108 1-108 2.7e-26 9.7e-26
2776345341 domain3910 126 1-123 1-121 3.4e-40 9.4e-40
2776345341 domain1879 25.4 119-197 122-197 1e-08 2.9e-08
2776345341 domain7017 45.3 317-436 317-436 6.5e-15 1.8e-14
2776345342 domain1257 73.4 20-79 20-79 5.2e-24 1.7e-23
2776345342 domain1879 30.5 161-232 161-232 2.2e-10 7.1e-10
2776384721 domain6689 427.2 6-334 6-334 5.1e-131 1.2e-130
2776384721 domain1384 168.5 381-544 381-544 9.7e-53 2.3e-52
2776384721 domain2078 62.3 694-814 694-814 4.2e-20 1e-19
2776390140 domain6689 418.5 4-332 4-332 2.1e-128 5.3e-128
2776390140 domain1384 167.6 378-539 378-539 1.7e-52 4.5e-52
2776390140 domain2078 60.3 697-820 697-820 1.6e-19 4.1e-19
2776393642 domain6675 42 19-58 19-58 3.2e-14 1.1e-13
2776393642 domain3910 41.8 72-145 72-145 2.9e-14 1.1e-13
2776393642 domain1879 34.9 162-251 162-251 8.4e-12 3e-11
2776393643 domain3910 81.3 13-128 13-128 2e-26 6.5e-26
2776393643 domain4272 70.3 175-287 175-287 8.6e-23 2.8e-22
2776531556 domain6495 34.6 1-61 1-61 5.4e-12 3.2e-11
2776531556 domain5646 154.9 103-220 103-220 2.3e-49 1.4e-48
2776549831 domain7360 244.8 98-375 98-375 2.6e-76 1.9e-75
2776549831 domain6326 61.1 394-464 394-464 3.1e-20 2.2e-19
2776559413 domain3495 140.8 96-283 96-283 3.3e-44 8e-44
2776559413 domain6326 44.5 360-473 360-473 9.8e-15 2.4e-14
2776559413 domain1954 32.9 480-561 480-561 3e-11 7.2e-11
2776590400 domain7360 308.1 134-400 134-400 1.2e-95 8.9e-95
2776590400 domain6326 182.4 429-653 429-653 3.9e-57 2.8e-56
2776675662 domain6689 234.6 10-339 10-339 1.3e-72 4.8e-72
2776675662 domain1384 151.6 382-544 382-544 1e-47 3.8e-47
2776675662 domain2078 166.7 595-721 595-721 1.4e-52 4.9e-52
2776778669 domain6495 30.1 2-106 2-106 4.4e-11 8e-10
2776778671 domain183 26.3 98-145 98-145 1.2e-09 8.5e-09
2776778689 domain1620 91.2 659-825 659-825 1.5e-29 1.3e-28
2776778689 domain1620 31.3 962-1118 962-1118 3.4e-11 3e-10
2776778689 domain1260 28.6 1145-1211 1145-1211 2.8e-10 2.5e-09
2776836541 domain3910 80.5 2-119 2-119 3.4e-26 1.1e-25
2776836541 domain1879 40.2 121-202 121-202 2.1e-13 6.9e-13
2776836541 domain4272 35.1 438-543 438-543 5.3e-12 1.7e-11
2776836543 domain3910 103.3 5-129 5-129 3e-33 9.7e-33
2777006123 domain3910 87.1 2-124 2-124 2.5e-28 1e-27
2777150724 domain7360 325.8 122-390 122-390 9e-101 3.6e-100
2777150724 domain6326 58.5 405-487 405-487 3.2e-19 1.3e-18
2777172339 domain7360 325 112-391 112-391 1.5e-100 6.6e-100
2777172339 domain6326 64.5 406-503 406-503 4.3e-21 1.9e-20
2777203366 domain3910 76.9 4-126 4-123 4.2e-25 1.5e-24
2777203366 domain1879 29.2 121-208 124-208 5.1e-10 1.8e-09
2777203367 domain3910 72.6 25-151 25-151 8.7e-24 3.1e-23
2777203368 domain3910 84.2 1-92 1-92 2.2e-27 7.8e-27
2777268203 domain7360 290.5 118-372 118-372 5.5e-90 2.2e-89
2777268203 domain6326 174.5 383-586 383-586 1.7e-54 6.7e-54
2777488834 domain7360 281.8 94-392 94-392 1.6e-87 9.9e-87
2777488834 domain6326 63.3 407-473 407-473 7.8e-21 4.7e-20
2777494722 domain7360 323.4 123-391 123-391 4.5e-100 2e-99
2777494722 domain6326 63.8 406-503 406-503 7.3e-21 3.3e-20
2778062698 domain6689 388.6 4-347 4-347 2.6e-119 6.7e-119
2778062698 domain1384 120.1 433-563 433-563 7e-38 1.8e-37
2778074597 domain3495 97.7 107-296 107-296 1.5e-31 1.4e-30
2778084543 domain7360 309.6 111-372 111-372 4.4e-96 3.2e-95
2778084543 domain6326 213.5 399-729 399-729 1.3e-66 9.4e-66
2778293750 domain7360 315.3 121-377 121-377 9.4e-98 5.6e-97
2778293750 domain6326 181.8 401-631 401-631 6.8e-57 4.1e-56
2778333517 domain6495 167.8 17-168 17-168 1.2e-52 2.8e-52
2778333517 domain1123 97.4 189-306 189-306 7e-31 1.7e-30
2778336263 domain1123 201.3 61-222 61-222 4.1e-63 1.9e-62
2780987236 domain6689 363.1 4-363 4-363 1.3e-111 3.7e-111
2780987236 domain1384 143.9 412-547 412-547 3e-45 8.3e-45
2780987237 domain6689 399.2 4-370 4-370 1.5e-122 3.9e-122
2780987237 domain1384 175.4 418-587 418-587 6.9e-55 1.8e-54
2781186399 domain5646 109.1 113-233 113-233 3.4e-35 2.5e-34
2784255390 domain6495 227.8 16-165 16-165 3.2e-71 8.9e-71
2784255390 domain1175 162.7 213-309 213-309 6.3e-51 1.7e-50
2784257453 domain1123 193.3 9-174 9-174 1e-60 5.4e-60
2784257460 domain1140 143.9 1-86 1-86 1e-45 2.6e-45
2784257460 domain1123 220.5 150-314 150-314 8.5e-69 2.2e-68
2784395393 domain5375 109 1-134 1-134 9.9e-35 6e-34
2784395393 domain7360 239.4 173-439 173-439 1.5e-74 8.7e-74
2784395393 domain6326 69.8 448-572 448-572 8.1e-23 4.9e-22
2784395393 domain4377 72.1 627-740 627-740 9.8e-24 5.9e-23
2784731700 domain3910 63.9 2-115 2-115 4e-21 1.6e-20
2784731701 domain3910 58.8 1-91 1-91 1.6e-19 5.7e-19
2785318649 domain6495 110.4 19-134 19-134 4.9e-35 1.4e-34
2785318878 domain1123 157.5 12-192 12-192 7.2e-50 5.2e-49
2785319958 domain6495 212.9 17-167 17-167 1e-66 3.7e-66
2785319958 domain1175 197.9 218-390 218-390 8.6e-62 3.1e-61
2785321959 domain1140 150.4 1-86 1-86 9.1e-48 2.3e-47
2785321959 domain823 30.3 109-145 109-145 3.2e-10 8.3e-10
2785321959 domain1123 242.6 150-316 150-316 1.4e-75 3.7e-75
2788624140 domain7360 264.7 117-377 117-377 2.7e-82 1.6e-81
2788624140 domain6326 58 397-468 397-468 3.1e-19 1.9e-18
2788651816 domain7360 245.3 112-368 112-368 1.9e-76 1.3e-75
2788651816 domain6326 170.2 402-630 402-630 2e-53 1.4e-52
2788884459 domain1140 76.8 21-105 21-105 8.1e-25 2.2e-24
2788884459 domain1175 174.7 108-323 108-323 1.4e-54 3.9e-54
2788884460 domain1140 72.4 35-111 35-111 7.3e-24 5.3e-23
2788884460 domain1123 97.7 261-361 261-361 1.8e-31 1.3e-30
2791343034 domain1140 76.8 21-105 21-105 8.1e-25 2.2e-24
2791343034 domain1175 174.7 108-323 108-323 1.4e-54 3.9e-54
2791343035 domain1140 72.4 35-111 35-111 7.3e-24 5.3e-23
2791343035 domain1123 97.7 261-361 261-361 1.8e-31 1.3e-30
2791795871 domain7360 286.9 129-396 129-396 5.1e-89 2.6e-88
2791795871 domain6326 73.7 411-519 411-519 5.9e-24 3.1e-23
2795701326 domain5375 125.4 1-168 1-168 7.5e-40 5.4e-39
2795701326 domain6326 363.6 356-695 356-695 2.9e-112 2.1e-111
2795708370 domain3910 108.4 3-117 3-113 8e-35 2.6e-34
2795708370 domain1879 99.4 110-207 114-207 7.4e-32 2.4e-31
2795708371 domain3910 80.7 16-121 16-121 2.6e-26 9.4e-26
2795708371 domain4272 267.3 130-360 130-360 5e-83 1.8e-82
2795769666 domain3910 93.6 2-122 2-120 3.1e-30 1e-29
2795769666 domain1879 51.7 119-206 121-206 5.4e-17 1.8e-16
2795769667 domain4207 62.1 8-62 8-62 1.8e-20 6e-20
2795769667 domain4272 124.4 114-317 114-317 2.7e-39 8.8e-39
2795778895 domain6689 430.2 4-332 4-332 6.3e-132 1.5e-131
2795778895 domain1384 171.7 378-540 378-540 9.9e-54 2.4e-53
2795778895 domain2078 60.1 699-824 699-824 2e-19 4.9e-19
2795789504 domain6689 258.9 7-329 7-329 6.3e-80 1.9e-79
2795789504 domain1384 119.2 374-536 374-536 1.1e-37 3.3e-37
2795789504 domain2078 142.5 583-709 583-709 5.1e-45 1.5e-44
2795813745 domain7360 308.2 132-391 132-391 1.4e-95 8.3e-95
2795813745 domain6326 152.3 427-622 427-622 6.6e-48 3.9e-47
2795814574 domain6495 34.4 1-85 1-85 5e-12 3.6e-11
2795814574 domain5646 132.1 113-233 113-233 2.5e-42 1.8e-41
2799189503 domain6689 393.8 4-348 4-348 6e-121 1.8e-120
2799189503 domain1384 118.5 434-560 434-560 1.8e-37 5.3e-37
2799463513 domain7360 224 112-347 112-347 1e-69 4.2e-69
2799463513 domain6326 132.4 352-663 352-663 1.1e-41 4.4e-41
2802467990 domain1717 50.5 8-53 8-53 9e-17 3.2e-16
2802643880 domain3910 72.2 7-121 7-121 1.3e-23 4.2e-23
2802643880 domain1879 61.9 139-231 139-231 3.6e-20 1.2e-19
2802709714 domain6495 28.6 1-117 1-113 2.5e-10 2.3e-09
2802709714 domain5646 129.8 110-230 114-230 9.7e-42 8.7e-41
2806256423 domain6495 31.3 1-75 1-75 5.5e-11 3.3e-10
2806256423 domain5646 133.1 113-233 113-233 1.5e-42 8.7e-42
2806257066 domain7360 302.9 132-388 132-388 5.9e-94 3.5e-93
2806257066 domain6326 153.5 427-632 427-632 2.7e-48 1.6e-47
2806787207 domain3910 42.4 20-99 20-99 2.1e-14 6.9e-14
2806787207 domain6662 28 322-433 322-433 9.2e-10 3e-09
2808903852 domain7360 316.3 111-370 111-370 3.9e-98 2.8e-97
2808903852 domain6326 203.9 399-724 399-724 1.1e-63 8e-63
2808969347 domain3910 87.6 1-96 1-96 2.3e-28 6.8e-28
2808969348 domain3910 71.2 4-97 4-97 2.4e-23 8.5e-23
2808969348 domain4946 89.7 192-259 192-259 5.7e-29 2.1e-28
2809004178 domain3910 87.6 1-96 1-96 2.3e-28 6.8e-28
2809004179 domain3910 71.2 4-97 4-97 2.4e-23 8.5e-23
2809004179 domain4946 89.7 192-259 192-259 5.7e-29 2.1e-28
2809034453 domain7360 279.3 133-401 133-398 1.1e-86 5.4e-86
2809034453 domain6326 87.1 396-497 399-497 5.1e-28 2.6e-27
2809034453 domain6326 57.3 550-769 550-769 5.8e-19 3e-18
2811752455 domain1954 104.7 10-95 10-93 1e-33 2.8e-33
2811752455 domain1879 42.6 91-172 94-172 4.5e-14 1.3e-13
2811752455 domain3633 28.1 260-313 260-313 1e-09 2.8e-09
2811752455 domain1220 130.2 407-530 407-530 3.3e-41 9.1e-41
2811846562 domain7360 324.9 131-395 131-395 1.5e-100 6.7e-100
2811846562 domain6326 61.2 418-514 418-514 4.6e-20 2.1e-19
2812360780 domain7360 324.7 120-387 120-387 1.8e-100 8e-100
2812360780 domain6326 62.3 402-499 402-499 2.1e-20 9.3e-20
2819251718 domain7360 256.8 104-359 104-359 5.7e-80 4.1e-79
2819251718 domain6326 70.8 382-450 382-450 3.3e-23 2.4e-22
2819425539 domain7360 202.7 132-373 132-373 2.2e-63 1.3e-62
2819425539 domain6326 74.1 377-492 377-492 4.1e-24 2.4e-23
2819425539 domain4377 69.2 544-649 544-649 7.9e-23 4.8e-22
2819541783 domain3910 88.1 2-99 2-99 1.6e-28 4.8e-28
2819541784 domain3910 78.7 8-94 8-94 1.2e-25 3.9e-25
2819541784 domain4946 95.7 188-255 188-255 8.7e-31 2.8e-30
2819562715 domain6495 31.1 2-45 2-45 6.4e-11 3.9e-10
2819562715 domain5646 133.3 103-223 103-223 1.2e-42 7.2e-42
2819663991 domain3749 134.2 63-251 63-251 2.8e-42 9.3e-42
2819663991 domain6326 303 361-659 361-659 1.7e-93 5.7e-93
2819671542 domain1954 99.2 10-94 10-93 5e-32 1.5e-31
2819671542 domain1879 57 93-170 94-170 1.3e-18 3.9e-18
2819671542 domain1220 109.8 404-529 404-529 6.3e-35 1.9e-34
2819784309 domain7360 259 111-355 111-355 1.9e-80 8.7e-80
2819784309 domain6326 68.2 359-450 359-450 3.4e-22 1.5e-21
2819784309 domain6326 75.5 552-713 552-713 2e-24 8.9e-24
2819887586 domain3910 93.6 3-118 3-115 2.7e-30 9.9e-30
2819887586 domain1879 45.5 112-173 116-173 4.4e-15 1.6e-14
2819887587 domain4207 58 7-61 7-61 3.5e-19 1.1e-18
2819887587 domain4272 69.5 105-317 105-317 1.5e-22 5e-22
2819889886 domain7360 211.5 132-374 132-374 4.7e-66 2.8e-65
2819889886 domain6326 73.9 377-552 377-548 4.7e-24 2.8e-23
2819889886 domain4377 68.7 544-649 549-649 1.1e-22 6.5e-22
2821263866 domain3910 72 1-92 1-92 1.7e-23 4.8e-23
2821263867 domain3910 155.5 17-138 17-138 1.8e-49 6.5e-49
2821263868 domain1954 92.4 37-126 37-126 5.9e-30 1.9e-29
2821263868 domain1879 65.5 126-214 127-214 2.7e-21 8.7e-21
2824194453 domain3910 57.6 3-110 3-110 3.6e-19 1.4e-18
2824194454 domain3910 60.2 3-104 3-104 5.4e-20 2.2e-19
2827631175 domain3910 79 1-104 1-104 8.8e-26 3.2e-25
2827631175 domain823 97.1 431-498 431-498 3.1e-31 1.1e-30
2827631176 domain3910 91.3 1-93 1-93 1.2e-29 4.9e-29
2827631177 domain1954 89.1 34-124 34-124 5.8e-29 2.1e-28
2827631177 domain1879 63.2 127-210 127-210 1.3e-20 4.7e-20
2828414018 domain4207 62.5 9-62 9-62 1.2e-20 4.4e-20
2828414018 domain4272 124.9 115-301 115-301 1.6e-39 5.8e-39
2828414019 domain3910 73.1 1-124 1-121 6.1e-24 2.2e-23
2828414019 domain1879 58.7 118-197 122-197 3.3e-19 1.2e-18
2828443461 domain6689 279.8 1-332 1-332 2.7e-86 8.2e-86
2828443461 domain1384 168.4 389-566 389-566 8.2e-53 2.5e-52
2828443461 domain2078 65.7 661-750 661-750 3e-21 8.9e-21
2828652015 domain6495 28.9 2-37 2-37 1.5e-10 1.9e-09
2828652015 domain5646 85.8 55-132 55-132 3.5e-28 4.2e-27
2829982770 domain3910 89.2 3-122 3-118 7.1e-29 2.3e-28
2829982770 domain1879 28 115-185 119-185 1.4e-09 4.6e-09
2829982771 domain3910 64.8 46-146 46-146 2.2e-21 8e-21
2829982771 domain4272 69.8 166-316 166-316 1.2e-22 4.2e-22
2830039759 domain7360 238.5 104-369 104-369 2.1e-74 1.5e-73
2830039759 domain6326 64.4 380-456 380-456 2.9e-21 2.1e-20
2830056873 domain4207 45.2 11-63 11-63 3.1e-15 1.1e-14
2830056873 domain4272 75.5 117-327 117-327 2.1e-24 7.6e-24
2830056874 domain3910 90.3 2-112 2-110 2.9e-29 1.1e-28
2830056874 domain1879 38.5 108-194 111-194 6.3e-13 2.3e-12
2830938373 domain7360 215.1 113-361 113-361 3.6e-67 2.2e-66
2830938373 domain6326 65 363-488 363-488 2.3e-21 1.4e-20
2830938373 domain4377 70.8 534-636 534-636 2.6e-23 1.5e-22
2830940008 domain2081 48 7-94 7-94 3.7e-16 1.5e-15
2844810033 domain3910 70.7 3-130 3-127 3.4e-23 1.2e-22
2844810033 domain4272 62.4 125-315 128-315 2.2e-20 7.8e-20
2844810034 domain3910 79.7 1-121 1-118 6.2e-26 2e-25
2844810034 domain1879 64.1 115-207 119-207 7.2e-21 2.4e-20
2844866820 domain3910 76.2 1-99 1-99 6e-25 2.4e-24
2844866821 domain3910 120.6 1-121 1-121 1.5e-38 4.2e-38
2844866821 domain7017 36.3 319-401 319-401 3.8e-12 1.1e-11
2844866822 domain4207 72.7 9-63 9-63 7.9e-24 2.9e-23
2844866822 domain1954 25 107-154 107-152 5.9e-09 2.1e-08
2844866822 domain1879 36.3 151-234 153-234 3.2e-12 1.2e-11
2852685781 domain3749 135 64-251 64-251 1.6e-42 5.3e-42
2852685781 domain6326 294.6 361-659 361-659 6.1e-91 2e-90
2857418472 domain7360 255.6 111-355 111-355 2.1e-79 9.4e-79
2857418472 domain6326 69.1 359-450 359-450 1.7e-22 7.9e-22
2857418472 domain6326 73.2 510-718 510-718 1e-23 4.5e-23
2857699774 domain7360 278 133-401 133-398 2.8e-86 1.4e-85
2857699774 domain6326 87.1 396-497 399-497 5.1e-28 2.6e-27
2857699774 domain6326 57.9 550-771 550-771 4e-19 2.1e-18
2861529714 domain3910 89.7 2-100 2-100 5.2e-29 1.6e-28
2861529715 domain3910 68 3-100 3-100 2.3e-22 8.2e-22
2861529715 domain4946 98.3 190-256 190-256 1.2e-31 4.3e-31
2861538803 domain7360 322.5 120-387 120-387 8.1e-100 3.6e-99
2861538803 domain6326 63.9 402-494 402-494 6.9e-21 3.1e-20
2861550371 domain7360 234 107-355 107-355 8.4e-73 3.8e-72
2861550371 domain6326 67.3 358-483 358-483 6.2e-22 2.8e-21
2861550371 domain4377 26.7 545-609 545-609 1.6e-09 7.2e-09
2863072627 domain3910 82.4 3-97 3-95 8.7e-27 2.8e-26
2863072627 domain1879 25.4 93-144 96-144 9e-09 2.9e-08
2863072628 domain3910 63.8 2-96 2-96 4e-21 1.6e-20
2863072629 domain1717 35.5 9-45 9-45 3.8e-12 1.5e-11
2863072630 domain6017 99.3 6-81 6-81 5.3e-32 1.5e-31
2863105420 domain1954 59.2 28-110 28-110 1.2e-19 4.5e-19
2863105420 domain1879 67 114-211 114-211 8.6e-22 3.1e-21
2863409272 domain3910 80.4 3-110 3-110 4e-26 1.2e-25
2864809630 domain3910 103.4 6-130 6-127 3e-33 9e-33
2864809630 domain1879 77.8 125-219 128-219 4.2e-25 1.3e-24
2864809631 domain3910 82.1 8-128 8-125 1.1e-26 3.7e-26
2864809631 domain4272 341 123-352 126-352 1.6e-105 5.4e-105
2864809631 domain4558 33.5 874-964 874-964 2.1e-11 7e-11
2864812239 domain6495 33 1-44 1-44 1.9e-11 9.8e-11
2864812239 domain5646 134.3 108-228 108-228 6.8e-43 3.5e-42
2864813241 domain3910 82.1 8-128 8-125 1.1e-26 3.7e-26
2864813241 domain4272 341 123-352 126-352 1.6e-105 5.4e-105
2864813241 domain4558 33.5 874-964 874-964 2.1e-11 7e-11
2864813242 domain3910 103.4 6-130 6-127 3e-33 9e-33
2864813242 domain1879 77.8 125-219 128-219 4.2e-25 1.3e-24
2864816071 domain6495 33 1-44 1-44 1.9e-11 9.8e-11
2864816071 domain5646 134.3 108-228 108-228 6.8e-43 3.5e-42
2864824530 domain6689 260.1 5-327 5-327 2.5e-80 8.3e-80
2864824530 domain1384 150.1 373-536 373-536 3.2e-47 1.1e-46
2864824530 domain2078 55.7 589-675 589-675 3.4e-18 1.1e-17
2864833592 domain6689 359.6 4-363 4-363 1.6e-110 4.6e-110
2864833592 domain1384 134.8 412-553 412-553 1.9e-42 5.3e-42
2864833593 domain6689 403.2 4-370 4-370 8.6e-124 2.4e-123
2864833593 domain1384 173.6 418-586 418-586 2.3e-54 6.4e-54
2864883150 domain6689 260.1 5-327 5-327 2.5e-80 8.3e-80
2864883150 domain1384 150.1 373-536 373-536 3.2e-47 1.1e-46
2864883150 domain2078 55.7 589-675 589-675 3.4e-18 1.1e-17
2864891826 domain6689 265.4 5-329 5-329 6e-82 2e-81
2864891826 domain1384 157.8 373-539 373-539 1.4e-49 4.6e-49
2864891826 domain2078 50.1 595-674 595-674 1.9e-16 6.1e-16
2864970296 domain7360 317.5 116-371 116-371 2e-98 1.2e-97
2864970296 domain6326 202.8 407-595 407-595 2.9e-63 1.7e-62
2867870862 domain6689 272.2 4-329 4-329 5.1e-84 1.7e-83
2867870862 domain1384 154 373-542 373-542 2e-48 6.6e-48
2867870862 domain2078 54.7 593-676 593-676 6.8e-18 2.2e-17
2867978142 domain7360 323.2 119-387 119-387 5.1e-100 2.3e-99
2867978142 domain6326 64.8 402-499 402-499 3.5e-21 1.6e-20
2870536103 domain7360 247.6 95-356 95-356 4.4e-77 2.7e-76
2870536103 domain6326 50.8 376-439 376-439 4.8e-17 2.9e-16
2870605093 domain7360 256.3 100-367 100-367 8.1e-80 5.8e-79
2870605093 domain6326 51.4 399-465 399-465 2.7e-17 2e-16
2870609326 domain7360 259.9 119-381 119-381 6.4e-81 4.6e-80
2870609326 domain6326 61.2 385-455 385-455 2.8e-20 2e-19
2873302713 domain7360 275.3 126-378 126-378 1.3e-85 9e-85
2873302713 domain6326 49.1 387-464 387-464 1.3e-16 9.4e-16
2873304362 domain1954 87.5 11-97 11-97 1.6e-28 6.5e-28
2873304363 domain1954 48.7 11-95 11-95 1.9e-16 8.4e-16
2873316503 domain7360 281.7 137-390 137-390 2.1e-87 1.1e-86
2873316503 domain6326 60.3 419-487 419-487 7.4e-20 3.8e-19
2873317797 domain3910 76.6 1-99 1-99 4.5e-25 1.8e-24
2873317798 domain3910 122.8 1-121 1-121 3.5e-39 9e-39
2873317798 domain7017 33.6 319-401 319-401 2.8e-11 7.2e-11
2873317799 domain4207 71.7 9-63 9-63 1.6e-23 5.7e-23
2873317799 domain1879 34.7 154-229 154-229 9.9e-12 3.6e-11
2873403064 domain3910 130.4 1-121 1-119 1.2e-41 3.8e-41
2873403064 domain1879 38 118-208 120-208 1e-12 3.3e-12
2873411760 domain7360 310.2 130-399 130-399 4.2e-96 2.2e-95
2873411760 domain6326 64.3 414-488 414-488 4.4e-21 2.3e-20
2873422543 domain1954 87.8 13-108 13-105 1.8e-28 5.5e-28
2873422543 domain1879 27.4 103-176 106-176 2.2e-09 6.5e-09
2873422544 domain3910 129.9 1-123 1-123 1.9e-41 5.6e-41
2873422544 domain7017 42.1 318-405 318-405 6e-14 1.8e-13
2873422545 domain3910 75.7 1-105 1-105 9.2e-25 3.3e-24
2873474585 domain7360 244.4 95-356 95-356 3.5e-76 2.5e-75
2873474585 domain6326 47.8 376-439 376-439 3.3e-16 2.4e-15
2880554502 domain6689 278.5 4-332 4-332 7.4e-86 2e-85
2880554502 domain1384 148.8 382-553 382-553 9.3e-47 2.6e-46
2880554502 domain2078 34.3 722-768 722-768 1.6e-11 4.5e-11
2880559674 domain6689 278.5 4-332 4-332 7.4e-86 2e-85
2880559674 domain1384 148.8 382-553 382-553 9.3e-47 2.6e-46
2880559674 domain2078 34.3 722-768 722-768 1.6e-11 4.5e-11
2880566563 domain6689 271.5 3-339 3-339 9.4e-84 2.8e-83
2880566563 domain1384 118.6 415-561 415-561 1.7e-37 5.2e-37
2880566563 domain2078 39.2 774-841 774-841 4.7e-13 1.4e-12
2880572900 domain6689 274.5 3-339 3-339 1.1e-84 3.3e-84
2880572900 domain1384 118.6 415-561 415-561 1.7e-37 5.2e-37
2880572900 domain2078 38.6 775-841 775-841 7.3e-13 2.2e-12
2880580380 domain6689 274.8 3-339 3-339 9e-85 2.7e-84
2880580380 domain1384 118.6 415-561 415-561 1.7e-37 5.2e-37
2880580380 domain2078 39.2 771-841 771-841 4.6e-13 1.4e-12
2880586526 domain6689 274.5 3-339 3-339 1.1e-84 3.3e-84
2880586526 domain1384 118.6 415-561 415-561 1.7e-37 5.2e-37
2880586526 domain2078 38.6 775-841 775-841 7.3e-13 2.2e-12
2880766635 domain6689 278.5 4-332 4-332 7.4e-86 2e-85
2880766635 domain1384 148.8 382-553 382-553 9.3e-47 2.6e-46
2880766635 domain2078 34.3 722-768 722-768 1.6e-11 4.5e-11
2880772903 domain6689 272.5 3-339 3-339 4.5e-84 1.4e-83
2880772903 domain1384 118.6 415-561 415-561 1.7e-37 5.2e-37
2880772903 domain2078 39.2 774-841 774-841 4.7e-13 1.4e-12
2880780462 domain6689 274.8 3-339 3-339 9e-85 2.7e-84
2880780462 domain1384 118.6 415-561 415-561 1.7e-37 5.2e-37
2880780462 domain2078 39.2 771-841 771-841 4.6e-13 1.4e-12
2880786743 domain6689 271.5 3-339 3-339 9.4e-84 2.8e-83
2880786743 domain1384 118.6 415-561 415-561 1.7e-37 5.2e-37
2880786743 domain2078 39.2 774-841 774-841 4.7e-13 1.4e-12
2882942370 domain6689 274.8 3-339 3-339 9e-85 2.7e-84
2882942370 domain1384 118.6 415-561 415-561 1.7e-37 5.2e-37
2882942370 domain2078 38.6 775-841 775-841 7.3e-13 2.2e-12
2889290865 domain6689 396.7 4-370 4-370 7.7e-122 2.3e-121
2889290865 domain1384 175.3 418-577 418-577 6.1e-55 1.8e-54
2889290866 domain6689 359.5 4-363 4-363 1.7e-110 4.8e-110
2889290866 domain1384 134.2 412-553 412-553 2.8e-42 7.9e-42
2901051033 domain3910 100.8 2-96 2-95 2e-32 6e-32
2901051033 domain1879 38.4 94-157 96-157 8.6e-13 2.6e-12
2901051033 domain1220 73.9 414-539 414-539 9e-24 2.7e-23
2901105794 domain1954 99.4 10-94 10-93 4.2e-32 1.3e-31
2901105794 domain1879 46.6 93-168 94-168 2.2e-15 6.7e-15
2901105794 domain1220 95.2 407-532 407-532 2.1e-30 6.4e-30
2904407327 domain7360 300.2 115-382 115-382 3.3e-93 2.4e-92
2904407327 domain6326 212 410-740 410-740 3.7e-66 2.7e-65
2904414205 domain7360 297.8 112-382 112-382 2.1e-92 1.2e-91
2904414205 domain6326 209.3 410-739 410-739 3e-65 1.8e-64
2904418875 domain7360 297.8 112-382 112-382 2.1e-92 1.2e-91
2904418875 domain6326 209.3 410-739 410-739 3e-65 1.8e-64
2904421907 domain6689 346.6 4-360 4-360 1.4e-106 3.9e-106
2904421907 domain1384 130.3 404-555 404-555 4.6e-41 1.3e-40
2904424776 domain6017 81.2 26-107 26-107 1.8e-26 6.5e-26
2904424776 domain1879 56.2 115-180 115-180 1.9e-18 7e-18
2904424777 domain3910 136.7 29-151 29-151 1.3e-43 4.3e-43
2904424778 domain6017 67 6-87 6-87 5.9e-22 1.8e-21
2904425084 domain6495 29.4 1-103 1-103 1.8e-10 1.3e-09
2904425084 domain5646 121 122-220 122-220 6.8e-39 4.9e-38
2904463325 domain6495 31.1 2-45 2-45 6.4e-11 3.9e-10
2904463325 domain5646 133.3 103-223 103-223 1.2e-42 7.2e-42
2904556939 domain6689 389 4-349 4-349 2.2e-119 4.9e-119
2904556939 domain1384 132.1 426-556 426-556 1.6e-41 3.6e-41
2913540214 domain7360 320.1 124-391 124-391 5.1e-99 2.1e-98
2913540214 domain6326 65.5 406-484 406-484 2.4e-21 9.6e-21
2913550598 domain7360 315.2 139-408 139-408 1.4e-97 6.3e-97
2913550598 domain6326 69.4 423-495 423-495 1.4e-22 6.4e-22
2913555969 domain3910 81.6 1-110 1-110 1.5e-26 5e-26
2913555970 domain3910 130.5 1-121 1-121 1.2e-41 3.7e-41
2913555970 domain1879 36.7 122-212 122-212 2.9e-12 8.7e-12
2913555970 domain7017 46.8 329-451 329-451 2.1e-15 6.4e-15
2913555970 domain4272 36.4 567-618 567-618 2.2e-12 6.7e-12
2913555971 domain4207 77.4 9-64 9-64 3.2e-25 9.5e-25
2913555971 domain1879 28.1 137-203 137-203 1.4e-09 4.1e-09
2918324485 domain7360 252.7 116-365 116-365 1e-78 7.6e-78
2918324485 domain6326 56.2 372-439 372-439 9.2e-19 6.6e-18
2918370257 domain3910 106.1 3-119 3-117 3.6e-34 1.3e-33
2918370257 domain1879 32 115-177 118-177 7.1e-11 2.5e-10
2918370258 domain3910 56.1 6-101 6-101 9.8e-19 3.9e-18
2918717073 domain6689 411.3 4-368 4-368 3.2e-126 8.3e-126
2918717073 domain1384 177.4 416-583 416-583 1.6e-55 4.2e-55
2918717074 domain6689 361.2 4-363 4-363 4.6e-111 1.4e-110
2918717074 domain1384 143.8 412-545 412-545 3e-45 9.1e-45
2918815402 domain6495 28.5 3-92 3-92 5.6e-10 2.5e-09
2918815402 domain5646 122.8 109-206 109-206 2.9e-39 1.3e-38
2918953610 domain1954 98.7 10-94 10-93 7.7e-32 2.1e-31
2918953610 domain1879 56.3 93-162 94-162 2.3e-18 6.5e-18
2918953610 domain1220 105.6 404-529 404-529 1.4e-33 3.9e-33
2919131908 domain7360 214.3 117-384 117-384 5.3e-67 3.8e-66
2919131908 domain6326 36.9 406-499 406-499 6.6e-13 4.8e-12
2919195635 domain6689 348.8 4-357 4-357 2.6e-107 8.6e-107
2919195635 domain1384 119.2 401-534 401-534 1e-37 3.3e-37
2919338565 domain7360 269.8 100-359 100-359 6.3e-84 4.5e-83
2919338565 domain6326 151.5 370-626 370-626 9.3e-48 6.7e-47
2919400714 domain6689 271.8 4-329 4-329 7.7e-84 2.3e-83
2919400714 domain1384 146.9 373-538 373-538 3.3e-46 1e-45
2919400714 domain2078 54.7 589-675 589-675 7.7e-18 2.3e-17
2919428102 domain1954 99.2 10-94 10-93 4.9e-32 1.5e-31
2919428102 domain1879 57.8 93-164 94-164 7.5e-19 2.2e-18
2919428102 domain1220 109 404-529 404-529 1.1e-34 3.4e-34
2919451443 domain7360 303.3 127-390 127-390 3.6e-94 2.6e-93
2919451443 domain6326 57.1 418-499 418-499 5e-19 3.6e-18
2919559830 domain1954 59.7 34-117 34-117 8.5e-20 3.1e-19
2919559830 domain1879 84.2 119-214 119-214 3.7e-27 1.3e-26
2919580631 domain7360 308 121-377 121-377 1.6e-95 9.6e-95
2919580631 domain6326 189.8 401-613 401-613 2.6e-59 1.6e-58
2919597079 domain6495 35.8 1-56 1-56 2.7e-12 1.4e-11
2919597079 domain5646 143.2 107-213 107-213 1.2e-45 6.1e-45
2919652799 domain3910 99.4 2-121 2-118 4.5e-32 1.6e-31
2919652799 domain1879 88 115-213 119-213 2.4e-28 8.8e-28
2919652800 domain3910 91.8 13-125 13-124 9.7e-30 3.5e-29
2919652800 domain4272 260.3 123-351 125-351 6.9e-81 2.5e-80
2919685057 domain6689 392.4 4-349 4-349 1.9e-120 4.6e-120
2919685057 domain1384 127.9 427-555 427-555 2.9e-40 6.9e-40
2919761996 domain7360 310.8 121-377 121-377 3e-96 1.3e-95
2919761996 domain6326 189.8 401-613 401-613 3.5e-59 1.6e-58
2919778290 domain7360 310.4 121-377 121-377 4e-96 1.8e-95
2919778290 domain6326 188.8 401-613 401-613 6.9e-59 3.1e-58
2919791814 domain3910 55.6 3-96 3-96 1.4e-18 5.8e-18
2919791815 domain3910 56.3 2-112 2-112 8.9e-19 3.6e-18
2919846690 domain3910 81.9 2-119 2-114 1.3e-26 4.2e-26
2919846690 domain1879 34 110-204 115-204 1.9e-11 6.1e-11
2919846691 domain3910 85.7 23-140 23-140 8.3e-28 2.7e-27
2919846691 domain4272 70.7 155-300 155-300 6.7e-23 2.2e-22
2919851763 domain5646 128.6 96-218 96-218 3.6e-41 2.1e-40
2919869883 domain3910 81 3-107 3-107 2.4e-26 8e-26
2919869883 domain1879 32.6 115-192 115-192 4.9e-11 1.6e-10
2926036799 domain7360 316.5 111-369 111-369 4.1e-98 2.4e-97
2926036799 domain6326 204.4 399-600 399-600 9e-64 5.4e-63
2926058899 domain7360 316.5 111-369 111-369 4.1e-98 2.4e-97
2926058899 domain6326 204.4 399-600 399-600 9e-64 5.4e-63
2926253852 domain6495 31.1 2-45 2-45 6.5e-11 3.9e-10
2926253852 domain5646 134.4 104-224 104-224 5.8e-43 3.5e-42
2926277294 domain1954 90.7 12-98 12-98 1.9e-29 6.9e-29
2926312814 domain1954 95.2 10-95 10-94 9e-31 2.7e-30
2926312814 domain1879 51.4 93-169 95-169 7.3e-17 2.2e-16
2926312814 domain1220 110.2 403-530 403-530 4.6e-35 1.4e-34
2926318509 domain3910 96.8 2-108 2-106 3.1e-31 1e-30
2926318509 domain1879 25.2 104-165 107-165 1e-08 3.3e-08
2926318509 domain1220 87.5 440-558 440-558 4.8e-28 1.6e-27
2926324221 domain1954 95.2 10-95 10-94 9e-31 2.7e-30
2926324221 domain1879 51.4 93-169 95-169 7.3e-17 2.2e-16
2926324221 domain1220 110 403-530 403-530 5.6e-35 1.7e-34
2926349241 domain1954 65.8 33-114 33-113 1.1e-21 4e-21
2926349241 domain1879 78.1 113-209 114-209 2.9e-25 1.1e-24
2926443180 domain7360 316.5 111-369 111-369 4.1e-98 2.4e-97
2926443180 domain6326 204.4 399-600 399-600 9e-64 5.4e-63
2926447698 domain7360 316.5 111-369 111-369 4.1e-98 2.4e-97
2926447698 domain6326 204.4 399-600 399-600 9e-64 5.4e-63
2926457234 domain7360 316.5 111-369 111-369 4.1e-98 2.4e-97
2926457234 domain6326 204.4 399-600 399-600 9e-64 5.4e-63
2926462140 domain7360 316.5 111-369 111-369 4.1e-98 2.4e-97
2926462140 domain6326 204.4 399-600 399-600 9e-64 5.4e-63
2926718007 domain7360 316.5 111-369 111-369 4.1e-98 2.4e-97
2926718007 domain6326 204.4 399-600 399-600 9e-64 5.4e-63
2926747420 domain7360 316.5 111-369 111-369 4.1e-98 2.4e-97
2926747420 domain6326 204.4 399-600 399-600 9e-64 5.4e-63
2927153431 domain3910 112.7 1-119 1-119 3.4e-36 1.2e-35
2927153432 domain3910 74.2 2-104 2-104 2.6e-24 1e-23
2927427724 domain3910 90.8 4-141 4-141 2e-29 7.3e-29
2927442294 domain3910 90.8 4-141 4-141 2e-29 7.3e-29
2927449354 domain7360 316.3 114-372 114-372 5.8e-98 3e-97
2927449354 domain6326 199.6 406-610 406-610 3.1e-62 1.6e-61
2927862280 domain3910 90.8 4-141 4-141 2e-29 7.3e-29
2927986638 domain1140 83.6 8-99 8-99 5.7e-27 1.6e-26
2927986638 domain1123 52.4 99-166 100-162 4.2e-17 1.2e-16
2927986638 domain1175 37.6 158-243 163-243 1e-12 2.9e-12
2928131583 domain6495 28.4 3-90 3-90 5.6e-10 2.5e-09
2928131583 domain5646 121.9 109-206 109-206 5.6e-39 2.5e-38
2928250001 domain7360 147 92-356 92-356 1.9e-46 1.4e-45
2928250001 domain6326 93.7 370-577 370-577 3.6e-30 2.6e-29
2928268804 domain5375 85.3 1-124 1-124 1.8e-27 1.1e-26
2928268804 domain7360 246.4 376-632 376-632 1e-76 6.2e-76
2928268804 domain6326 80.6 639-754 639-754 4.3e-26 2.6e-25
2928268804 domain4377 25.4 805-879 805-879 3.1e-09 1.9e-08
2928268804 domain6326 46.5 902-1068 902-1068 1e-15 6e-15
2928967176 domain7360 239.3 93-160,206-410 93-160,206-410 1.6e-74 9.3e-74
2928967176 domain6326 30.1 417-499 417-499 9.7e-11 5.8e-10
637078517 domain3910 72.5 54-180 54-180 9.3e-24 3.4e-23
637078518 domain3910 78.8 2-120 2-120 9.6e-26 3.9e-25
637125660 domain3910 89.8 1-99 1-95 4.6e-29 1.5e-28
637125660 domain1879 31.9 92-175 96-175 8.4e-11 2.7e-10
637203490 domain7360 246.6 94-353 94-353 7.5e-77 5.4e-76
637203490 domain6326 43.8 366-429 366-429 5.6e-15 4e-14
637463457 domain1123 191.2 3-176 3-176 4.4e-60 2.3e-59
637463464 domain1140 143.9 1-86 1-86 9.3e-46 2.6e-45
637463464 domain823 26.2 110-146 110-146 5.8e-09 1.6e-08
637463464 domain1123 222.9 151-317 151-317 1.5e-69 4.1e-69
637463483 domain1140 118.4 1-82 1-82 5.7e-38 2.3e-37
637463483 domain1123 198.4 82-252 83-252 3.5e-62 1.4e-61
637463502 domain1140 125.1 1-85 1-84 6.5e-40 1.8e-39
637463502 domain1123 57.1 84-173 85-173 1.5e-18 4.1e-18
637463502 domain1123 94.7 173-291 174-291 4.1e-30 1.1e-29
637463523 domain6495 170.7 21-165 21-161 1.5e-53 3.6e-53
637463523 domain1175 269.5 157-326 162-326 1.8e-83 4.2e-83
637464290 domain1175 343.6 68-313 68-313 4.1e-106 1e-105
637682077 domain6689 265 10-333 10-333 9.1e-82 2.7e-81
637682077 domain1384 110.5 376-547 376-547 5.1e-35 1.5e-34
637682077 domain2078 144.9 612-738 612-738 9.6e-46 2.9e-45
637738338 domain3910 88 1-107 1-107 1.6e-28 5.3e-28
637738338 domain1879 46.4 127-198 127-198 2.4e-15 7.9e-15
637738339 domain3910 98.2 2-116 2-111 1.1e-31 3.7e-31
637738339 domain1879 51.3 107-172 112-172 7.2e-17 2.4e-16
637738341 domain1954 84.7 11-97 11-97 1.3e-27 5.1e-27
637738342 domain3910 65.2 2-112 2-112 1.5e-21 6e-21
637778420 domain3495 187 89-262 89-262 8.8e-59 5.3e-58
637778420 domain6326 59.1 352-462 352-462 1.4e-19 8.4e-19
637778420 domain6326 38.1 588-739 588-739 3.4e-13 2.1e-12
637820511 domain3910 60.8 6-96 6-96 3.9e-20 1.4e-19
637820511 domain4946 92.5 188-254 188-254 7.6e-30 2.7e-29
637820512 domain3910 91.1 3-98 3-98 1.7e-29 5.7e-29
637857141 domain3910 64.8 1-96 1-94 2.3e-21 8.3e-21
637857141 domain1879 58.3 92-189 95-189 4.5e-19 1.6e-18
637857142 domain4207 52.6 9-63 9-63 1.5e-17 5.4e-17
637857142 domain4272 135.4 123-312 123-312 1e-42 3.7e-42
637920114 domain6689 280.4 7-330 7-330 1.7e-86 5.4e-86
637920114 domain1384 128.6 391-552 391-552 1.3e-40 4.4e-40
637920114 domain2078 136.5 599-724 599-724 3.4e-43 1.1e-42
637969343 domain7360 221.7 93-160,213-398 93-160,213-398 3.4e-69 2.1e-68
637969343 domain6326 40 416-487 416-487 9.1e-14 5.4e-13
638025850 domain3910 94.8 4-115 4-115 1.4e-30 4.3e-30
638025850 domain1879 41.6 132-230 132-230 8.6e-14 2.6e-13
638025851 domain3910 75.3 14-125 14-125 1.4e-24 4.6e-24
638025851 domain4272 68.2 195-290 195-290 3.9e-22 1.3e-21
638025852 domain4207 48.2 26-78 26-73 4.5e-16 1.2e-15
638025852 domain183 27.9 69-140 74-140 1e-09 2.8e-09
638025852 domain7017 257 1290-1446 1290-1446 4.7e-80 1.3e-79
638126501 domain3495 202.6 91-261 91-261 1.4e-63 8.5e-63
638126501 domain6326 45.8 351-460 351-460 1.6e-15 9.6e-15
638921101 domain7360 277.8 100-349 100-349 2.3e-86 1.7e-85
638921101 domain6326 163.6 370-611 370-611 2e-51 1.5e-50
638937155 domain6689 249.6 6-319 6-319 4.4e-77 1.3e-76
638937155 domain1384 133.5 483-635 483-635 4.6e-42 1.4e-41
638937155 domain2078 75.7 919-1028 919-1028 2.4e-24 7.2e-24
639002323 domain3910 78.2 18-128 18-128 1.7e-25 5.9e-25
639002323 domain4272 295.2 133-364 133-364 1.5e-91 5.5e-91
639002324 domain3910 91.2 1-92 1-89 1.6e-29 5.4e-29
639002324 domain1879 88.1 86-186 90-186 2.4e-28 7.7e-28
639637504 domain6495 25.2 1-67 1-67 4.1e-09 2.4e-08
639637504 domain5646 123.6 114-234 114-234 1.2e-39 7.4e-39
639754404 domain6495 33.8 2-57 2-57 1.1e-11 5.7e-11
639754404 domain5646 148 100-219 100-219 4e-47 2.1e-46
639755860 domain5375 121.1 1-168 1-168 3e-38 1.1e-37
639755860 domain6326 122.7 397-650 397-650 1.1e-38 4.1e-38
640217370 domain1250 66.2 357-492 357-492 1.4e-21 7.4e-21
640217371 domain1260 37.3 147-251 147-251 9.8e-13 5e-12
640217371 domain1250 62.1 408-588 408-588 2.4e-20 1.3e-19
640217372 domain1250 83.6 466-602 466-602 4.8e-27 3.4e-26
640485910 domain3910 103.9 1-119 1-114 1.7e-33 6.2e-33
640485910 domain1879 28.6 110-180 115-180 7.8e-10 2.8e-09
640521960 domain7360 287.6 95-351 95-351 3.2e-89 1.6e-88
640521960 domain6326 60.7 357-430 357-430 5.4e-20 2.8e-19
640615318 domain6689 348.4 4-335 4-335 4e-107 1.1e-106
640615318 domain1384 130.4 379-539 379-539 4.2e-41 1.2e-40
640615318 domain2078 58.4 701-806 701-806 5.8e-19 1.6e-18
640766738 domain6495 43.6 2-68 2-68 7.4e-15 5.3e-14
640766738 domain5646 120.7 94-198 94-198 8.6e-39 6.2e-38
641459824 domain6689 272.1 14-335 14-335 6.1e-84 1.8e-83
641459824 domain1384 128.7 382-542 382-542 1.3e-40 3.9e-40
641459824 domain2078 59.3 732-824 732-824 2.9e-19 8.8e-19
641665825 domain3910 89.3 4-123 4-123 5.9e-29 2.1e-28
641665825 domain1879 31.9 137-234 137-234 7.7e-11 2.8e-10
641665826 domain3910 73.5 19-130 19-130 4.5e-24 1.6e-23
641665826 domain4272 68.1 138-297 138-297 3.8e-22 1.4e-21
642204528 domain3910 98 2-103 2-101 1.7e-31 4.3e-31
642204528 domain1879 31.5 100-149 102-149 1.4e-10 3.5e-10
642204528 domain1220 118.7 395-504 395-504 1.3e-37 3.3e-37
642704367 domain3910 76.1 15-121 15-121 7.7e-25 2.5e-24
642704368 domain3910 81.8 4-130 4-126 1.3e-26 4.3e-26
642704368 domain1879 41.9 123-216 127-216 6.3e-14 2.1e-13
642705004 domain6495 32.8 1-67 1-67 2.2e-11 1.1e-10
642705004 domain5646 140 103-208 103-208 1.2e-44 6e-44
642768550 domain6689 290.5 4-338 4-338 1.4e-89 4.6e-89
642768550 domain1384 150.6 401-567 401-567 2.2e-47 7.1e-47
642768550 domain2078 57.4 672-766 672-766 9.8e-19 3.2e-18
643608439 domain1257 83.1 1-70 1-70 7e-27 1.6e-26
643608439 domain1260 82.7 428-521 428-521 1.9e-26 4.2e-26
643608439 domain6662 74.3 541-613 541-613 1e-23 2.3e-23
643608439 domain1250 373.8 663-872 663-872 2.3e-115 5.2e-115
643641061 domain6689 250 228-573 228-573 3e-77 9.9e-77
643641061 domain1384 48.8 695-806 695-806 4.4e-16 1.4e-15
643641061 domain2078 45.4 838-921 838-921 5.4e-15 1.8e-14
643698890 domain3910 58.1 29-140 29-140 2.9e-19 9.6e-19
643698890 domain3633 95.3 408-577 408-577 2.3e-30 7.5e-30
643698892 domain3910 66.5 11-115 11-114 7.4e-22 2.4e-21
643698892 domain4272 55.5 114-195 115-195 3e-18 9.9e-18
643698893 domain3910 95.2 5-130 5-130 1.1e-30 3.1e-30
643698893 domain1879 52.2 130-225 131-225 4.4e-17 1.2e-16
643720041 domain6689 252.2 4-330 4-330 7e-78 2.1e-77
643720041 domain1384 123 379-541 379-541 7.4e-39 2.2e-38
643720041 domain2078 93.7 787-887 787-887 6.4e-30 1.9e-29
643787017 domain1954 104.7 10-95 10-93 1e-33 2.8e-33
643787017 domain1879 42.6 91-172 94-172 4.5e-14 1.3e-13
643787017 domain3633 26.1 260-313 260-313 4.3e-09 1.2e-08
643787017 domain1220 129.1 407-530 407-530 6.9e-41 1.9e-40
644377952 domain7360 266.2 131-383 131-383 1.3e-82 5.7e-82
644377952 domain6326 82.7 389-478 389-478 1.3e-26 5.7e-26
644377952 domain6326 49 582-750 582-750 2.3e-16 1e-15
644851060 domain6495 33.9 1-55 1-55 8.8e-12 5.3e-11
644851060 domain5646 154.2 103-220 103-220 4e-49 2.4e-48
644869288 domain6689 293 4-338 4-338 2.7e-90 8.1e-90
644869288 domain1384 150.4 401-559 401-559 2.9e-47 8.6e-47
644869288 domain2078 55.5 670-766 670-766 4.4e-18 1.3e-17
644888390 domain1123 157.6 12-195 12-195 7e-50 5.1e-49
644888623 domain6495 110.4 19-134 19-134 4.9e-35 1.4e-34
644889193 domain1140 150.4 1-86 1-86 9.1e-48 2.3e-47
644889193 domain823 30.3 109-145 109-145 3.2e-10 8.3e-10
644889193 domain1123 242.6 150-316 150-316 1.4e-75 3.7e-75
644889763 domain6495 212.9 17-167 17-167 1e-66 3.7e-66
644889763 domain1175 197.9 218-390 218-390 8.6e-62 3.1e-61
644917209 domain6495 27.3 1-121 1-117 9.8e-10 5.9e-09
644917209 domain5646 107.4 113-233 118-233 1.3e-34 7.9e-34
644928538 domain6689 253.8 5-346 5-346 2.3e-78 7e-78
644928538 domain1384 161.3 405-568 405-568 1.2e-50 3.7e-50
644928538 domain2078 46.4 573-661 573-661 2.9e-15 8.6e-15
645339161 domain1123 197.3 67-225 67-225 7.7e-62 3.1e-61
645977153 domain7360 244.8 98-375 98-375 2.6e-76 1.9e-75
645977153 domain6326 61.1 394-464 394-464 3.1e-20 2.2e-19
646288913 domain6495 43.6 2-68 2-68 7.4e-15 5.3e-14
646288913 domain5646 120.7 94-198 94-198 8.6e-39 6.2e-38
646443365 domain3910 69.5 2-97 2-97 1.1e-22 2.8e-22
646443366 domain3910 146.6 11-134 11-134 9.8e-47 3.9e-46
646443367 domain3910 98.7 14-135 14-131 9.6e-32 2.7e-31
646443367 domain1879 53.3 127-222 132-222 2e-17 5.7e-17
646450843 domain6495 33.8 1-58 1-58 9.8e-12 5.9e-11
646450843 domain5646 153.4 103-220 103-220 7e-49 4.2e-48
647236753 domain7360 282.7 111-366 111-366 8.7e-88 5.2e-87
647236753 domain6326 169.8 396-667 396-667 3e-53 1.8e-52
647266761 domain1140 26.1 1-70 1-70 2.4e-09 1.5e-08
647266761 domain183 28 95-202 95-202 4.4e-10 2.6e-09
647627405 domain3910 88 1-107 1-107 1.6e-28 5.3e-28
647627405 domain1879 46.4 127-198 127-198 2.4e-15 7.9e-15
647627406 domain3910 98.2 2-116 2-111 1.1e-31 3.7e-31
647627406 domain1879 51.3 107-172 112-172 7.2e-17 2.4e-16
647627408 domain1954 84.7 11-97 11-97 1.3e-27 5.1e-27
647844242 domain7360 250.8 100-342 100-342 5.3e-78 2.7e-77
647844242 domain6326 174.5 368-575 368-575 1.4e-54 7e-54
647877117 domain6495 43.6 2-68 2-68 7.4e-15 5.3e-14
647877117 domain5646 120.7 94-198 94-198 8.6e-39 6.2e-38
648246209 domain3910 89.8 1-99 1-95 4.6e-29 1.5e-28
648246209 domain1879 31.9 92-175 96-175 8.4e-11 2.7e-10
648278926 domain7360 159.5 100-364 100-364 3.4e-50 2.1e-49
648278926 domain6326 46 382-473 382-473 1.4e-15 8.3e-15
648278926 domain4377 31.1 544-599 544-599 5.3e-11 3.2e-10
648722770 domain3910 93.6 1-94 1-94 2.9e-30 9.5e-30
648722770 domain1879 33 102-168 102-168 3.6e-11 1.2e-10
648890319 domain6495 42.1 2-68 2-68 2.2e-14 1.6e-13
648890319 domain5646 120.7 94-198 94-198 8.6e-39 6.2e-38
648921900 domain1250 52.7 261-413 261-413 2.2e-17 9.7e-17
649754102 domain3910 79.2 1-95 1-95 1e-25 2.8e-25
649754102 domain6662 40.5 667-714,754-817 667-714,754-817 1.6e-13 4.4e-13
649928111 domain3495 181.1 103-275 103-275 5.5e-57 3.3e-56
649928111 domain6326 62.9 367-496 367-496 9.8e-21 5.9e-20
650079831 domain3910 94.8 3-104 3-104 1.4e-30 4.2e-30
650079831 domain1220 91.2 387-493 387-493 3.7e-29 1.1e-28
650595960 domain3910 102 2-92 2-92 7.6e-33 2.5e-32
650595960 domain1879 25.7 97-154 97-154 6.9e-09 2.3e-08
650595960 domain1220 87.6 382-487 382-487 4.4e-28 1.4e-27
650722985 domain6495 94.8 24-181 24-181 1.5e-30 9e-30
650723730 domain6495 87.8 3-150 3-150 2.2e-28 1.3e-27
650723731 domain1175 63 29-174 29-174 9.4e-21 4.8e-20
650773818 domain3910 90.7 2-96 2-96 2.6e-29 7.8e-29
650773819 domain3910 76.3 4-90 4-90 6.9e-25 2.3e-24
650773819 domain4946 83 188-255 188-255 8.1e-27 2.7e-26
650803553 domain5375 85.6 1-127 1-127 3.3e-27 9.2e-27
650803553 domain7360 268.9 373-633 373-633 3.1e-83 8.6e-83
650803553 domain6326 77.7 640-756 640-756 7e-25 1.9e-24
650803553 domain6326 43.2 814-981 814-981 2.2e-14 6.1e-14
650913720 domain3910 65.5 8-134 8-130 1.5e-21 4.9e-21
650913720 domain4272 63.9 126-314 131-314 8.2e-21 2.7e-20
650913721 domain3910 84.4 1-117 1-115 2.1e-27 6.9e-27
650913721 domain1879 67.9 113-208 116-208 4.9e-22 1.6e-21
650977221 domain3910 93.5 4-112 4-112 2.8e-30 1e-29
650977221 domain1879 42.5 132-228 132-228 3.6e-14 1.3e-13
650977222 domain3910 74.5 2-101 2-101 2.4e-24 7.9e-24
650977222 domain4272 65.7 167-264 167-264 2.2e-21 7.2e-21
650977223 domain4207 48 26-78 26-74 5.9e-16 1.5e-15
650977223 domain183 30.9 71-140 75-140 1.3e-10 3.4e-10
650977223 domain7017 250.8 1290-1446 1290-1446 4e-78 1e-77
651002448 domain3910 83.8 1-122 1-120 3e-27 1.1e-26
651002448 domain1879 50.2 118-206 121-206 1.4e-16 5.1e-16
651002449 domain3910 65 7-123 7-119 1.9e-21 7e-21
651002449 domain4272 125.1 115-308 120-308 1.4e-39 5.1e-39
651046552 domain3910 77.3 8-85 8-85 3.3e-25 1.1e-24
651046552 domain4946 110.1 188-254 188-254 2.8e-35 9.2e-35
651046553 domain3910 87.5 2-108 2-108 2.7e-28 7.4e-28
651402497 domain3910 75 1-106 1-106 1.7e-24 5.5e-24
651402498 domain3910 123.6 1-121 1-118 1.6e-39 5.2e-39
651402498 domain1879 26.7 116-211 119-211 3.4e-09 1.1e-08
651402498 domain7017 45.1 317-440 317-440 6.5e-15 2.1e-14
651402499 domain1954 81.4 18-136 18-134 1.7e-26 5.5e-26
651402499 domain1879 26.8 132-214 135-214 3.3e-09 1.1e-08
AEYE01000022_108 domain7360 267.9 98-355 98-355 2.4e-83 1.7e-82
AEYE01000022_108 domain6326 135.9 365-580 365-580 5.2e-43 3.7e-42
AFHW01000139_21 domain1954 99.7 10-95 10-93 3.6e-32 1e-31
AFHW01000139_21 domain1879 57.2 92-165 94-165 1.2e-18 3.4e-18
AFHW01000139_21 domain1220 109.6 411-537 411-537 8e-35 2.2e-34
AFXQ01000001_164 domain3749 105 67-258 67-258 2.9e-33 8e-33
AFXQ01000001_164 domain6326 326.7 369-711 369-711 1.3e-100 3.5e-100
AGUF01000059_3 domain7360 276.7 132-389 132-389 6.9e-86 3.5e-85
AGUF01000059_3 domain6326 85.8 396-496 396-496 1.3e-27 6.4e-27
AGUF01000059_3 domain4377 55.8 560-619 560-619 1.3e-18 6.6e-18
AHKL01000059_31 domain1954 104.7 10-95 10-93 1e-33 2.8e-33
AHKL01000059_31 domain1879 42.6 91-172 94-172 4.5e-14 1.3e-13
AHKL01000059_31 domain1220 130.1 407-530 407-530 3.3e-41 9.2e-41
AJVN01000001_168 domain6495 33.9 1-60 1-60 1e-11 5.2e-11
AJVN01000001_168 domain5646 156.5 103-220 103-220 9.3e-50 4.8e-49
AJWN01000014_3 domain7360 275.4 111-374 111-374 1.4e-85 8.7e-85
AJWN01000014_3 domain6326 174.8 401-646 401-646 9.5e-55 5.7e-54
AJYD01000026_41 domain7360 277.1 111-375 111-375 3.8e-86 2.7e-85
AJYD01000026_41 domain6326 174.8 401-646 401-646 7.6e-55 5.5e-54
AJYG01000194_110 domain7360 276.1 111-373 111-373 1e-85 5.3e-85
AJYG01000194_110 domain6326 205.9 403-752 403-752 3.9e-64 2e-63
AKIX01000039_40 domain1954 104.7 10-95 10-93 1e-33 2.8e-33
AKIX01000039_40 domain1879 42.6 91-172 94-172 4.5e-14 1.3e-13
AKIX01000039_40 domain1220 132.5 407-530 407-530 6.1e-42 1.7e-41
AKJW01000047_24 domain6495 29.5 2-73 2-73 2.7e-10 1.2e-09
AKJW01000047_24 domain5646 123.9 110-206 110-206 1.4e-39 6.1e-39
AKJY01000003_50 domain6689 267.9 5-329 5-329 1.1e-82 3.4e-82
AKJY01000003_50 domain1384 153.3 373-539 373-539 3.2e-48 1.1e-47
AKJY01000003_50 domain2078 51.2 593-673 593-673 8e-17 2.6e-16
AKJZ01000018_43 domain6689 388.5 4-349 4-349 3.1e-119 7.1e-119
AKJZ01000018_43 domain1384 131.1 431-560 431-560 3.2e-41 7.1e-41
AKKE01000139_17 domain4207 66.9 8-62 8-62 5e-22 1.8e-21
AKKE01000139_17 domain4272 134.6 117-310 117-310 1.8e-42 6.5e-42
AKKE01000139_18 domain1954 56.3 20-108 20-104 9.9e-19 3.5e-18
AKKE01000139_18 domain1879 48.3 100-211 105-211 5.5e-16 2e-15
AKYF01000018_99 domain1954 104.7 10-95 10-93 1e-33 2.8e-33
AKYF01000018_99 domain1879 43.5 91-173 94-173 2.4e-14 6.7e-14
AKYF01000018_99 domain3633 26.6 260-313 260-313 2.9e-09 8.1e-09
AKYF01000018_99 domain1220 132.9 407-531 407-531 4.5e-42 1.2e-41
ALBT01000069_3 domain6495 34.6 1-56 1-56 5.4e-12 3.3e-11
ALBT01000069_3 domain5646 137.2 108-213 108-213 7.5e-44 4.5e-43
ALXE01000066_36 domain6495 37.6 40-170 40-170 2.2e-13 3.9e-12
AMWD01000002_676 domain3910 83.7 2-110 2-110 3.1e-27 1.1e-26
AMWD01000002_677 domain3910 85.2 9-135 9-135 1.1e-27 3.8e-27
AMWE01000004_1125 domain6495 34.6 1-60 1-60 6.4e-12 3.3e-11
AMWE01000004_1125 domain5646 155.8 103-220 103-220 1.4e-49 7.3e-49
AMYW01000027_43 domain6689 389.8 4-347 4-347 1.1e-119 2.8e-119
AMYW01000027_43 domain1384 119.2 433-563 433-563 1.3e-37 3.4e-37
ANFM01000002_43 domain7360 288.2 111-366 111-366 2e-89 1e-88
ANFM01000002_43 domain6326 169.6 396-637 396-637 4e-53 2.1e-52
AOBT01000009_32 domain3910 94.6 4-112 4-112 1.6e-30 4.9e-30
AOBT01000009_32 domain1879 41.6 129-227 129-227 8.5e-14 2.5e-13
AOBT01000009_33 domain3910 75.3 14-125 14-125 1.4e-24 4.6e-24
AOBT01000009_33 domain4272 68.2 195-290 195-290 3.9e-22 1.3e-21
AOBT01000009_34 domain4207 48.2 26-78 26-73 4.5e-16 1.2e-15
AOBT01000009_34 domain183 27.9 69-140 74-140 1e-09 2.8e-09
AOBT01000009_34 domain7017 257 1290-1446 1290-1446 4.7e-80 1.3e-79
AOTL01000005_189 domain6689 278 19-348 19-348 1.1e-85 2.9e-85
AOTL01000005_189 domain1384 159 403-562 403-562 6.7e-50 1.9e-49
AOTL01000005_189 domain2078 58.3 638-746 638-746 6.2e-19 1.7e-18
AP012603_4221 domain6495 33.8 1-51 1-51 7.9e-12 5.7e-11
AP012603_4221 domain1260 26 175-230 175-230 2.1e-09 1.5e-08
AP014862_4198 domain3749 116.5 72-273 72-273 3.4e-37 2.4e-36
AP014862_4198 domain6326 472.3 383-721 383-721 2.5e-145 1.8e-144
AP014940_1434 domain7360 217.6 120-390 120-390 6.5e-68 3.9e-67
AP014940_1434 domain6326 54.1 409-517 409-517 4.7e-18 2.8e-17
APMV01000024_184 domain6495 33.9 1-60 1-60 1e-11 5.2e-11
APMV01000024_184 domain5646 156.5 103-220 103-220 9.3e-50 4.8e-49
APWM01000001_232 domain6495 33.8 1-59 1-59 9.5e-12 5.7e-11
APWM01000001_232 domain5646 151.3 103-220 103-220 3.1e-48 1.8e-47
AQHR01000041_152 domain6689 296.6 6-352 6-352 2e-91 6.5e-91
AQHR01000041_152 domain1384 38.8 394-512 394-512 5.5e-13 1.8e-12

AQZD01000016_34 domain3910 93.5 1-95 1-95 3.3e-30 1.1e-29
AQZD01000016_34 domain1220 93.1 401-505 401-505 9e-30 3e-29
ARBE01000367_300 domain3910 72.5 2-96 2-96 1.3e-23 3.2e-23
ARBE01000367_300 domain823 26.7 520-574 520-574 4.3e-09 1.1e-08
ARBE01000367_301 domain3910 165.6 14-137 14-137 1.2e-52 4.8e-52
ARBE01000367_302 domain3910 94.6 4-116 4-116 1.3e-30 4.7e-30
ARBE01000367_302 domain1879 62.1 116-216 117-216 2.9e-20 1e-19
ARBJ01000001_522 domain3910 117.8 1-115 1-112 9.4e-38 3.1e-37
ARBJ01000001_522 domain1879 64.3 110-196 113-196 6.6e-21 2.2e-20
ARBJ01000001_523 domain3910 140.7 13-137 13-137 9.1e-45 2.5e-44
ARBJ01000001_524 domain6017 100.6 6-85 6-85 1.9e-32 6.1e-32
ARBJ01000001_524 domain823 63.6 474-547 474-547 1e-20 3.3e-20
ARBS01000011_76 domain1954 61.8 27-110 27-110 1.9e-20 7e-20
ARBS01000011_76 domain1879 95.9 112-207 112-207 8.4e-31 3e-30
ARDA01000030_19 domain3910 111 1-114 1-114 1.4e-35 4.1e-35
ARDA01000030_19 domain1879 57.9 120-205 120-205 7.2e-19 2.1e-18
ARDA01000030_20 domain3910 84.6 4-101 4-101 2e-27 5.9e-27
ARDA01000030_20 domain1879 55.6 150-234 150-234 3.5e-18 1.1e-17
ARDA01000030_22 domain3910 85.9 1-102 1-102 5.9e-28 2.4e-27
ARDN01000004_56 domain6689 331.7 4-335 4-335 4.4e-102 1.3e-101
ARDN01000004_56 domain1384 135 379-536 379-536 1.5e-42 4.5e-42
ARDN01000004_56 domain2078 46.9 697-805 697-805 1.9e-15 5.6e-15
AREW01000004_102 domain1620 312.4 403-606 403-606 2.8e-97 2.5e-96
AREW01000004_102 domain1620 173 641-806 641-806 1.4e-54 1.2e-53
AREW01000004_102 domain1620 36.8 859-1019 859-1018 6.6e-13 5.9e-12
AREW01000004_102 domain1620 38 1018-1208 1019-1208 3e-13 2.7e-12
AREW01000004_102 domain1620 25.4 1398-1516 1398-1516 2.2e-09 2e-08
AREW01000004_102 domain1620 28.5 1569-1747 1569-1747 2.4e-10 2.2e-09
AREW01000004_102 domain1620 38.5 1930-2116 1930-2116 2e-13 1.8e-12
AREY01000007_47 domain1140 28.9 1-68 1-68 1.6e-10 2e-09
AREY01000007_47 domain5646 106 109-233 109-233 1.9e-34 2.2e-33
AREY01000051_17 domain3495 239.2 96-268 96-268 2.5e-74 4.9e-74
AREY01000051_17 domain6326 35.4 368-478 368-473 7.2e-12 1.4e-11
AREY01000051_17 domain3910 60.4 469-550 474-550 9.3e-20 1.9e-19
ARFR01000095_108 domain1140 27.2 3-53 3-53 5.5e-10 6.6e-09
ARFR01000095_108 domain5646 59.9 88-210 88-210 3.9e-20 4.7e-19
ARFX01000035_240 domain1620 59.4 369-583 369-583 1.4e-19 7.4e-19
ARJM01000057_29 domain3495 201.1 96-270 96-270 1e-62 2.4e-62
ARJM01000057_29 domain6326 62.4 374-476 374-471 3.6e-20 8.7e-20
ARJM01000057_29 domain1954 48.4 467-547 472-547 4.3e-16 1e-15
ARJX01000047_473 domain3910 99.9 2-128 2-128 3.7e-32 1.1e-31
ARJX01000047_473 domain1879 51.1 132-231 132-231 9.3e-17 2.8e-16
ARJX01000047_474 domain3910 68.2 11-115 11-114 2.6e-22 7.2e-22
ARJX01000047_474 domain4272 63.5 113-196 115-196 1.2e-20 3.4e-20
ARJX01000047_474 domain1250 30.7 532-617 532-617 1.9e-10 5.2e-10
ARJX01000047_475 domain3910 58.4 29-140 29-140 2.2e-19 7.9e-19
ARJX01000047_475 domain3633 93 406-574 406-574 1e-29 3.8e-29
ARKE01000014_12 domain1954 91.3 10-95 10-93 1.3e-29 4.2e-29
ARKE01000014_12 domain1879 48.4 91-162 94-162 5.7e-16 1.9e-15
ARKE01000014_12 domain1220 99.8 403-529 403-529 7.3e-32 2.4e-31
ARNI01000013_267 domain6689 35.1 11-130 11-130 6.9e-12 2.2e-11
ARNI01000013_267 domain6689 32.9 150-333 150-333 3.2e-11 1e-10
ARNI01000013_267 domain1384 68.3 430-575 430-575 4.6e-22 1.5e-21
ARVW01000001_6307 domain7360 295.9 114-371 114-371 1.1e-91 4.9e-91
ARVW01000001_6307 domain6326 61.9 386-453 386-453 2.7e-20 1.2e-19
ASSQ01000002_5 domain1140 29 1-64 1-64 2.5e-10 1.8e-09
ASSQ01000002_5 domain5646 73 85-196 85-196 5.7e-24 4.1e-23
ASYR01000021.1_85 domain1954 82.3 18-130 18-128 8.8e-27 2.9e-26
ASYR01000021.1_85 domain1879 38.4 126-194 129-194 7.7e-13 2.5e-12
ATFI01000004.1_211 domain6495 34.9 1-52 1-52 5.2e-12 2.7e-11
ATFI01000004.1_211 domain5646 75.7 113-215 113-215 1.2e-24 5.9e-24
ATFI01000004_211 domain6495 34.9 1-52 1-52 5.2e-12 2.7e-11
ATFI01000004_211 domain5646 75.7 113-215 113-215 1.2e-24 5.9e-24
ATHJ01000059_23 domain7360 215.7 97-362 97-362 2.8e-67 1.4e-66
ATHJ01000059_23 domain6326 86.6 372-458 372-458 7.2e-28 3.7e-27
ATYI01000024_17 domain6495 27.3 1-121 1-117 9.8e-10 5.9e-09
ATYI01000024_17 domain5646 105.3 113-233 118-233 6.3e-34 3.8e-33
ATZZ01000028_20 domain3910 87.5 9-126 9-124 2.1e-28 7.5e-28
ATZZ01000028_20 domain4272 349.5 123-352 125-352 3.7e-108 1.3e-107
ATZZ01000028_21 domain3910 105.1 8-133 8-129 8.5e-34 2.8e-33
ATZZ01000028_21 domain1879 77.5 126-223 130-223 4.8e-25 1.6e-24
AUBU01000013_30 domain6689 288.1 1-334 1-334 9.1e-89 2.5e-88
AUBU01000013_30 domain1384 184 390-565 390-565 1.4e-57 3.9e-57
AUBU01000013_30 domain2078 62.8 662-750 662-750 2.5e-20 6.9e-20
AUBU01000020_9 domain6495 28.4 6-103 6-103 3.7e-10 2.7e-09
AUBU01000020_9 domain5646 147.2 104-212 104-212 4.8e-47 3.4e-46
AUBV01000004_252 domain6689 287.6 1-333 1-333 1.2e-88 3.5e-88
AUBV01000004_252 domain1384 181.7 390-565 390-565 6.8e-57 2e-56
AUBV01000004_252 domain2078 68.9 665-751 665-751 3e-22 9.1e-22
AUBW01000003_135 domain6495 25.7 5-92 5-92 2.9e-09 1.7e-08
AUBW01000003_135 domain5646 142.4 105-213 105-213 1.9e-45 1.1e-44
AUBW01000008_192 domain6689 279.5 1-333 1-333 3.8e-86 1.1e-85
AUBW01000008_192 domain1384 188.1 390-565 390-565 7.6e-59 2.1e-58
AUBW01000008_192 domain2078 58.3 662-751 662-751 6.2e-19 1.7e-18
AUBX01000015_338 domain6689 288.6 1-333 1-333 5.9e-89 1.8e-88
AUBX01000015_338 domain1384 196.9 390-565 390-565 1.4e-61 4.2e-61
AUBX01000015_338 domain2078 60.3 665-751 665-751 1.4e-19 4.3e-19
AUCV01000028_37 domain5375 100.8 1-102 1-102 4.4e-32 2e-31
AUCV01000028_37 domain7360 258.2 179-426 179-426 3.5e-80 1.6e-79
AUCV01000028_37 domain6326 327.9 432-792 432-792 3.4e-101 1.5e-100
AUFE01000002_42 domain3910 72.1 2-94 2-94 1.7e-23 4.4e-23
AUFE01000002_42 domain823 27.9 520-574 520-574 1.8e-09 4.7e-09
AUFE01000002_43 domain3910 165.6 14-137 14-137 1.4e-52 5.1e-52
AUFE01000002_44 domain3910 97.7 4-119 4-117 1.5e-31 5.4e-31
AUFE01000002_44 domain1879 62.2 116-216 118-216 2.6e-20 9.3e-20
AULV01000006_161 domain1954 95.2 10-95 10-94 9.1e-31 2.7e-30
AULV01000006_161 domain1879 50.5 93-176 95-176 1.4e-16 4.2e-16
AULV01000006_161 domain1220 109.4 403-530 403-530 8.2e-35 2.5e-34
AUMF01000008_84 domain6689 430.2 6-334 6-334 5.9e-132 1.5e-131
AUMF01000008_84 domain1384 167.6 381-544 381-544 1.7e-52 4.3e-52
AUMF01000008_84 domain2078 61.4 694-814 694-814 7.3e-20 1.9e-19
AUMK01000002_892 domain6495 28.6 1-75 1-75 5.8e-10 2.3e-09
AUMK01000002_892 domain183 66.1 235-307 235-307 1.4e-21 5.8e-21
AUMK01000002_893 domain183 73.4 155-265 155-265 9.9e-24 3.5e-23
AUMK01000016_58 domain6689 400.3 4-348 4-348 6.1e-123 1.8e-122
AUMK01000016_58 domain1384 132.1 434-561 434-561 1.2e-41 3.7e-41
AWXR01000058_6 domain1140 25.2 2-56 2-56 4.6e-09 2.7e-08
AWXR01000058_6 domain5646 145.4 105-213 105-213 2.2e-46 1.3e-45
AXDD01000028_47 domain3910 95.1 4-94 4-94 1e-30 3.4e-30
AXDW01000010_119 domain3910 82.3 2-120 2-118 9.7e-27 3.2e-26
AXDW01000010_119 domain1879 59.3 116-210 119-210 2.4e-19 7.8e-19
AXDW01000010_120 domain4207 71 8-62 8-62 2.7e-23 9.8e-23
AXDW01000010_120 domain4272 145.5 113-309 113-309 8.3e-46 3e-45
AXWS01000007_634 domain1954 62.6 21-108 21-108 1.3e-20 4e-20
AXWS01000007_634 domain1879 46.7 110-207 110-207 2.2e-15 6.7e-15
AXWS01000007_634 domain1620 32.6 474-646 474-646 3.8e-11 1.2e-10
AXWS01000008_628 domain5646 102 109-228 109-228 4.3e-33 3.8e-32
AYYG01000022_41 domain6689 273.5 3-339 3-339 2.5e-84 6.9e-84
AYYG01000022_41 domain1384 119.2 415-562 415-562 1.2e-37 3.4e-37
AYYG01000022_41 domain2078 37.3 775-841 775-841 1.9e-12 5.3e-12
AZAB01000005_16 domain1140 150.4 1-86 1-86 8.6e-48 2.4e-47
AZAB01000005_16 domain1123 202.7 152-334 152-334 2.4e-63 6.6e-63
AZAB01000014_14 domain6495 166.7 8-152 8-152 2.1e-52 6.3e-52
AZAB01000014_14 domain1123 190.5 156-311 156-311 1.3e-59 3.9e-59
AZAB01000014_37 domain6495 155.9 17-175 17-175 4.4e-49 1.3e-48
AZAB01000014_37 domain1123 178.3 206-347 206-347 7.1e-56 2.1e-55
AZAB01000014_42 domain1123 188.8 3-176 3-176 2.5e-59 1.3e-58
AZHI01000139_26 domain3910 95.2 4-116 4-114 8.6e-31 3.1e-30
AZHI01000139_26 domain1879 51 113-176 115-176 8e-17 2.9e-16
AZHI01000139_27 domain3910 56.2 5-115 5-110 1.2e-18 3.8e-18
AZHI01000139_27 domain4272 77.9 106-325 111-325 4.4e-25 1.4e-24
AZUB01000001_532 domain6495 33.3 1-57 1-57 1.8e-11 8.2e-11
AZUB01000001_532 domain5646 150.6 108-225 108-225 6.8e-48 3e-47
AZXK01000002_2447 domain3910 88.6 4-130 4-125 1e-28 3.4e-28
AZXK01000002_2447 domain1879 70.4 121-217 126-217 8e-23 2.6e-22
AZXK01000002_2448 domain3910 74 15-119 15-118 3.4e-24 1.1e-23
AZXK01000002_2448 domain4272 34.3 117-198 119-198 8.7e-12 2.8e-11
AZXK01000002_2449 domain3910 59.9 6-116 6-116 7.5e-20 2.7e-19
AZXK01000002_2449 domain3633 258.9 402-590 402-590 1.4e-80 5.1e-80
AZXK01000002_2449 domain7017 121.1 1018-1166 1018-1166 2.3e-38 8.5e-38
AZXZ01000021_19 domain6495 33.3 1-57 1-57 1.8e-11 8.2e-11
AZXZ01000021_19 domain5646 150.6 108-225 108-225 6.8e-48 3e-47
BAHD01000018_94 domain3910 79.7 1-121 1-118 6.2e-26 2e-25
BAHD01000018_94 domain1879 64.1 115-207 119-207 7.2e-21 2.4e-20
BAHD01000018_95 domain3910 70.7 3-130 3-127 3.4e-23 1.2e-22
BAHD01000018_95 domain4272 62.3 125-315 128-315 2.3e-20 8.2e-20
BAWF01000051.1_5 domain3910 149.4 25-146 25-146 1.6e-47 5.3e-47
BAWF01000051.1_5 domain4272 31.3 328-410 328-410 7.4e-11 2.4e-10
BAWF01000051.1_6 domain1954 72.6 1-81 1-80 8e-24 2.9e-23
BAWF01000051.1_6 domain1879 61.3 80-157 81-157 5.1e-20 1.8e-19
BAZF01000010_112 domain3910 81.6 1-103 1-103 1.3e-26 5.2e-26
BBLT01000007_170 domain5646 141.1 94-202 94-202 4e-45 2.9e-44
BBNP01000003_245 domain7360 179.9 105-373 105-373 2e-56 1.2e-55
BBNP01000003_245 domain6326 50.1 385-482 385-482 7.8e-17 4.7e-16
BBNP01000003_245 domain6326 79 571-800 571-800 1.3e-25 7.7e-25
BBZI01000005.1_247 domain7360 320.7 125-392 125-392 2.9e-99 1.3e-98
BBZI01000005.1_247 domain6326 63.7 407-514 407-514 7.8e-21 3.5e-20
BBZK01000007.1_274 domain7360 315.3 143-412 143-412 1.3e-97 5.7e-97
BBZK01000007.1_274 domain6326 66.2 427-504 427-504 1.3e-21 6.1e-21
BDAY01000040.1_29 domain7360 245.5 98-349 98-349 1.6e-76 1.2e-75
BDAY01000040.1_29 domain6326 58 373-444 373-444 2.5e-19 1.8e-18
BDHH01000007_182 domain3910 92.6 4-95 4-95 6.3e-30 2.1e-29
BDHH01000007_182 domain1220 89.2 377-493 377-493 1.4e-28 4.5e-28
BDJC01000041.1_11 domain7360 201.5 113-348 113-348 5e-63 3e-62
BDJC01000041.1_11 domain6326 55.5 352-465 352-465 1.8e-18 1.1e-17
BDJC01000041.1_11 domain4377 65.9 525-635 525-635 8.4e-22 5e-21
BDJC01000041.1_11 domain4377 57.6 679-782 679-782 3.1e-19 1.9e-18
BDJC01000041.1_37 domain1954 36.5 4-86 4-86 1.7e-12 5.6e-12
BDJC01000041_11 domain7360 201.5 113-348 113-348 5e-63 3e-62
BDJC01000041_11 domain6326 55.5 352-465 352-465 1.8e-18 1.1e-17
BDJC01000041_11 domain4377 65.9 525-635 525-635 8.4e-22 5e-21
BDJC01000041_11 domain4377 57.6 679-782 679-782 3.1e-19 1.9e-18
BDJC01000041_37 domain1954 36.5 4-86 4-86 1.7e-12 5.6e-12
CABFPG010000006.1_310 domain3910 98.4 2-127 2-126 9.9e-32 3.2e-31
CABFPG010000006.1_310 domain1879 48 125-216 127-216 7.5e-16 2.5e-15
CABFPG010000006.1_311 domain4207 60.5 21-75 21-75 5.6e-20 1.8e-19
CABFPG010000006.1_311 domain4272 27.8 117-204 117-204 8.9e-10 2.9e-09
CABFPG010000006.1_312 domain3910 53.6 5-120 5-120 7.9e-18 2.4e-17
CABFPG010000006.1_312 domain3633 280.9 402-592 402-592 3e-87 8.9e-87
CABFPG010000006.1_312 domain7017 109.8 1060-1215 1060-1215 8.9e-35 2.7e-34
CABPRV010000002.1_236 domain6495 27.8 4-65 4-65 5.6e-10 4e-09
CABPRV010000002.1_236 domain5646 127.1 107-213 107-213 8.9e-41 6.4e-40
CABPSA010000001.1_315 domain6495 27.9 4-79 4-79 6.1e-10 3.7e-09
CABPSA010000001.1_315 domain5646 133.5 116-221 116-221 1.1e-42 6.5e-42
CABPSB010000001.1_73 domain5646 130 108-211 108-211 1.3e-41 7.7e-41
CABPSF010000003.1_268 domain6495 29.9 2-70 2-70 1.5e-10 8.8e-10
CABPSF010000003.1_268 domain5646 137 106-211 106-211 9e-44 5.4e-43
CABPSI010000004.1_292 domain6495 29.9 2-70 2-70 1.5e-10 8.8e-10
CABPSI010000004.1_292 domain5646 137 106-211 106-211 9e-44 5.4e-43
CABPSK010000001.1_650 domain6495 29.6 2-101 2-101 2.1e-10 1.1e-09
CABPSK010000001.1_650 domain5646 132.4 108-211 108-211 2.8e-42 1.4e-41
CABPSN010000001.1_302 domain6495 28 4-89 4-89 5.7e-10 3.4e-09
CABPSN010000001.1_302 domain5646 134.8 115-221 115-221 4.1e-43 2.5e-42
CADIJM010000002.1_791 domain7360 279.5 133-389 133-389 1.1e-86 4.7e-86
CADIJM010000002.1_791 domain6326 88.3 396-494 396-494 2.5e-28 1.1e-27
CADIJM010000002.1_791 domain6326 56 596-772 596-772 1.7e-18 7.6e-18
CADIKI010000016.1_126 domain5375 166 1-166 1-166 3.1e-52 1.8e-51
CADIKI010000016.1_126 domain7360 167.8 246-457 246-457 1e-52 6.1e-52
CADIKI010000016.1_126 domain6326 66.4 464-542 464-542 8.5e-22 5.1e-21
CADIKL010000040.1_34 domain5375 108.5 1-128 1-128 1.1e-34 8.1e-34
CADIKL010000040.1_34 domain7360 273.6 181-450 181-450 4.4e-85 3.2e-84
CADIKL010000040.1_34 domain6326 76.8 475-554 475-554 5e-25 3.6e-24
CADIKU010000004.1_168 domain7360 279.5 133-389 133-389 1.1e-86 4.7e-86
CADIKU010000004.1_168 domain6326 88.3 396-494 396-494 2.5e-28 1.1e-27
CADIKU010000004.1_168 domain6326 55 574-769 574-769 3.3e-18 1.5e-17
CADIKX010000003.1_121 domain7360 279.7 132-389 132-389 9.2e-87 4.1e-86
CADIKX010000003.1_121 domain6326 89.5 396-496 396-496 1.1e-28 4.8e-28
CADIKX010000003.1_121 domain6326 56.1 598-769 598-769 1.6e-18 7.1e-18
CBST010000189_72 domain1140 96.9 1-85 1-85 4.3e-31 1.2e-30
CBST010000189_72 domain1123 193.2 155-323 155-323 2e-60 5.5e-60
CBSV010000249_50 domain1140 96.9 1-85 1-85 4.3e-31 1.2e-30
CBSV010000249_50 domain1123 193.2 155-323 155-323 2e-60 5.5e-60
CBSW010000302_76 domain1140 96.9 1-85 1-85 4.3e-31 1.2e-30
CBSW010000302_76 domain1123 193.2 155-323 155-323 2e-60 5.5e-60
CBTB010000098_75 domain6495 200.5 17-164 17-164 7.2e-63 2.4e-62
CBTB010000098_75 domain1123 190.3 164-323 165-323 1.3e-59 4.4e-59
CBVI010000110_21 domain1140 33.6 1-66 1-66 1.3e-11 6.6e-11
CBVI010000110_21 domain5646 71.1 115-214 115-214 3e-23 1.5e-22
CBVI010000133_13 domain6495 35.6 1-97 1-97 2.7e-12 1.6e-11
CBVI010000133_13 domain5646 71.9 103-214 103-214 1.4e-23 8.4e-23
CGBP01000029_14 domain1123 183.9 42-213 42-213 5.5e-58 4e-57
CM003627_76 domain7360 310.1 116-373 116-373 3.1e-96 2.2e-95
CM003627_76 domain6326 205.3 406-657 406-657 4.2e-64 3e-63
CM003770_1481 domain7360 310.1 116-373 116-373 3.1e-96 2.2e-95
CM003770_1481 domain6326 205.3 406-657 406-657 4.2e-64 3e-63
CP002047.1_481 domain3910 79.8 1-107 1-107 5.8e-26 1.9e-25
CP002047.1_482 domain3910 131.4 1-121 1-119 6.6e-42 2e-41
CP002047.1_482 domain1879 29.5 117-203 120-203 5.1e-10 1.5e-09
CP002047.1_482 domain7017 44.5 317-443 317-443 1.1e-14 3.2e-14
CP002047.1_482 domain4272 38.3 560-611 560-611 5.9e-13 1.8e-12
CP002047.1_483 domain1954 82.8 686-796 686-794 5.2e-27 1.9e-26
CP002047.1_483 domain1879 27.1 793-857 795-857 2.3e-09 8.3e-09
CP002047_481 domain3910 79.8 1-107 1-107 5.8e-26 1.9e-25
CP002047_482 domain3910 131.4 1-121 1-119 6.6e-42 2e-41
CP002047_482 domain1879 29.5 117-203 120-203 5.1e-10 1.5e-09
CP002047_482 domain7017 44.5 317-443 317-443 1.1e-14 3.2e-14
CP002047_482 domain4272 38.3 560-611 560-611 5.9e-13 1.8e-12
CP002047_483 domain1954 82.8 686-796 686-794 5.2e-27 1.9e-26
CP002047_483 domain1879 27.1 793-857 795-857 2.3e-09 8.3e-09
CP003051_776 domain7360 292.1 111-372 111-372 9.6e-91 6.9e-90
CP003051_776 domain6326 78.8 393-477 393-477 1.2e-25 8.7e-25
CP003987_3618 domain7360 322.7 136-406 136-406 8.2e-100 3.3e-99
CP003987_3618 domain6326 66.4 421-513 421-513 1.3e-21 5.3e-21
CP004096_300 domain7360 310.1 116-373 116-373 3.1e-96 2.2e-95
CP004096_300 domain6326 205.3 406-657 406-657 4.2e-64 3e-63
CP006003.1_2792 domain7360 264 99-349 99-349 5.1e-82 2.6e-81
CP006003.1_2792 domain6326 99.4 365-516 365-516 9e-32 4.7e-31
CP006003.1_2792 domain4377 84.9 541-649 541-649 1.2e-27 6.2e-27
CP006003.1_2792 domain4377 167.6 690-800 690-800 2.5e-53 1.3e-52
CP006003_2792 domain7360 264 99-349 99-349 5.1e-82 2.6e-81
CP006003_2792 domain6326 99.4 365-516 365-516 9e-32 4.7e-31
CP006003_2792 domain4377 84.9 541-649 541-649 1.2e-27 6.2e-27
CP006003_2792 domain4377 167.6 690-800 690-800 2.5e-53 1.3e-52
CP006567.1_9094 domain7360 310.2 130-399 130-399 4.2e-96 2.2e-95
CP006567.1_9094 domain6326 64.3 414-488 414-488 4.4e-21 2.3e-20
CP006829_1456 domain6689 227.1 1-343 1-343 2.7e-70 8.9e-70
CP006829_1456 domain1384 95.9 412-559 412-559 1.5e-30 4.9e-30
CP006829_1456 domain2078 62.2 737-854 737-854 3.4e-20 1.1e-19
CP009322_731 domain3910 90.7 2-96 2-96 2.4e-29 7.8e-29
CP009322_732 domain3910 76.5 4-90 4-90 5.8e-25 1.9e-24
CP009322_732 domain4946 83.3 188-255 188-255 6.3e-27 2.1e-26
CP009429_2367 domain7360 163.8 102-364 102-364 1.7e-51 9.9e-51
CP009429_2367 domain6326 50.2 387-470 387-470 7.3e-17 4.4e-16
CP009429_2367 domain6326 43.1 532-678 532-678 1e-14 6.2e-14
CP009438_1440 domain7360 319.2 120-388 120-388 8.3e-99 3.7e-98
CP009438_1440 domain6326 65.3 403-494 403-494 2.4e-21 1.1e-20
CP009460_3169 domain6495 34.6 1-61 1-61 6.3e-12 3.3e-11
CP009460_3169 domain5646 155.8 103-220 103-220 1.4e-49 7.3e-49
CP009539_1568 domain1123 195.7 67-225 67-225 2.2e-61 9.8e-61
CP009548_2228 domain7360 310.9 116-373 116-373 1.7e-96 1.2e-95
CP009548_2228 domain6326 207.2 406-641 406-641 1.1e-64 7.9e-64
CP009977.1_1228 domain6495 32.3 2-86 2-86 3.2e-11 1.6e-10
CP009977.1_1228 domain5646 145.9 105-222 105-222 1.8e-46 9.1e-46
CP009977_1228 domain6495 32.3 2-86 2-86 3.2e-11 1.6e-10
CP009977_1228 domain5646 145.9 105-222 105-222 1.8e-46 9.1e-46
CP010310_2743 domain6495 28 5-92 5-92 5.7e-10 3.4e-09
CP010310_2743 domain5646 130.8 107-211 107-211 7.4e-42 4.4e-41
CP010431_3172 domain6495 27.9 4-79 4-79 6.1e-10 3.7e-09
CP010431_3172 domain5646 131.1 117-221 117-221 6e-42 3.6e-41
CP010519.1_4334 domain7360 310.3 127-395 127-395 3.9e-96 2e-95
CP010519.1_4334 domain6326 52.2 410-512 410-512 2.1e-17 1.1e-16
CP010519_4334 domain7360 310.3 127-395 127-395 3.9e-96 2e-95
CP010519_4334 domain6326 52.2 410-512 410-512 2.1e-17 1.1e-16
CP011078_1700 domain1123 197.3 67-225 67-225 7.8e-62 3.1e-61
CP011104_3212 domain6495 151.2 17-165 17-160 1.2e-47 3.7e-47
CP011104_3212 domain1175 108.3 156-251 161-247 2.4e-34 7.2e-34
CP011104_3212 domain183 152.8 243-375 248-375 6.1e-48 1.8e-47
CP011104_3231 domain1140 126.9 1-85 1-85 1.7e-40 5.2e-40
CP011104_3231 domain1123 221.6 145-315 145-315 3.5e-69 1e-68
CP011104_3810 domain6495 234.1 16-165 16-165 4.1e-73 1.1e-72
CP011104_3810 domain1175 159.1 212-309 212-309 8.8e-50 2.3e-49
CP011104_3883 domain1123 170.8 35-179 35-179 5.9e-54 4.3e-53
CP011129_2512 domain3910 75.3 1-121 1-121 1.4e-24 4.7e-24
CP011129_2512 domain1879 62.6 135-225 135-225 2.1e-20 7e-20
CP011129_2513 domain4207 60.9 11-65 11-65 3.8e-20 1.4e-19
CP011129_2513 domain4272 138.7 118-322 118-322 1e-43 3.7e-43
CP011129_2618 domain5375 203.1 1-176 1-176 1.4e-63 7.2e-63
CP011129_2618 domain3495 62.3 184-323 184-323 2e-20 1e-19
CP011129_2618 domain6326 59.7 417-517 417-517 1.1e-19 5.7e-19
CP011130_2340 domain4207 60.2 11-65 11-65 6.4e-20 2.3e-19
CP011130_2340 domain4272 142 119-328 119-328 9.8e-45 3.5e-44
CP011130_2341 domain3910 85.8 1-121 1-121 7.6e-28 2.5e-27
CP011130_2341 domain1879 61.3 129-204 129-204 5.4e-20 1.8e-19
CP011131_4342 domain1250 31.5 156-351 156-351 2.5e-11 3.1e-10
CP011144_1708 domain5375 40.6 1-148 1-148 2.8e-13 6e-13
CP011144_1708 domain7360 154.5 380-663 380-663 3.2e-48 6.9e-48
CP011144_1708 domain6326 50.2 668-783 668-778 2.1e-16 4.4e-16
CP011144_1708 domain1257 39 774-818 779-818 4.3e-13 9.1e-13
CP011253_4134 domain6495 28 4-86 4-86 5.7e-10 3.4e-09
CP011253_4134 domain5646 133.7 113-216 113-216 9.4e-43 5.6e-42
CP011807_4553 domain6495 28.1 4-91 4-91 4.4e-10 3.2e-09
CP011807_4553 domain5646 129.4 114-211 114-211 1.7e-41 1.2e-40
CP011835_1970 domain7360 275.9 116-389 116-389 8.7e-86 6.3e-85
CP011835_1970 domain6326 169.4 420-762 420-762 3.5e-53 2.5e-52
CP012479_2223 domain7360 274.8 105-364 105-364 2.6e-85 1.3e-84
CP012479_2223 domain6326 54.2 383-459 383-459 5.3e-18 2.7e-17
CP012737_408 domain6495 30.1 2-106 2-106 4.4e-11 8e-10
CP012737_410 domain183 26.3 98-145 98-145 1.2e-09 8.6e-09
CP012737_428 domain1620 91.2 659-825 659-825 1.5e-29 1.3e-28
CP012737_428 domain1620 31.3 962-1118 962-1118 3.4e-11 3e-10
CP012737_428 domain1260 28.6 1145-1211 1145-1211 2.8e-10 2.5e-09
CP012748.1_1434 domain3910 95.1 4-94 4-94 1e-30 3.4e-30
CP012801_3924 domain6495 34.9 1-52 1-52 5.2e-12 2.7e-11
CP012801_3924 domain5646 75.7 113-215 113-215 1.2e-24 5.9e-24
CP013136_2345 domain6495 28.5 3-92 3-92 5.6e-10 2.5e-09
CP013136_2345 domain5646 122.8 109-206 109-206 3e-39 1.3e-38
CP013200_2959 domain7360 276.8 105-364 105-364 6.1e-86 3.2e-85
CP013200_2959 domain6326 56.3 383-459 383-459 1.2e-18 6e-18
CP013232_2349 domain3910 77.3 8-85 8-85 3.3e-25 1.1e-24
CP013232_2349 domain4946 110.1 188-254 188-254 2.8e-35 9.2e-35
CP013232_2350 domain3910 86.1 2-99 2-99 6.8e-28 2.1e-27
CP013344_1538 domain7360 163.8 102-364 102-364 1.7e-51 9.9e-51
CP013344_1538 domain6326 50.2 387-470 387-470 7.3e-17 4.4e-16
CP013344_1538 domain6326 43.1 532-678 532-678 1e-14 6.2e-14
CP013382_849 domain7360 310.9 116-373 116-373 1.7e-96 1.2e-95
CP013382_849 domain6326 207.2 406-641 406-641 1.1e-64 7.9e-64
CP013448_2003 domain5375 116.3 1-152 1-152 4.5e-37 3.2e-36
CP013448_2003 domain7360 283.1 173-430 173-430 5.4e-88 3.9e-87
CP013448_2003 domain6326 63.9 455-525 455-525 4.3e-21 3.1e-20
CP013480_3953 domain6495 29.9 2-69 2-69 1.5e-10 8.9e-10
CP013480_3953 domain5646 133.8 109-213 109-213 8.8e-43 5.3e-42
CP014782_4415 domain6495 30.8 1-53 1-53 9.6e-11 4.9e-10
CP014782_4415 domain5646 130.6 107-232 107-232 9.7e-42 5e-41
CP014784_2485 domain7360 318.5 111-370 111-370 8.7e-99 6.3e-98
CP014784_2485 domain6326 203.7 399-724 399-724 1.3e-63 9.2e-63
CP014963_2545 domain3910 93 1-99 1-95 4.5e-30 1.5e-29
CP014963_2545 domain1879 32.3 92-180 96-180 5.9e-11 1.9e-10
CP015039_3524 domain3910 72.3 1-88 1-88 1.1e-23 3.9e-23
CP015039_3524 domain1879 31.1 248-326 248-326 1.3e-10 4.7e-10
CP015039_3525 domain3910 124 2-117 2-113 1.1e-39 3.9e-39
CP015039_3525 domain1879 43.7 110-205 114-205 1.6e-14 5.6e-14
CP015137.1_1015 domain6495 34.6 1-60 1-60 6.4e-12 3.3e-11
CP015137.1_1015 domain5646 155.8 103-220 103-220 1.4e-49 7.3e-49
CP015199_3276 domain6689 398.2 4-368 4-368 3.4e-122 8.1e-122
CP015199_3276 domain1384 171.6 416-575 416-575 1.1e-53 2.5e-53
CP015199_3277 domain6689 353.8 4-368 4-368 8.7e-109 2.6e-108
CP015199_3277 domain1384 139.5 417-552 417-552 6.4e-44 1.9e-43
CP015281.1_1636 domain1123 191.2 3-176 3-176 4.5e-60 2.3e-59
CP015281.1_1643 domain1140 143.9 1-86 1-86 9.4e-46 2.6e-45
CP015281.1_1643 domain823 26.1 110-146 110-146 5.9e-09 1.6e-08
CP015281.1_1643 domain1123 222.9 151-317 151-317 1.5e-69 4.1e-69
CP015281.1_1663 domain1140 118.4 1-82 1-82 5.8e-38 2.3e-37
CP015281.1_1663 domain1123 198.5 82-252 83-252 3.4e-62 1.3e-61
CP015281.1_1683 domain1140 125.1 1-85 1-84 6.6e-40 1.8e-39
CP015281.1_1683 domain1123 57 84-173 85-173 1.6e-18 4.3e-18
CP015281.1_1683 domain1123 94.5 173-291 174-291 4.5e-30 1.2e-29
CP015281.1_1705 domain6495 170.7 21-165 21-161 1.5e-53 3.6e-53
CP015281.1_1705 domain1175 269.5 157-326 162-326 1.8e-83 4.3e-83
CP015281.1_2506 domain1175 343.6 68-313 68-313 4.2e-106 1.1e-105
CP015381_2557 domain7360 215.7 97-362 97-362 2.8e-67 1.4e-66
CP015381_2557 domain6326 86.6 372-458 372-458 7.2e-28 3.7e-27
CP015530_18 domain3910 93.2 2-124 2-124 4e-30 1.3e-29
CP015530_18 domain1879 37.1 128-225 128-225 2e-12 6.6e-12
CP015530_19 domain3910 80.7 2-93 2-93 2.8e-26 1e-25
CP015530_19 domain1879 43.5 135-204 135-204 1.8e-14 6.7e-14
CP015530_21 domain1954 93.3 11-97 11-97 2.5e-30 1e-29
CP015530_22 domain1954 63.7 11-94 11-94 4.5e-21 1.8e-20
CP015839_3960 domain3495 228 101-270 101-270 5.6e-71 1.3e-70
CP015839_3960 domain6326 67.7 368-468 368-468 8.9e-22 2.1e-21
CP016001_643 domain3910 87.1 2-124 2-124 2.5e-28 1e-27
CP016345.1_1353 domain6495 32.3 2-86 2-86 3.2e-11 1.6e-10
CP016345.1_1353 domain5646 145.9 105-222 105-222 1.8e-46 9.1e-46
CP016345_1353 domain6495 32.3 2-86 2-86 3.2e-11 1.6e-10
CP016345_1353 domain5646 145.9 105-222 105-222 1.8e-46 9.1e-46
CP016347.1_1738 domain6495 32.3 2-86 2-86 3.2e-11 1.6e-10
CP016347.1_1738 domain5646 145.9 105-222 105-222 1.8e-46 9.1e-46
CP016347_1738 domain6495 32.3 2-86 2-86 3.2e-11 1.6e-10
CP016347_1738 domain5646 145.9 105-222 105-222 1.8e-46 9.1e-46
CP016349_1468 domain6495 32.3 2-86 2-86 3.2e-11 1.6e-10
CP016349_1468 domain5646 146.1 105-222 105-222 1.5e-46 7.6e-46
CP016351_1416 domain6495 32.2 2-83 2-83 3.3e-11 1.7e-10
CP016351_1416 domain5646 146.1 105-222 105-222 1.5e-46 7.6e-46
CP016449_2427 domain3910 48.6 15-118 15-118 2.4e-16 8.6e-16
CP016449_2427 domain7017 191.6 1393-1551 1393-1551 4.7e-60 1.7e-59
CP016449_2428 domain3910 73.3 18-127 18-127 5.2e-24 1.9e-23
CP016449_2428 domain4272 68.6 137-281 137-281 2.6e-22 9.4e-22
CP016449_2429 domain3910 87.7 2-128 2-128 1.9e-28 6.7e-28
CP016449_2429 domain1879 36.9 140-248 140-248 2e-12 7.3e-12
CP016559_5558 domain3910 75 1-106 1-106 1.7e-24 5.6e-24
CP016559_5559 domain3910 123.6 1-121 1-118 1.6e-39 5.2e-39
CP016559_5559 domain1879 26.7 116-211 119-211 3.4e-09 1.1e-08
CP016559_5559 domain7017 45.1 317-440 317-440 6.5e-15 2.1e-14
CP016559_5560 domain1954 81.3 18-136 18-134 1.7e-26 5.5e-26
CP016559_5560 domain1879 26.7 132-214 135-214 3.3e-09 1.1e-08
CP016825.1_4332 domain7360 310.3 127-395 127-395 3.9e-96 2e-95
CP016825.1_4332 domain6326 52.2 410-512 410-512 2.1e-17 1.1e-16
CP016825_4332 domain7360 310.3 127-395 127-395 3.9e-96 2e-95
CP016825_4332 domain6326 52.2 410-512 410-512 2.1e-17 1.1e-16
CP016907.1_3915 domain6689 390.7 4-349 4-349 5.8e-120 1.5e-119
CP016907.1_3915 domain1384 129.8 426-554 426-554 7e-41 1.8e-40
CP016907_3915 domain6689 390.7 4-349 4-349 5.8e-120 1.5e-119
CP016907_3915 domain1384 129.8 426-554 426-554 7e-41 1.8e-40
CP017076_1168 domain7360 260.4 95-354 95-354 7.4e-81 3.3e-80
CP017076_1168 domain6326 91.6 363-454 363-454 2.5e-29 1.1e-28
CP017076_1168 domain6326 44.6 553-701 553-701 4.9e-15 2.2e-14
CP017169.1_4607 domain3910 94.6 4-112 4-112 1.6e-30 4.7e-30
CP017169.1_4607 domain1879 41 129-212 129-212 1.3e-13 4e-13
CP017169.1_4608 domain3910 75.3 14-125 14-125 1.4e-24 4.6e-24
CP017169.1_4608 domain4272 65.4 192-290 192-290 2.8e-21 9.1e-21
CP017169.1_4609 domain1717 35.3 33-76 33-72 7e-12 1.8e-11
CP017169.1_4609 domain183 28.4 68-140 73-140 7.8e-10 2e-09
CP017169.1_4609 domain7017 257.3 1288-1444 1288-1444 4e-80 1e-79
CP017174.1_4491 domain3910 94.6 4-112 4-112 1.6e-30 4.7e-30
CP017174.1_4491 domain1879 41 129-212 129-212 1.3e-13 4e-13
CP017174.1_4492 domain3910 75.3 14-125 14-125 1.4e-24 4.6e-24
CP017174.1_4492 domain4272 65.4 192-290 192-290 2.8e-21 9.1e-21
CP017174.1_4493 domain4207 48.2 26-78 26-73 4.8e-16 1.2e-15
CP017174.1_4493 domain183 28.6 69-140 74-140 6.6e-10 1.7e-09
CP017174.1_4493 domain7017 257.3 1288-1444 1288-1444 4e-80 1e-79
CP017185_127 domain6495 111.3 9-160 9-160 2.1e-35 7.6e-35
CP017185_127 domain1175 54 188-313 188-310 7.8e-18 2.8e-17
CP017185_127 domain1175 64.9 308-497 311-497 3.6e-21 1.3e-20
CP017185_128 domain6495 109.8 9-160 9-160 5.2e-35 2.1e-34
CP017185_128 domain1175 65.9 204-395 204-395 1.6e-21 6.6e-21
CP017185_129 domain6495 35.5 10-77 10-77 9.4e-13 1.7e-11
CP017185_137 domain6495 117.1 4-150 4-150 3.1e-37 1.2e-36
CP017236.1_287 domain1123 197.3 67-225 67-225 7.8e-62 3.1e-61
CP017316_5292 domain1954 82.3 18-130 18-128 8.8e-27 2.9e-26
CP017316_5292 domain1879 37.9 126-221 129-221 1.1e-12 3.6e-12
CP017316_5293 domain3910 128.3 1-119 1-118 5.9e-41 1.8e-40
CP017316_5293 domain1879 29.1 118-209 119-209 6.5e-10 2e-09
CP017316_5293 domain7017 33.7 313-439 313-439 2.3e-11 6.9e-11
CP017316_5293 domain4272 33.9 560-611 560-611 1.3e-11 3.8e-11
CP017316_5294 domain3910 78.5 2-118 2-118 1.3e-25 4.5e-25
CP017453_3127 domain6495 34.6 1-60 1-60 6.4e-12 3.3e-11
CP017453_3127 domain5646 155.8 103-220 103-220 1.4e-49 7.3e-49
CP017481.1_3193 domain6495 33.2 1-57 1-57 1.7e-11 8.8e-11
CP017481.1_3193 domain5646 156.1 108-225 108-225 1.2e-49 6e-49
CP017637_3590 domain7360 310.5 114-372 114-372 2.9e-96 1.7e-95
CP017637_3590 domain6326 195.5 406-611 406-611 4.6e-61 2.8e-60
CP017810_1595 domain6689 227.1 1-343 1-343 2.7e-70 8.9e-70
CP017810_1595 domain1384 95.9 412-559 412-559 1.5e-30 4.9e-30
CP017810_1595 domain2078 62.1 737-852 737-852 3.5e-20 1.1e-19
CP018627.1_1117 domain7360 319.1 130-399 130-399 9e-99 4e-98
CP018627.1_1117 domain6326 66.3 414-487 414-487 1.2e-21 5.6e-21
CP018627.1_8886 domain4207 77.5 9-64 9-64 2.5e-25 8.9e-25
CP018627.1_8886 domain1879 30.3 134-198 134-198 2.3e-10 8.4e-10
CP018627.1_8887 domain3910 130 1-121 1-120 1.8e-41 5.3e-41
CP018627.1_8887 domain1879 29.9 119-213 121-213 3.8e-10 1.1e-09
CP018627.1_8887 domain7017 46.5 321-441 321-441 2.5e-15 7.6e-15
CP018627.1_8887 domain4272 35.2 563-614 563-614 5e-12 1.5e-11
CP018627.1_8888 domain3910 80.4 1-107 1-107 3.7e-26 1.2e-25
CP018627_1117 domain7360 319.1 130-399 130-399 9e-99 4e-98
CP018627_1117 domain6326 66.3 414-487 414-487 1.2e-21 5.6e-21
CP018627_8886 domain4207 77.5 9-64 9-64 2.5e-25 8.9e-25
CP018627_8886 domain1879 30.3 134-198 134-198 2.3e-10 8.4e-10
CP018627_8887 domain3910 130 1-121 1-120 1.8e-41 5.3e-41
CP018627_8887 domain1879 29.9 119-213 121-213 3.8e-10 1.1e-09
CP018627_8887 domain7017 46.5 321-441 321-441 2.5e-15 7.6e-15
CP018627_8887 domain4272 35.2 563-614 563-614 5e-12 1.5e-11
CP018627_8888 domain3910 80.4 1-107 1-107 3.7e-26 1.2e-25
CP018786_2920 domain6689 362.8 4-363 4-363 1.7e-111 4.7e-111
CP018786_2920 domain1384 144.1 412-548 412-548 2.6e-45 7.2e-45
CP018786_2921 domain6689 403 4-370 4-370 9.7e-124 2.7e-123
CP018786_2921 domain1384 175.4 418-587 418-587 6.4e-55 1.8e-54
CP018812_401 domain183 137.6 60-221 60-221 2.4e-43 8e-43
CP019169_1218 domain3910 96.7 6-131 6-126 3.3e-31 1.1e-30
CP019169_1218 domain1879 87 122-224 127-224 5.5e-28 1.8e-27
CP019169_1219 domain3910 87.2 8-116 8-116 2.6e-28 9.3e-28
CP019169_1219 domain4272 293.2 128-356 128-356 5.9e-91 2.1e-90
CP019312_1994 domain3910 81.9 3-96 3-96 1.6e-26 4.1e-26
CP019312_1995 domain3910 128.2 8-130 8-130 5.3e-41 1.9e-40
CP019312_1996 domain3910 106.8 1-122 1-118 2.3e-34 8.2e-34
CP019312_1996 domain1879 61.3 114-205 119-205 5e-20 1.8e-19
CP019335_3629 domain6689 418.5 4-332 4-332 2.1e-128 5.3e-128
CP019335_3629 domain1384 167.6 378-539 378-539 1.7e-52 4.5e-52
CP019335_3629 domain2078 60.3 697-820 697-820 1.6e-19 4.1e-19
CP019449_756 domain5375 93.6 1-128 1-128 1e-29 3.1e-29
CP019449_756 domain7360 232.6 169-417 169-417 3.4e-72 1e-71
CP019449_756 domain6326 84.6 435-530 435-530 5.2e-27 1.6e-26
CP019449_756 domain6326 86.5 648-837 648-837 1.4e-27 4.1e-27
CP019458.1_8082 domain1954 79.1 18-137 18-135 8.3e-26 2.7e-25
CP019458.1_8082 domain1879 31 134-198 136-198 1.5e-10 5e-10
CP019458.1_8083 domain3910 129.9 1-121 1-119 1.9e-41 5.8e-41
CP019458.1_8083 domain1879 27.8 118-208 120-208 1.7e-09 5e-09
CP019458.1_8083 domain7017 43.8 326-445 326-445 1.8e-14 5.3e-14
CP019458.1_8083 domain4272 37.2 563-614 563-614 1.2e-12 3.7e-12
CP019458.1_8084 domain3910 82.8 1-107 1-107 5.9e-27 2.1e-26
CP019458_8082 domain1954 79.1 18-137 18-135 8.3e-26 2.7e-25
CP019458_8082 domain1879 31 134-198 136-198 1.5e-10 5e-10
CP019458_8083 domain3910 129.9 1-121 1-119 1.9e-41 5.8e-41
CP019458_8083 domain1879 27.8 118-208 120-208 1.7e-09 5e-09
CP019458_8083 domain7017 43.8 326-445 326-445 1.8e-14 5.3e-14
CP019458_8083 domain4272 37.2 563-614 563-614 1.2e-12 3.7e-12
CP019458_8084 domain3910 82.8 1-107 1-107 5.9e-27 2.1e-26
CP019509_103 domain6495 25.3 2-38 2-38 1.9e-09 2.3e-08
CP019511_1008 domain4207 63.7 9-63 9-63 5.6e-21 1.8e-20
CP019511_1008 domain4272 123 115-295 115-295 6.8e-39 2.2e-38
CP019511_1009 domain3910 74.5 1-125 1-122 2.3e-24 8.2e-24
CP019511_1009 domain1879 55 119-197 123-197 4.6e-18 1.6e-17
CP019572_495 domain5375 58.6 1-145 1-145 2e-19 1.8e-18
CP019572_495 domain5375 70.9 154-291 154-291 3.2e-23 2.9e-22
CP019799_2801 domain6495 34.6 1-57 1-57 6.3e-12 3.2e-11
CP019799_2801 domain5646 127.1 107-213 107-213 1.2e-40 6e-40
CP019799_2846 domain3495 211.7 96-273 96-273 6e-66 1.4e-65
CP019799_2846 domain6326 61 372-476 372-476 9.9e-20 2.2e-19
CP019799_2846 domain6662 35.3 511-588 511-588 7.6e-12 1.7e-11
CP019913_2558 domain7360 215.7 97-362 97-362 2.8e-67 1.4e-66
CP019913_2558 domain6326 86.6 372-458 372-458 7.2e-28 3.7e-27
CP020038_1740 domain3910 102.7 1-113 1-113 4.2e-33 1.5e-32
CP020038_1740 domain1879 25.6 169-216 169-216 6.8e-09 2.4e-08
CP020038_1741 domain3910 82.2 20-150 20-150 9.3e-27 3.3e-26
CP020038_1741 domain1879 41.8 159-228 159-228 6.1e-14 2.2e-13
CP020038_1742 domain6017 86.9 3-79 3-79 3.2e-28 1.1e-27
CP020038_1743 domain6017 89.1 6-81 6-81 6.2e-29 2.2e-28
[truncated: 269,361 more chars]
