# Supplementary material for: A comprehensive catalogue of receptor-binding domains in extracellular contractile injection systems
Source: Nat Commun. 2026 Jan 22;17:1939. doi: 10.1038/s41467-026-68710-y (PMC12923769; doi:10.1038/s41467-026-68710-y)
Supplement: Supplementary file 6 — Source Data [file 41467_2026_68710_MOESM6_ESM.zip › Source_data/Panel_S2A_gene_per_cluster_report.txt]

Gene Cluster Size Distribution Report
====================================

Total clusters analyzed: 2585

Clusters with 1 gene(s)
- Number of clusters: 1979 (76.56%)
- Example Gene IDs:
  2553532317
  2551575355
  2551463388
  2513912613
  2513845536

Clusters with 2 gene(s)
- Number of clusters: 410 (15.86%)
- Example Gene IDs:
  2513571072
  2513571075
  AKKE01000139_17
  AKKE01000139_18
  AMWD01000002_676
  AMWD01000002_677
  2586920000
  2586919999
  ATZZ01000028_20
  ATZZ01000028_21

Clusters with 3 gene(s)
- Number of clusters: 173 (6.69%)
- Example Gene IDs:
  2514025323
  2514025324
  2514025325
  2539929148
  2539929149
  2539929150
  AOBT01000009_32
  AOBT01000009_33
  AOBT01000009_34
  2563614697
  2563614698
  2563614699
  ARBE01000367_300
  ARBE01000367_301
  ARBE01000367_302

Clusters with 4 gene(s)
- Number of clusters: 19 (0.74%)
- Example Gene IDs:
  CP015530_18
  CP015530_19
  CP015530_21
  CP015530_22
  CP017185_127
  CP017185_128
  CP017185_129
  CP017185_137
  CP020038_1740
  CP020038_1741
  CP020038_1742
  CP020038_1743
  CYSS01000003_1700
  CYSS01000003_1701
  CYSS01000003_1702
  CYSS01000003_1703
  FAOS01000003_1700
  FAOS01000003_1701
  FAOS01000003_1702
  FAOS01000003_1703

Clusters with 5 gene(s)
- Number of clusters: 4 (0.15%)
- Example Gene IDs:
  CP015281.1_1636
  CP015281.1_1643
  CP015281.1_1663
  CP015281.1_1683
  637463457
  637463464
  637463483
  637463502
  NSCE01000004.1_36
  NSCE01000004.1_43
  NSCE01000004.1_63
  NSCE01000004.1_82
  NSCG01000004.1_145
  NSCG01000004.1_152
  NSCG01000004.1_172
  NSCG01000004.1_191
