# Supplementary material for: A comprehensive catalogue of receptor-binding domains in extracellular contractile injection systems
Source: Nat Commun. 2026 Jan 22;17:1939. doi: 10.1038/s41467-026-68710-y (PMC12923769; doi:10.1038/s41467-026-68710-y)
Supplement: Supplementary file 6 — Source Data [file 41467_2026_68710_MOESM6_ESM.zip › Source_data/Panel_S2A_combined_eBAP_clust_genome_gene.tsv]

1000	2643221615	2644091306
1000	2643221615	2644091307
100	1068980.3	ARVW01000001_6307
1001	2643221621	2644120873
1002	2643221622	2644126277
1002	2643221622	2644126278
1002	2643221622	2644126279
1004	2643221711	2644610092
1006	2643221716	2644643435
1007	2643221722	2644667589
1008	2643221726	2644686969
1014	2643221867	2645308455
1014	2643221867	2645308456
1015	2643221803	2645031188
1016	2643221900	2645450877
1019	2643221814	2645076505
1020	2643221818	2645094610
1021	2643221822	2645112114
102	2517572005	2517588404
1023	2643221702	2644565291
1024	2643221705	2644580667
1025	2643221843	2645196136
1026	2643221846	2645210053
1027	2643221847	2645219528
1028	2643221875	2645339502
1029	2643221875	2645340254
1029	2643221875	2645340255
1030	2643221876	2645345845
103	1235789.3	ASSQ01000002_5
1031	2667527504	2668405653
1031	2667527504	2668405668
1034	2654587882	2656131002
1035	2654587882	2656134035
1039	2675903050	2676425769
1040	2675903215	2677091162
1041	2681812954	2682260390
1042	2681812955	2682265529
1044	2675903150	2676859594
1044	2675903150	2676859595
1045	2675903154	2676880522
1045	2675903154	2676880523
1046	2684622890	2685982676
1047	2675903153	2676867264
1047	2675903153	2676867265
1047	2675903153	2676867266
104	GCA_009834665.1	ASYR01000021.1_85
1050	2873296955	2873302713
1051	2873296955	2873304362
1051	2873296955	2873304363
1052	2844806747	2844810033
1052	2844806747	2844810034
105	2585427834	2586919999
105	2585427834	2586920000
1055	2873402043	2873403064
1057	2873402043	2873411760
1060	2919860931	2919869883
1061	2873314349	2873316503
1062	2873314349	2873317797
1062	2873314349	2873317798
1062	2873314349	2873317799
106	2541047088	2541787607
1063	2844862658	2844866820
1063	2844862658	2844866821
1063	2844862658	2844866822
1064	2681812808	2681856965
1064	2681812808	2681856966
1064	2681812808	2681856967
1066	2667527378	2667913221
1068	2654588016	2656625573
1069	2654588046	2656753064
107	1268240.3	ATFI01000004_211
1072	2667527377	2667905835
1072	2667527377	2667905836
1072	2667527377	2667905837
1073	2675903697	2678974982
1074	2681813559	2684554309
1075	2687453774	2690119243
1076	2684622849	2685871261
1077	2684622849	2685871293
1078	2684622845	2685857790
1079	2681813551	2684518049
1079	2681813551	2684518050
1080	2690315624	2690429518
1081	2690315624	2690430314
1081	2690315624	2690430315
1082	2684622891	2685983722
1083	2681813515	2684413149
1083	2681813515	2684413150
1083	2681813515	2684413151
1084	2700989458	2702767388
1086	2667528136	2670947443
1088	2667528136	2670950362
1088	2667528136	2670950364
1088	2667528136	2670950366
108	GCA_000463315.1	ATFI01000004.1_211
1090	2703718760	2704308430
1092	2687453443	2688808632
109	2582580865	2583688880
1093	2671181191	2675890563
1094	2706794495	2707098238
110	1121405.3	ATHJ01000059_23
1105	2706794595	2707579167
1106	2698536670	2700024120
1107	2711768182	2712578711
1109	2711768198	2712663493
1110	2713896762	2714132546
1111	2713896818	2714402296
1111	2713896818	2714402297
1112	2713896871	2714669440
1113	2684623130	2686910951
1114	2684623226	2687265385
1115	2675903243	2677209637
1115	2675903243	2677209638
1117	2684623163	2687034793
1118	2684623126	2686891416
1119	2713896997	2715175728
1120	2713896997	2715180856
112	1056818.3	ATYI01000024_17
1122	2724678974	2724866103
11	2515154011	2515212357
1125	2775507091	2777150724
1126	2724679001	2725000770
1128	2675903340	2677563073
1128	2675903340	2677563074
1129	2724679056	2725256560
113	1121278.3	ATZZ01000028_20
113	1121278.3	ATZZ01000028_21
1131	2675903632	2678696177
1133	2724679196	2725825341
1134	2724679197	2725830223
1135	2724679211	2725887781
1135	2724679211	2725887782
1136	2724679233	2725953200
1137	2724679240	2725995450
1140	2724679354	2726507193
114	1120966.3	AUBU01000013_30
1141	2724679456	2726879479
1142	2724679459	2726905210
1143	2724679462	2726927461
1143	2724679462	2726927462
1144	2724679462	2726927910
1144	2724679462	2726927911
1144	2724679462	2726927912
1145	2724679463	2726937009
1146	2724679466	2726958614
1147	2728368933	2728530770
1148	2728368935	2728546406
1150	2728368985	2728689311
115	1120966.3	AUBU01000020_9
1151	2728368985	2728692195
1152	2775507093	2777172339
1155	2775507097	2777203366
1155	2775507097	2777203367
1155	2775507097	2777203368
1159	2775507130	2777488834
1160	2775507131	2777494722
116	1120965.3	AUBV01000004_252
1161	2690315857	2691329832
1162	2728369107	2729202898
1163	2728369144	2729369980
1168	2731957616	2732425494
1168	2731957616	2732425495
1169	2731957620	2732446527
1170	2731957623	2732458566
117	1120967.3	AUBW01000003_135
1171	2731957631	2732500931
1172	2731957636	2732520382
1173	2731957639	2732535531
1173	2731957639	2732535532
1173	2731957639	2732535533
1174	2731957685	2732714005
1174	2731957685	2732714006
1174	2731957685	2732714007
1175	2731957688	2732724712
1176	2731957693	2732749901
1177	2731957740	2733007041
1177	2731957740	2733007042
1177	2731957740	2733007043
1178	2675903240	2677200142
1179	2695420942	2698150003
1180	2695420942	2698151080
1180	2695420942	2698151081
1180	2695420942	2698151083
118	1120967.3	AUBW01000008_192
1181	2698536714	2700209176
1182	2698536714	2700210558
1183	2700988713	2701248366
1185	2698536748	2700333799
1186	2695420958	2698220525
1187	2700988709	2701230445
1188	2695420944	2698160497
1188	2695420944	2698160498
1189	2695420937	2698131702
119	1120968.3	AUBX01000015_338
1191	2693429856	2694870508
1191	2693429856	2694870509
1193	2693429886	2694995591
1194	2693429903	2695071548
1194	2693429903	2695071549
1194	2693429903	2695071550
1195	2693429868	2694923201
1196	2695420951	2698193720
1197	2693429867	2694917438
1198	2687453597	2689424177
1199	2687453699	2689801755
1199	2687453699	2689801756
120	1121403.3	AUCV01000028_37
1201	2698536816	2700449032
1202	2740892215	2742518088
1204	2740892216	2742529854
1206	2744054579	2744846002
1208	2744054624	2745026079
1209	2744054659	2745173874
1210	2744054730	2745444279
1210	2744054730	2745444280
1210	2744054730	2745444281
1211	2744054731	2745449742
1211	2744054731	2745449743
1212	2744054732	2745451916
1212	2744054732	2745451917
1213	2744054733	2745458244
1213	2744054733	2745458245
1215	2744054910	2746134106
1216	2684623157	2687014595
1217	2684623062	2686644013
1218	2684623061	2686640165
1218	2684623061	2686640166
1219	2684623061	2686640271
1220	2684623111	2686840620
1220	2684623111	2686840621
1221	2687453613	2689473667
1222	2687453617	2689490536
1223	2687453499	2689035362
122	388051.3	AUFE01000002_42
122	388051.3	AUFE01000002_43
122	388051.3	AUFE01000002_44
1224	2687453580	2689350896
1225	2687453330	2688357579
1226	2690315885	2691431611
1227	2744054980	2746425385
1228	2687453805	2690269995
1229	2690315603	2690323837
1230	2690315607	2690341150
1230	2690315607	2690341151
123	1122920.3	AULV01000006_161
1232	2734482264	2735836973
1233	2765235980	2766196131
1233	2765235980	2766196132
1233	2765235980	2766196133
1234	2708743152	2710208367
1235	2708743152	2710209887
1235	2708743152	2710209888
1236	2751185697	2752943183
1237	2751185888	2753725529
1237	2751185888	2753725531
1237	2751185888	2753725546
1238	2721755239	2722111729
1239	2708742658	2709366735
1240	2708742949	2709949632
1240	2708742949	2709949633
124	1123347.4	AUMF01000008_84
1241	2711768230	2712710611
1242	2711768230	2712711362
1243	2751185739	2753097337
1244	2713896717	2713950054
1246	2767802062	2768264098
125	1121006.3	AUMK01000002_892
125	1121006.3	AUMK01000002_893
1254	2767802106	2768595230
1260	2772190661	2772412147
126	1121006.3	AUMK01000016_58
1263	2775506921	2776345340
1263	2775506921	2776345341
1263	2775506921	2776345342
1264	2767802065	2768290146
1267	2767802063	2768273910
1271	2767802032	2768041535
1276	2767802077	2768374959
1277	2767802079	2768390725
1282	2767802023	2767968930
1290	2765235991	2766282395
1290	2765235991	2766282396
1290	2765235991	2766282397
1292	2765235994	2766300953
1298	2772190708	2772616633
1300	2775507104	2777268203
1305	2772190728	2772692511
1305	2772190728	2772692512
1305	2772190728	2772692513
1306	2751185827	2753488567
1309	2767802119	2768696756
1312	2772190761	2772881700
1316	2765236006	2766395459
1318	2765236005	2766387033
1321	2765236032	2766592249
1323	2767802125	2768742474
1324	2767802124	2768733241
13	2516653050	2516923261
133	1123057.7	AWXR01000058_6
1332	2773857969	2775025822
1334	2772190681	2772516618
1335	2767802113	2768652998
1338	2767802042	2768115525
134	1323664.6	AXDD01000028_47
1344	2765236011	2766435252
1346	2765236010	2766431797
135	1123261.3	AXDW01000010_119
135	1123261.3	AXDW01000010_120
1352	2767802116	2768675858
1354	2767802114	2768661302
1354	2767802114	2768661303
1354	2767802114	2768661305
136	1121388.4	AXWS01000007_634
1367	2765235987	2766243400
137	1121388.4	AXWS01000008_628
1371	2767802086	2768445520
1372	2765235968	2766126896
1372	2765235968	2766126897
1373	2765235968	2766129700
1375	2751185762	2753179256
1376	2751185773	2753225985
1376	2751185773	2753225986
1377	2751185976	2754133915
1378	2751185846	2753569109
1379	2754412363	2754785341
1380	2751185877	2753671045
1380	2751185877	2753671046
1381	2751185701	2752952638
1383	2724679686	2727775979
1384	2724679777	2728029374
1384	2724679777	2728029376
1384	2724679777	2728029377
1387	2724679814	2728189513
1388	2724679795	2728105760
1388	2724679795	2728105761
1389	2728369216	2729650604
1390	2724679792	2728092929
1391	2728369263	2729849322
1392	2724679821	2728211444
1394	2724679821	2728214001
1394	2724679821	2728214002
1395	2724679815	2728193213
1396	2728369219	2729661803
1397	2724679789	2728079122
1397	2724679789	2728079123
1397	2724679789	2728079124
1398	2724679705	2727830488
1398	2724679705	2727830490
1399	2724679817	2728199105
1399	2724679817	2728199106
1400	2754412345	2754664677
1401	2765235967	2766121603
1402	2772190746	2772803826
1403	2754412378	2754879924
1404	2718217703	2718540259
1404	2718217703	2718540260
1404	2718217703	2718540261
1405	2718218033	2719828527
1406	2718218430	2721440313
1408	2721755524	2722887967
1408	2721755524	2722887968
1411	2718217976	2719586261
1412	2721755606	2723245890
1412	2721755606	2723245891
1413	2718217948	2719477441
1413	2718217948	2719477442
1413	2718217948	2719477443
1414	2728369402	2730313248
1414	2728369402	2730313249
1414	2728369402	2730313250
1415	2718218326	2720997035
1415	2718218326	2720997036
1415	2718218326	2720997038
1415	2718218326	2720997039
141	681847.3	AYYG01000022_41
1417	2731639182	2731807004
1420	2731957505	2731978847
1420	2731957505	2731978848
1420	2731957505	2731978849
1424	2728369518	2730693478
14	2517487019	2517557028
1425	2734482070	2735125944
1425	2734482070	2735125945
1427	2731639260	2731946595
1428	2731639260	2731948030
143	1429883.3	AZAB01000005_16
1432	2724679776	2728023602
1433	2731958077	2734474140
1434	2756170299	2756872648
1435	2757320534	2758210339
1437	2734482288	2735932628
1438	2734482292	2735949866
1439	2734482798	2737435214
1440	2734482290	2735939944
1441	2734482799	2737436529
144	1429883.3	AZAB01000014_14
144	1429883.3	AZAB01000014_37
144	1429883.3	AZAB01000014_42
1442	2751185705	2752969741
1443	2738541276	2738713853
1444	2739367700	2739731129
1445	2739367858	2740006792
1446	2738543009	2739226418
1447	2738541356	2739146933
1448	2738541264	2738667863
1449	2738541337	2739056959
1449	2738541337	2739056960
1449	2738541337	2739056961
1450	2738543020	2739288518
1451	2738543021	2739293830
145	1429046.4	AZHI01000139_26
145	1429046.4	AZHI01000139_27
1452	2739367857	2740001976
1457	2791354867	2791795871
1458	2739367861	2740014153
1460	2756170298	2756863089
1461	2740891879	2741230342
146	1395580.4	AZUB01000001_532
1462	2739367662	2739641809
1463	2739367658	2739626128
1464	2870600976	2870605093
1466	2870600976	2870609326
1467	2756170161	2756383726
1469	2784132177	2784731700
1469	2784132177	2784731701
147	1168169.3	AZXK01000002_2447
147	1168169.3	AZXK01000002_2448
147	1168169.3	AZXK01000002_2449
1476	2806310577	2806787207
1481	2818991273	2819251718
148	1395579.3	AZXZ01000021_19
1483	2818991578	2819887586
1483	2818991578	2819887587
1484	2818991578	2819889886
1485	2784132062	2784255390
1486	2784132062	2784257453
1486	2784132062	2784257460
1487	2754412491	2755238378
1489	2751185731	2753060988
1490	2751185731	2753061033
1491	2751185711	2752992205
1491	2751185711	2752992206
1491	2751185711	2752992207
1492	2751185730	2753054662
1492	2751185730	2753054663
1492	2751185730	2753054664
149	2515075013	2515139996
1493	2751185902	2753797483
1494	2751185829	2753499236
1495	2751185671	2752825152
1495	2751185671	2752825159
1496	2751185671	2752826151
1496	2751185671	2752826152
1496	2751185671	2752826153
1496	2751185671	2752826154
1498	2765235839	2765573433
1498	2765235839	2765573434
1499	2740891996	2741421673
1500	2747842515	2748060214
1501	2747842515	2748061573
1502	2754412428	2755135680
1503	2754412590	2755588051
1504	2754412422	2755104948
1506	2754412712	2755810581
1508	2757320516	2758108249
1509	2757320388	2757558462
1510	2775507242	2778074597
1511	2775507244	2778084543
1512	2756170281	2756819086
151	2506520046	2506735841
1513	2756170236	2756628851
1514	2756170267	2756756476
1514	2756170267	2756756477
1514	2756170267	2756756478
1515	2756170267	2756758606
1518	2757320417	2757672995
1519	2757320411	2757636269
1520	2757320525	2758155408
1521	2757320430	2757744697
152	2506520046	2506739645
152	2506520046	2506739649
15	2534681837	2535647662
1526	2808606956	2811752455
1527	2767802478	2770362582
1527	2767802478	2770362583
1528	2767802351	2769852996
1529	2767802473	2770341368
153	2519899663	2520547817
1536	2757321003	2758546539
1536	2757321003	2758546540
1537	2758568022	2758663004
1538	2784746756	2785318649
1540	2784746756	2785318878
1541	2784746756	2785319958
1542	2784746756	2785321959
154	2515154122	2515685775
154	2515154122	2515685776
154	2515154122	2515685778
1543	2778260932	2778333517
1544	2778260932	2778336263
1546	2770939559	2771804633
1547	2770939641	2772129296
1548	2770939507	2771579323
1548	2770939507	2771579324
1549	2770939621	2772038432
1550	2770939619	2772026960
1552	2770939572	2771855736
1553	2770939493	2771516057
1555	2770939562	2771820376
1556	2778260923	2778293750
1559	2788499826	2788624140
1560	2773857920	2774839134
1560	2773857920	2774839135
1561	2767802343	2769811230
1562	2767802764	2770888441
156	2515154083	2515474278
1564	2775507239	2778062698
1566	2767802755	2770849889
1566	2767802755	2770849890
1566	2767802755	2770849891
1567	2767802757	2770866901
1569	2775506996	2776675662
1571	2775506966	2776531556
1572	2775506930	2776390140
157	2515154078	2515456882
1573	2775506972	2776559413
1574	2775506929	2776384721
1575	2775506971	2776549831
1576	2775506981	2776590400
1577	2775507020	2776778669
1577	2775507020	2776778671
1577	2775507020	2776778689
1578	2775507033	2776836541
1578	2775507033	2776836543
1579	2775507070	2777006123
1580	2775506931	2776393642
1580	2775506931	2776393643
1587	2824186164	2824194453
1587	2824186164	2824194454
1588	2818991478	2819784309
1592	2775506714	2775576652
1594	2778261677	2780987236
1594	2778261677	2780987237
1595	2781125612	2781186399
1596	2788499884	2788884459
1596	2788499884	2788884460
1597	2788500620	2791343034
1597	2788500620	2791343035
1598	2788499832	2788651816
1599	2784132094	2784395393
1600	2873422137	2873422543
1600	2873422137	2873422544
1600	2873422137	2873422545
1602	2867977797	2867978142
160	2515154091	2515505713
1604	2821263656	2821263866
1604	2821263656	2821263867
1604	2821263656	2821263868
1605	2799112219	2799189503
1610	2795385469	2795778895
1611	2861528275	2861529714
1611	2861528275	2861529715
1612	2795385471	2795789504
1615	2802428856	2802709714
1616	2795385476	2795813745
1617	2795385476	2795814574
1618	2795385467	2795769666
1618	2795385467	2795769667
1619	2802428811	2802467990
1620	2799112275	2799463513
1621	2795385449	2795708370
1621	2795385449	2795708371
1622	2802429724	2806256423
1623	2802429724	2806257066
1624	2795385447	2795701326
1625	2802428840	2802643880
1626	2808606384	2808969347
1626	2808606384	2808969348
1627	2808606390	2809004178
1627	2808606390	2809004179
1628	2808606373	2808903852
1629	2808606395	2809034453
1634	2808606982	2811846562
1636	2818991318	2819425539
1638	2811994879	2812360780
1641	2818991436	2819541783
1641	2818991436	2819541784
1642	2818991457	2819663991
164	2515154160	2515870402
1643	2818991440	2819562715
1644	2818991459	2819671542
1646	2829979998	2829982770
1646	2829979998	2829982771
1647	2830037985	2830039759
1648	2830054275	2830056873
1648	2830054275	2830056874
165	2515154174	2515943378
1653	2828413566	2828414018
1653	2828413566	2828414019
1655	2828441503	2828443461
1657	2828648469	2828652015
1659	2870526370	2870536103
1660	2830934857	2830938373
1661	2830934857	2830940008
166	2515154174	2515941023
1665	2827628540	2827631175
1665	2827628540	2827631176
1665	2827628540	2827631177
1668	2852684882	2852685781
1669	2873472684	2873474585
1670	2857413125	2857418472
1672	2861542065	2861550371
1673	2861534081	2861538803
1674	2857696861	2857699774
1675	2867868581	2867870862
1678	2864808494	2864809630
1678	2864808494	2864809631
1679	2864808494	2864812239
1680	2864812326	2864813241
1680	2864812326	2864813242
1681	2864812326	2864816071
1682	2864822740	2864824530
168	2551306469	2553191155
1683	2864831662	2864833592
1683	2864831662	2864833593
1684	2864882932	2864883150
1685	2864891731	2864891826
1686	2864968865	2864970296
1690	2863067949	2863072627
1690	2863067949	2863072628
1690	2863067949	2863072629
1690	2863067949	2863072630
1691	2863105245	2863105420
169	2556921052	2557153780
16	990285.3	AEYE01000022_108
1702	2863404153	2863409272
170	2556921052	2557154377
1703	2880550035	2880554502
1704	2880555367	2880559674
1705	2880762256	2880766635
1706	2882936267	2882942370
1707	2880767578	2880772903
1708	2880560698	2880566563
1709	2880567409	2880572900
1710	2880774395	2880780462
1711	2880574310	2880580380
1712	2880580784	2880586526
171	2531839189	2532570853
171	2531839189	2532570854
1713	2880780866	2880786743
1714	2927986592	2927986638
1716	2889290771	2889290865
1716	2889290771	2889290866
1717	2928963466	2928967176
1718	2928130867	2928131583
1720	2927149029	2927153431
1720	2927149029	2927153432
1722	2918321734	2918324485
172	2531839457	2533595937
1725	2918367102	2918370257
1725	2918367102	2918370258
17	2534681796	2535518109
1726	2918713800	2918717073
1726	2918713800	2918717074
1727	2918814736	2918815402
1728	2918948996	2918953610
1729	2901048070	2901051033
1730	2901100504	2901105794
173	1184609.3	BAHD01000018_94
173	1184609.3	BAHD01000018_95
1731	2913531621	2913540214
1732	2913549288	2913550598
1733	2913549288	2913555969
1733	2913549288	2913555970
1733	2913549288	2913555971
1734	2904404936	2904407327
1735	2904410029	2904414205
1736	2904414868	2904418875
1737	2904419702	2904421907
1738	2904424332	2904424776
1738	2904424332	2904424777
1738	2904424332	2904424778
1739	2904424332	2904425084
1740	2904463128	2904463325
1741	2904555929	2904556939
1742	2919191525	2919195635
1743	2919399522	2919400714
1744	2919425241	2919428102
1746	2919450847	2919451443
1748	2919683626	2919685057
174	GCA_000583735.1	BAWF01000051.1_5
174	GCA_000583735.1	BAWF01000051.1_6
1750	2919758181	2919761996
175	1266765.3	BAZF01000010_112
1751	2919774483	2919778290
1753	2919333017	2919338565
1754	2919559526	2919559830
1755	2919579260	2919580631
1756	2919596132	2919597079
1757	2919651305	2919652799
1757	2919651305	2919652800
1758	2919788490	2919791814
1758	2919788490	2919791815
1759	2919842057	2919846690
1759	2919842057	2919846691
1760	2919847997	2919851763
176	153721.3	BBLT01000007_170
1762	2926030764	2926036799
1763	2926711944	2926718007
1764	2926437103	2926443180
1765	2926054728	2926058899
1766	2926443539	2926447698
1767	2926743535	2926747420
1768	2926452230	2926457234
1769	2926458599	2926462140
1770	2919130084	2919131908
1771	2926253473	2926253852
1772	2926272565	2926277294
1773	2926309460	2926312814
1774	2926315868	2926318509
1775	2926323807	2926324221
1776	2926345157	2926349241
1778	2928247817	2928250001
1779	2928263341	2928268804
178	1206458.7	BBNP01000003_245
1782	2927426006	2927427724
1783	2927435571	2927442294
1784	2927445132	2927449354
1785	2927857662	2927862280
1786	2522125168	2522553061
1789	2524614873	2526115859
1792	2523533531	2523671510
1793	2523533620	2523973452
1793	2523533620	2523973453
1794	2523533620	2523977439
1795	2529292503	2529304319
1796	2529292503	2529305320
1797	2523533617	2523962213
1798	2523231013	2523269827
179	GCA_008974245.1	BBZI01000005.1_247
1803	2593339226	2595404928
1804	2595698238	2596377591
1805	2596583581	2596951718
1807	2554235121	2554756214
1809	GCA_009909185.1	JAAAMV010000001.1_46
1809	GCA_009909185.1	JAAAMV010000001.1_47
18	1007103.3	AFHW01000139_21
1810	GCA_009909145.1	JAAAPJ010000003.1_382
1811	GCA_013282575.1	JAAAYE010000029.1_39
1811	GCA_013282575.1	JAAAYE010000029.1_40
1812	GCA_010667575.1	JAABNT010000008.1_134
1814	GCA_010645075.1	JAADZV010000002.1_416
1815	GCA_010998615.1	JAAEAH010000003.1_6
1815	GCA_010998615.1	JAAEAH010000003.1_7
1815	GCA_010998615.1	JAAEAH010000003.1_8
1816	GCA_010436075.1	JAAECF010000065.1_4
1818	GCA_010671765.1	JAAHBW010000008.1_45
1819	GCA_010671785.1	JAAHBX010000010.1_34
181	GCA_001748085.1	BBZK01000007.1_274
1820	GCA_010671825.1	JAAHBZ010000010.1_168
1821	GCA_013300875.1	JAAIMZ010000002.1_98
1822	GCA_013304055.1	JAAISM010000002.1_95
1823	GCA_010894455.1	JAAIXY010000005.1_256
1823	GCA_010894455.1	JAAIXY010000005.1_257
1825	GCA_010894435.1	JAAIXZ010000015.1_41
1825	GCA_010894435.1	JAAIXZ010000015.1_42
1826	GCA_010894405.1	JAAIYA010000017.1_50
1826	GCA_010894405.1	JAAIYA010000017.1_51
1827	GCA_014526365.1	JAAKZO010000002.1_4323
182	GCA_001612685.1	BDAY01000040.1_29
1830	GCA_011320115.1	JAANOZ010000020.1_30
1830	GCA_011320115.1	JAANOZ010000020.1_31
1830	GCA_011320115.1	JAANOZ010000020.1_32
183	1048380.9	BDHH01000007_182
1831	GCA_011516625.2	JAAOLF020000003.1_970
1832	GCA_011516625.2	JAAOLF020000004.1_4500
1833	GCA_011605705.1	JAAOZR010000044.1_80
1834	GCA_012034245.1	JAATEO010000006.1_111
1835	2623620545	2624854493
1835	2623620545	2624854494
1836	GCA_013074405.1	JABANZ010000001.1_834
1837	GCA_012927045.1	JABBFW010000013.1_41
1838	GCA_012927085.1	JABBFX010000002.1_1080
1839	GCA_012927165.1	JABBGA010000003.1_20
1840	GCA_012927265.1	JABBGF010000001.1_2084
1840	GCA_012927265.1	JABBGF010000001.1_2085
1842	GCA_013186635.1	JABMIT010000006.1_94
1843	GCA_013332495.1	JABMIU010000009.1_97
1844	GCA_013332445.1	JABMIV010000009.1_98
1845	1158056.3	JABQ01000004_76
1846	1158056.3	JABQ01000043_73
1847	GCA_013248905.1	JABRVS010000001.1_1891
1847	GCA_013248905.1	JABRVS010000001.1_1894
1847	GCA_013248905.1	JABRVS010000001.1_1912
1848	GCA_013248905.1	JABRVS010000001.1_3626
1849	GCA_013283795.1	JABSOD010000017.1_33
1850	GCA_013284285.1	JABSUT010000010.1_97
185	1917143.3	BDJC01000041_11
185	1917143.3	BDJC01000041_37
1851	GCA_013284245.1	JABSUU010000005.1_96
1852	GCA_013284275.1	JABSUV010000017.1_92
1853	GCA_013284355.1	JABSUY010000007.1_256
1854	GCA_013284345.1	JABSUZ010000033.1_23
1855	GCA_013336725.1	JABUMR010000002.1_270
1855	GCA_013336725.1	JABUMR010000002.1_271
1856	GCA_013336725.1	JABUMR010000008.1_45
1856	GCA_013336725.1	JABUMR010000008.1_46
1857	GCA_013336725.1	JABUMR010000011.1_142
1859	GCA_013336705.1	JABUMS010000006.1_167
1859	GCA_013336705.1	JABUMS010000006.1_168
1861	GCA_013336705.1	JABUMS010000028.1_18
1861	GCA_013336705.1	JABUMS010000028.1_19
1862	GCA_013336705.1	JABUMS010000029.1_30
1863	GCA_013336715.1	JABUMT010000013.1_79
1864	GCA_013336715.1	JABUMT010000015.1_64
1864	GCA_013336715.1	JABUMT010000015.1_65
1867	GCA_013336625.1	JABUMU010000028.1_15
1867	GCA_013336625.1	JABUMU010000028.1_16
1868	GCA_013336625.1	JABUMU010000032.1_30
1869	GCA_013369485.1	JABWEB010000003.1_208
1869	GCA_013369485.1	JABWEB010000003.1_209
1869	GCA_013369485.1	JABWEB010000003.1_210
186	GCA_002005565.1	BDJC01000041.1_11
186	GCA_002005565.1	BDJC01000041.1_37
1871	GCA_013372585.1	JABXEO010000013.1_40
1871	GCA_013372585.1	JABXEO010000013.1_41
1871	GCA_013372585.1	JABXEO010000013.1_42
1872	1443665.3	JACA01000001_35
187	2565956522	2566038817
1873	1443665.3	JACA01000013_137
1874	1296416.3	JACB01000029_109
1877	GCA_014076985.1	JACGVA010000071.1_15
1879	GCA_014397005.1	JACGWS010000019.1_59
1880	GCA_014174515.1	JACJUG010000021.1_85
1881	GCA_014218945.1	JACLCS010000006.1_130
1881	GCA_014218945.1	JACLCS010000006.1_131
1882	GCA_014218945.1	JACLCS010000019.1_55
1883	GCA_014218915.1	JACLCT010000006.1_130
1883	GCA_014218915.1	JACLCT010000006.1_131
1884	GCA_014218915.1	JACLCT010000020.1_55
1885	GCA_014280965.1	JACODZ010000008.1_90
1886	GCA_014699135.1	JACOFT010000002.1_821
1887	GCA_014284275.1	JACOFU010000005.1_338
1888	GCA_014284115.1	JACOFY010000013.1_23
1889	GCA_014284155.1	JACOFZ010000013.1_23
1890	GCA_014284175.1	JACOGA010000017.1_46
1891	GCA_014284215.1	JACOGB010000002.1_431
189	2565956522	2566039182
1892	GCA_014284265.1	JACOGE010000008.1_16
1893	GCA_014284335.1	JACOGF010000003.1_210
1894	GCA_014287545.1	JACOOI010000009.1_47
1895	GCA_014287585.1	JACOOJ010000007.1_115
1896	GCA_014290175.1	JACOOR010000003.1_86
1897	GCA_014287625.1	JACOPJ010000002.1_86
1898	GCA_014287995.1	JACOPL010000006.1_12
1899	GCA_014297465.1	JACORT010000003.1_416
1899	GCA_014297465.1	JACORT010000003.1_417
1900	GCA_014333585.1	JACSCW010000007.1_36
1901	GCA_014349165.1	JACSJJ010000002.1_374
190	2565956522	2566039612
1902	GCA_014518425.1	JACVCU010000001.1_197
1903	GCA_014699005.1	JACWZY010000005.1_250
1904	GCA_014863405.1	JACZZA010000005.1_27
1908	1441930.3	JAJC01000027_83
1909	2623620548	2624873998
1909	2623620548	2624873999
1910	491205.5	JARQ01000007_134
1910	491205.5	JARQ01000007_135
191	2565956522	2566041438
1915	1393736.3	JFGV01000047_16
1916	GCA_000612035.1	JFGV01000047.1_16
1917	1393736.3	JFGV01000066_19
1918	GCA_000612035.1	JFGV01000066.1_19
1919	60547.6	JFHC01000006_63
1920	69222.5	JFHN01000053_225
1921	1444314.3	JFHX01000016_146
192	2574180450	2576848028
192	2574180450	2576848029
192	2574180450	2576848030
1924	2576861530	2578689347
1925	2585428140	2588049052
1926	2585428140	2588049139
1927	2585428140	2588052058
1928	43655.3	JJNZ01000017_100
1928	43655.3	JJNZ01000017_102
1928	43655.3	JJNZ01000017_117
193	2574179768	2574430888
193	2574179768	2574430889
1934	84531.4	JMTZ01000037_7
1935	84531.4	JMTZ01000038_44
1935	84531.4	JMTZ01000038_45
1936	1339341.3	JNHL01000054_65
1939	2588254081	2589965790
1940	107637.3	JNLB01000009_130
1940	107637.3	JNLB01000009_131
1940	107637.3	JNLB01000009_132
194	2568526002	2568532268
1942	66378.4	JNWJ01000056_10
1942	66378.4	JNWJ01000056_8
1942	66378.4	JNWJ01000056_9
1948	66869.3	JNXG01000005_81
1953	33876.3	JNXY01000011_111
1955	208444.4	JNYY01000001_453
1955	208444.4	JNYY01000001_454
1955	208444.4	JNYY01000001_455
1956	47763.4	JNZA01000041_55
1957	GCA_000717345.1	JNZA01000041.1_55
1959	359159.3	JOAG01000015_59
1959	359159.3	JOAG01000015_60
1959	359159.3	JOAG01000015_61
1962	1957.4	JOBC01000003_102
196	2568526001	2568529981
1964	66377.3	JOBH01000005_115
1968	1935.5	JOCE01000045_44
1969	GCA_000717845.1	JOCE01000045.1_44
1970	1463934.3	JOCF01000003_87
1972	1463897.3	JOCX01000006_64
197	2562617011	2562667494
1973	1463896.3	JOCY01000002_84
1977	1463917.3	JODC01000020_14
198	2508501021	2508595896
198	2508501021	2508595897
1982	67256.3	JODT01000002_16
1985	211114.3	JOEF01000022_23
1986	1440053.3	JOEI01000011_41
1988	58344.4	JOEL01000030_48
1991	58340.12	JOEW01000014_71
199	2519899680	2520591938
1992	GCA_000718155.1	JOEW01000014.1_71
2001	66874.4	JOFR01000014_54
2002	GCA_000725465.1	JOFR01000014.1_54
2005	1463820.3	JOGW01000016_101
2005	1463820.3	JOGW01000016_102
2005	1463820.3	JOGW01000016_104
2006	1463889.3	JOGZ01000017_19
20	1045009.3	AFXQ01000001_164
2011	GCA_000719865.1	JOID01000003.1_166
2015	543632.4	JOJL01000002_332
2015	543632.4	JOJL01000002_333
2015	543632.4	JOJL01000002_334
2016	GCA_000721705.1	JOJL01000002.1_332
2016	GCA_000721705.1	JOJL01000002.1_333
2016	GCA_000721705.1	JOJL01000002.1_334
2019	1476876.3	JOJO01000002_524
2020	314279.3	JPGN01000060_57
2020	314279.3	JPGN01000060_58
2020	314279.3	JPGN01000060_60
2020	314279.3	JPGN01000060_61
2022	445961.5	JPRH01000008_18
2022	445961.5	JPRH01000008_19
2023	670292.3	JPUG01000057_20
2027	1300345.3	JRKJ01000008_182
2027	1300345.3	JRKJ01000008_183
2027	1300345.3	JRKJ01000008_184
2027	1300345.3	JRKJ01000008_185
2028	1538295.3	JRKM01000001_2304
2029	1406840.3	JRLV01000005_215
2030	318424.3	JROA01000001_1269
2031	29581.24	JRRH01000001_44
2031	29581.24	JRRH01000001_45
203	2519899678	2520584005
2033	556.28	JRWY01000006_112
2035	47229.4	JRYB01000001_3700
2036	1089444.16	JSXD01000015_40
2038	556.29	JSYH01000007_24
2039	1217052.3	JSZO01000033_101
2040	1572758.3	JTDM01000013_208
2040	1572758.3	JTDM01000013_209
2040	1572758.3	JTDM01000013_210
2041	1579316.3	JWIE01000161_17
2042	1089444.22	JWLS01000017_162
2043	1510391.3	JXBL01000001_1993
2044	1576603.3	JXBN01000015_167
2047	1576604.3	JXBO01000059_40
2048	58133.4	JXQM01000015_44
2049	1587524.6	JXQR01000014_189
204	GCA_902141825.1	CABFPG010000006.1_310
204	GCA_902141825.1	CABFPG010000006.1_311
204	GCA_902141825.1	CABFPG010000006.1_312
2050	171439.3	JXSK01000001_300
2052	171439.3	JXSK01000011_123
2052	171439.3	JXSK01000011_81
2052	171439.3	JXSK01000011_99
2054	1423886.4	JXYI02000030_4
2056	1469144.8	JYIJ01000017_1
2057	69370.6	JYJA01000036_194
2059	2523231079	2523500489
2059	2523231079	2523500490
205	GCA_902459735.1	CABPRV010000002.1_236
2060	2524023212	2524476057
2060	2524023212	2524476058
2060	2524023212	2524476059
2061	2524614884	2526161563
2061	2524614884	2526161564
2063	2528768146	2529012406
2063	2528768146	2529012407
2064	2526164518	2526233368
2065	2540341245	2541028984
2067	2545555829	2545656667
2069	2528768159	2529054975
2069	2528768159	2529054976
206	GCA_902459615.1	CABPSA010000001.1_315
2070	GCA_000372745.1	KB889561.1_365
2071	GCA_000379645.1	KB903294.1_522
2071	GCA_000379645.1	KB903294.1_523
2071	GCA_000379645.1	KB903294.1_524
2075	2547132122	2547470277
2076	435897.4	KQ061217_1432
2076	435897.4	KQ061217_1433
2077	1134435.5	KQ234140_3020
2078	146536.3	KQ947989_550
2079	GCA_001513975.1	KQ947989.1_550
207	GCA_902459655.1	CABPSB010000001.1_73
2080	GCA_001514065.1	KQ948425.1_242
2081	GCA_001514135.1	KQ948593.1_88
2082	GCA_001514145.1	KQ948663.1_98
2083	GCA_001514205.1	KQ948765.1_730
2084	GCA_001514205.1	KQ948767.1_359
2086	284037.4	KV757141_30
2088	1892903.4	KV880769_3811
2089	GCA_001929405.1	KV880769.1_3811
208	GCA_902459685.1	CABPSF010000003.1_268
2091	1655491.3	KZ319288_233
2092	1777322.3	KZ671990_103
2094	GCA_003024195.1	KZ679055.1_44
2095	GCA_003350925.1	KZ857173.1_21
2095	GCA_003350925.1	KZ857173.1_22
2095	GCA_003350925.1	KZ857173.1_23
2096	GCA_003350925.1	KZ857175.1_341
2097	GCA_003350925.1	KZ857177.1_358
2097	GCA_003350925.1	KZ857177.1_359
2098	294.130	LACE01000004_66
2099	1581149.3	LASY01000016_18
209	GCA_902459635.1	CABPSI010000004.1_292
2100	28095.13	LAVN01000001_178
2100	28095.13	LAVN01000001_179
2101	253.10	LAZY01000009_66
2101	253.10	LAZY01000009_67
2102	104268.3	LDOD01000012_34
2103	536.10	LDUT01000035_6
2104	536.9	LDUU01000004_15
2105	536.11	LDUX01000022_31
2106	1393.3	LDZV01000001_3684
2108	1659708.3	LEED01000012_80
2109	1423322.9	LEKS01000019_53
210	GCA_902459645.1	CABPSK010000001.1_650
2110	GCA_001027725.1	LEKS01000019.1_53
2111	28095.14	LEKY01000068_358
2111	28095.14	LEKY01000068_359
2113	211589.4	LFLT01000015_33
2114	346179.4	LFLU01000013_25
2114	346179.4	LFLU01000013_49
2116	1415554.3	LGDA01000049_50
2117	1415555.3	LGDB01000127_103
2119	1415546.3	LGDG01000235_23
211	GCA_902459565.1	CABPSN010000001.1_302
2129	1519490.3	LGDW01000008_20
2132	1679167.3	LGJF01000001_295
2135	317.243	LGSI01000049_64
2137	66423.13	LGUI01000002_679
2138	1699134.3	LHVT01000004_88
2139	1699509.3	LIAC01000010_164
213	GCA_902859585.1	CADIJM010000002.1_791
2140	817.93	LIDT01000035_14
2141	682956.3	LIPY01000103_16
2142	483937.3	LIRB01000133_114
2143	1705393.3	LIRF01000003_1317
2143	1705393.3	LIRF01000003_1318
2145	880156.5	LJCS01000037_38
2146	880156.5	LJCS01000044_18
2149	1971.3	LJSN01000003_3177
214	GCA_902859935.1	CADIKI010000016.1_126
2150	294.162	LJXB01000089_46
2153	1745182.3	LLWQ01000008_31
2154	452084.6	LLYZ01000006_62
2157	1736430.3	LMDC01000028_41
2157	1736430.3	LMDC01000028_42
2158	1736431.3	LMDE01000002_93
2158	1736431.3	LMDE01000002_94
2159	1736433.3	LMDI01000003_173
215	GCA_902859945.1	CADIKL010000040.1_34
2160	1736433.3	LMDI01000045_239
2161	1736434.3	LMDK01000012_904
2161	1736434.3	LMDK01000012_905
2162	1736523.3	LMDL01000034_332
2163	GCA_001425805.1	LMDL01000034.1_332
2164	1736435.3	LMDM01000004_65
2164	1736435.3	LMDM01000004_66
2165	1736435.3	LMDM01000018_16
2166	1736439.3	LMDV01000008_696
2166	1736439.3	LMDV01000008_697
2167	1736534.3	LMEG01000008_78
2168	GCA_001426275.1	LMEG01000008.1_78
2169	1736449.3	LMEN01000010_78
216	GCA_902860125.1	CADIKU010000004.1_168
2170	GCA_001426365.1	LMEN01000010.1_78
2171	1736538.3	LMEO01000023_225
2173	1736453.3	LMES01000009_78
2174	GCA_001426465.1	LMES01000009.1_78
2176	1736546.3	LMFC01000002_334
2178	1736459.3	LMFG01000004_172
217	GCA_902860025.1	CADIKX010000003.1_121
2181	1736564.3	LMGO01000001_133
218	1397851.3	CBST010000189_72
2185	1736578.3	LMHC01000021_343
2185	1736578.3	LMHC01000021_344
2187	1736479.3	LMHL01000012_96
2187	1736479.3	LMHL01000012_97
2188	1736479.3	LMHL01000017_16
2189	1736483.3	LMHS01000002_318
2190	1736484.3	LMHU01000005_420
2191	1736484.3	LMHU01000011_57
2191	1736484.3	LMHU01000011_58
219	1398200.3	CBSV010000249_50
2192	1736485.3	LMHW01000012_261
2193	1736490.3	LMIE01000022_105
2193	1736490.3	LMIE01000022_106
2193	1736490.3	LMIE01000022_107
2194	1736597.3	LMII01000009_78
2195	GCA_001429125.1	LMII01000009.1_78
2196	1736495.3	LMIN01000008_697
2196	1736495.3	LMIN01000008_698
2197	1736602.3	LMIU01000004_34
2198	1736501.3	LMIV01000001_1122
2198	1736501.3	LMIV01000001_1123
2198	1736501.3	LMIV01000001_1124
2200	1736603.3	LMIW01000009_272
220	1398201.3	CBSW010000302_76
2202	1736605.3	LMJB01000008_230
2203	1736609.3	LMJI01000001_248
2204	GCA_001429005.1	LMJM01000003.1_54
2207	1736323.3	LMNI01000011_805
2208	1736339.3	LMOO01000001_140
2211	1736362.3	LMQI01000005_704
221	1379677.3	CBTB010000098_75
2212	1736366.3	LMQM01000010_51
2214	1750590.3	LMXN01000010_181
2215	1073571.4	LN831776_4208
2217	34004.9	LN832559_1933
2221	155892.3	LNIY01000001_168
2221	155892.3	LNIY01000001_169
222	1203465.3	CBVI010000110_21
2222	1636423.3	LNJS01000004_59
2222	1636423.3	LNJS01000004_60
2223	1636425.3	LNJT01000008_2021
2224	1712383.3	LNQS01000001_741
2225	1759074.3	LNSB01000034_27
2226	294935.3	LNTY01000006_196
2227	GCA_001684335.1	LOIC01000042.1_65
2228	GCA_001684335.1	LOIC01000072.1_224
2228	GCA_001684335.1	LOIC01000072.1_264
2228	GCA_001684335.1	LOIC01000072.1_285
223	1203465.3	CBVI010000133_13
2231	GCA_001696805.1	LOMY01000065.1_22
2232	GCA_001696805.1	LOMY01000069.1_84
2233	GCA_001696805.1	LOMY01000085.1_14
2234	101571.30	LOVQ01000179_22
2235	101571.38	LOYE01000005_73
2235	101571.38	LOYE01000005_74
2236	101571.73	LOZC01000016_85
2236	101571.73	LOZC01000016_86
2237	GCA_001527325.1	LOZC01000016.1_85
2237	GCA_001527325.1	LOZC01000016.1_86
2238	101571.74	LOZD01000027_16
2238	101571.74	LOZD01000027_17
2239	GCA_001527345.1	LOZD01000027.1_16
2239	GCA_001527345.1	LOZD01000027.1_17
2240	101571.78	LOZH01000086_18
2240	101571.78	LOZH01000086_19
2241	GCA_001527425.1	LOZH01000086.1_18
2241	GCA_001527425.1	LOZH01000086.1_19
2242	28095.15	LOZK01000063_152
2242	28095.15	LOZK01000063_153
2243	GCA_001527485.1	LOZK01000063.1_152
2243	GCA_001527485.1	LOZK01000063.1_153
2244	1636424.3	LOZR01000006_19
2244	1636424.3	LOZR01000006_20
2245	1636424.3	LOZR01000044_69
2246	101571.84	LPAD01000059_79
2246	101571.84	LPAD01000059_80
2247	101571.85	LPAE01000092_8
2247	101571.85	LPAE01000092_9
22	477184.5	AGUF01000059_3
2248	101571.86	LPAG01000038_317
2248	101571.86	LPAG01000038_318
2249	GCA_001527905.1	LPAG01000038.1_317
2249	GCA_001527905.1	LPAG01000038.1_318
2250	101571.87	LPAH01000131_12
2250	101571.87	LPAH01000131_13
2251	101571.88	LPAI01000091_15
2251	101571.88	LPAI01000091_16
2	2513237084	2513571072
2	2513237084	2513571075
2252	101571.89	LPAJ01000125_13
2252	101571.89	LPAJ01000125_14
225	2563366504	2563377338
2253	GCA_001527955.1	LPAJ01000125.1_13
2253	GCA_001527955.1	LPAJ01000125.1_14
2254	101571.55	LPAL01000053_379
2254	101571.55	LPAL01000053_380
2255	101571.57	LPAS01000116_88
2255	101571.57	LPAS01000116_89
2256	101571.59	LPAY01000070_382
2256	101571.59	LPAY01000070_383
2257	101571.67	LPBB01000045_12
2258	GCA_001527105.1	LPBB01000045.1_12
2259	101571.61	LPBF01000046_8
2259	101571.61	LPBF01000046_9
2260	101571.65	LPBV01000033_81
2260	101571.65	LPBV01000033_82
2261	GCA_001527085.1	LPBV01000033.1_81
2261	GCA_001527085.1	LPBV01000033.1_82
2262	101571.103	LPCB01000134_90
2262	101571.103	LPCB01000134_91
2263	101571.106	LPCE01000044_88
2263	101571.106	LPCE01000044_89
226	367190.6	CGBP01000029_14
2264	101571.123	LPDU01000103_13
2264	101571.123	LPDU01000103_14
2265	101571.125	LPDV01000070_13
2265	101571.125	LPDV01000070_14
2266	101571.124	LPDW01000010_14
2266	101571.124	LPDW01000010_15
2267	101571.144	LPDX01000138_70
2267	101571.144	LPDX01000138_71
2268	101571.145	LPEB01000052_13
2268	101571.145	LPEB01000052_14
2269	GCA_001529865.1	LPEB01000052.1_13
2269	GCA_001529865.1	LPEB01000052.1_14
2270	101571.129	LPED01000043_170
2270	101571.129	LPED01000043_171
2271	101571.134	LPEJ01000043_14
2271	101571.134	LPEJ01000043_15
2272	101571.152	LPEN01000030_12
2272	101571.152	LPEN01000030_13
227	2711768659	2713658219
227	2711768659	2713658221
2273	GCA_001530305.1	LPEN01000030.1_12
2273	GCA_001530305.1	LPEN01000030.1_13
2274	101571.173	LPFT01000005_14
2274	101571.173	LPFT01000005_15
2275	GCA_001531435.1	LPFT01000005.1_14
2275	GCA_001531435.1	LPFT01000005.1_15
2276	101571.250	LPGA01000008_14
2276	101571.250	LPGA01000008_15
2277	GCA_001536785.1	LPGA01000008.1_14
2277	GCA_001536785.1	LPGA01000008.1_15
2278	101571.162	LPGK01000143_8
2278	101571.162	LPGK01000143_9
2279	GCA_001530625.1	LPGK01000143.1_8
2279	GCA_001530625.1	LPGK01000143.1_9
2280	101571.168	LPGP01000127_14
2280	101571.168	LPGP01000127_15
2281	101571.172	LPHE01000046_13
2281	101571.172	LPHE01000046_14
2282	101571.175	LPHF01000103_13
2282	101571.175	LPHF01000103_14
2283	101571.181	LPHO01000023_14
2283	101571.181	LPHO01000023_15
2284	GCA_001531675.1	LPHO01000023.1_14
2284	GCA_001531675.1	LPHO01000023.1_15
2285	101571.183	LPHS01000108_14
2285	101571.183	LPHS01000108_15
2286	GCA_001531715.1	LPHS01000108.1_14
2286	GCA_001531715.1	LPHS01000108.1_15
2287	101571.189	LPHZ01000132_228
2287	101571.189	LPHZ01000132_229
2288	101571.196	LPIJ01000106_113
2288	101571.196	LPIJ01000106_114
2289	101571.197	LPIK01000064_14
2289	101571.197	LPIK01000064_15
2290	101571.198	LPIL01000014_13
2290	101571.198	LPIL01000014_14
2291	GCA_001532385.1	LPIL01000014.1_13
2291	GCA_001532385.1	LPIL01000014.1_14
2292	101571.199	LPIM01000070_13
2292	101571.199	LPIM01000070_14
2293	101571.204	LPIU01000068_16
2293	101571.204	LPIU01000068_17
2294	GCA_001532545.1	LPIU01000068.1_16
2294	GCA_001532545.1	LPIU01000068.1_17
2295	101571.205	LPIV01000068_15
2295	101571.205	LPIV01000068_16
2296	GCA_001532585.1	LPIV01000068.1_15
2296	GCA_001532585.1	LPIV01000068.1_16
2297	101571.206	LPIW01000025_15
2297	101571.206	LPIW01000025_16
2298	GCA_001532605.1	LPIW01000025.1_15
2298	GCA_001532605.1	LPIW01000025.1_16
2299	101571.207	LPIX01000105_17
2299	101571.207	LPIX01000105_18
2300	GCA_001532625.1	LPIX01000105.1_17
2300	GCA_001532625.1	LPIX01000105.1_18
2301	1503054.34	LPKY01000097_16
2301	1503054.34	LPKY01000097_17
2302	1503054.42	LPLD01000069_16
2303	101571.247	LPNC01000068_14
2303	101571.247	LPNC01000068_15
2304	267125.3	LPUR01000019_139
2308	189691.4	LQRA01000066_40
2309	1642818.3	LQRT01000010_26
230	995020.3	CM003627_76
2310	1642818.3	LQRT01000024_253
231	1636423.3	CM003770_1481
2313	GCA_900605495.1	LR027600.1_109
2314	GCA_900683725.1	LR215978.1_2888
2315	1399969.4	LRBF01000279_85
2316	56812.4	LRDC01000010_77
2317	1781067.3	LRHV01000001_444
2317	1781067.3	LRHV01000001_445
2318	29581.30	LRHW01000064_27
2318	29581.30	LRHW01000064_28
2319	82996.16	LRQU01000001_25
2319	82996.16	LRQU01000001_31
2320	637679.3	LRUA01000003_328
2321	85698.51	LSMI01000043_127
2322	13690.18	LSTR01000020_249
2323	946677.7	LSYT01000003_14
2324	1816691.3	LT821258_182
23	2531839301	2532993762
232	648231707	648246209
2326	93222.14	LT906435_2313
2327	1079985.11	LT962942_7097
2328	1079985.10	LT963352_7097
2329	421.18	LUUF01000073_41
2329	421.18	LUUF01000073_42
2329	421.18	LUUF01000073_43
2330	421.17	LUUG01000088_75
2330	421.17	LUUG01000088_76
2331	421.19	LUUH01000013_77
2331	421.19	LUUH01000013_78
2332	980561.3	LUUI01000092_49
2332	980561.3	LUUI01000092_50
2333	1813611.3	LUVZ01000002_21
2333	1813611.3	LUVZ01000002_22
233	749414.3	CP002047_481
233	749414.3	CP002047_482
233	749414.3	CP002047_483
2338	2593339292	2595647931
2339	2593339285	2595622298
2340	416169.3	LVJS01000045_38
2341	1524462.3	LVJU01000017_79
2342	1349435.3	LVWH01000180_15
2343	1349432.3	LVWI01000041_74
2344	1393.5	LVYG01000016_30
2345	GCA_001649505.1	LVYG01000016.1_30
2346	1349434.3	LVYY01000057_22
2347	1349436.3	LVYZ01000067_21
2348	912594.3	LWCS01000032_93
2350	GCA_001905045.1	LWLA01000046.1_209
2353	1718987.3	LWLD01000038_381
2357	2596583534	2596753590
2357	2596583534	2596753591
2357	2596583534	2596753592
2359	85698.53	LXPW01000021_92
235	GCA_000092385.1	CP002047.1_481
235	GCA_000092385.1	CP002047.1_482
235	GCA_000092385.1	CP002047.1_483
2364	1851577.3	LYMK01000063_3
2365	GCA_001655675.1	LYRP01000001.1_838
2366	1855728.3	LYVO01000041_9
2367	1834117.3	LZHZ01000035_209
2367	1834117.3	LZHZ01000035_210
2367	1834117.3	LZHZ01000035_211
2368	GCA_001667505.1	LZHZ01000035.1_209
2368	GCA_001667505.1	LZHZ01000035.1_210
2368	GCA_001667505.1	LZHZ01000035.1_211
2372	1834109.3	LZTB01000130_31
2374	2521172577	2521521293
2375	2554235216	2555172055
2376	1586708.4	MAOS01000039_110
2377	GCA_001721285.1	MAOS01000039.1_110
2378	1633135.4	MASS01000027_36
2381	1414727.3	MAYH01000001_410
2381	1414727.3	MAYH01000001_411
2382	GCA_001854735.1	MBJU01000073.1_37
2382	GCA_001854735.1	MBJU01000073.1_56
2384	1849176.4	MBSV01000035_42
2385	1469647.3	MBTG01000006_125
2386	GCA_002027705.1	MBTG01000006.1_125
2387	GCA_002874375.1	MCVB01000137.1_24
2388	GCA_002873035.1	MCVQ01000058.1_55
2389	GCA_002877015.1	MCYQ01000044.1_27
2390	GCA_002876705.1	MDAG01000014.1_53
2391	GCA_002875545.1	MDAL01000037.1_34
2392	1889772.5	MDGR01000007_1268
2393	GCA_002742335.1	MDGR01000007.1_1268
2394	1849968.3	MDJD01000054_184
2395	GCA_001747085.1	MDJD01000054.1_184
2396	GCA_001880365.1	MDZK01000015.1_22
2397	29486.53	MDZL01000016_22
2398	29486.55	MDZM01000016_22
2399	GCA_001880475.1	MDZN01000054.1_22
2400	GCA_001880435.1	MDZO01000017.1_22
2401	GCA_001883765.1	MDZP01000017.1_22
2402	29486.101	MDZR01000021_22
2403	GCA_001883755.1	MDZR01000021.1_22
2404	GCA_001882675.1	MDZS01000056.1_22
2405	GCA_001882625.1	MDZT01000031.1_22
2406	GCA_001882715.1	MDZU01000032.1_22
240	765912.4	CP003051_776
2407	GCA_001882465.1	MDZV01000018.1_22
2408	GCA_001883335.1	MDZW01000018.1_22
2409	GCA_001883255.1	MDZY01000023.1_22
2410	GCA_001883265.1	MDZZ01000065.1_22
2411	GCA_001883345.1	MEAA01000071.1_22
2412	GCA_001883275.1	MEAB01000021.1_22
2413	29486.84	MEAC01000071_22
2414	GCA_001883325.1	MEAC01000071.1_22
2415	29486.88	MEAE01000092_22
2416	GCA_001883435.1	MEAH01000077.1_22
2417	GCA_001883485.1	MEAI01000021.1_22
2418	GCA_001883535.1	MEAK01000073.1_22
2419	GCA_001883525.1	MEAL01000087.1_22
2420	GCA_001883575.1	MEAN01000076.1_22
2421	GCA_001883605.1	MEAO01000075.1_22
2422	GCA_001883035.1	MEBS01000055.1_22
2423	GCA_001883025.1	MEBT01000055.1_22
2424	GCA_001882995.1	MEBU01000044.1_22
24	2537561570	2537826075
2425	GCA_001883225.1	MEBV01000008.1_23
2426	GCA_001882975.1	MEBW01000063.1_22
2427	GCA_001883195.1	MEBX01000015.1_22
2428	GCA_001883185.1	MEBY01000055.1_22
2429	GCA_001883145.1	MECA01000014.1_22
2430	29486.74	MECB01000013_22
2431	GCA_001883115.1	MECB01000013.1_22
2432	29486.66	MECC01000009_22
2433	GCA_001882955.1	MECC01000009.1_22
2434	GCA_001882945.1	MECD01000028.1_22
2435	29486.64	MECE01000020_22
2436	GCA_001882895.1	MECH01000079.1_22
2437	1660169.3	MEFP01000019_88
2438	1660172.3	MEGS01000013_17
2441	1897620.3	MEIY01000001_2049
2442	2516653075	2517027655
244	2512564078	2512828244
2443	1278819.3	MIKE01000028_171
2444	615.433	MJAO01000010_159
2445	1905845.3	MKMC01000023_200
2446	1896169.3	MKTM01000008_130
2451	GCA_009720385.1	ML769301.1_589
245	2512564078	2512829205
245	2512564078	2512829206
2458	1917163.3	MPHJ01000011_98
2459	GCA_001957125.1	MPHJ01000011.1_98
2460	GCA_009729415.1	MPKW01000001.1_291
2463	1776340.3	MQUS01000004_71
2464	GCA_001953885.1	MQUS01000004.1_71
2469	GCA_002260525.1	MRYI01000003.1_438
2470	GCA_002260525.1	MRYI01000024.1_10
2470	GCA_002260525.1	MRYI01000024.1_11
2470	GCA_002260525.1	MRYI01000024.1_9
2475	485602.3	MSIF01000007_209
2475	485602.3	MSIF01000007_210
2475	485602.3	MSIF01000007_211
2479	1908389.4	MSMP01000017_34
2480	GCA_001936575.1	MSMP01000017.1_34
2481	238540.3	MSSW01000031_72
2482	35806.18	MSYQ01000001_2538
2483	GCA_001941715.1	MSYQ01000001.1_2537
2484	GCA_001941745.1	MSYR01000001.1_1794
2485	1406873.5	MTAZ01000007_101
2486	GCA_002150785.1	MTAZ01000007.1_101
249	1262452.3	CP003987_3618
2492	GCA_002127535.1	MUBJ01000001.1_326
2495	387094.4	MUGW01000003_8
2496	376686.29	MUGZ01000015_147
2497	29533.5	MUHB01000007_744
2498	1278819.5	MUHG01000017_131
2499	GCA_002217475.1	MUHH01000046.1_15
2500	394935.9	MUKU01000020_18
2501	GCA_002081825.1	MUKU01000020.1_18
250	2521172692	2521965189
250	2521172692	2521965190
2502	GCA_002001105.1	MUNP01000041.1_28
2503	GCA_002001165.1	MUNQ01000020.1_92
2504	GCA_002002735.1	MUNY01000072.1_334
2505	267135.40	MUYG01000006_183
2506	GCA_002155425.1	MUYG01000006.1_183
2507	1161202.8	MUYK01000006_145
2508	1945581.3	MVAG01000085_12
2509	GCA_002177115.1	MVAG01000085.1_12
2510	1945581.3	MVAG01000128_369
2510	1945581.3	MVAG01000128_370
2511	GCA_002177115.1	MVAG01000128.1_369
2511	GCA_002177115.1	MVAG01000128.1_370
251	2521172697	2521988235
2513	159449.5	MWQN01000003_772
2514	GCA_002024165.1	MWQN01000003.1_772
2515	1955714.3	MWSG01000014_34
2516	GCA_002237815.1	MWSG01000014.1_34
2517	1965277.3	MWUM01000011_60
2518	2522572009	2522595553
2518	2522572009	2522595554
2518	2522572009	2522595555
2519	1393.7	MXAR01000010_290
2520	2551306112	2551827925
2520	2551306112	2551827926
2520	2551306112	2551827927
2521	1050190.3	MXLE01000008_38
2522	302980.3	MXQD01000004_548
252	2521172697	2521989154
2523	2548876786	2549833019
2524	48256.3	MZGX01000004_188
2524	48256.3	MZGX01000004_190
25	2534682209	2536972282
2527	1185415.3	MZMV01000042_15
2528	GCA_002210435.1	MZMV01000042.1_15
2529	GCA_004123905.1	MZXW01000050.1_200
2530	2517287033	2517428325
253	1249661.3	CP004096_300
2531	2517287034	2517432364
2532	2517287034	2517433185
2533	2516653058	2516962011
2534	2562617054	2562824473
2535	2556921112	2557461711
2536	375.50	NAFL01000287_49
2537	GCA_002108935.1	NAFL01000287.1_49
2539	1907777.3	NBCN01000003_42
2540	GCA_002099185.1	NBCN01000003.1_43
2542	1970434.3	NCGD01000033_19
2543	1970530.3	NCGJ01000003_111
2544	GCA_002224125.1	NCSM01000011.1_192
2544	GCA_002224125.1	NCSM01000011.1_193
2544	GCA_002224125.1	NCSM01000011.1_194
2546	305.393	NCTK01000002_556
2547	GCA_002251695.1	NCTK01000002.1_556
2548	637000159	637078517
2548	637000159	637078518
2549	637000120	637125660
2550	637000304	637203490
255	1334629.3	CP006003_2792
2552	637000207	637463457
2552	637000207	637463464
2552	637000207	637463483
2552	637000207	637463502
2552	637000207	637463523
2554	637000207	637464290
2555	637000088	637682077
2556	637000194	637738338
2556	637000194	637738339
2556	637000194	637738341
2556	637000194	637738342
2557	637000119	637778420
2558	637000155	637820511
2558	637000155	637820512
2559	637000103	637857141
2559	637000103	637857142
2560	637000249	637920114
2561	637000192	637969343
2562	637000186	638025850
2562	637000186	638025851
2562	637000186	638025852
2563	639633056	639637504
2564	637000005	638126501
2565	639633050	639754404
2566	639633050	639755860
2568	640427138	640485910
2569	640427104	640521960
2570	640753039	640766738
2573	641522635	641665825
2573	641522635	641665826
2575	642555119	642704367
2575	642555119	642704368
2576	642555119	642705004
2577	642555129	642768550
2578	643692051	643698890
2578	643692051	643698892
2578	643692051	643698893
2579	643348528	643608439
257	GCA_000988565.1	CP006003.1_2792
2580	643348554	643641061
2581	643692021	643720041
2582	643692011	643787017
2583	644736355	644851060
2584	644736371	644869288
2585	644736399	644888390
2587	644736399	644888623
2588	644736399	644889193
2589	644736399	644889763
2590	644736410	644917209
2591	644736356	644928538
2600	646311968	646443365
2600	646311968	646443366
2600	646311968	646443367
2601	646311920	646450843
2607	649633045	649754102
2608	650716014	650722985
2609	650716014	650723730
2609	650716014	650723731
2610	649633036	649928111
2611	650716013	650773818
2611	650716013	650773819
2612	650716008	650803553
2614	650716058	650913720
2614	650716058	650913721
2615	650716065	650977221
2615	650716065	650977222
2615	650716065	650977223
2616	650716067	651002448
2616	650716067	651002449
2617	650716028	651046552
2617	650716028	651046553
2618	2511231094	2511630185
2619	2511231129	2511730816
2620	1946.3	NDXL01000001_1463
2622	1981504.3	NEGZ01000054_38
2623	GCA_002127585.1	NEGZ01000054.1_38
2625	1449788.3	NEXT01000014_79
26	2534682208	2536966736
2626	1965666.3	NFGZ01000037_8
2627	GCA_002159175.1	NFGZ01000037.1_8
2628	1965660.3	NFHG01000006_100
2629	GCA_002159265.1	NFHG01000006.1_100
262	GCA_000418455.1	CP006567.1_9094
2630	160404.3	NFHM01000015_43
2631	GCA_002161375.1	NFHM01000015.1_43
2632	1965648.3	NFHX01000006_60
2633	GCA_002161515.1	NFHX01000006.1_60
2634	169435.7	NFJJ01000002_159
2635	GCA_002159815.1	NFJJ01000002.1_159
2636	1965587.3	NFJU01000010_48
2637	GCA_002160025.1	NFJU01000010.1_48
2638	823.84	NFJX01000005_221
2639	GCA_002160095.1	NFJX01000005.1_220
2640	1965583.3	NFJZ01000005_95
264	1208320.4	CP006829_1456
2641	GCA_002160135.1	NFJZ01000005.1_95
2644	169435.8	NFKP01000005_74
2645	GCA_002160445.1	NFKP01000005.1_74
2646	169435.9	NFKQ01000007_74
2647	GCA_002160465.1	NFKQ01000007.1_74
2648	1965558.3	NFLG01000016_64
2649	GCA_002160795.1	NFLG01000016.1_64
2650	1965550.3	NFLM01000013_50
2651	GCA_002160915.1	NFLM01000013.1_50
2652	1965537.3	NFMB01000009_51
2653	GCA_002161215.1	NFMB01000009.1_51
2654	GCA_002165625.1	NGNS01000018.1_42
2655	1986993.3	NGUQ01000037_495
2656	GCA_002179965.1	NGUQ01000037.1_495
2657	1986994.3	NGUR01000009_203
2658	GCA_002179865.1	NGUR01000009.1_203
2659	39650.3	NHNI01000001_2132
2660	39650.3	NHNI01000001_2173
2661	GCA_002268635.1	NHNI01000001.1_2132
266	2565956555	2566155115
2662	GCA_002268635.1	NHNI01000001.1_2173
2663	GCA_002632465.1	NIBS01000001.1_203
2664	2008677.3	NIOE01000011_43
2665	2008677.3	NIOE01000011_106
2666	GCA_002205125.1	NIOE01000011.1_43
2667	GCA_002205125.1	NIOE01000011.1_106
2668	431061.3	NIOF01000016_41
2669	431060.3	NIOG01000001_659
2670	290112.3	NIUA01000001_3934
2671	2007308.3	NIUC01000002_1310
2672	GCA_002807035.1	NIUC01000002.1_1310
2673	2007308.3	NIUC01000006_28
2674	GCA_002807035.1	NIUC01000006.1_28
2675	GCA_002632825.1	NJAJ01000007.1_91
2676	1034471.3	NJAK01000002_350
2677	GCA_002632755.1	NJAK01000002.1_350
2678	823.85	NJFM01000007_885
2679	GCA_002206325.2	NJFM02000001.1_836
268	2576861420	2578325450
2683	554312.4	NMQW01000024_56
2685	GCA_002803065.1	NNBL01000001.1_271
2686	2019431.3	NOIH01000007_32
2687	GCA_002245655.1	NOIH01000007.1_32
2689	GCA_008329435.1	NPKN01000008.1_123
2690	2025877.3	NQMH01000001_2067
2691	GCA_002272965.1	NQMH01000001.1_2067
269	2579778836	2581184174
2692	GCA_003287645.1	NSCD01000005.1_36
2692	GCA_003287645.1	NSCD01000005.1_43
2692	GCA_003287645.1	NSCD01000005.1_63
2692	GCA_003287645.1	NSCD01000005.1_82
2694	GCA_003287645.1	NSCD01000043.1_21
2695	GCA_003287645.1	NSCD01000045.1_7
2696	GCA_003287655.1	NSCE01000004.1_112
2696	GCA_003287655.1	NSCE01000004.1_36
2696	GCA_003287655.1	NSCE01000004.1_43
2696	GCA_003287655.1	NSCE01000004.1_63
2696	GCA_003287655.1	NSCE01000004.1_82
2698	GCA_003287655.1	NSCE01000046.1_13
2699	GCA_003287665.1	NSCF01000009.1_37
2699	GCA_003287665.1	NSCF01000009.1_44
2699	GCA_003287665.1	NSCF01000009.1_64
2699	GCA_003287665.1	NSCF01000009.1_83
2701	GCA_003287665.1	NSCF01000044.1_21
2702	GCA_003287665.1	NSCF01000047.1_7
2704	GCA_003287555.1	NSCG01000004.1_145
2704	GCA_003287555.1	NSCG01000004.1_152
2704	GCA_003287555.1	NSCG01000004.1_172
2704	GCA_003287555.1	NSCG01000004.1_191
2704	GCA_003287555.1	NSCG01000004.1_212
2705	GCA_003287555.1	NSCG01000014.1_21
2707	GCA_003287565.1	NSCH01000016.1_21
2708	GCA_003287565.1	NSCH01000035.1_11
2708	GCA_003287565.1	NSCH01000035.1_30
2709	GCA_003287565.1	NSCH01000057.1_12
2710	GCA_003287575.1	NSCI01000004.1_169
2710	GCA_003287575.1	NSCI01000004.1_174
2710	GCA_003287575.1	NSCI01000004.1_196
2712	GCA_003287585.1	NSCJ01000001.1_178
2713	GCA_003287585.1	NSCJ01000005.1_117
2713	GCA_003287585.1	NSCJ01000005.1_77
2713	GCA_003287585.1	NSCJ01000005.1_97
2714	GCA_003287715.1	NSCK01000001.1_179
2715	GCA_003287715.1	NSCK01000006.1_50
2715	GCA_003287715.1	NSCK01000006.1_70
2715	GCA_003287715.1	NSCK01000006.1_90
2716	GCA_003287725.1	NSCL01000001.1_179
2717	GCA_003287725.1	NSCL01000005.1_117
2717	GCA_003287725.1	NSCL01000005.1_77
2717	GCA_003287725.1	NSCL01000005.1_97
2719	GCA_003287735.1	NSCM01000007.1_21
2719	GCA_003287735.1	NSCM01000007.1_26
2720	GCA_003287635.1	NSCN01000005.1_48
2721	GCA_003287635.1	NSCN01000023.1_14
2721	GCA_003287635.1	NSCN01000023.1_33
2721	GCA_003287635.1	NSCN01000023.1_38
27	2534682203	2536941974
2726	GCA_002550445.1	NVOC01000003.1_56
2727	2039467.3	NXGV01000001_1854
2728	GCA_002407605.1	NXGV01000001.1_1854
2729	1891229.13	NZXG01000031_42
2729	1891229.13	NZXG01000031_43
2729	1891229.13	NZXG01000031_44
2730	648276686	648278926
2731	638341134	638921101
2732	638341115	638937155
2733	638341135	639002323
2733	638341135	639002324
2734	640196209	640217370
2734	640196209	640217371
2734	640196209	640217372
2735	640612202	640615318
2736	641736271	642204528
2738	641380434	641459824
2740	645058791	645339161
2741	645951800	645977153
2742	643886068	644377952
2743	647000258	647236753
2744	647000312	647266761
2746	649989922	650079831
2747	651324105	651402497
2747	651324105	651402498
2747	651324105	651402499
2750	648276707	648722770
275	28095.12	CP009322_731
275	28095.12	CP009322_732
2753	2513237326	2514499133
2754	2524023180	2524340783
2754	2524023180	2524340784
2756	647533188	647627405
2756	647533188	647627406
2756	647533188	647627408
2757	646206279	646288913
2758	647533124	647844242
2759	647533112	647877117
2760	648861002	648890319
2761	648861007	648921900
2762	GCA_900258415.1	OGUZ01000015.1_57
276	33050.6	CP009429_2367
2764	2086575.3	OLMS01000002_734
2765	GCA_900292045.1	OLMS01000002.1_734
2766	1191889.3	OMKA01000023_223
2767	1192023.3	OMKB01000010_459
2768	GCA_900299485.1	OMKB01000010.1_459
2769	1191912.3	OMKC01000005_57
2770	GCA_900299505.1	OMKC01000005.1_57
2771	1191912.3	OMKC01000017_606
2771	1191912.3	OMKC01000017_607
277	1907.4	CP009438_1440
2772	GCA_900299505.1	OMKC01000017.1_606
2772	GCA_900299505.1	OMKC01000017.1_607
2773	1191889.4	OMKF01000020_49
2774	GCA_900299475.1	OMKF01000020.1_49
2775	1542388.4	OMOQ01000002_635
2776	GCA_900312815.1	OMPE01000009.1_1369
2776	GCA_900312815.1	OMPE01000009.1_1374
2777	GCA_900312735.1	OMPF01000001.1_125
2778	GCA_900312735.1	OMPF01000036.1_5
2779	2086578.3	OMPN01000001_2568
2780	GCA_900291975.1	OMPN01000001.1_2570
2782	680127.15	PCPH01000001_135
2782	680127.15	PCPH01000001_136
2783	GCA_002979665.1	PCPH01000001.1_135
2783	GCA_002979665.1	PCPH01000001.1_136
2784	680127.16	PCPP01000001_1392
2784	680127.16	PCPP01000001_1393
2785	2044259.3	PDDG01000001_1916
2786	1603353.3	PDOB01000005_104
2787	GCA_002760665.1	PDOB01000005.1_104
2788	GCA_003202205.1	PDOG01000002.1_79
2789	2045443.3	PDUU01000008_205
2790	GCA_010211755.1	PDWR01000019.1_23
2791	1871177.4	PDZI01000010_25
2792	GCA_002735615.1	PDZI01000010.1_25
2793	1560195.5	PDZJ01000001_893
2793	1560195.5	PDZJ01000001_894
2794	1506515.11	PDZO01000042_5
2795	1871178.4	PDZP01000025_5
2796	GCA_002735605.1	PDZP01000025.1_5
2798	GCA_003600975.1	PEMZ01000007.1_32
2800	GCA_003688995.1	PENI01000037.1_46
280	158822.9	CP009460_3169
2802	418.6	PERU01000009_23
2802	418.6	PERU01000009_24
2803	179636.3	PGEJ01000019_13
2804	GCA_002894355.1	PGEJ01000019.1_13
2807	GCA_002843305.1	PGSG01000110.1_115
2810	GCA_004151105.1	PHRF01000027.1_274
2812	1611544.3	PIZT01000067_224
2812	1611544.3	PIZT01000067_225
281	29486.14	CP009539_1568
2813	GCA_002834115.1	PIZT01000067.1_224
2813	GCA_002834115.1	PIZT01000067.1_225
2814	2058306.3	PJBB01000003_1237
2817	GCA_002929705.1	PJIN01000009.1_82
2819	GCA_002906725.1	PJJB01000002.1_115
282	1468409.3	CP009548_2228
2821	GCA_002906735.1	PJJC01000002.1_114
2823	GCA_004303025.1	PJQW01000001.1_65
2824	GCA_004303025.1	PJQW01000004.1_34
28	2534682202	2536937024
2826	2055137.3	PJRS01000034_71
2826	2055137.3	PJRS01000034_72
2827	GCA_002858925.1	PJRS01000034.1_71
2827	GCA_002858925.1	PJRS01000034.1_72
2828	1871037.113	PKDY01000045_14
2831	2510917021	2511129894
2831	2510917021	2511129895
2832	2512564013	2512637792
2833	2513020052	2513233736
2834	2511231000	2511231235
2835	2511231003	2511249309
2837	GCA_002879645.1	PNRE01000105.1_24
2838	1684789.4	PNRG01000033_372
2839	GCA_002879635.1	PNRG01000033.1_372
2840	380675.3	PNYB01000002_294
284	1219067.16	CP009977_1228
2841	380675.3	PNYB01000011_86
2842	2070634.3	POGH01000016_31
2843	GCA_002884075.1	POGH01000016.1_31
2844	2070635.3	POGI01000018_78
2845	GCA_002883425.1	POGI01000018.1_78
2846	GCA_002883455.1	POGJ01000019.1_32
2847	2070761.4	POSP01000003_1457
2848	GCA_002885975.1	POSP01000003.1_1457
2851	GCA_002899945.2	PPEG02000002.1_554
2851	GCA_002899945.2	PPEG02000002.1_555
2855	28095.26	PQII01000017_420
2855	28095.26	PQII01000017_421
2857	2080748.3	PQSQ01000026_22
2858	GCA_003576005.1	PQWP01000132.1_27
285	GCA_001456255.1	CP009977.1_1228
2860	2518285522	2518345422
2860	2518285522	2518345441
2860	2518285522	2518345489
2861	2093747.3	PTJS01000001_1719
2863	GCA_002941025.1	PTJS01000001.1_1719
2865	2099400.3	PUGF01000007_87
2866	GCA_002976435.1	PUGF01000007.1_87
2867	GCA_011174915.1	PUJT01000004.1_56
2868	GCA_011174915.1	PUJT01000006.1_114
2868	GCA_011174915.1	PUJT01000006.1_134
2868	GCA_011174915.1	PUJT01000006.1_94
286	93221.4	CP010310_2743
2870	GCA_011189505.1	PUJU01000016.1_70
2870	GCA_011189505.1	PUJU01000016.1_77
2871	GCA_011189505.1	PUJU01000022.1_32
2872	GCA_011189575.1	PUJW01000004.1_145
2872	GCA_011189575.1	PUJW01000004.1_164
2873	GCA_011189575.1	PUJW01000005.1_87
2876	GCA_004348775.1	PUJX01000004.1_151
2877	GCA_004348775.1	PUJX01000006.1_149
2877	GCA_004348775.1	PUJX01000006.1_168
2877	GCA_004348775.1	PUJX01000006.1_186
2877	GCA_004348775.1	PUJX01000006.1_201
2878	GCA_004348755.1	PUJY01000001.1_58
2879	GCA_004348755.1	PUJY01000002.1_45
2879	GCA_004348755.1	PUJY01000002.1_64
2880	GCA_004348755.1	PUJY01000016.1_73
2881	29488.30	PUWT01000050_1
2881	29488.30	PUWT01000050_30
2881	29488.30	PUWT01000050_7
2882	GCA_002968995.1	PUWT01000050.1_1
2882	GCA_002968995.1	PUWT01000050.1_30
2882	GCA_002968995.1	PUWT01000050.1_7
2883	29488.30	PUWT01000064_16
2884	GCA_002968995.1	PUWT01000064.1_16
2887	29488.29	PUWU01000001_159
2887	29488.29	PUWU01000001_182
2887	29488.29	PUWU01000001_187
2888	GCA_002968975.1	PUWU01000001.1_159
2888	GCA_002968975.1	PUWU01000001.1_182
2888	GCA_002968975.1	PUWU01000001.1_187
288	93222.6	CP010431_3172
2891	29488.29	PUWU01000009_20
2892	GCA_002968975.1	PUWU01000009.1_20
2893	29488.31	PUWV01000002_44
2893	29488.31	PUWV01000002_49
2893	29488.31	PUWV01000002_73
2894	GCA_002969005.1	PUWV01000002.1_44
2894	GCA_002969005.1	PUWV01000002.1_49
2894	GCA_002969005.1	PUWV01000002.1_73
2896	29488.31	PUWV01000003_159
2898	GCA_002969005.1	PUWV01000003.1_159
2899	29488.33	PUWX01000011_21
2899	29488.33	PUWX01000011_48
2899	29488.33	PUWX01000011_56
2900	GCA_002969085.1	PUWX01000011.1_21
2900	GCA_002969085.1	PUWX01000011.1_48
2900	GCA_002969085.1	PUWX01000011.1_56
2901	29488.33	PUWX01000015_58
2901	29488.33	PUWX01000015_59
290	1888.4	CP010519_4334
2903	GCA_002969085.1	PUWX01000015.1_58
2903	GCA_002969085.1	PUWX01000015.1_59
2906	28095.30	PVHE01000102_203
2906	28095.30	PVHE01000102_204
2907	28095.31	PVHI01000046_48
2907	28095.31	PVHI01000046_49
2908	2116706.3	PXXU01000001_122
2909	GCA_003011925.2	PXXU01000001.1_121
2910	1393.9	PXXZ01000016_153
29	1129895.3	AHKL01000059_31
2911	GCA_003012835.1	PXXZ01000016.1_153
2912	2116704.3	PXYI01000001_604
2913	GCA_003012735.1	PXYI01000001.1_604
2914	54913.7	PXZL01000033_30
2915	GCA_003013405.1	PXZL01000033.1_30
2916	2126351.3	PXZN01000046_100
2917	GCA_003013445.1	PXZN01000046.1_100
2920	189691.6	PYHP01000022_11
2921	1684789.6	PYUD01000001_564
2922	GCA_003028575.1	PYUD01000001.1_564
2923	712466.3	PYXG01000001_1475
2924	2556921601	2558013812
2925	2556921009	2556957835
2926	2571042011	2571097464
2928	1389922.3	QAYS01000057_38
292	GCA_000827005.1	CP010519.1_4334
2932	GCA_003347495.1	QCXY01000005.1_280
2933	2172650.3	QDKO01000023_77
2933	2172650.3	QDKO01000023_78
2934	2172652.3	QDKQ01000077_194
2935	GCA_003116815.1	QDKQ01000077.1_194
2936	2056868.3	QEHP01000106_6
2936	2056868.3	QEHP01000106_7
2937	GCA_003260195.1	QEIH01000013.1_38
2943	1038928.4	QFBD01000010_241
2950	GCA_003172915.1	QGKU01000063.1_38
2951	GCA_003173615.1	QGNA01000002.1_795
2951	GCA_003173615.1	QGNA01000002.1_796
295	29486.45	CP011078_1700
2952	GCA_003259255.1	QGOL01000002.1_337
2953	GCA_003194605.1	QHKY01000002.1_115
2953	GCA_003194605.1	QHKY01000002.1_116
2955	GCA_003254585.1	QJGZ01000038.1_138
2956	GCA_003202405.1	QJHL01000001.1_825
2958	GCA_003254625.1	QJRJ01000082.1_353
2959	GCA_003217775.1	QJVJ01000004.1_419
2961	GCA_003226565.1	QKOE01000004.1_3
2961	GCA_003226565.1	QKOE01000004.1_4
296	230089.6	CP011104_3212
296	230089.6	CP011104_3231
2962	GCA_003258405.1	QKPN01000002.1_191
2963	GCA_003258405.1	QKPN01000011.1_16
2965	GCA_003254745.1	QKXH01000001.1_204
2967	GCA_003261095.1	QLNI01000010.1_37
2967	GCA_003261095.1	QLNI01000010.1_38
2969	GCA_003268025.1	QLUW01000001.1_1534
2970	GCA_003390845.1	QMEK01000002.1_27
2971	GCA_003286915.1	QMFY01000003.1_72
297	230089.6	CP011104_3810
2972	GCA_003316845.1	QMIK01000001.1_226
2973	GCA_003316845.1	QMIK01000002.1_28
2974	GCA_003290025.1	QNHG01000002.1_832
2975	GCA_003709565.1	QNRC01000017.1_3
2976	GCA_003600865.1	QNUN01000014.1_153
2976	GCA_003600865.1	QNUN01000014.1_154
2977	GCA_003385535.1	QNVU01000019.1_53
2979	GCA_003318185.1	QOCC01000029.1_72
2980	GCA_003318235.1	QOCG01000011.1_68
298	230089.6	CP011104_3883
2982	GCA_003334855.1	QOWE01000008.1_144
2983	GCA_003336225.1	QPID01000004.1_296
2984	GCA_009833125.1	QRCC01000012.1_48
2985	GCA_003367175.1	QRGA01000009.1_60
2986	GCA_003367175.1	QRGA01000010.1_183
2986	GCA_003367175.1	QRGA01000010.1_186
2987	GCA_003471825.1	QRKE01000014.1_13
2988	GCA_003472045.1	QRKR01000004.1_273
2989	GCA_003472055.1	QRKS01000015.1_63
2990	GCA_003473085.1	QRLF01000011.1_51
[truncated: 1,414 more rows]
