# Supplementary material for: A comprehensive catalogue of receptor-binding domains in extracellular contractile injection systems
Source: Nat Commun. 2026 Jan 22;17:1939. doi: 10.1038/s41467-026-68710-y (PMC12923769; doi:10.1038/s41467-026-68710-y)
Supplement: Supplementary file 6 — Source Data [file 41467_2026_68710_MOESM6_ESM.zip › Source_data/Panel_S2B_merged_clust_genome_gene_ebap_phylum.tsv]

cluster	genome	gene	First_Field	Phylum
1000	2643221615	2644091306	eBAP3	Actinobacteriota
1000	2643221615	2644091307	eBAP3	Actinobacteriota
100	1068980.3	ARVW01000001_6307	eBAP5	Actinobacteriota
1001	2643221621	2644120873	eBAP5	Proteobacteria
1002	2643221622	2644126277	eBAP3	Proteobacteria
1002	2643221622	2644126278	eBAP3	Proteobacteria
1002	2643221622	2644126279	eBAP3	Proteobacteria
1004	2643221711	2644610092	eBAP4	Actinobacteriota
1006	2643221716	2644643435	eBAP4	Bacteroidota
1007	2643221722	2644667589	eBAP3	Actinobacteriota
1008	2643221726	2644686969	eBAP5	Unknown
1014	2643221867	2645308455	eBAP3	Proteobacteria
1014	2643221867	2645308456	eBAP3	Proteobacteria
1015	2643221803	2645031188	eBAP5	Actinobacteriota
1016	2643221900	2645450877	eBAP5	Actinobacteriota
1019	2643221814	2645076505	eBAP3	Unknown
1020	2643221818	2645094610	eBAP5	Actinobacteriota
1021	2643221822	2645112114	eBAP4	Bacteroidota
102	2517572005	2517588404	eBAP3	Firmicutes_A
1023	2643221702	2644565291	eBAP3	Firmicutes
1024	2643221705	2644580667	eBAP3	Actinobacteriota
1025	2643221843	2645196136	eBAP3	Firmicutes
1026	2643221846	2645210053	eBAP3	Firmicutes
1027	2643221847	2645219528	eBAP5	Proteobacteria
1028	2643221875	2645339502	eBAP4	Actinobacteriota
1029	2643221875	2645340254	eBAP3	Actinobacteriota
1029	2643221875	2645340255	eBAP3	Actinobacteriota
1030	2643221876	2645345845	eBAP4	Actinobacteriota
103	1235789.3	ASSQ01000002_5	eBAP2	Bacteroidota
1031	2667527504	2668405653	eBAP2	Proteobacteria
1031	2667527504	2668405668	eBAP2	Proteobacteria
1034	2654587882	2656131002	eBAP2	Desulfobacterota
1035	2654587882	2656134035	eBAP5	Desulfobacterota
1039	2675903050	2676425769	eBAP3	Actinobacteriota
1040	2675903215	2677091162	eBAP4	Bacteroidota
1041	2681812954	2682260390	eBAP5	Proteobacteria
1042	2681812955	2682265529	eBAP5	Proteobacteria
1044	2675903150	2676859594	eBAP4	Bacteroidota
1044	2675903150	2676859595	eBAP4	Bacteroidota
1045	2675903154	2676880522	eBAP4	Bacteroidota
1045	2675903154	2676880523	eBAP4	Bacteroidota
1046	2684622890	2685982676	eBAP4	Bacteroidota
1047	2675903153	2676867264	eBAP3	Actinobacteriota
1047	2675903153	2676867265	eBAP3	Actinobacteriota
1047	2675903153	2676867266	eBAP3	Actinobacteriota
104	GCA_009834665.1	ASYR01000021.1_85	eBAP3	Actinobacteriota
1050	2873296955	2873302713	eBAP5	Actinobacteriota
1051	2873296955	2873304362	eBAP3	Actinobacteriota
1051	2873296955	2873304363	eBAP3	Actinobacteriota
1052	2844806747	2844810033	eBAP3	Actinobacteriota
1052	2844806747	2844810034	eBAP3	Actinobacteriota
105	2585427834	2586919999	eBAP4	Bacteroidota
105	2585427834	2586920000	eBAP4	Bacteroidota
1055	2873402043	2873403064	eBAP3	Actinobacteriota
1057	2873402043	2873411760	eBAP5	Actinobacteriota
1060	2919860931	2919869883	eBAP3	Actinobacteriota
1061	2873314349	2873316503	eBAP5	Actinobacteriota
1062	2873314349	2873317797	eBAP3	Actinobacteriota
1062	2873314349	2873317798	eBAP3	Actinobacteriota
1062	2873314349	2873317799	eBAP3	Actinobacteriota
106	2541047088	2541787607	eBAP3	Firmicutes_A
1063	2844862658	2844866820	eBAP3	Actinobacteriota
1063	2844862658	2844866821	eBAP3	Actinobacteriota
1063	2844862658	2844866822	eBAP3	Actinobacteriota
1064	2681812808	2681856965	eBAP3	Proteobacteria
1064	2681812808	2681856966	eBAP3	Proteobacteria
1064	2681812808	2681856967	eBAP3	Proteobacteria
1066	2667527378	2667913221	eBAP5	Proteobacteria
1068	2654588016	2656625573	eBAP2	Proteobacteria
1069	2654588046	2656753064	eBAP5	Proteobacteria
107	1268240.3	ATFI01000004_211	eBAP2	Bacteroidota
1072	2667527377	2667905835	eBAP3	Proteobacteria
1072	2667527377	2667905836	eBAP3	Proteobacteria
1072	2667527377	2667905837	eBAP3	Proteobacteria
1073	2675903697	2678974982	eBAP5	Proteobacteria
1074	2681813559	2684554309	eBAP5	Proteobacteria
1075	2687453774	2690119243	eBAP5	Proteobacteria
1076	2684622849	2685871261	eBAP1	Proteobacteria
1077	2684622849	2685871293	eBAP1	Proteobacteria
1078	2684622845	2685857790	eBAP1	Proteobacteria
1079	2681813551	2684518049	eBAP4	Bacteroidota
1079	2681813551	2684518050	eBAP4	Bacteroidota
1080	2690315624	2690429518	eBAP4	Bacteroidota
1081	2690315624	2690430314	eBAP4	Bacteroidota
1081	2690315624	2690430315	eBAP4	Bacteroidota
1082	2684622891	2685983722	eBAP4	Bacteroidota
1083	2681813515	2684413149	eBAP3	Proteobacteria
1083	2681813515	2684413150	eBAP3	Proteobacteria
1083	2681813515	2684413151	eBAP3	Proteobacteria
1084	2700989458	2702767388	eBAP3	Actinobacteriota
1086	2667528136	2670947443	eBAP2	Bacteroidota
1088	2667528136	2670950362	eBAP2	Bacteroidota
1088	2667528136	2670950364	eBAP2	Bacteroidota
1088	2667528136	2670950366	eBAP2	Bacteroidota
108	GCA_000463315.1	ATFI01000004.1_211	eBAP2	Bacteroidota
1090	2703718760	2704308430	eBAP5	Proteobacteria
1092	2687453443	2688808632	eBAP5	Proteobacteria
109	2582580865	2583688880	eBAP2	Proteobacteria
1093	2671181191	2675890563	eBAP2	Bacteroidota
1094	2706794495	2707098238	eBAP2	Proteobacteria
110	1121405.3	ATHJ01000059_23	eBAP5	Desulfobacterota
1105	2706794595	2707579167	eBAP1	Proteobacteria
1106	2698536670	2700024120	eBAP5	Actinobacteriota
1107	2711768182	2712578711	eBAP5	Actinobacteriota
1109	2711768198	2712663493	eBAP2	Proteobacteria
1110	2713896762	2714132546	eBAP4	Bacteroidota
1111	2713896818	2714402296	eBAP4	Bacteroidota
1111	2713896818	2714402297	eBAP4	Bacteroidota
1112	2713896871	2714669440	eBAP5	Proteobacteria
1113	2684623130	2686910951	eBAP2	Proteobacteria
1114	2684623226	2687265385	eBAP5	Actinobacteriota
1115	2675903243	2677209637	eBAP3	Proteobacteria
1115	2675903243	2677209638	eBAP3	Proteobacteria
1117	2684623163	2687034793	eBAP2	Proteobacteria
1118	2684623126	2686891416	eBAP2	Proteobacteria
1119	2713896997	2715175728	eBAP3	Proteobacteria
1120	2713896997	2715180856	eBAP5	Proteobacteria
112	1056818.3	ATYI01000024_17	eBAP2	Proteobacteria
1122	2724678974	2724866103	eBAP5	Proteobacteria
11	2515154011	2515212357	eBAP3	Actinobacteriota
1125	2775507091	2777150724	eBAP5	Actinobacteriota
1126	2724679001	2725000770	eBAP4	Bacteroidota
1128	2675903340	2677563073	eBAP3	Proteobacteria
1128	2675903340	2677563074	eBAP3	Proteobacteria
1129	2724679056	2725256560	eBAP5	Proteobacteria
113	1121278.3	ATZZ01000028_20	eBAP3	Proteobacteria
113	1121278.3	ATZZ01000028_21	eBAP3	Proteobacteria
1131	2675903632	2678696177	eBAP5	Actinobacteriota
1133	2724679196	2725825341	eBAP5	Proteobacteria
1134	2724679197	2725830223	eBAP2	Bacteroidota
1135	2724679211	2725887781	eBAP4	Bacteroidota
1135	2724679211	2725887782	eBAP4	Bacteroidota
1136	2724679233	2725953200	eBAP5	Actinobacteriota
1137	2724679240	2725995450	eBAP3	Actinobacteriota
1140	2724679354	2726507193	eBAP1	Proteobacteria
114	1120966.3	AUBU01000013_30	eBAP4	Bacteroidota
1141	2724679456	2726879479	eBAP3	Proteobacteria
1142	2724679459	2726905210	eBAP3	Proteobacteria
1143	2724679462	2726927461	eBAP3	Proteobacteria
1143	2724679462	2726927462	eBAP3	Proteobacteria
1144	2724679462	2726927910	eBAP3	Proteobacteria
1144	2724679462	2726927911	eBAP3	Proteobacteria
1144	2724679462	2726927912	eBAP3	Proteobacteria
1145	2724679463	2726937009	eBAP5	Proteobacteria
1146	2724679466	2726958614	eBAP5	Proteobacteria
1147	2728368933	2728530770	eBAP3	Firmicutes
1148	2728368935	2728546406	eBAP3	Firmicutes
1150	2728368985	2728689311	eBAP4	Bacteroidota
115	1120966.3	AUBU01000020_9	eBAP2	Bacteroidota
1151	2728368985	2728692195	eBAP2	Bacteroidota
1152	2775507093	2777172339	eBAP5	Actinobacteriota
1155	2775507097	2777203366	eBAP3	Actinobacteriota
1155	2775507097	2777203367	eBAP3	Actinobacteriota
1155	2775507097	2777203368	eBAP3	Actinobacteriota
1159	2775507130	2777488834	eBAP5	Actinobacteriota
1160	2775507131	2777494722	eBAP5	Actinobacteriota
116	1120965.3	AUBV01000004_252	eBAP4	Bacteroidota
1161	2690315857	2691329832	eBAP2	Proteobacteria
1162	2728369107	2729202898	eBAP4	Bacteroidota
1163	2728369144	2729369980	eBAP2	Proteobacteria
1168	2731957616	2732425494	eBAP3	Proteobacteria
1168	2731957616	2732425495	eBAP3	Proteobacteria
1169	2731957620	2732446527	eBAP2	Proteobacteria
1170	2731957623	2732458566	eBAP2	Proteobacteria
117	1120967.3	AUBW01000003_135	eBAP2	Bacteroidota
1171	2731957631	2732500931	eBAP5	Proteobacteria
1172	2731957636	2732520382	eBAP2	Proteobacteria
1173	2731957639	2732535531	eBAP3	Proteobacteria
1173	2731957639	2732535532	eBAP3	Proteobacteria
1173	2731957639	2732535533	eBAP3	Proteobacteria
1174	2731957685	2732714005	eBAP3	Proteobacteria
1174	2731957685	2732714006	eBAP3	Proteobacteria
1174	2731957685	2732714007	eBAP3	Proteobacteria
1175	2731957688	2732724712	eBAP5	Proteobacteria
1176	2731957693	2732749901	eBAP2	Proteobacteria
1177	2731957740	2733007041	eBAP3	Actinobacteriota
1177	2731957740	2733007042	eBAP3	Actinobacteriota
1177	2731957740	2733007043	eBAP3	Actinobacteriota
1178	2675903240	2677200142	eBAP5	Actinobacteriota
1179	2695420942	2698150003	eBAP5	Actinobacteriota
1180	2695420942	2698151080	eBAP3	Actinobacteriota
1180	2695420942	2698151081	eBAP3	Actinobacteriota
1180	2695420942	2698151083	eBAP3	Actinobacteriota
118	1120967.3	AUBW01000008_192	eBAP4	Bacteroidota
1181	2698536714	2700209176	eBAP2	Bacteroidota
1182	2698536714	2700210558	eBAP4	Bacteroidota
1183	2700988713	2701248366	eBAP5	Actinobacteriota
1185	2698536748	2700333799	eBAP4	Bacteroidota
1186	2695420958	2698220525	eBAP4	Bacteroidota
1187	2700988709	2701230445	eBAP2	Bacteroidota
1188	2695420944	2698160497	eBAP4	Bacteroidota
1188	2695420944	2698160498	eBAP4	Bacteroidota
1189	2695420937	2698131702	eBAP5	Proteobacteria
119	1120968.3	AUBX01000015_338	eBAP4	Bacteroidota
1191	2693429856	2694870508	eBAP3	Proteobacteria
1191	2693429856	2694870509	eBAP3	Proteobacteria
1193	2693429886	2694995591	eBAP5	Myxococcota
1194	2693429903	2695071548	eBAP3	Myxococcota
1194	2693429903	2695071549	eBAP3	Myxococcota
1194	2693429903	2695071550	eBAP3	Myxococcota
1195	2693429868	2694923201	eBAP2	Proteobacteria
1196	2695420951	2698193720	eBAP4	Bacteroidota
1197	2693429867	2694917438	eBAP5	Proteobacteria
1198	2687453597	2689424177	eBAP5	Proteobacteria
1199	2687453699	2689801755	eBAP3	Proteobacteria
1199	2687453699	2689801756	eBAP3	Proteobacteria
120	1121403.3	AUCV01000028_37	eBAP5	Desulfobacterota
1201	2698536816	2700449032	eBAP5	Proteobacteria
1202	2740892215	2742518088	eBAP5	Actinobacteriota
1204	2740892216	2742529854	eBAP5	Actinobacteriota
1206	2744054579	2744846002	eBAP3	Firmicutes
1208	2744054624	2745026079	eBAP4	Bacteroidota
1209	2744054659	2745173874	eBAP3	Proteobacteria
1210	2744054730	2745444279	eBAP3	Proteobacteria
1210	2744054730	2745444280	eBAP3	Proteobacteria
1210	2744054730	2745444281	eBAP3	Proteobacteria
1211	2744054731	2745449742	eBAP3	Proteobacteria
1211	2744054731	2745449743	eBAP3	Proteobacteria
1212	2744054732	2745451916	eBAP3	Proteobacteria
1212	2744054732	2745451917	eBAP3	Proteobacteria
1213	2744054733	2745458244	eBAP3	Proteobacteria
1213	2744054733	2745458245	eBAP3	Proteobacteria
1215	2744054910	2746134106	eBAP5	Proteobacteria
1216	2684623157	2687014595	eBAP2	Proteobacteria
1217	2684623062	2686644013	eBAP5	Actinobacteriota
1218	2684623061	2686640165	eBAP3	Proteobacteria
1218	2684623061	2686640166	eBAP3	Proteobacteria
1219	2684623061	2686640271	eBAP5	Proteobacteria
1220	2684623111	2686840620	eBAP3	Proteobacteria
1220	2684623111	2686840621	eBAP3	Proteobacteria
1221	2687453613	2689473667	eBAP3	Firmicutes
1222	2687453617	2689490536	eBAP2	Proteobacteria
1223	2687453499	2689035362	eBAP3	Desulfobacterota
122	388051.3	AUFE01000002_42	eBAP3	Proteobacteria
122	388051.3	AUFE01000002_43	eBAP3	Proteobacteria
122	388051.3	AUFE01000002_44	eBAP3	Proteobacteria
1224	2687453580	2689350896	eBAP5	Proteobacteria
1225	2687453330	2688357579	eBAP5	Proteobacteria
1226	2690315885	2691431611	eBAP4	Proteobacteria
1227	2744054980	2746425385	eBAP5	Proteobacteria
1228	2687453805	2690269995	eBAP5	Actinobacteriota
1229	2690315603	2690323837	eBAP2	Proteobacteria
1230	2690315607	2690341150	eBAP3	Proteobacteria
1230	2690315607	2690341151	eBAP3	Proteobacteria
123	1122920.3	AULV01000006_161	eBAP3	Firmicutes
1232	2734482264	2735836973	eBAP5	Proteobacteria
1233	2765235980	2766196131	eBAP3	Actinobacteriota
1233	2765235980	2766196132	eBAP3	Actinobacteriota
1233	2765235980	2766196133	eBAP3	Actinobacteriota
1234	2708743152	2710208367	eBAP1	Proteobacteria
1235	2708743152	2710209887	eBAP2	Proteobacteria
1235	2708743152	2710209888	eBAP2	Proteobacteria
1236	2751185697	2752943183	eBAP2	Proteobacteria
1237	2751185888	2753725529	eBAP2	Proteobacteria
1237	2751185888	2753725531	eBAP2	Proteobacteria
1237	2751185888	2753725546	eBAP2	Proteobacteria
1238	2721755239	2722111729	eBAP5	Proteobacteria
1239	2708742658	2709366735	eBAP5	Proteobacteria
1240	2708742949	2709949632	eBAP3	Proteobacteria
1240	2708742949	2709949633	eBAP3	Proteobacteria
124	1123347.4	AUMF01000008_84	eBAP4	Bacteroidota
1241	2711768230	2712710611	eBAP2	Proteobacteria
1242	2711768230	2712711362	eBAP5	Proteobacteria
1243	2751185739	2753097337	eBAP3	Actinobacteriota
1244	2713896717	2713950054	eBAP2	Unknown
1246	2767802062	2768264098	eBAP3	Actinobacteriota
125	1121006.3	AUMK01000002_892	eBAP2	Bacteroidota
125	1121006.3	AUMK01000002_893	eBAP2	Bacteroidota
1254	2767802106	2768595230	eBAP5	Actinobacteriota
1260	2772190661	2772412147	eBAP5	Actinobacteriota
126	1121006.3	AUMK01000016_58	eBAP4	Bacteroidota
1263	2775506921	2776345340	eBAP3	Actinobacteriota
1263	2775506921	2776345341	eBAP3	Actinobacteriota
1263	2775506921	2776345342	eBAP3	Actinobacteriota
1264	2767802065	2768290146	eBAP5	Actinobacteriota
1267	2767802063	2768273910	eBAP5	Actinobacteriota
1271	2767802032	2768041535	eBAP5	Actinobacteriota
1276	2767802077	2768374959	eBAP5	Actinobacteriota
1277	2767802079	2768390725	eBAP5	Actinobacteriota
1282	2767802023	2767968930	eBAP5	Actinobacteriota
1290	2765235991	2766282395	eBAP3	Actinobacteriota
1290	2765235991	2766282396	eBAP3	Actinobacteriota
1290	2765235991	2766282397	eBAP3	Actinobacteriota
1292	2765235994	2766300953	eBAP5	Actinobacteriota
1298	2772190708	2772616633	eBAP5	Actinobacteriota
1300	2775507104	2777268203	eBAP5	Actinobacteriota
1305	2772190728	2772692511	eBAP3	Actinobacteriota
1305	2772190728	2772692512	eBAP3	Actinobacteriota
1305	2772190728	2772692513	eBAP3	Actinobacteriota
1306	2751185827	2753488567	eBAP5	Actinobacteriota
1309	2767802119	2768696756	eBAP5	Actinobacteriota
1312	2772190761	2772881700	eBAP5	Actinobacteriota
1316	2765236006	2766395459	eBAP5	Actinobacteriota
1318	2765236005	2766387033	eBAP5	Actinobacteriota
1321	2765236032	2766592249	eBAP3	Actinobacteriota
1323	2767802125	2768742474	eBAP3	Actinobacteriota
1324	2767802124	2768733241	eBAP5	Actinobacteriota
13	2516653050	2516923261	eBAP5	Proteobacteria
133	1123057.7	AWXR01000058_6	eBAP2	Bacteroidota
1332	2773857969	2775025822	eBAP5	Actinobacteriota
1334	2772190681	2772516618	eBAP5	Actinobacteriota
1335	2767802113	2768652998	eBAP5	Actinobacteriota
1338	2767802042	2768115525	eBAP5	Actinobacteriota
134	1323664.6	AXDD01000028_47	eBAP3	Proteobacteria
1344	2765236011	2766435252	eBAP5	Actinobacteriota
1346	2765236010	2766431797	eBAP5	Actinobacteriota
135	1123261.3	AXDW01000010_119	eBAP3	Proteobacteria
135	1123261.3	AXDW01000010_120	eBAP3	Proteobacteria
1352	2767802116	2768675858	eBAP5	Actinobacteriota
1354	2767802114	2768661302	eBAP3	Actinobacteriota
1354	2767802114	2768661303	eBAP3	Actinobacteriota
1354	2767802114	2768661305	eBAP3	Actinobacteriota
136	1121388.4	AXWS01000007_634	eBAP3	Proteobacteria
1367	2765235987	2766243400	eBAP3	Actinobacteriota
137	1121388.4	AXWS01000008_628	eBAP2	Proteobacteria
1371	2767802086	2768445520	eBAP5	Actinobacteriota
1372	2765235968	2766126896	eBAP1	Proteobacteria
1372	2765235968	2766126897	eBAP1	Proteobacteria
1373	2765235968	2766129700	eBAP5	Proteobacteria
1375	2751185762	2753179256	eBAP3	Firmicutes_B
1376	2751185773	2753225985	eBAP3	Proteobacteria
1376	2751185773	2753225986	eBAP3	Proteobacteria
1377	2751185976	2754133915	eBAP3	Firmicutes_A
1378	2751185846	2753569109	eBAP3	Proteobacteria
1379	2754412363	2754785341	eBAP5	Proteobacteria
1380	2751185877	2753671045	eBAP4	Bacteroidota
1380	2751185877	2753671046	eBAP4	Bacteroidota
1381	2751185701	2752952638	eBAP3	Firmicutes_A
1383	2724679686	2727775979	eBAP5	Actinobacteriota
1384	2724679777	2728029374	eBAP3	Actinobacteriota
1384	2724679777	2728029376	eBAP3	Actinobacteriota
1384	2724679777	2728029377	eBAP3	Actinobacteriota
1387	2724679814	2728189513	eBAP2	Bacteroidota
1388	2724679795	2728105760	eBAP4	Bacteroidota
1388	2724679795	2728105761	eBAP4	Bacteroidota
1389	2728369216	2729650604	eBAP4	Bacteroidota
1390	2724679792	2728092929	eBAP4	Bacteroidota
1391	2728369263	2729849322	eBAP2	Bacteroidota
1392	2724679821	2728211444	eBAP4	Bacteroidota
1394	2724679821	2728214001	eBAP4	Bacteroidota
1394	2724679821	2728214002	eBAP4	Bacteroidota
1395	2724679815	2728193213	eBAP4	Bacteroidota
1396	2728369219	2729661803	eBAP4	Bacteroidota
1397	2724679789	2728079122	eBAP3	Proteobacteria
1397	2724679789	2728079123	eBAP3	Proteobacteria
1397	2724679789	2728079124	eBAP3	Proteobacteria
1398	2724679705	2727830488	eBAP3	Proteobacteria
1398	2724679705	2727830490	eBAP3	Proteobacteria
1399	2724679817	2728199105	eBAP4	Bacteroidota
1399	2724679817	2728199106	eBAP4	Bacteroidota
1400	2754412345	2754664677	eBAP5	Proteobacteria
1401	2765235967	2766121603	eBAP5	Proteobacteria
1402	2772190746	2772803826	eBAP5	Proteobacteria
1403	2754412378	2754879924	eBAP5	Proteobacteria
1404	2718217703	2718540259	eBAP3	Proteobacteria
1404	2718217703	2718540260	eBAP3	Proteobacteria
1404	2718217703	2718540261	eBAP3	Proteobacteria
1405	2718218033	2719828527	eBAP2	Bacteroidota
1406	2718218430	2721440313	eBAP5	Proteobacteria
1408	2721755524	2722887967	eBAP4	Bacteroidota
1408	2721755524	2722887968	eBAP4	Bacteroidota
1411	2718217976	2719586261	eBAP2	Proteobacteria
1412	2721755606	2723245890	eBAP3	Proteobacteria
1412	2721755606	2723245891	eBAP3	Proteobacteria
1413	2718217948	2719477441	eBAP3	Proteobacteria
1413	2718217948	2719477442	eBAP3	Proteobacteria
1413	2718217948	2719477443	eBAP3	Proteobacteria
1414	2728369402	2730313248	eBAP1	Proteobacteria
1414	2728369402	2730313249	eBAP1	Proteobacteria
1414	2728369402	2730313250	eBAP1	Proteobacteria
1415	2718218326	2720997035	eBAP3	Actinobacteriota
1415	2718218326	2720997036	eBAP3	Actinobacteriota
1415	2718218326	2720997038	eBAP3	Actinobacteriota
1415	2718218326	2720997039	eBAP3	Actinobacteriota
141	681847.3	AYYG01000022_41	eBAP4	Proteobacteria
1417	2731639182	2731807004	eBAP2	Bacteroidota
1420	2731957505	2731978847	eBAP3	Actinobacteriota
1420	2731957505	2731978848	eBAP3	Actinobacteriota
1420	2731957505	2731978849	eBAP3	Actinobacteriota
1424	2728369518	2730693478	eBAP3	Actinobacteriota
14	2517487019	2517557028	eBAP5	Proteobacteria
1425	2734482070	2735125944	eBAP4	Bacteroidota
1425	2734482070	2735125945	eBAP4	Bacteroidota
1427	2731639260	2731946595	eBAP2	Bacteroidota
1428	2731639260	2731948030	eBAP2	Bacteroidota
143	1429883.3	AZAB01000005_16	eBAP1	Proteobacteria
1432	2724679776	2728023602	eBAP4	Bacteroidota
1433	2731958077	2734474140	eBAP2	Proteobacteria
1434	2756170299	2756872648	eBAP2	Proteobacteria
1435	2757320534	2758210339	eBAP5	Proteobacteria
1437	2734482288	2735932628	eBAP4	Bacteroidota
1438	2734482292	2735949866	eBAP2	Proteobacteria
1439	2734482798	2737435214	eBAP4	Bacteroidota
1440	2734482290	2735939944	eBAP2	Proteobacteria
1441	2734482799	2737436529	eBAP5	Proteobacteria
144	1429883.3	AZAB01000014_14	eBAP1	Proteobacteria
144	1429883.3	AZAB01000014_37	eBAP1	Proteobacteria
144	1429883.3	AZAB01000014_42	eBAP1	Proteobacteria
1442	2751185705	2752969741	eBAP4	Proteobacteria
1443	2738541276	2738713853	eBAP5	Proteobacteria
1444	2739367700	2739731129	eBAP5	Proteobacteria
1445	2739367858	2740006792	eBAP4	Bacteroidota
1446	2738543009	2739226418	eBAP5	Proteobacteria
1447	2738541356	2739146933	eBAP5	Actinobacteriota
1448	2738541264	2738667863	eBAP5	Actinobacteriota
1449	2738541337	2739056959	eBAP3	Proteobacteria
1449	2738541337	2739056960	eBAP3	Proteobacteria
1449	2738541337	2739056961	eBAP3	Proteobacteria
1450	2738543020	2739288518	eBAP5	Proteobacteria
1451	2738543021	2739293830	eBAP5	Proteobacteria
145	1429046.4	AZHI01000139_26	eBAP3	Actinobacteriota
145	1429046.4	AZHI01000139_27	eBAP3	Actinobacteriota
1452	2739367857	2740001976	eBAP4	Bacteroidota
1457	2791354867	2791795871	eBAP5	Actinobacteriota
1458	2739367861	2740014153	eBAP5	Actinobacteriota
1460	2756170298	2756863089	eBAP5	Proteobacteria
1461	2740891879	2741230342	eBAP5	Proteobacteria
146	1395580.4	AZUB01000001_532	eBAP2	Proteobacteria
1462	2739367662	2739641809	eBAP4	Bacteroidota
1463	2739367658	2739626128	eBAP4	Bacteroidota
1464	2870600976	2870605093	eBAP5	Actinobacteriota
1466	2870600976	2870609326	eBAP5	Actinobacteriota
1467	2756170161	2756383726	eBAP4	Actinobacteriota
1469	2784132177	2784731700	eBAP3	Actinobacteriota
1469	2784132177	2784731701	eBAP3	Actinobacteriota
147	1168169.3	AZXK01000002_2447	eBAP3	Proteobacteria
147	1168169.3	AZXK01000002_2448	eBAP3	Proteobacteria
147	1168169.3	AZXK01000002_2449	eBAP3	Proteobacteria
1476	2806310577	2806787207	eBAP3	Actinobacteriota
1481	2818991273	2819251718	eBAP5	Actinobacteriota
148	1395579.3	AZXZ01000021_19	eBAP2	Proteobacteria
1483	2818991578	2819887586	eBAP3	Actinobacteriota
1483	2818991578	2819887587	eBAP3	Actinobacteriota
1484	2818991578	2819889886	eBAP5	Actinobacteriota
1485	2784132062	2784255390	eBAP1	Proteobacteria
1486	2784132062	2784257453	eBAP1	Proteobacteria
1486	2784132062	2784257460	eBAP1	Proteobacteria
1487	2754412491	2755238378	eBAP1	Proteobacteria
1489	2751185731	2753060988	eBAP2	Proteobacteria
1490	2751185731	2753061033	eBAP5	Proteobacteria
1491	2751185711	2752992205	eBAP3	Proteobacteria
1491	2751185711	2752992206	eBAP3	Proteobacteria
1491	2751185711	2752992207	eBAP3	Proteobacteria
1492	2751185730	2753054662	eBAP3	Proteobacteria
1492	2751185730	2753054663	eBAP3	Proteobacteria
1492	2751185730	2753054664	eBAP3	Proteobacteria
149	2515075013	2515139996	eBAP5	Actinobacteriota
1493	2751185902	2753797483	eBAP5	Actinobacteriota
1494	2751185829	2753499236	eBAP5	Proteobacteria
1495	2751185671	2752825152	eBAP2	Proteobacteria
1495	2751185671	2752825159	eBAP2	Proteobacteria
1496	2751185671	2752826151	eBAP3	Proteobacteria
1496	2751185671	2752826152	eBAP3	Proteobacteria
1496	2751185671	2752826153	eBAP3	Proteobacteria
1496	2751185671	2752826154	eBAP3	Proteobacteria
1498	2765235839	2765573433	eBAP4	Bacteroidota
1498	2765235839	2765573434	eBAP4	Bacteroidota
1499	2740891996	2741421673	eBAP3	Desulfobacterota
1500	2747842515	2748060214	eBAP4	Bacteroidota
1501	2747842515	2748061573	eBAP2	Bacteroidota
1502	2754412428	2755135680	eBAP4	Bacteroidota
1503	2754412590	2755588051	eBAP2	Proteobacteria
1504	2754412422	2755104948	eBAP5	Actinobacteriota
1506	2754412712	2755810581	eBAP4	Bacteroidota
1508	2757320516	2758108249	eBAP4	Bacteroidota
1509	2757320388	2757558462	eBAP4	Bacteroidota
1510	2775507242	2778074597	eBAP5	Proteobacteria
1511	2775507244	2778084543	eBAP5	Proteobacteria
1512	2756170281	2756819086	eBAP5	Actinobacteriota
151	2506520046	2506735841	eBAP4	Bacteroidota
1513	2756170236	2756628851	eBAP4	Bacteroidota
1514	2756170267	2756756476	eBAP3	Proteobacteria
1514	2756170267	2756756477	eBAP3	Proteobacteria
1514	2756170267	2756756478	eBAP3	Proteobacteria
1515	2756170267	2756758606	eBAP5	Proteobacteria
1518	2757320417	2757672995	eBAP3	Firmicutes
1519	2757320411	2757636269	eBAP5	Proteobacteria
1520	2757320525	2758155408	eBAP5	Proteobacteria
1521	2757320430	2757744697	eBAP5	Proteobacteria
152	2506520046	2506739645	eBAP2	Bacteroidota
152	2506520046	2506739649	eBAP2	Bacteroidota
15	2534681837	2535647662	eBAP2	Bacteroidota
1526	2808606956	2811752455	eBAP3	Firmicutes
1527	2767802478	2770362582	eBAP4	Bacteroidota
1527	2767802478	2770362583	eBAP4	Bacteroidota
1528	2767802351	2769852996	eBAP5	Proteobacteria
1529	2767802473	2770341368	eBAP2	Proteobacteria
153	2519899663	2520547817	eBAP2	Proteobacteria
1536	2757321003	2758546539	eBAP3	Proteobacteria
1536	2757321003	2758546540	eBAP3	Proteobacteria
1537	2758568022	2758663004	eBAP2	Bacteroidota
1538	2784746756	2785318649	eBAP1	Proteobacteria
1540	2784746756	2785318878	eBAP1	Proteobacteria
1541	2784746756	2785319958	eBAP1	Proteobacteria
1542	2784746756	2785321959	eBAP1	Proteobacteria
154	2515154122	2515685775	eBAP3	Proteobacteria
154	2515154122	2515685776	eBAP3	Proteobacteria
154	2515154122	2515685778	eBAP3	Proteobacteria
1543	2778260932	2778333517	eBAP1	Proteobacteria
1544	2778260932	2778336263	eBAP1	Proteobacteria
1546	2770939559	2771804633	eBAP5	Actinobacteriota
1547	2770939641	2772129296	eBAP2	Proteobacteria
1548	2770939507	2771579323	eBAP3	Proteobacteria
1548	2770939507	2771579324	eBAP3	Proteobacteria
1549	2770939621	2772038432	eBAP2	Proteobacteria
1550	2770939619	2772026960	eBAP2	Proteobacteria
1552	2770939572	2771855736	eBAP5	Proteobacteria
1553	2770939493	2771516057	eBAP2	Proteobacteria
1555	2770939562	2771820376	eBAP2	Proteobacteria
1556	2778260923	2778293750	eBAP5	Actinobacteriota
1559	2788499826	2788624140	eBAP5	Proteobacteria
1560	2773857920	2774839134	eBAP3	Proteobacteria
1560	2773857920	2774839135	eBAP3	Proteobacteria
1561	2767802343	2769811230	eBAP5	Desulfobacterota
1562	2767802764	2770888441	eBAP2	Proteobacteria
156	2515154083	2515474278	eBAP4	Bacteroidota
1564	2775507239	2778062698	eBAP4	Bacteroidota
1566	2767802755	2770849889	eBAP3	Myxococcota
1566	2767802755	2770849890	eBAP3	Myxococcota
1566	2767802755	2770849891	eBAP3	Myxococcota
1567	2767802757	2770866901	eBAP5	Myxococcota
1569	2775506996	2776675662	eBAP4	Proteobacteria
1571	2775506966	2776531556	eBAP2	Proteobacteria
1572	2775506930	2776390140	eBAP4	Bacteroidota
157	2515154078	2515456882	eBAP5	Proteobacteria
1573	2775506972	2776559413	eBAP5	Proteobacteria
1574	2775506929	2776384721	eBAP4	Bacteroidota
1575	2775506971	2776549831	eBAP5	Actinobacteriota
1576	2775506981	2776590400	eBAP5	Proteobacteria
1577	2775507020	2776778669	eBAP2	Proteobacteria
1577	2775507020	2776778671	eBAP2	Proteobacteria
1577	2775507020	2776778689	eBAP2	Proteobacteria
1578	2775507033	2776836541	eBAP3	Proteobacteria
1578	2775507033	2776836543	eBAP3	Proteobacteria
1579	2775507070	2777006123	eBAP3	Proteobacteria
1580	2775506931	2776393642	eBAP3	Proteobacteria
1580	2775506931	2776393643	eBAP3	Proteobacteria
1587	2824186164	2824194453	eBAP3	Actinobacteriota
1587	2824186164	2824194454	eBAP3	Actinobacteriota
1588	2818991478	2819784309	eBAP5	Actinobacteriota
1592	2775506714	2775576652	eBAP4	Bacteroidota
1594	2778261677	2780987236	eBAP4	Bacteroidota
1594	2778261677	2780987237	eBAP4	Bacteroidota
1595	2781125612	2781186399	eBAP2	Proteobacteria
1596	2788499884	2788884459	eBAP1	Proteobacteria
1596	2788499884	2788884460	eBAP1	Proteobacteria
1597	2788500620	2791343034	eBAP1	Proteobacteria
1597	2788500620	2791343035	eBAP1	Proteobacteria
1598	2788499832	2788651816	eBAP5	Proteobacteria
1599	2784132094	2784395393	eBAP5	Proteobacteria
1600	2873422137	2873422543	eBAP3	Actinobacteriota
1600	2873422137	2873422544	eBAP3	Actinobacteriota
1600	2873422137	2873422545	eBAP3	Actinobacteriota
1602	2867977797	2867978142	eBAP5	Actinobacteriota
160	2515154091	2515505713	eBAP3	Spirochaetota
1604	2821263656	2821263866	eBAP3	Actinobacteriota
1604	2821263656	2821263867	eBAP3	Actinobacteriota
1604	2821263656	2821263868	eBAP3	Actinobacteriota
1605	2799112219	2799189503	eBAP4	Bacteroidota
1610	2795385469	2795778895	eBAP4	Bacteroidota
1611	2861528275	2861529714	eBAP3	Proteobacteria
1611	2861528275	2861529715	eBAP3	Proteobacteria
1612	2795385471	2795789504	eBAP4	Proteobacteria
1615	2802428856	2802709714	eBAP2	Proteobacteria
1616	2795385476	2795813745	eBAP5	Proteobacteria
1617	2795385476	2795814574	eBAP2	Proteobacteria
1618	2795385467	2795769666	eBAP3	Proteobacteria
1618	2795385467	2795769667	eBAP3	Proteobacteria
1619	2802428811	2802467990	eBAP3	Proteobacteria
1620	2799112275	2799463513	eBAP5	Bacteroidota
1621	2795385449	2795708370	eBAP3	Proteobacteria
1621	2795385449	2795708371	eBAP3	Proteobacteria
1622	2802429724	2806256423	eBAP2	Proteobacteria
1623	2802429724	2806257066	eBAP5	Proteobacteria
1624	2795385447	2795701326	eBAP5	Proteobacteria
1625	2802428840	2802643880	eBAP3	Actinobacteriota
1626	2808606384	2808969347	eBAP3	Proteobacteria
1626	2808606384	2808969348	eBAP3	Proteobacteria
1627	2808606390	2809004178	eBAP3	Proteobacteria
1627	2808606390	2809004179	eBAP3	Proteobacteria
1628	2808606373	2808903852	eBAP5	Proteobacteria
1629	2808606395	2809034453	eBAP5	Proteobacteria
1634	2808606982	2811846562	eBAP5	Actinobacteriota
1636	2818991318	2819425539	eBAP5	Actinobacteriota
1638	2811994879	2812360780	eBAP5	Actinobacteriota
1641	2818991436	2819541783	eBAP3	Proteobacteria
1641	2818991436	2819541784	eBAP3	Proteobacteria
1642	2818991457	2819663991	eBAP5	Proteobacteria
164	2515154160	2515870402	eBAP2	Proteobacteria
1643	2818991440	2819562715	eBAP2	Proteobacteria
1644	2818991459	2819671542	eBAP3	Firmicutes
1646	2829979998	2829982770	eBAP3	Proteobacteria
1646	2829979998	2829982771	eBAP3	Proteobacteria
1647	2830037985	2830039759	eBAP5	Proteobacteria
1648	2830054275	2830056873	eBAP3	Proteobacteria
1648	2830054275	2830056874	eBAP3	Proteobacteria
165	2515154174	2515943378	eBAP5	Desulfobacterota
1653	2828413566	2828414018	eBAP3	Proteobacteria
1653	2828413566	2828414019	eBAP3	Proteobacteria
1655	2828441503	2828443461	eBAP4	Bacteroidota
1657	2828648469	2828652015	eBAP2	Bacteroidota
1659	2870526370	2870536103	eBAP5	Actinobacteriota
1660	2830934857	2830938373	eBAP5	Actinobacteriota
1661	2830934857	2830940008	eBAP3	Actinobacteriota
166	2515154174	2515941023	eBAP2	Desulfobacterota
1665	2827628540	2827631175	eBAP3	Actinobacteriota
1665	2827628540	2827631176	eBAP3	Actinobacteriota
1665	2827628540	2827631177	eBAP3	Actinobacteriota
1668	2852684882	2852685781	eBAP5	Proteobacteria
1669	2873472684	2873474585	eBAP5	Actinobacteriota
1670	2857413125	2857418472	eBAP5	Actinobacteriota
1672	2861542065	2861550371	eBAP5	Actinobacteriota
1673	2861534081	2861538803	eBAP5	Actinobacteriota
1674	2857696861	2857699774	eBAP5	Proteobacteria
1675	2867868581	2867870862	eBAP4	Bacteroidota
1678	2864808494	2864809630	eBAP3	Proteobacteria
1678	2864808494	2864809631	eBAP3	Proteobacteria
1679	2864808494	2864812239	eBAP2	Proteobacteria
1680	2864812326	2864813241	eBAP3	Proteobacteria
1680	2864812326	2864813242	eBAP3	Proteobacteria
1681	2864812326	2864816071	eBAP2	Proteobacteria
1682	2864822740	2864824530	eBAP4	Bacteroidota
168	2551306469	2553191155	eBAP1	Proteobacteria
1683	2864831662	2864833592	eBAP4	Bacteroidota
1683	2864831662	2864833593	eBAP4	Bacteroidota
1684	2864882932	2864883150	eBAP4	Bacteroidota
1685	2864891731	2864891826	eBAP4	Bacteroidota
1686	2864968865	2864970296	eBAP5	Proteobacteria
1690	2863067949	2863072627	eBAP3	Actinobacteriota
1690	2863067949	2863072628	eBAP3	Actinobacteriota
1690	2863067949	2863072629	eBAP3	Actinobacteriota
1690	2863067949	2863072630	eBAP3	Actinobacteriota
1691	2863105245	2863105420	eBAP3	Actinobacteriota
169	2556921052	2557153780	eBAP1	Proteobacteria
16	990285.3	AEYE01000022_108	eBAP5	Proteobacteria
1702	2863404153	2863409272	eBAP3	Actinobacteriota
170	2556921052	2557154377	eBAP1	Proteobacteria
1703	2880550035	2880554502	eBAP4	Bacteroidota
1704	2880555367	2880559674	eBAP4	Bacteroidota
1705	2880762256	2880766635	eBAP4	Bacteroidota
1706	2882936267	2882942370	eBAP4	Proteobacteria
1707	2880767578	2880772903	eBAP4	Proteobacteria
1708	2880560698	2880566563	eBAP4	Proteobacteria
1709	2880567409	2880572900	eBAP4	Proteobacteria
1710	2880774395	2880780462	eBAP4	Proteobacteria
1711	2880574310	2880580380	eBAP4	Proteobacteria
1712	2880580784	2880586526	eBAP4	Proteobacteria
171	2531839189	2532570853	eBAP3	Proteobacteria
171	2531839189	2532570854	eBAP3	Proteobacteria
1713	2880780866	2880786743	eBAP4	Proteobacteria
1714	2927986592	2927986638	eBAP1	Proteobacteria
1716	2889290771	2889290865	eBAP4	Bacteroidota
1716	2889290771	2889290866	eBAP4	Bacteroidota
1717	2928963466	2928967176	eBAP5	Proteobacteria
1718	2928130867	2928131583	eBAP2	Proteobacteria
1720	2927149029	2927153431	eBAP3	Proteobacteria
1720	2927149029	2927153432	eBAP3	Proteobacteria
1722	2918321734	2918324485	eBAP5	Actinobacteriota
172	2531839457	2533595937	eBAP2	Proteobacteria
1725	2918367102	2918370257	eBAP3	Actinobacteriota
1725	2918367102	2918370258	eBAP3	Actinobacteriota
17	2534681796	2535518109	eBAP5	Proteobacteria
1726	2918713800	2918717073	eBAP4	Bacteroidota
1726	2918713800	2918717074	eBAP4	Bacteroidota
1727	2918814736	2918815402	eBAP2	Proteobacteria
1728	2918948996	2918953610	eBAP3	Firmicutes
1729	2901048070	2901051033	eBAP3	Firmicutes_B
1730	2901100504	2901105794	eBAP3	Firmicutes
173	1184609.3	BAHD01000018_94	eBAP3	Actinobacteriota
173	1184609.3	BAHD01000018_95	eBAP3	Actinobacteriota
1731	2913531621	2913540214	eBAP5	Actinobacteriota
1732	2913549288	2913550598	eBAP5	Actinobacteriota
1733	2913549288	2913555969	eBAP3	Actinobacteriota
1733	2913549288	2913555970	eBAP3	Actinobacteriota
1733	2913549288	2913555971	eBAP3	Actinobacteriota
1734	2904404936	2904407327	eBAP5	Proteobacteria
1735	2904410029	2904414205	eBAP5	Proteobacteria
1736	2904414868	2904418875	eBAP5	Proteobacteria
1737	2904419702	2904421907	eBAP4	Bacteroidota
1738	2904424332	2904424776	eBAP3	Proteobacteria
1738	2904424332	2904424777	eBAP3	Proteobacteria
1738	2904424332	2904424778	eBAP3	Proteobacteria
1739	2904424332	2904425084	eBAP2	Proteobacteria
1740	2904463128	2904463325	eBAP2	Proteobacteria
1741	2904555929	2904556939	eBAP4	Bacteroidota
1742	2919191525	2919195635	eBAP4	Bacteroidota
1743	2919399522	2919400714	eBAP4	Bacteroidota
1744	2919425241	2919428102	eBAP3	Firmicutes
1746	2919450847	2919451443	eBAP5	Proteobacteria
1748	2919683626	2919685057	eBAP4	Bacteroidota
174	GCA_000583735.1	BAWF01000051.1_5	eBAP3	Actinobacteriota
174	GCA_000583735.1	BAWF01000051.1_6	eBAP3	Actinobacteriota
1750	2919758181	2919761996	eBAP5	Actinobacteriota
175	1266765.3	BAZF01000010_112	eBAP3	Desulfobacterota
1751	2919774483	2919778290	eBAP5	Actinobacteriota
1753	2919333017	2919338565	eBAP5	Proteobacteria
1754	2919559526	2919559830	eBAP3	Actinobacteriota
1755	2919579260	2919580631	eBAP5	Actinobacteriota
1756	2919596132	2919597079	eBAP2	Proteobacteria
1757	2919651305	2919652799	eBAP3	Proteobacteria
1757	2919651305	2919652800	eBAP3	Proteobacteria
1758	2919788490	2919791814	eBAP3	Actinobacteriota
1758	2919788490	2919791815	eBAP3	Actinobacteriota
1759	2919842057	2919846690	eBAP3	Proteobacteria
1759	2919842057	2919846691	eBAP3	Proteobacteria
1760	2919847997	2919851763	eBAP2	Proteobacteria
176	153721.3	BBLT01000007_170	eBAP2	Bacteroidota
1762	2926030764	2926036799	eBAP5	Proteobacteria
1763	2926711944	2926718007	eBAP5	Proteobacteria
1764	2926437103	2926443180	eBAP5	Proteobacteria
1765	2926054728	2926058899	eBAP5	Proteobacteria
1766	2926443539	2926447698	eBAP5	Proteobacteria
1767	2926743535	2926747420	eBAP5	Proteobacteria
1768	2926452230	2926457234	eBAP5	Proteobacteria
1769	2926458599	2926462140	eBAP5	Proteobacteria
1770	2919130084	2919131908	eBAP5	Proteobacteria
1771	2926253473	2926253852	eBAP2	Proteobacteria
1772	2926272565	2926277294	eBAP3	Actinobacteriota
1773	2926309460	2926312814	eBAP3	Firmicutes
1774	2926315868	2926318509	eBAP3	Firmicutes
1775	2926323807	2926324221	eBAP3	Firmicutes
1776	2926345157	2926349241	eBAP3	Actinobacteriota
1778	2928247817	2928250001	eBAP5	Proteobacteria
1779	2928263341	2928268804	eBAP5	Proteobacteria
178	1206458.7	BBNP01000003_245	eBAP5	Proteobacteria
1782	2927426006	2927427724	eBAP3	Proteobacteria
1783	2927435571	2927442294	eBAP3	Proteobacteria
1784	2927445132	2927449354	eBAP5	Proteobacteria
1785	2927857662	2927862280	eBAP3	Proteobacteria
1786	2522125168	2522553061	eBAP4	Bacteroidota
1789	2524614873	2526115859	eBAP2	Proteobacteria
1792	2523533531	2523671510	eBAP4	Bacteroidota
1793	2523533620	2523973452	eBAP2	Bacteroidota
1793	2523533620	2523973453	eBAP2	Bacteroidota
1794	2523533620	2523977439	eBAP4	Bacteroidota
1795	2529292503	2529304319	eBAP3	Proteobacteria
1796	2529292503	2529305320	eBAP2	Proteobacteria
1797	2523533617	2523962213	eBAP3	Firmicutes
1798	2523231013	2523269827	eBAP5	Proteobacteria
179	GCA_008974245.1	BBZI01000005.1_247	eBAP5	Unknown
1803	2593339226	2595404928	eBAP2	Bacteroidota
1804	2595698238	2596377591	eBAP3	Firmicutes_A
1805	2596583581	2596951718	eBAP5	Proteobacteria
1807	2554235121	2554756214	eBAP2	Proteobacteria
1809	GCA_009909185.1	JAAAMV010000001.1_46	eBAP3	Firmicutes
1809	GCA_009909185.1	JAAAMV010000001.1_47	eBAP3	Firmicutes
18	1007103.3	AFHW01000139_21	eBAP3	Firmicutes
1810	GCA_009909145.1	JAAAPJ010000003.1_382	eBAP5	Myxococcota
1811	GCA_013282575.1	JAAAYE010000029.1_39	eBAP3	Proteobacteria
1811	GCA_013282575.1	JAAAYE010000029.1_40	eBAP3	Proteobacteria
1812	GCA_010667575.1	JAABNT010000008.1_134	eBAP5	Proteobacteria
1814	GCA_010645075.1	JAADZV010000002.1_416	eBAP4	Bacteroidota
1815	GCA_010998615.1	JAAEAH010000003.1_6	eBAP3	Myxococcota
1815	GCA_010998615.1	JAAEAH010000003.1_7	eBAP3	Myxococcota
1815	GCA_010998615.1	JAAEAH010000003.1_8	eBAP3	Myxococcota
1816	GCA_010436075.1	JAAECF010000065.1_4	eBAP4	Actinobacteriota
1818	GCA_010671765.1	JAAHBW010000008.1_45	eBAP5	Actinobacteriota
1819	GCA_010671785.1	JAAHBX010000010.1_34	eBAP5	Actinobacteriota
181	GCA_001748085.1	BBZK01000007.1_274	eBAP5	Actinobacteriota
1820	GCA_010671825.1	JAAHBZ010000010.1_168	eBAP5	Actinobacteriota
1821	GCA_013300875.1	JAAIMZ010000002.1_98	eBAP3	Firmicutes_A
1822	GCA_013304055.1	JAAISM010000002.1_95	eBAP3	Firmicutes_A
1823	GCA_010894455.1	JAAIXY010000005.1_256	eBAP3	Unknown
1823	GCA_010894455.1	JAAIXY010000005.1_257	eBAP3	Unknown
1825	GCA_010894435.1	JAAIXZ010000015.1_41	eBAP3	Unknown
1825	GCA_010894435.1	JAAIXZ010000015.1_42	eBAP3	Unknown
1826	GCA_010894405.1	JAAIYA010000017.1_50	eBAP3	Unknown
1826	GCA_010894405.1	JAAIYA010000017.1_51	eBAP3	Unknown
1827	GCA_014526365.1	JAAKZO010000002.1_4323	eBAP3	Firmicutes
182	GCA_001612685.1	BDAY01000040.1_29	eBAP5	Actinobacteriota
1830	GCA_011320115.1	JAANOZ010000020.1_30	eBAP3	Proteobacteria
1830	GCA_011320115.1	JAANOZ010000020.1_31	eBAP3	Proteobacteria
1830	GCA_011320115.1	JAANOZ010000020.1_32	eBAP3	Proteobacteria
183	1048380.9	BDHH01000007_182	eBAP3	Firmicutes_A
1831	GCA_011516625.2	JAAOLF020000003.1_970	eBAP5	Proteobacteria
1832	GCA_011516625.2	JAAOLF020000004.1_4500	eBAP3	Proteobacteria
1833	GCA_011605705.1	JAAOZR010000044.1_80	eBAP3	Unknown
1834	GCA_012034245.1	JAATEO010000006.1_111	eBAP5	Actinobacteriota
1835	2623620545	2624854493	eBAP3	Proteobacteria
1835	2623620545	2624854494	eBAP3	Proteobacteria
1836	GCA_013074405.1	JABANZ010000001.1_834	eBAP2	Proteobacteria
1837	GCA_012927045.1	JABBFW010000013.1_41	eBAP5	Proteobacteria
1838	GCA_012927085.1	JABBFX010000002.1_1080	eBAP5	Proteobacteria
1839	GCA_012927165.1	JABBGA010000003.1_20	eBAP4	Proteobacteria
1840	GCA_012927265.1	JABBGF010000001.1_2084	eBAP4	Bacteroidota
1840	GCA_012927265.1	JABBGF010000001.1_2085	eBAP4	Bacteroidota
1842	GCA_013186635.1	JABMIT010000006.1_94	eBAP3	Firmicutes
1843	GCA_013332495.1	JABMIU010000009.1_97	eBAP3	Firmicutes
1844	GCA_013332445.1	JABMIV010000009.1_98	eBAP3	Firmicutes
1845	1158056.3	JABQ01000004_76	eBAP5	Actinobacteriota
1846	1158056.3	JABQ01000043_73	eBAP3	Actinobacteriota
1847	GCA_013248905.1	JABRVS010000001.1_1891	eBAP2	Proteobacteria
1847	GCA_013248905.1	JABRVS010000001.1_1894	eBAP2	Proteobacteria
1847	GCA_013248905.1	JABRVS010000001.1_1912	eBAP2	Proteobacteria
1848	GCA_013248905.1	JABRVS010000001.1_3626	eBAP2	Proteobacteria
1849	GCA_013283795.1	JABSOD010000017.1_33	eBAP2	Proteobacteria
1850	GCA_013284285.1	JABSUT010000010.1_97	eBAP3	Firmicutes
185	1917143.3	BDJC01000041_11	eBAP5	Actinobacteriota
185	1917143.3	BDJC01000041_37	eBAP5	Actinobacteriota
1851	GCA_013284245.1	JABSUU010000005.1_96	eBAP3	Firmicutes
1852	GCA_013284275.1	JABSUV010000017.1_92	eBAP3	Firmicutes
1853	GCA_013284355.1	JABSUY010000007.1_256	eBAP3	Firmicutes
1854	GCA_013284345.1	JABSUZ010000033.1_23	eBAP3	Firmicutes
1855	GCA_013336725.1	JABUMR010000002.1_270	eBAP3	Unknown
1855	GCA_013336725.1	JABUMR010000002.1_271	eBAP3	Unknown
1856	GCA_013336725.1	JABUMR010000008.1_45	eBAP3	Unknown
1856	GCA_013336725.1	JABUMR010000008.1_46	eBAP3	Unknown
1857	GCA_013336725.1	JABUMR010000011.1_142	eBAP5	Unknown
1859	GCA_013336705.1	JABUMS010000006.1_167	eBAP3	Unknown
1859	GCA_013336705.1	JABUMS010000006.1_168	eBAP3	Unknown
1861	GCA_013336705.1	JABUMS010000028.1_18	eBAP3	Unknown
1861	GCA_013336705.1	JABUMS010000028.1_19	eBAP3	Unknown
1862	GCA_013336705.1	JABUMS010000029.1_30	eBAP5	Unknown
1863	GCA_013336715.1	JABUMT010000013.1_79	eBAP5	Unknown
1864	GCA_013336715.1	JABUMT010000015.1_64	eBAP3	Unknown
1864	GCA_013336715.1	JABUMT010000015.1_65	eBAP3	Unknown
1867	GCA_013336625.1	JABUMU010000028.1_15	eBAP3	Unknown
1867	GCA_013336625.1	JABUMU010000028.1_16	eBAP3	Unknown
1868	GCA_013336625.1	JABUMU010000032.1_30	eBAP5	Unknown
1869	GCA_013369485.1	JABWEB010000003.1_208	eBAP3	Proteobacteria
1869	GCA_013369485.1	JABWEB010000003.1_209	eBAP3	Proteobacteria
1869	GCA_013369485.1	JABWEB010000003.1_210	eBAP3	Proteobacteria
186	GCA_002005565.1	BDJC01000041.1_11	eBAP5	Actinobacteriota
186	GCA_002005565.1	BDJC01000041.1_37	eBAP5	Actinobacteriota
1871	GCA_013372585.1	JABXEO010000013.1_40	eBAP3	Myxococcota
1871	GCA_013372585.1	JABXEO010000013.1_41	eBAP3	Myxococcota
1871	GCA_013372585.1	JABXEO010000013.1_42	eBAP3	Myxococcota
1872	1443665.3	JACA01000001_35	eBAP2	Bacteroidota
187	2565956522	2566038817	eBAP1	Proteobacteria
1873	1443665.3	JACA01000013_137	eBAP4	Bacteroidota
1874	1296416.3	JACB01000029_109	eBAP4	Bacteroidota
1877	GCA_014076985.1	JACGVA010000071.1_15	eBAP2	Proteobacteria
1879	GCA_014397005.1	JACGWS010000019.1_59	eBAP4	Bacteroidota
1880	GCA_014174515.1	JACJUG010000021.1_85	eBAP2	Proteobacteria
1881	GCA_014218945.1	JACLCS010000006.1_130	eBAP4	Bacteroidota
1881	GCA_014218945.1	JACLCS010000006.1_131	eBAP4	Bacteroidota
1882	GCA_014218945.1	JACLCS010000019.1_55	eBAP4	Bacteroidota
1883	GCA_014218915.1	JACLCT010000006.1_130	eBAP4	Bacteroidota
1883	GCA_014218915.1	JACLCT010000006.1_131	eBAP4	Bacteroidota
1884	GCA_014218915.1	JACLCT010000020.1_55	eBAP4	Bacteroidota
1885	GCA_014280965.1	JACODZ010000008.1_90	eBAP4	Bacteroidota
1886	GCA_014699135.1	JACOFT010000002.1_821	eBAP2	Proteobacteria
1887	GCA_014284275.1	JACOFU010000005.1_338	eBAP2	Proteobacteria
1888	GCA_014284115.1	JACOFY010000013.1_23	eBAP2	Proteobacteria
1889	GCA_014284155.1	JACOFZ010000013.1_23	eBAP2	Proteobacteria
1890	GCA_014284175.1	JACOGA010000017.1_46	eBAP2	Proteobacteria
1891	GCA_014284215.1	JACOGB010000002.1_431	eBAP2	Proteobacteria
189	2565956522	2566039182	eBAP1	Proteobacteria
1892	GCA_014284265.1	JACOGE010000008.1_16	eBAP2	Proteobacteria
1893	GCA_014284335.1	JACOGF010000003.1_210	eBAP2	Proteobacteria
1894	GCA_014287545.1	JACOOI010000009.1_47	eBAP2	Bacteroidota
1895	GCA_014287585.1	JACOOJ010000007.1_115	eBAP2	Bacteroidota
1896	GCA_014290175.1	JACOOR010000003.1_86	eBAP3	Firmicutes_A
1897	GCA_014287625.1	JACOPJ010000002.1_86	eBAP3	Firmicutes_A
1898	GCA_014287995.1	JACOPL010000006.1_12	eBAP3	Firmicutes_A
1899	GCA_014297465.1	JACORT010000003.1_416	eBAP3	Proteobacteria
1899	GCA_014297465.1	JACORT010000003.1_417	eBAP3	Proteobacteria
1900	GCA_014333585.1	JACSCW010000007.1_36	eBAP4	Bacteroidota
1901	GCA_014349165.1	JACSJJ010000002.1_374	eBAP4	Bacteroidota
190	2565956522	2566039612	eBAP1	Proteobacteria
1902	GCA_014518425.1	JACVCU010000001.1_197	eBAP4	Actinobacteriota
1903	GCA_014699005.1	JACWZY010000005.1_250	eBAP2	Bacteroidota
1904	GCA_014863405.1	JACZZA010000005.1_27	eBAP2	Proteobacteria
1908	1441930.3	JAJC01000027_83	eBAP1	Proteobacteria
1909	2623620548	2624873998	eBAP3	Proteobacteria
1909	2623620548	2624873999	eBAP3	Proteobacteria
1910	491205.5	JARQ01000007_134	eBAP4	Bacteroidota
1910	491205.5	JARQ01000007_135	eBAP4	Bacteroidota
191	2565956522	2566041438	eBAP1	Proteobacteria
1915	1393736.3	JFGV01000047_16	eBAP1	Proteobacteria
1916	GCA_000612035.1	JFGV01000047.1_16	eBAP1	Proteobacteria
1917	1393736.3	JFGV01000066_19	eBAP1	Proteobacteria
1918	GCA_000612035.1	JFGV01000066.1_19	eBAP1	Proteobacteria
1919	60547.6	JFHC01000006_63	eBAP3	Proteobacteria
1920	69222.5	JFHN01000053_225	eBAP2	Proteobacteria
1921	1444314.3	JFHX01000016_146	eBAP3	Firmicutes
192	2574180450	2576848028	eBAP3	Proteobacteria
192	2574180450	2576848029	eBAP3	Proteobacteria
192	2574180450	2576848030	eBAP3	Proteobacteria
1924	2576861530	2578689347	eBAP2	Bacteroidota
1925	2585428140	2588049052	eBAP1	Proteobacteria
1926	2585428140	2588049139	eBAP1	Proteobacteria
1927	2585428140	2588052058	eBAP1	Proteobacteria
1928	43655.3	JJNZ01000017_100	eBAP2	Proteobacteria
1928	43655.3	JJNZ01000017_102	eBAP2	Proteobacteria
1928	43655.3	JJNZ01000017_117	eBAP2	Proteobacteria
193	2574179768	2574430888	eBAP3	Proteobacteria
193	2574179768	2574430889	eBAP3	Proteobacteria
1934	84531.4	JMTZ01000037_7	eBAP5	Proteobacteria
1935	84531.4	JMTZ01000038_44	eBAP3	Proteobacteria
1935	84531.4	JMTZ01000038_45	eBAP3	Proteobacteria
1936	1339341.3	JNHL01000054_65	eBAP2	Bacteroidota
1939	2588254081	2589965790	eBAP2	Bacteroidota
1940	107637.3	JNLB01000009_130	eBAP3	Proteobacteria
1940	107637.3	JNLB01000009_131	eBAP3	Proteobacteria
1940	107637.3	JNLB01000009_132	eBAP3	Proteobacteria
194	2568526002	2568532268	eBAP5	Proteobacteria
1942	66378.4	JNWJ01000056_10	eBAP3	Actinobacteriota
1942	66378.4	JNWJ01000056_8	eBAP3	Actinobacteriota
1942	66378.4	JNWJ01000056_9	eBAP3	Actinobacteriota
1948	66869.3	JNXG01000005_81	eBAP5	Actinobacteriota
1953	33876.3	JNXY01000011_111	eBAP5	Actinobacteriota
1955	208444.4	JNYY01000001_453	eBAP3	Actinobacteriota
1955	208444.4	JNYY01000001_454	eBAP3	Actinobacteriota
1955	208444.4	JNYY01000001_455	eBAP3	Actinobacteriota
1956	47763.4	JNZA01000041_55	eBAP5	Actinobacteriota
1957	GCA_000717345.1	JNZA01000041.1_55	eBAP5	Actinobacteriota
1959	359159.3	JOAG01000015_59	eBAP3	Actinobacteriota
1959	359159.3	JOAG01000015_60	eBAP3	Actinobacteriota
1959	359159.3	JOAG01000015_61	eBAP3	Actinobacteriota
1962	1957.4	JOBC01000003_102	eBAP5	Actinobacteriota
196	2568526001	2568529981	eBAP5	Desulfobacterota
1964	66377.3	JOBH01000005_115	eBAP5	Actinobacteriota
1968	1935.5	JOCE01000045_44	eBAP5	Actinobacteriota
1969	GCA_000717845.1	JOCE01000045.1_44	eBAP5	Actinobacteriota
1970	1463934.3	JOCF01000003_87	eBAP3	Actinobacteriota
1972	1463897.3	JOCX01000006_64	eBAP3	Actinobacteriota
197	2562617011	2562667494	eBAP3	Firmicutes_A
1973	1463896.3	JOCY01000002_84	eBAP5	Actinobacteriota
1977	1463917.3	JODC01000020_14	eBAP5	Actinobacteriota
198	2508501021	2508595896	eBAP3	Proteobacteria
198	2508501021	2508595897	eBAP3	Proteobacteria
1982	67256.3	JODT01000002_16	eBAP5	Actinobacteriota
1985	211114.3	JOEF01000022_23	eBAP5	Actinobacteriota
1986	1440053.3	JOEI01000011_41	eBAP5	Actinobacteriota
1988	58344.4	JOEL01000030_48	eBAP5	Actinobacteriota
1991	58340.12	JOEW01000014_71	eBAP5	Actinobacteriota
199	2519899680	2520591938	eBAP2	Bacteroidota
1992	GCA_000718155.1	JOEW01000014.1_71	eBAP5	Actinobacteriota
2001	66874.4	JOFR01000014_54	eBAP5	Actinobacteriota
2002	GCA_000725465.1	JOFR01000014.1_54	eBAP5	Actinobacteriota
2005	1463820.3	JOGW01000016_101	eBAP3	Actinobacteriota
2005	1463820.3	JOGW01000016_102	eBAP3	Actinobacteriota
2005	1463820.3	JOGW01000016_104	eBAP3	Actinobacteriota
2006	1463889.3	JOGZ01000017_19	eBAP5	Actinobacteriota
20	1045009.3	AFXQ01000001_164	eBAP5	Actinobacteriota
2011	GCA_000719865.1	JOID01000003.1_166	eBAP5	Actinobacteriota
2015	543632.4	JOJL01000002_332	eBAP3	Actinobacteriota
2015	543632.4	JOJL01000002_333	eBAP3	Actinobacteriota
2015	543632.4	JOJL01000002_334	eBAP3	Actinobacteriota
2016	GCA_000721705.1	JOJL01000002.1_332	eBAP3	Actinobacteriota
2016	GCA_000721705.1	JOJL01000002.1_333	eBAP3	Actinobacteriota
2016	GCA_000721705.1	JOJL01000002.1_334	eBAP3	Actinobacteriota
2019	1476876.3	JOJO01000002_524	eBAP5	Actinobacteriota
2020	314279.3	JPGN01000060_57	eBAP3	Proteobacteria
2020	314279.3	JPGN01000060_58	eBAP3	Proteobacteria
2020	314279.3	JPGN01000060_60	eBAP3	Proteobacteria
2020	314279.3	JPGN01000060_61	eBAP3	Proteobacteria
2022	445961.5	JPRH01000008_18	eBAP4	Bacteroidota
2022	445961.5	JPRH01000008_19	eBAP4	Bacteroidota
2023	670292.3	JPUG01000057_20	eBAP5	Proteobacteria
2027	1300345.3	JRKJ01000008_182	eBAP3	Proteobacteria
2027	1300345.3	JRKJ01000008_183	eBAP3	Proteobacteria
2027	1300345.3	JRKJ01000008_184	eBAP3	Proteobacteria
2027	1300345.3	JRKJ01000008_185	eBAP3	Proteobacteria
2028	1538295.3	JRKM01000001_2304	eBAP4	Proteobacteria
2029	1406840.3	JRLV01000005_215	eBAP4	Bacteroidota
2030	318424.3	JROA01000001_1269	eBAP5	Actinobacteriota
2031	29581.24	JRRH01000001_44	eBAP3	Proteobacteria
2031	29581.24	JRRH01000001_45	eBAP3	Proteobacteria
203	2519899678	2520584005	eBAP2	Proteobacteria
2033	556.28	JRWY01000006_112	eBAP2	Proteobacteria
2035	47229.4	JRYB01000001_3700	eBAP2	Proteobacteria
2036	1089444.16	JSXD01000015_40	eBAP2	Proteobacteria
2038	556.29	JSYH01000007_24	eBAP2	Proteobacteria
2039	1217052.3	JSZO01000033_101	eBAP2	Proteobacteria
2040	1572758.3	JTDM01000013_208	eBAP3	Proteobacteria
2040	1572758.3	JTDM01000013_209	eBAP3	Proteobacteria
2040	1572758.3	JTDM01000013_210	eBAP3	Proteobacteria
2041	1579316.3	JWIE01000161_17	eBAP5	Proteobacteria
2042	1089444.22	JWLS01000017_162	eBAP2	Proteobacteria
2043	1510391.3	JXBL01000001_1993	eBAP3	Desulfobacterota
2044	1576603.3	JXBN01000015_167	eBAP2	Proteobacteria
2047	1576604.3	JXBO01000059_40	eBAP2	Proteobacteria
2048	58133.4	JXQM01000015_44	eBAP3	Proteobacteria
2049	1587524.6	JXQR01000014_189	eBAP4	Bacteroidota
204	GCA_902141825.1	CABFPG010000006.1_310	eBAP3	Proteobacteria
204	GCA_902141825.1	CABFPG010000006.1_311	eBAP3	Proteobacteria
204	GCA_902141825.1	CABFPG010000006.1_312	eBAP3	Proteobacteria
2050	171439.3	JXSK01000001_300	eBAP1	Proteobacteria
2052	171439.3	JXSK01000011_123	eBAP1	Proteobacteria
2052	171439.3	JXSK01000011_81	eBAP1	Proteobacteria
2052	171439.3	JXSK01000011_99	eBAP1	Proteobacteria
2054	1423886.4	JXYI02000030_4	eBAP5	Actinobacteriota
2056	1469144.8	JYIJ01000017_1	eBAP5	Actinobacteriota
2057	69370.6	JYJA01000036_194	eBAP5	Actinobacteriota
2059	2523231079	2523500489	eBAP3	Proteobacteria
2059	2523231079	2523500490	eBAP3	Proteobacteria
205	GCA_902459735.1	CABPRV010000002.1_236	eBAP2	Proteobacteria
2060	2524023212	2524476057	eBAP3	Proteobacteria
2060	2524023212	2524476058	eBAP3	Proteobacteria
2060	2524023212	2524476059	eBAP3	Proteobacteria
2061	2524614884	2526161563	eBAP3	Actinobacteriota
2061	2524614884	2526161564	eBAP3	Actinobacteriota
2063	2528768146	2529012406	eBAP3	Proteobacteria
2063	2528768146	2529012407	eBAP3	Proteobacteria
2064	2526164518	2526233368	eBAP3	Spirochaetota
2065	2540341245	2541028984	eBAP2	Bacteroidota
2067	2545555829	2545656667	eBAP5	Proteobacteria
2069	2528768159	2529054975	eBAP3	Proteobacteria
2069	2528768159	2529054976	eBAP3	Proteobacteria
206	GCA_902459615.1	CABPSA010000001.1_315	eBAP2	Proteobacteria
2070	GCA_000372745.1	KB889561.1_365	eBAP3	Actinobacteriota
2071	GCA_000379645.1	KB903294.1_522	eBAP3	Actinobacteriota
2071	GCA_000379645.1	KB903294.1_523	eBAP3	Actinobacteriota
2071	GCA_000379645.1	KB903294.1_524	eBAP3	Actinobacteriota
2075	2547132122	2547470277	eBAP5	Actinobacteriota
2076	435897.4	KQ061217_1432	eBAP3	Proteobacteria
2076	435897.4	KQ061217_1433	eBAP3	Proteobacteria
2077	1134435.5	KQ234140_3020	eBAP5	Proteobacteria
2078	146536.3	KQ947989_550	eBAP5	Unknown
2079	GCA_001513975.1	KQ947989.1_550	eBAP5	Unknown
207	GCA_902459655.1	CABPSB010000001.1_73	eBAP2	Proteobacteria
2080	GCA_001514065.1	KQ948425.1_242	eBAP5	Unknown
2081	GCA_001514135.1	KQ948593.1_88	eBAP5	Unknown
2082	GCA_001514145.1	KQ948663.1_98	eBAP5	Unknown
2083	GCA_001514205.1	KQ948765.1_730	eBAP5	Unknown
2084	GCA_001514205.1	KQ948767.1_359	eBAP5	Unknown
2086	284037.4	KV757141_30	eBAP5	Actinobacteriota
2088	1892903.4	KV880769_3811	eBAP2	Proteobacteria
2089	GCA_001929405.1	KV880769.1_3811	eBAP2	Proteobacteria
208	GCA_902459685.1	CABPSF010000003.1_268	eBAP2	Proteobacteria
2091	1655491.3	KZ319288_233	eBAP4	Bacteroidota
2092	1777322.3	KZ671990_103	eBAP5	Actinobacteriota
2094	GCA_003024195.1	KZ679055.1_44	eBAP5	Actinobacteriota
2095	GCA_003350925.1	KZ857173.1_21	eBAP3	Proteobacteria
2095	GCA_003350925.1	KZ857173.1_22	eBAP3	Proteobacteria
2095	GCA_003350925.1	KZ857173.1_23	eBAP3	Proteobacteria
2096	GCA_003350925.1	KZ857175.1_341	eBAP5	Proteobacteria
2097	GCA_003350925.1	KZ857177.1_358	eBAP3	Proteobacteria
2097	GCA_003350925.1	KZ857177.1_359	eBAP3	Proteobacteria
2098	294.130	LACE01000004_66	eBAP5	Proteobacteria
2099	1581149.3	LASY01000016_18	eBAP5	Proteobacteria
209	GCA_902459635.1	CABPSI010000004.1_292	eBAP2	Proteobacteria
2100	28095.13	LAVN01000001_178	eBAP3	Unknown
2100	28095.13	LAVN01000001_179	eBAP3	Unknown
2101	253.10	LAZY01000009_66	eBAP4	Bacteroidota
2101	253.10	LAZY01000009_67	eBAP4	Bacteroidota
2102	104268.3	LDOD01000012_34	eBAP4	Bacteroidota
2103	536.10	LDUT01000035_6	eBAP2	Proteobacteria
2104	536.9	LDUU01000004_15	eBAP2	Proteobacteria
2105	536.11	LDUX01000022_31	eBAP2	Proteobacteria
2106	1393.3	LDZV01000001_3684	eBAP3	Firmicutes
2108	1659708.3	LEED01000012_80	eBAP1	Proteobacteria
2109	1423322.9	LEKS01000019_53	eBAP4	Bacteroidota
210	GCA_902459645.1	CABPSK010000001.1_650	eBAP2	Proteobacteria
2110	GCA_001027725.1	LEKS01000019.1_53	eBAP4	Bacteroidota
2111	28095.14	LEKY01000068_358	eBAP3	Proteobacteria
2111	28095.14	LEKY01000068_359	eBAP3	Proteobacteria
2113	211589.4	LFLT01000015_33	eBAP2	Proteobacteria
2114	346179.4	LFLU01000013_25	eBAP3	Proteobacteria
2114	346179.4	LFLU01000013_49	eBAP3	Proteobacteria
2116	1415554.3	LGDA01000049_50	eBAP5	Actinobacteriota
2117	1415555.3	LGDB01000127_103	eBAP3	Actinobacteriota
2119	1415546.3	LGDG01000235_23	eBAP5	Actinobacteriota
211	GCA_902459565.1	CABPSN010000001.1_302	eBAP2	Proteobacteria
2129	1519490.3	LGDW01000008_20	eBAP5	Actinobacteriota
2132	1679167.3	LGJF01000001_295	eBAP3	Firmicutes
2135	317.243	LGSI01000049_64	eBAP5	Proteobacteria
2137	66423.13	LGUI01000002_679	eBAP5	Actinobacteriota
2138	1699134.3	LHVT01000004_88	eBAP4	Bacteroidota
2139	1699509.3	LIAC01000010_164	eBAP4	Bacteroidota
213	GCA_902859585.1	CADIJM010000002.1_791	eBAP5	Proteobacteria
2140	817.93	LIDT01000035_14	eBAP2	Bacteroidota
2141	682956.3	LIPY01000103_16	eBAP3	Firmicutes
2142	483937.3	LIRB01000133_114	eBAP3	Firmicutes
2143	1705393.3	LIRF01000003_1317	eBAP4	Bacteroidota
2143	1705393.3	LIRF01000003_1318	eBAP4	Bacteroidota
2145	880156.5	LJCS01000037_38	eBAP1	Proteobacteria
2146	880156.5	LJCS01000044_18	eBAP1	Proteobacteria
2149	1971.3	LJSN01000003_3177	eBAP5	Unknown
214	GCA_902859935.1	CADIKI010000016.1_126	eBAP5	Proteobacteria
2150	294.162	LJXB01000089_46	eBAP5	Proteobacteria
2153	1745182.3	LLWQ01000008_31	eBAP5	Proteobacteria
2154	452084.6	LLYZ01000006_62	eBAP4	Bacteroidota
2157	1736430.3	LMDC01000028_41	eBAP3	Proteobacteria
2157	1736430.3	LMDC01000028_42	eBAP3	Proteobacteria
2158	1736431.3	LMDE01000002_93	eBAP3	Actinobacteriota
2158	1736431.3	LMDE01000002_94	eBAP3	Actinobacteriota
2159	1736433.3	LMDI01000003_173	eBAP5	Proteobacteria
215	GCA_902859945.1	CADIKL010000040.1_34	eBAP5	Proteobacteria
2160	1736433.3	LMDI01000045_239	eBAP2	Proteobacteria
2161	1736434.3	LMDK01000012_904	eBAP3	Proteobacteria
2161	1736434.3	LMDK01000012_905	eBAP3	Proteobacteria
2162	1736523.3	LMDL01000034_332	eBAP5	Actinobacteriota
2163	GCA_001425805.1	LMDL01000034.1_332	eBAP5	Actinobacteriota
2164	1736435.3	LMDM01000004_65	eBAP3	Proteobacteria
2164	1736435.3	LMDM01000004_66	eBAP3	Proteobacteria
2165	1736435.3	LMDM01000018_16	eBAP2	Proteobacteria
2166	1736439.3	LMDV01000008_696	eBAP3	Actinobacteriota
2166	1736439.3	LMDV01000008_697	eBAP3	Actinobacteriota
2167	1736534.3	LMEG01000008_78	eBAP5	Proteobacteria
2168	GCA_001426275.1	LMEG01000008.1_78	eBAP5	Proteobacteria
2169	1736449.3	LMEN01000010_78	eBAP5	Proteobacteria
216	GCA_902860125.1	CADIKU010000004.1_168	eBAP5	Proteobacteria
2170	GCA_001426365.1	LMEN01000010.1_78	eBAP5	Proteobacteria
2171	1736538.3	LMEO01000023_225	eBAP3	Firmicutes
2173	1736453.3	LMES01000009_78	eBAP5	Proteobacteria
2174	GCA_001426465.1	LMES01000009.1_78	eBAP5	Proteobacteria
2176	1736546.3	LMFC01000002_334	eBAP5	Actinobacteriota
2178	1736459.3	LMFG01000004_172	eBAP3	Actinobacteriota
217	GCA_902860025.1	CADIKX010000003.1_121	eBAP5	Proteobacteria
2181	1736564.3	LMGO01000001_133	eBAP5	Proteobacteria
218	1397851.3	CBST010000189_72	eBAP1	Proteobacteria
2185	1736578.3	LMHC01000021_343	eBAP3	Proteobacteria
2185	1736578.3	LMHC01000021_344	eBAP3	Proteobacteria
2187	1736479.3	LMHL01000012_96	eBAP3	Proteobacteria
2187	1736479.3	LMHL01000012_97	eBAP3	Proteobacteria
2188	1736479.3	LMHL01000017_16	eBAP2	Proteobacteria
2189	1736483.3	LMHS01000002_318	eBAP3	Actinobacteriota
2190	1736484.3	LMHU01000005_420	eBAP4	Actinobacteriota
2191	1736484.3	LMHU01000011_57	eBAP3	Actinobacteriota
2191	1736484.3	LMHU01000011_58	eBAP3	Actinobacteriota
219	1398200.3	CBSV010000249_50	eBAP1	Proteobacteria
2192	1736485.3	LMHW01000012_261	eBAP4	Bacteroidota
2193	1736490.3	LMIE01000022_105	eBAP3	Proteobacteria
2193	1736490.3	LMIE01000022_106	eBAP3	Proteobacteria
2193	1736490.3	LMIE01000022_107	eBAP3	Proteobacteria
2194	1736597.3	LMII01000009_78	eBAP5	Proteobacteria
2195	GCA_001429125.1	LMII01000009.1_78	eBAP5	Proteobacteria
2196	1736495.3	LMIN01000008_697	eBAP3	Actinobacteriota
2196	1736495.3	LMIN01000008_698	eBAP3	Actinobacteriota
2197	1736602.3	LMIU01000004_34	eBAP5	Proteobacteria
2198	1736501.3	LMIV01000001_1122	eBAP3	Proteobacteria
2198	1736501.3	LMIV01000001_1123	eBAP3	Proteobacteria
2198	1736501.3	LMIV01000001_1124	eBAP3	Proteobacteria
2200	1736603.3	LMIW01000009_272	eBAP4	Actinobacteriota
220	1398201.3	CBSW010000302_76	eBAP1	Proteobacteria
2202	1736605.3	LMJB01000008_230	eBAP4	Bacteroidota
2203	1736609.3	LMJI01000001_248	eBAP3	Actinobacteriota
2204	GCA_001429005.1	LMJM01000003.1_54	eBAP5	Unknown
2207	1736323.3	LMNI01000011_805	eBAP5	Actinobacteriota
2208	1736339.3	LMOO01000001_140	eBAP5	Actinobacteriota
2211	1736362.3	LMQI01000005_704	eBAP5	Actinobacteriota
221	1379677.3	CBTB010000098_75	eBAP1	Proteobacteria
2212	1736366.3	LMQM01000010_51	eBAP4	Bacteroidota
2214	1750590.3	LMXN01000010_181	eBAP4	Bacteroidota
2215	1073571.4	LN831776_4208	eBAP3	Firmicutes
2217	34004.9	LN832559_1933	eBAP5	Proteobacteria
2221	155892.3	LNIY01000001_168	eBAP3	Proteobacteria
2221	155892.3	LNIY01000001_169	eBAP3	Proteobacteria
222	1203465.3	CBVI010000110_21	eBAP2	Bacteroidota
2222	1636423.3	LNJS01000004_59	eBAP1	Proteobacteria
2222	1636423.3	LNJS01000004_60	eBAP1	Proteobacteria
2223	1636425.3	LNJT01000008_2021	eBAP5	Proteobacteria
2224	1712383.3	LNQS01000001_741	eBAP2	Proteobacteria
2225	1759074.3	LNSB01000034_27	eBAP5	Proteobacteria
2226	294935.3	LNTY01000006_196	eBAP5	Proteobacteria
2227	GCA_001684335.1	LOIC01000042.1_65	eBAP1	Unknown
2228	GCA_001684335.1	LOIC01000072.1_224	eBAP1	Unknown
2228	GCA_001684335.1	LOIC01000072.1_264	eBAP1	Unknown
2228	GCA_001684335.1	LOIC01000072.1_285	eBAP1	Unknown
223	1203465.3	CBVI010000133_13	eBAP2	Bacteroidota
2231	GCA_001696805.1	LOMY01000065.1_22	eBAP1	Unknown
2232	GCA_001696805.1	LOMY01000069.1_84	eBAP1	Unknown
2233	GCA_001696805.1	LOMY01000085.1_14	eBAP1	Unknown
2234	101571.30	LOVQ01000179_22	eBAP5	Proteobacteria
2235	101571.38	LOYE01000005_73	eBAP3	Proteobacteria
2235	101571.38	LOYE01000005_74	eBAP3	Proteobacteria
2236	101571.73	LOZC01000016_85	eBAP3	Proteobacteria
2236	101571.73	LOZC01000016_86	eBAP3	Proteobacteria
2237	GCA_001527325.1	LOZC01000016.1_85	eBAP3	Proteobacteria
2237	GCA_001527325.1	LOZC01000016.1_86	eBAP3	Proteobacteria
2238	101571.74	LOZD01000027_16	eBAP3	Proteobacteria
2238	101571.74	LOZD01000027_17	eBAP3	Proteobacteria
2239	GCA_001527345.1	LOZD01000027.1_16	eBAP3	Proteobacteria
2239	GCA_001527345.1	LOZD01000027.1_17	eBAP3	Proteobacteria
2240	101571.78	LOZH01000086_18	eBAP3	Proteobacteria
2240	101571.78	LOZH01000086_19	eBAP3	Proteobacteria
2241	GCA_001527425.1	LOZH01000086.1_18	eBAP3	Proteobacteria
2241	GCA_001527425.1	LOZH01000086.1_19	eBAP3	Proteobacteria
2242	28095.15	LOZK01000063_152	eBAP3	Proteobacteria
2242	28095.15	LOZK01000063_153	eBAP3	Proteobacteria
2243	GCA_001527485.1	LOZK01000063.1_152	eBAP3	Proteobacteria
2243	GCA_001527485.1	LOZK01000063.1_153	eBAP3	Proteobacteria
2244	1636424.3	LOZR01000006_19	eBAP1	Proteobacteria
2244	1636424.3	LOZR01000006_20	eBAP1	Proteobacteria
2245	1636424.3	LOZR01000044_69	eBAP5	Proteobacteria
2246	101571.84	LPAD01000059_79	eBAP3	Proteobacteria
2246	101571.84	LPAD01000059_80	eBAP3	Proteobacteria
2247	101571.85	LPAE01000092_8	eBAP3	Proteobacteria
2247	101571.85	LPAE01000092_9	eBAP3	Proteobacteria
22	477184.5	AGUF01000059_3	eBAP5	Proteobacteria
2248	101571.86	LPAG01000038_317	eBAP3	Proteobacteria
2248	101571.86	LPAG01000038_318	eBAP3	Proteobacteria
2249	GCA_001527905.1	LPAG01000038.1_317	eBAP3	Proteobacteria
2249	GCA_001527905.1	LPAG01000038.1_318	eBAP3	Proteobacteria
2250	101571.87	LPAH01000131_12	eBAP3	Proteobacteria
2250	101571.87	LPAH01000131_13	eBAP3	Proteobacteria
2251	101571.88	LPAI01000091_15	eBAP3	Proteobacteria
2251	101571.88	LPAI01000091_16	eBAP3	Proteobacteria
2	2513237084	2513571072	eBAP3	Proteobacteria
2	2513237084	2513571075	eBAP3	Proteobacteria
2252	101571.89	LPAJ01000125_13	eBAP3	Proteobacteria
2252	101571.89	LPAJ01000125_14	eBAP3	Proteobacteria
225	2563366504	2563377338	eBAP3	Firmicutes_A
2253	GCA_001527955.1	LPAJ01000125.1_13	eBAP3	Proteobacteria
2253	GCA_001527955.1	LPAJ01000125.1_14	eBAP3	Proteobacteria
2254	101571.55	LPAL01000053_379	eBAP3	Proteobacteria
2254	101571.55	LPAL01000053_380	eBAP3	Proteobacteria
2255	101571.57	LPAS01000116_88	eBAP3	Proteobacteria
2255	101571.57	LPAS01000116_89	eBAP3	Proteobacteria
2256	101571.59	LPAY01000070_382	eBAP3	Proteobacteria
2256	101571.59	LPAY01000070_383	eBAP3	Proteobacteria
2257	101571.67	LPBB01000045_12	eBAP1	Proteobacteria
2258	GCA_001527105.1	LPBB01000045.1_12	eBAP1	Proteobacteria
2259	101571.61	LPBF01000046_8	eBAP3	Proteobacteria
2259	101571.61	LPBF01000046_9	eBAP3	Proteobacteria
2260	101571.65	LPBV01000033_81	eBAP3	Proteobacteria
2260	101571.65	LPBV01000033_82	eBAP3	Proteobacteria
2261	GCA_001527085.1	LPBV01000033.1_81	eBAP3	Proteobacteria
2261	GCA_001527085.1	LPBV01000033.1_82	eBAP3	Proteobacteria
2262	101571.103	LPCB01000134_90	eBAP3	Proteobacteria
2262	101571.103	LPCB01000134_91	eBAP3	Proteobacteria
2263	101571.106	LPCE01000044_88	eBAP3	Proteobacteria
2263	101571.106	LPCE01000044_89	eBAP3	Proteobacteria
226	367190.6	CGBP01000029_14	eBAP1	Proteobacteria
2264	101571.123	LPDU01000103_13	eBAP3	Proteobacteria
2264	101571.123	LPDU01000103_14	eBAP3	Proteobacteria
2265	101571.125	LPDV01000070_13	eBAP3	Proteobacteria
2265	101571.125	LPDV01000070_14	eBAP3	Proteobacteria
2266	101571.124	LPDW01000010_14	eBAP3	Proteobacteria
2266	101571.124	LPDW01000010_15	eBAP3	Proteobacteria
2267	101571.144	LPDX01000138_70	eBAP3	Proteobacteria
2267	101571.144	LPDX01000138_71	eBAP3	Proteobacteria
2268	101571.145	LPEB01000052_13	eBAP3	Proteobacteria
2268	101571.145	LPEB01000052_14	eBAP3	Proteobacteria
2269	GCA_001529865.1	LPEB01000052.1_13	eBAP3	Proteobacteria
2269	GCA_001529865.1	LPEB01000052.1_14	eBAP3	Proteobacteria
2270	101571.129	LPED01000043_170	eBAP3	Proteobacteria
2270	101571.129	LPED01000043_171	eBAP3	Proteobacteria
2271	101571.134	LPEJ01000043_14	eBAP3	Proteobacteria
2271	101571.134	LPEJ01000043_15	eBAP3	Proteobacteria
2272	101571.152	LPEN01000030_12	eBAP3	Proteobacteria
2272	101571.152	LPEN01000030_13	eBAP3	Proteobacteria
227	2711768659	2713658219	eBAP3	Firmicutes_A
227	2711768659	2713658221	eBAP3	Firmicutes_A
2273	GCA_001530305.1	LPEN01000030.1_12	eBAP3	Proteobacteria
2273	GCA_001530305.1	LPEN01000030.1_13	eBAP3	Proteobacteria
2274	101571.173	LPFT01000005_14	eBAP3	Proteobacteria
2274	101571.173	LPFT01000005_15	eBAP3	Proteobacteria
2275	GCA_001531435.1	LPFT01000005.1_14	eBAP3	Proteobacteria
2275	GCA_001531435.1	LPFT01000005.1_15	eBAP3	Proteobacteria
2276	101571.250	LPGA01000008_14	eBAP3	Proteobacteria
2276	101571.250	LPGA01000008_15	eBAP3	Proteobacteria
2277	GCA_001536785.1	LPGA01000008.1_14	eBAP3	Proteobacteria
2277	GCA_001536785.1	LPGA01000008.1_15	eBAP3	Proteobacteria
2278	101571.162	LPGK01000143_8	eBAP3	Proteobacteria
2278	101571.162	LPGK01000143_9	eBAP3	Proteobacteria
2279	GCA_001530625.1	LPGK01000143.1_8	eBAP3	Proteobacteria
2279	GCA_001530625.1	LPGK01000143.1_9	eBAP3	Proteobacteria
2280	101571.168	LPGP01000127_14	eBAP3	Proteobacteria
2280	101571.168	LPGP01000127_15	eBAP3	Proteobacteria
2281	101571.172	LPHE01000046_13	eBAP3	Proteobacteria
2281	101571.172	LPHE01000046_14	eBAP3	Proteobacteria
2282	101571.175	LPHF01000103_13	eBAP3	Proteobacteria
2282	101571.175	LPHF01000103_14	eBAP3	Proteobacteria
2283	101571.181	LPHO01000023_14	eBAP3	Proteobacteria
2283	101571.181	LPHO01000023_15	eBAP3	Proteobacteria
2284	GCA_001531675.1	LPHO01000023.1_14	eBAP3	Proteobacteria
2284	GCA_001531675.1	LPHO01000023.1_15	eBAP3	Proteobacteria
2285	101571.183	LPHS01000108_14	eBAP3	Proteobacteria
2285	101571.183	LPHS01000108_15	eBAP3	Proteobacteria
2286	GCA_001531715.1	LPHS01000108.1_14	eBAP3	Proteobacteria
2286	GCA_001531715.1	LPHS01000108.1_15	eBAP3	Proteobacteria
2287	101571.189	LPHZ01000132_228	eBAP3	Proteobacteria
2287	101571.189	LPHZ01000132_229	eBAP3	Proteobacteria
2288	101571.196	LPIJ01000106_113	eBAP3	Proteobacteria
2288	101571.196	LPIJ01000106_114	eBAP3	Proteobacteria
2289	101571.197	LPIK01000064_14	eBAP3	Proteobacteria
2289	101571.197	LPIK01000064_15	eBAP3	Proteobacteria
2290	101571.198	LPIL01000014_13	eBAP3	Proteobacteria
2290	101571.198	LPIL01000014_14	eBAP3	Proteobacteria
2291	GCA_001532385.1	LPIL01000014.1_13	eBAP3	Proteobacteria
2291	GCA_001532385.1	LPIL01000014.1_14	eBAP3	Proteobacteria
2292	101571.199	LPIM01000070_13	eBAP3	Proteobacteria
2292	101571.199	LPIM01000070_14	eBAP3	Proteobacteria
2293	101571.204	LPIU01000068_16	eBAP3	Proteobacteria
2293	101571.204	LPIU01000068_17	eBAP3	Proteobacteria
2294	GCA_001532545.1	LPIU01000068.1_16	eBAP3	Proteobacteria
2294	GCA_001532545.1	LPIU01000068.1_17	eBAP3	Proteobacteria
2295	101571.205	LPIV01000068_15	eBAP3	Proteobacteria
2295	101571.205	LPIV01000068_16	eBAP3	Proteobacteria
2296	GCA_001532585.1	LPIV01000068.1_15	eBAP3	Proteobacteria
2296	GCA_001532585.1	LPIV01000068.1_16	eBAP3	Proteobacteria
2297	101571.206	LPIW01000025_15	eBAP3	Proteobacteria
2297	101571.206	LPIW01000025_16	eBAP3	Proteobacteria
2298	GCA_001532605.1	LPIW01000025.1_15	eBAP3	Proteobacteria
2298	GCA_001532605.1	LPIW01000025.1_16	eBAP3	Proteobacteria
2299	101571.207	LPIX01000105_17	eBAP3	Proteobacteria
2299	101571.207	LPIX01000105_18	eBAP3	Proteobacteria
2300	GCA_001532625.1	LPIX01000105.1_17	eBAP3	Proteobacteria
2300	GCA_001532625.1	LPIX01000105.1_18	eBAP3	Proteobacteria
2301	1503054.34	LPKY01000097_16	eBAP1	Proteobacteria
2301	1503054.34	LPKY01000097_17	eBAP1	Proteobacteria
2302	1503054.42	LPLD01000069_16	eBAP1	Proteobacteria
2303	101571.247	LPNC01000068_14	eBAP3	Proteobacteria
2303	101571.247	LPNC01000068_15	eBAP3	Proteobacteria
2304	267125.3	LPUR01000019_139	eBAP4	Bacteroidota
2308	189691.4	LQRA01000066_40	eBAP3	Firmicutes
2309	1642818.3	LQRT01000010_26	eBAP2	Bacteroidota
230	995020.3	CM003627_76	eBAP5	Proteobacteria
2310	1642818.3	LQRT01000024_253	eBAP2	Bacteroidota
231	1636423.3	CM003770_1481	eBAP5	Proteobacteria
2313	GCA_900605495.1	LR027600.1_109	eBAP3	Unknown
2314	GCA_900683725.1	LR215978.1_2888	eBAP2	Bacteroidota
2315	1399969.4	LRBF01000279_85	eBAP5	Proteobacteria
2316	56812.4	LRDC01000010_77	eBAP2	Proteobacteria
2317	1781067.3	LRHV01000001_444	eBAP3	Proteobacteria
2317	1781067.3	LRHV01000001_445	eBAP3	Proteobacteria
2318	29581.30	LRHW01000064_27	eBAP3	Proteobacteria
2318	29581.30	LRHW01000064_28	eBAP3	Proteobacteria
2319	82996.16	LRQU01000001_25	eBAP1	Proteobacteria
2319	82996.16	LRQU01000001_31	eBAP1	Proteobacteria
2320	637679.3	LRUA01000003_328	eBAP4	Proteobacteria
2321	85698.51	LSMI01000043_127	eBAP5	Proteobacteria
2322	13690.18	LSTR01000020_249	eBAP3	Proteobacteria
2323	946677.7	LSYT01000003_14	eBAP2	Bacteroidota
2324	1816691.3	LT821258_182	eBAP3	Firmicutes
23	2531839301	2532993762	eBAP2	Bacteroidota
232	648231707	648246209	eBAP3	Desulfobacterota
2326	93222.14	LT906435_2313	eBAP2	Proteobacteria
2327	1079985.11	LT962942_7097	eBAP5	Actinobacteriota
2328	1079985.10	LT963352_7097	eBAP5	Actinobacteriota
2329	421.18	LUUF01000073_41	eBAP3	Proteobacteria
2329	421.18	LUUF01000073_42	eBAP3	Proteobacteria
2329	421.18	LUUF01000073_43	eBAP3	Proteobacteria
2330	421.17	LUUG01000088_75	eBAP3	Proteobacteria
2330	421.17	LUUG01000088_76	eBAP3	Proteobacteria
2331	421.19	LUUH01000013_77	eBAP3	Proteobacteria
2331	421.19	LUUH01000013_78	eBAP3	Proteobacteria
2332	980561.3	LUUI01000092_49	eBAP3	Proteobacteria
2332	980561.3	LUUI01000092_50	eBAP3	Proteobacteria
2333	1813611.3	LUVZ01000002_21	eBAP4	Bacteroidota
2333	1813611.3	LUVZ01000002_22	eBAP4	Bacteroidota
233	749414.3	CP002047_481	eBAP3	Actinobacteriota
233	749414.3	CP002047_482	eBAP3	Actinobacteriota
233	749414.3	CP002047_483	eBAP3	Actinobacteriota
2338	2593339292	2595647931	eBAP4	Bacteroidota
2339	2593339285	2595622298	eBAP4	Bacteroidota
2340	416169.3	LVJS01000045_38	eBAP5	Proteobacteria
2341	1524462.3	LVJU01000017_79	eBAP5	Proteobacteria
2342	1349435.3	LVWH01000180_15	eBAP3	Firmicutes
2343	1349432.3	LVWI01000041_74	eBAP3	Firmicutes
2344	1393.5	LVYG01000016_30	eBAP3	Firmicutes
2345	GCA_001649505.1	LVYG01000016.1_30	eBAP3	Firmicutes
2346	1349434.3	LVYY01000057_22	eBAP3	Firmicutes
2347	1349436.3	LVYZ01000067_21	eBAP3	Firmicutes
2348	912594.3	LWCS01000032_93	eBAP5	Actinobacteriota
2350	GCA_001905045.1	LWLA01000046.1_209	eBAP5	Unknown
2353	1718987.3	LWLD01000038_381	eBAP3	Actinobacteriota
2357	2596583534	2596753590	eBAP3	Actinobacteriota
2357	2596583534	2596753591	eBAP3	Actinobacteriota
2357	2596583534	2596753592	eBAP3	Actinobacteriota
2359	85698.53	LXPW01000021_92	eBAP5	Proteobacteria
235	GCA_000092385.1	CP002047.1_481	eBAP3	Actinobacteriota
235	GCA_000092385.1	CP002047.1_482	eBAP3	Actinobacteriota
235	GCA_000092385.1	CP002047.1_483	eBAP3	Actinobacteriota
2364	1851577.3	LYMK01000063_3	eBAP5	Proteobacteria
2365	GCA_001655675.1	LYRP01000001.1_838	eBAP2	Proteobacteria
2366	1855728.3	LYVO01000041_9	eBAP4	Proteobacteria
2367	1834117.3	LZHZ01000035_209	eBAP3	Actinobacteriota
2367	1834117.3	LZHZ01000035_210	eBAP3	Actinobacteriota
2367	1834117.3	LZHZ01000035_211	eBAP3	Actinobacteriota
2368	GCA_001667505.1	LZHZ01000035.1_209	eBAP3	Actinobacteriota
2368	GCA_001667505.1	LZHZ01000035.1_210	eBAP3	Actinobacteriota
2368	GCA_001667505.1	LZHZ01000035.1_211	eBAP3	Actinobacteriota
2372	1834109.3	LZTB01000130_31	eBAP5	Actinobacteriota
2374	2521172577	2521521293	eBAP5	Proteobacteria
2375	2554235216	2555172055	eBAP2	Proteobacteria
2376	1586708.4	MAOS01000039_110	eBAP2	Proteobacteria
2377	GCA_001721285.1	MAOS01000039.1_110	eBAP2	Proteobacteria
2378	1633135.4	MASS01000027_36	eBAP3	Firmicutes_B
2381	1414727.3	MAYH01000001_410	eBAP4	Bacteroidota
2381	1414727.3	MAYH01000001_411	eBAP4	Bacteroidota
2382	GCA_001854735.1	MBJU01000073.1_37	eBAP1	Proteobacteria
2382	GCA_001854735.1	MBJU01000073.1_56	eBAP1	Proteobacteria
2384	1849176.4	MBSV01000035_42	eBAP3	Firmicutes_A
2385	1469647.3	MBTG01000006_125	eBAP3	Firmicutes
2386	GCA_002027705.1	MBTG01000006.1_125	eBAP3	Firmicutes
2387	GCA_002874375.1	MCVB01000137.1_24	eBAP5	Unknown
2388	GCA_002873035.1	MCVQ01000058.1_55	eBAP5	Unknown
2389	GCA_002877015.1	MCYQ01000044.1_27	eBAP5	Unknown
2390	GCA_002876705.1	MDAG01000014.1_53	eBAP5	Unknown
2391	GCA_002875545.1	MDAL01000037.1_34	eBAP5	Unknown
2392	1889772.5	MDGR01000007_1268	eBAP2	Bacteroidota
2393	GCA_002742335.1	MDGR01000007.1_1268	eBAP2	Bacteroidota
2394	1849968.3	MDJD01000054_184	eBAP2	Bacteroidota
2395	GCA_001747085.1	MDJD01000054.1_184	eBAP2	Bacteroidota
2396	GCA_001880365.1	MDZK01000015.1_22	eBAP1	Proteobacteria
2397	29486.53	MDZL01000016_22	eBAP1	Proteobacteria
2398	29486.55	MDZM01000016_22	eBAP1	Proteobacteria
2399	GCA_001880475.1	MDZN01000054.1_22	eBAP1	Proteobacteria
2400	GCA_001880435.1	MDZO01000017.1_22	eBAP1	Proteobacteria
2401	GCA_001883765.1	MDZP01000017.1_22	eBAP1	Proteobacteria
2402	29486.101	MDZR01000021_22	eBAP1	Proteobacteria
2403	GCA_001883755.1	MDZR01000021.1_22	eBAP1	Proteobacteria
2404	GCA_001882675.1	MDZS01000056.1_22	eBAP1	Proteobacteria
2405	GCA_001882625.1	MDZT01000031.1_22	eBAP1	Proteobacteria
2406	GCA_001882715.1	MDZU01000032.1_22	eBAP1	Proteobacteria
240	765912.4	CP003051_776	eBAP5	Proteobacteria
2407	GCA_001882465.1	MDZV01000018.1_22	eBAP1	Proteobacteria
2408	GCA_001883335.1	MDZW01000018.1_22	eBAP1	Proteobacteria
2409	GCA_001883255.1	MDZY01000023.1_22	eBAP1	Proteobacteria
2410	GCA_001883265.1	MDZZ01000065.1_22	eBAP1	Proteobacteria
2411	GCA_001883345.1	MEAA01000071.1_22	eBAP1	Proteobacteria
2412	GCA_001883275.1	MEAB01000021.1_22	eBAP1	Proteobacteria
2413	29486.84	MEAC01000071_22	eBAP1	Proteobacteria
2414	GCA_001883325.1	MEAC01000071.1_22	eBAP1	Proteobacteria
2415	29486.88	MEAE01000092_22	eBAP1	Proteobacteria
2416	GCA_001883435.1	MEAH01000077.1_22	eBAP1	Proteobacteria
2417	GCA_001883485.1	MEAI01000021.1_22	eBAP1	Proteobacteria
2418	GCA_001883535.1	MEAK01000073.1_22	eBAP1	Proteobacteria
2419	GCA_001883525.1	MEAL01000087.1_22	eBAP1	Proteobacteria
2420	GCA_001883575.1	MEAN01000076.1_22	eBAP1	Proteobacteria
2421	GCA_001883605.1	MEAO01000075.1_22	eBAP1	Proteobacteria
2422	GCA_001883035.1	MEBS01000055.1_22	eBAP1	Proteobacteria
2423	GCA_001883025.1	MEBT01000055.1_22	eBAP1	Proteobacteria
2424	GCA_001882995.1	MEBU01000044.1_22	eBAP1	Proteobacteria
24	2537561570	2537826075	eBAP2	Bacteroidota
2425	GCA_001883225.1	MEBV01000008.1_23	eBAP1	Proteobacteria
2426	GCA_001882975.1	MEBW01000063.1_22	eBAP1	Proteobacteria
2427	GCA_001883195.1	MEBX01000015.1_22	eBAP1	Proteobacteria
2428	GCA_001883185.1	MEBY01000055.1_22	eBAP1	Proteobacteria
2429	GCA_001883145.1	MECA01000014.1_22	eBAP1	Proteobacteria
2430	29486.74	MECB01000013_22	eBAP1	Proteobacteria
2431	GCA_001883115.1	MECB01000013.1_22	eBAP1	Proteobacteria
2432	29486.66	MECC01000009_22	eBAP1	Proteobacteria
2433	GCA_001882955.1	MECC01000009.1_22	eBAP1	Proteobacteria
2434	GCA_001882945.1	MECD01000028.1_22	eBAP1	Proteobacteria
2435	29486.64	MECE01000020_22	eBAP1	Proteobacteria
2436	GCA_001882895.1	MECH01000079.1_22	eBAP1	Proteobacteria
2437	1660169.3	MEFP01000019_88	eBAP2	Proteobacteria
2438	1660172.3	MEGS01000013_17	eBAP2	Proteobacteria
2441	1897620.3	MEIY01000001_2049	eBAP5	Proteobacteria
2442	2516653075	2517027655	eBAP4	Proteobacteria
244	2512564078	2512828244	eBAP5	Myxococcota
2443	1278819.3	MIKE01000028_171	eBAP4	Bacteroidota
2444	615.433	MJAO01000010_159	eBAP1	Proteobacteria
2445	1905845.3	MKMC01000023_200	eBAP5	Proteobacteria
2446	1896169.3	MKTM01000008_130	eBAP4	Bacteroidota
2451	GCA_009720385.1	ML769301.1_589	eBAP5	Actinobacteriota
245	2512564078	2512829205	eBAP3	Myxococcota
245	2512564078	2512829206	eBAP3	Myxococcota
2458	1917163.3	MPHJ01000011_98	eBAP2	Proteobacteria
2459	GCA_001957125.1	MPHJ01000011.1_98	eBAP2	Proteobacteria
2460	GCA_009729415.1	MPKW01000001.1_291	eBAP5	Actinobacteriota
2463	1776340.3	MQUS01000004_71	eBAP5	Actinobacteriota
2464	GCA_001953885.1	MQUS01000004.1_71	eBAP5	Actinobacteriota
2469	GCA_002260525.1	MRYI01000003.1_438	eBAP3	Proteobacteria
2470	GCA_002260525.1	MRYI01000024.1_10	eBAP3	Proteobacteria
2470	GCA_002260525.1	MRYI01000024.1_11	eBAP3	Proteobacteria
2470	GCA_002260525.1	MRYI01000024.1_9	eBAP3	Proteobacteria
2475	485602.3	MSIF01000007_209	eBAP3	Actinobacteriota
2475	485602.3	MSIF01000007_210	eBAP3	Actinobacteriota
2475	485602.3	MSIF01000007_211	eBAP3	Actinobacteriota
2479	1908389.4	MSMP01000017_34	eBAP2	Bacteroidota
2480	GCA_001936575.1	MSMP01000017.1_34	eBAP2	Bacteroidota
2481	238540.3	MSSW01000031_72	eBAP4	Bacteroidota
2482	35806.18	MSYQ01000001_2538	eBAP2	Unknown
2483	GCA_001941715.1	MSYQ01000001.1_2537	eBAP2	Unknown
2484	GCA_001941745.1	MSYR01000001.1_1794	eBAP5	Unknown
2485	1406873.5	MTAZ01000007_101	eBAP4	Bacteroidota
2486	GCA_002150785.1	MTAZ01000007.1_101	eBAP4	Bacteroidota
249	1262452.3	CP003987_3618	eBAP5	Actinobacteriota
2492	GCA_002127535.1	MUBJ01000001.1_326	eBAP1	Unknown
2495	387094.4	MUGW01000003_8	eBAP2	Bacteroidota
2496	376686.29	MUGZ01000015_147	eBAP4	Bacteroidota
2497	29533.5	MUHB01000007_744	eBAP4	Bacteroidota
2498	1278819.5	MUHG01000017_131	eBAP4	Bacteroidota
2499	GCA_002217475.1	MUHH01000046.1_15	eBAP4	Unknown
2500	394935.9	MUKU01000020_18	eBAP1	Proteobacteria
2501	GCA_002081825.1	MUKU01000020.1_18	eBAP1	Proteobacteria
250	2521172692	2521965189	eBAP3	Proteobacteria
250	2521172692	2521965190	eBAP3	Proteobacteria
2502	GCA_002001105.1	MUNP01000041.1_28	eBAP5	Proteobacteria
2503	GCA_002001165.1	MUNQ01000020.1_92	eBAP5	Proteobacteria
2504	GCA_002002735.1	MUNY01000072.1_334	eBAP4	Bacteroidota
2505	267135.40	MUYG01000006_183	eBAP5	Proteobacteria
2506	GCA_002155425.1	MUYG01000006.1_183	eBAP5	Proteobacteria
2507	1161202.8	MUYK01000006_145	eBAP5	Proteobacteria
2508	1945581.3	MVAG01000085_12	eBAP4	Bacteroidota
2509	GCA_002177115.1	MVAG01000085.1_12	eBAP4	Bacteroidota
2510	1945581.3	MVAG01000128_369	eBAP4	Bacteroidota
2510	1945581.3	MVAG01000128_370	eBAP4	Bacteroidota
2511	GCA_002177115.1	MVAG01000128.1_369	eBAP4	Bacteroidota
2511	GCA_002177115.1	MVAG01000128.1_370	eBAP4	Bacteroidota
251	2521172697	2521988235	eBAP4	Myxococcota
2513	159449.5	MWQN01000003_772	eBAP3	Actinobacteriota
2514	GCA_002024165.1	MWQN01000003.1_772	eBAP3	Actinobacteriota
2515	1955714.3	MWSG01000014_34	eBAP3	Firmicutes
2516	GCA_002237815.1	MWSG01000014.1_34	eBAP3	Firmicutes
2517	1965277.3	MWUM01000011_60	eBAP4	Proteobacteria
2518	2522572009	2522595553	eBAP3	Myxococcota
2518	2522572009	2522595554	eBAP3	Myxococcota
2518	2522572009	2522595555	eBAP3	Myxococcota
2519	1393.7	MXAR01000010_290	eBAP3	Firmicutes
2520	2551306112	2551827925	eBAP3	Myxococcota
2520	2551306112	2551827926	eBAP3	Myxococcota
2520	2551306112	2551827927	eBAP3	Myxococcota
2521	1050190.3	MXLE01000008_38	eBAP2	Proteobacteria
2522	302980.3	MXQD01000004_548	eBAP3	Firmicutes
252	2521172697	2521989154	eBAP5	Myxococcota
2523	2548876786	2549833019	eBAP3	Firmicutes
2524	48256.3	MZGX01000004_188	eBAP3	Firmicutes_A
2524	48256.3	MZGX01000004_190	eBAP3	Firmicutes_A
25	2534682209	2536972282	eBAP2	Bacteroidota
2527	1185415.3	MZMV01000042_15	eBAP5	Actinobacteriota
2528	GCA_002210435.1	MZMV01000042.1_15	eBAP5	Actinobacteriota
2529	GCA_004123905.1	MZXW01000050.1_200	eBAP5	Proteobacteria
2530	2517287033	2517428325	eBAP4	Proteobacteria
253	1249661.3	CP004096_300	eBAP5	Proteobacteria
2531	2517287034	2517432364	eBAP5	Proteobacteria
2532	2517287034	2517433185	eBAP4	Proteobacteria
2533	2516653058	2516962011	eBAP4	Proteobacteria
2534	2562617054	2562824473	eBAP3	Actinobacteriota
2535	2556921112	2557461711	eBAP4	Actinobacteriota
2536	375.50	NAFL01000287_49	eBAP5	Proteobacteria
2537	GCA_002108935.1	NAFL01000287.1_49	eBAP5	Proteobacteria
2539	1907777.3	NBCN01000003_42	eBAP5	Actinobacteriota
2540	GCA_002099185.1	NBCN01000003.1_43	eBAP5	Actinobacteriota
2542	1970434.3	NCGD01000033_19	eBAP5	Proteobacteria
2543	1970530.3	NCGJ01000003_111	eBAP4	Proteobacteria
2544	GCA_002224125.1	NCSM01000011.1_192	eBAP3	Unknown
2544	GCA_002224125.1	NCSM01000011.1_193	eBAP3	Unknown
2544	GCA_002224125.1	NCSM01000011.1_194	eBAP3	Unknown
2546	305.393	NCTK01000002_556	eBAP3	Proteobacteria
2547	GCA_002251695.1	NCTK01000002.1_556	eBAP3	Proteobacteria
2548	637000159	637078517	eBAP3	Proteobacteria
2548	637000159	637078518	eBAP3	Proteobacteria
2549	637000120	637125660	eBAP3	Desulfobacterota
2550	637000304	637203490	eBAP5	Actinobacteriota
255	1334629.3	CP006003_2792	eBAP5	Myxococcota
2552	637000207	637463457	eBAP1	Proteobacteria
2552	637000207	637463464	eBAP1	Proteobacteria
2552	637000207	637463483	eBAP1	Proteobacteria
2552	637000207	637463502	eBAP1	Proteobacteria
2552	637000207	637463523	eBAP1	Proteobacteria
2554	637000207	637464290	eBAP1	Proteobacteria
2555	637000088	637682077	eBAP4	Proteobacteria
2556	637000194	637738338	eBAP3	Proteobacteria
2556	637000194	637738339	eBAP3	Proteobacteria
2556	637000194	637738341	eBAP3	Proteobacteria
2556	637000194	637738342	eBAP3	Proteobacteria
2557	637000119	637778420	eBAP5	Desulfobacterota
2558	637000155	637820511	eBAP3	Proteobacteria
2558	637000155	637820512	eBAP3	Proteobacteria
2559	637000103	637857141	eBAP3	Proteobacteria
2559	637000103	637857142	eBAP3	Proteobacteria
2560	637000249	637920114	eBAP4	Proteobacteria
2561	637000192	637969343	eBAP5	Proteobacteria
2562	637000186	638025850	eBAP3	Myxococcota
2562	637000186	638025851	eBAP3	Myxococcota
2562	637000186	638025852	eBAP3	Myxococcota
2563	639633056	639637504	eBAP2	Proteobacteria
2564	637000005	638126501	eBAP5	Proteobacteria
2565	639633050	639754404	eBAP2	Desulfobacterota
2566	639633050	639755860	eBAP5	Desulfobacterota
2568	640427138	640485910	eBAP3	Proteobacteria
2569	640427104	640521960	eBAP5	Proteobacteria
2570	640753039	640766738	eBAP2	Bacteroidota
2573	641522635	641665825	eBAP3	Proteobacteria
2573	641522635	641665826	eBAP3	Proteobacteria
2575	642555119	642704367	eBAP3	Proteobacteria
2575	642555119	642704368	eBAP3	Proteobacteria
2576	642555119	642705004	eBAP2	Proteobacteria
2577	642555129	642768550	eBAP4	Desulfobacterota
2578	643692051	643698890	eBAP3	Proteobacteria
2578	643692051	643698892	eBAP3	Proteobacteria
2578	643692051	643698893	eBAP3	Proteobacteria
2579	643348528	643608439	eBAP3	Firmicutes_A
257	GCA_000988565.1	CP006003.1_2792	eBAP5	Myxococcota
2580	643348554	643641061	eBAP4	Desulfobacterota
2581	643692021	643720041	eBAP4	Desulfobacterota
2582	643692011	643787017	eBAP3	Firmicutes
2583	644736355	644851060	eBAP2	Proteobacteria
2584	644736371	644869288	eBAP4	Desulfobacterota
2585	644736399	644888390	eBAP1	Proteobacteria
2587	644736399	644888623	eBAP1	Proteobacteria
2588	644736399	644889193	eBAP1	Proteobacteria
2589	644736399	644889763	eBAP1	Proteobacteria
2590	644736410	644917209	eBAP2	Proteobacteria
2591	644736356	644928538	eBAP4	Bacteroidota
2600	646311968	646443365	eBAP3	Actinobacteriota
2600	646311968	646443366	eBAP3	Actinobacteriota
2600	646311968	646443367	eBAP3	Actinobacteriota
2601	646311920	646450843	eBAP2	Proteobacteria
2607	649633045	649754102	eBAP3	Actinobacteriota
2608	650716014	650722985	eBAP1	Proteobacteria
2609	650716014	650723730	eBAP1	Proteobacteria
2609	650716014	650723731	eBAP1	Proteobacteria
2610	649633036	649928111	eBAP5	Desulfobacterota
2611	650716013	650773818	eBAP3	Proteobacteria
2611	650716013	650773819	eBAP3	Proteobacteria
2612	650716008	650803553	eBAP5	Proteobacteria
2614	650716058	650913720	eBAP3	Actinobacteriota
2614	650716058	650913721	eBAP3	Actinobacteriota
2615	650716065	650977221	eBAP3	Myxococcota
2615	650716065	650977222	eBAP3	Myxococcota
2615	650716065	650977223	eBAP3	Myxococcota
2616	650716067	651002448	eBAP3	Proteobacteria
2616	650716067	651002449	eBAP3	Proteobacteria
2617	650716028	651046552	eBAP3	Proteobacteria
2617	650716028	651046553	eBAP3	Proteobacteria
2618	2511231094	2511630185	eBAP5	Proteobacteria
2619	2511231129	2511730816	eBAP2	Proteobacteria
2620	1946.3	NDXL01000001_1463	eBAP5	Actinobacteriota
2622	1981504.3	NEGZ01000054_38	eBAP2	Proteobacteria
2623	GCA_002127585.1	NEGZ01000054.1_38	eBAP2	Proteobacteria
2625	1449788.3	NEXT01000014_79	eBAP5	Proteobacteria
26	2534682208	2536966736	eBAP2	Bacteroidota
2626	1965666.3	NFGZ01000037_8	eBAP3	Firmicutes_A
2627	GCA_002159175.1	NFGZ01000037.1_8	eBAP3	Firmicutes_A
2628	1965660.3	NFHG01000006_100	eBAP3	Firmicutes_A
2629	GCA_002159265.1	NFHG01000006.1_100	eBAP3	Firmicutes_A
262	GCA_000418455.1	CP006567.1_9094	eBAP5	Unknown
2630	160404.3	NFHM01000015_43	eBAP3	Firmicutes_A
2631	GCA_002161375.1	NFHM01000015.1_43	eBAP3	Firmicutes_A
2632	1965648.3	NFHX01000006_60	eBAP3	Firmicutes_A
2633	GCA_002161515.1	NFHX01000006.1_60	eBAP3	Firmicutes_A
2634	169435.7	NFJJ01000002_159	eBAP3	Firmicutes_A
2635	GCA_002159815.1	NFJJ01000002.1_159	eBAP3	Firmicutes_A
2636	1965587.3	NFJU01000010_48	eBAP3	Firmicutes_A
2637	GCA_002160025.1	NFJU01000010.1_48	eBAP3	Firmicutes_A
2638	823.84	NFJX01000005_221	eBAP2	Bacteroidota
2639	GCA_002160095.1	NFJX01000005.1_220	eBAP2	Bacteroidota
2640	1965583.3	NFJZ01000005_95	eBAP3	Firmicutes_A
264	1208320.4	CP006829_1456	eBAP4	Proteobacteria
2641	GCA_002160135.1	NFJZ01000005.1_95	eBAP3	Firmicutes_A
2644	169435.8	NFKP01000005_74	eBAP3	Firmicutes_A
2645	GCA_002160445.1	NFKP01000005.1_74	eBAP3	Firmicutes_A
2646	169435.9	NFKQ01000007_74	eBAP3	Firmicutes_A
2647	GCA_002160465.1	NFKQ01000007.1_74	eBAP3	Firmicutes_A
2648	1965558.3	NFLG01000016_64	eBAP3	Firmicutes_A
2649	GCA_002160795.1	NFLG01000016.1_64	eBAP3	Firmicutes_A
2650	1965550.3	NFLM01000013_50	eBAP3	Firmicutes_A
2651	GCA_002160915.1	NFLM01000013.1_50	eBAP3	Firmicutes_A
2652	1965537.3	NFMB01000009_51	eBAP3	Firmicutes_A
2653	GCA_002161215.1	NFMB01000009.1_51	eBAP3	Firmicutes_A
2654	GCA_002165625.1	NGNS01000018.1_42	eBAP4	Proteobacteria
2655	1986993.3	NGUQ01000037_495	eBAP2	Proteobacteria
2656	GCA_002179965.1	NGUQ01000037.1_495	eBAP2	Proteobacteria
2657	1986994.3	NGUR01000009_203	eBAP2	Proteobacteria
2658	GCA_002179865.1	NGUR01000009.1_203	eBAP2	Proteobacteria
2659	39650.3	NHNI01000001_2132	eBAP2	Proteobacteria
2660	39650.3	NHNI01000001_2173	eBAP5	Proteobacteria
2661	GCA_002268635.1	NHNI01000001.1_2132	eBAP2	Proteobacteria
266	2565956555	2566155115	eBAP3	Actinobacteriota
2662	GCA_002268635.1	NHNI01000001.1_2173	eBAP5	Proteobacteria
2663	GCA_002632465.1	NIBS01000001.1_203	eBAP1	Unknown
2664	2008677.3	NIOE01000011_43	eBAP2	Proteobacteria
2665	2008677.3	NIOE01000011_106	eBAP5	Proteobacteria
2666	GCA_002205125.1	NIOE01000011.1_43	eBAP2	Proteobacteria
2667	GCA_002205125.1	NIOE01000011.1_106	eBAP5	Proteobacteria
2668	431061.3	NIOF01000016_41	eBAP2	Proteobacteria
2669	431060.3	NIOG01000001_659	eBAP2	Proteobacteria
2670	290112.3	NIUA01000001_3934	eBAP1	Proteobacteria
2671	2007308.3	NIUC01000002_1310	eBAP4	Bacteroidota
2672	GCA_002807035.1	NIUC01000002.1_1310	eBAP4	Bacteroidota
2673	2007308.3	NIUC01000006_28	eBAP2	Bacteroidota
2674	GCA_002807035.1	NIUC01000006.1_28	eBAP2	Bacteroidota
2675	GCA_002632825.1	NJAJ01000007.1_91	eBAP1	Unknown
2676	1034471.3	NJAK01000002_350	eBAP1	Proteobacteria
2677	GCA_002632755.1	NJAK01000002.1_350	eBAP1	Proteobacteria
2678	823.85	NJFM01000007_885	eBAP2	Bacteroidota
2679	GCA_002206325.2	NJFM02000001.1_836	eBAP2	Bacteroidota
268	2576861420	2578325450	eBAP5	Proteobacteria
2683	554312.4	NMQW01000024_56	eBAP3	Firmicutes
2685	GCA_002803065.1	NNBL01000001.1_271	eBAP5	Unknown
2686	2019431.3	NOIH01000007_32	eBAP5	Proteobacteria
2687	GCA_002245655.1	NOIH01000007.1_32	eBAP5	Proteobacteria
2689	GCA_008329435.1	NPKN01000008.1_123	eBAP5	Proteobacteria
2690	2025877.3	NQMH01000001_2067	eBAP2	Bacteroidota
2691	GCA_002272965.1	NQMH01000001.1_2067	eBAP2	Bacteroidota
269	2579778836	2581184174	eBAP5	Actinobacteriota
2692	GCA_003287645.1	NSCD01000005.1_36	eBAP1	Proteobacteria
2692	GCA_003287645.1	NSCD01000005.1_43	eBAP1	Proteobacteria
2692	GCA_003287645.1	NSCD01000005.1_63	eBAP1	Proteobacteria
2692	GCA_003287645.1	NSCD01000005.1_82	eBAP1	Proteobacteria
2694	GCA_003287645.1	NSCD01000043.1_21	eBAP1	Proteobacteria
2695	GCA_003287645.1	NSCD01000045.1_7	eBAP1	Proteobacteria
2696	GCA_003287655.1	NSCE01000004.1_112	eBAP1	Proteobacteria
2696	GCA_003287655.1	NSCE01000004.1_36	eBAP1	Proteobacteria
2696	GCA_003287655.1	NSCE01000004.1_43	eBAP1	Proteobacteria
2696	GCA_003287655.1	NSCE01000004.1_63	eBAP1	Proteobacteria
2696	GCA_003287655.1	NSCE01000004.1_82	eBAP1	Proteobacteria
2698	GCA_003287655.1	NSCE01000046.1_13	eBAP1	Proteobacteria
2699	GCA_003287665.1	NSCF01000009.1_37	eBAP1	Proteobacteria
2699	GCA_003287665.1	NSCF01000009.1_44	eBAP1	Proteobacteria
2699	GCA_003287665.1	NSCF01000009.1_64	eBAP1	Proteobacteria
2699	GCA_003287665.1	NSCF01000009.1_83	eBAP1	Proteobacteria
2701	GCA_003287665.1	NSCF01000044.1_21	eBAP1	Proteobacteria
2702	GCA_003287665.1	NSCF01000047.1_7	eBAP1	Proteobacteria
2704	GCA_003287555.1	NSCG01000004.1_145	eBAP1	Proteobacteria
2704	GCA_003287555.1	NSCG01000004.1_152	eBAP1	Proteobacteria
2704	GCA_003287555.1	NSCG01000004.1_172	eBAP1	Proteobacteria
2704	GCA_003287555.1	NSCG01000004.1_191	eBAP1	Proteobacteria
2704	GCA_003287555.1	NSCG01000004.1_212	eBAP1	Proteobacteria
2705	GCA_003287555.1	NSCG01000014.1_21	eBAP1	Proteobacteria
2707	GCA_003287565.1	NSCH01000016.1_21	eBAP1	Proteobacteria
2708	GCA_003287565.1	NSCH01000035.1_11	eBAP1	Proteobacteria
2708	GCA_003287565.1	NSCH01000035.1_30	eBAP1	Proteobacteria
2709	GCA_003287565.1	NSCH01000057.1_12	eBAP1	Proteobacteria
2710	GCA_003287575.1	NSCI01000004.1_169	eBAP1	Proteobacteria
2710	GCA_003287575.1	NSCI01000004.1_174	eBAP1	Proteobacteria
2710	GCA_003287575.1	NSCI01000004.1_196	eBAP1	Proteobacteria
2712	GCA_003287585.1	NSCJ01000001.1_178	eBAP1	Proteobacteria
2713	GCA_003287585.1	NSCJ01000005.1_117	eBAP1	Proteobacteria
2713	GCA_003287585.1	NSCJ01000005.1_77	eBAP1	Proteobacteria
2713	GCA_003287585.1	NSCJ01000005.1_97	eBAP1	Proteobacteria
2714	GCA_003287715.1	NSCK01000001.1_179	eBAP1	Proteobacteria
2715	GCA_003287715.1	NSCK01000006.1_50	eBAP1	Proteobacteria
2715	GCA_003287715.1	NSCK01000006.1_70	eBAP1	Proteobacteria
2715	GCA_003287715.1	NSCK01000006.1_90	eBAP1	Proteobacteria
2716	GCA_003287725.1	NSCL01000001.1_179	eBAP1	Proteobacteria
2717	GCA_003287725.1	NSCL01000005.1_117	eBAP1	Proteobacteria
2717	GCA_003287725.1	NSCL01000005.1_77	eBAP1	Proteobacteria
2717	GCA_003287725.1	NSCL01000005.1_97	eBAP1	Proteobacteria
2719	GCA_003287735.1	NSCM01000007.1_21	eBAP1	Proteobacteria
2719	GCA_003287735.1	NSCM01000007.1_26	eBAP1	Proteobacteria
2720	GCA_003287635.1	NSCN01000005.1_48	eBAP1	Proteobacteria
2721	GCA_003287635.1	NSCN01000023.1_14	eBAP1	Proteobacteria
2721	GCA_003287635.1	NSCN01000023.1_33	eBAP1	Proteobacteria
2721	GCA_003287635.1	NSCN01000023.1_38	eBAP1	Proteobacteria
27	2534682203	2536941974	eBAP2	Bacteroidota
2726	GCA_002550445.1	NVOC01000003.1_56	eBAP3	Firmicutes
2727	2039467.3	NXGV01000001_1854	eBAP5	Proteobacteria
2728	GCA_002407605.1	NXGV01000001.1_1854	eBAP5	Proteobacteria
2729	1891229.13	NZXG01000031_42	eBAP3	Proteobacteria
2729	1891229.13	NZXG01000031_43	eBAP3	Proteobacteria
2729	1891229.13	NZXG01000031_44	eBAP3	Proteobacteria
2730	648276686	648278926	eBAP5	Proteobacteria
2731	638341134	638921101	eBAP5	Proteobacteria
2732	638341115	638937155	eBAP4	Bacteroidota
2733	638341135	639002323	eBAP3	Proteobacteria
2733	638341135	639002324	eBAP3	Proteobacteria
2734	640196209	640217370	eBAP2	Bacteroidota
2734	640196209	640217371	eBAP2	Bacteroidota
2734	640196209	640217372	eBAP2	Bacteroidota
2735	640612202	640615318	eBAP4	Bacteroidota
2736	641736271	642204528	eBAP3	Firmicutes_A
2738	641380434	641459824	eBAP4	Bacteroidota
2740	645058791	645339161	eBAP1	Proteobacteria
2741	645951800	645977153	eBAP5	Actinobacteriota
2742	643886068	644377952	eBAP5	Proteobacteria
2743	647000258	647236753	eBAP5	Proteobacteria
2744	647000312	647266761	eBAP1	Proteobacteria
2746	649989922	650079831	eBAP3	Firmicutes_A
2747	651324105	651402497	eBAP3	Actinobacteriota
2747	651324105	651402498	eBAP3	Actinobacteriota
2747	651324105	651402499	eBAP3	Actinobacteriota
2750	648276707	648722770	eBAP3	Firmicutes
275	28095.12	CP009322_731	eBAP3	Proteobacteria
275	28095.12	CP009322_732	eBAP3	Proteobacteria
2753	2513237326	2514499133	eBAP5	Proteobacteria
2754	2524023180	2524340783	eBAP3	Actinobacteriota
2754	2524023180	2524340784	eBAP3	Actinobacteriota
2756	647533188	647627405	eBAP3	Proteobacteria
2756	647533188	647627406	eBAP3	Proteobacteria
2756	647533188	647627408	eBAP3	Proteobacteria
2757	646206279	646288913	eBAP2	Bacteroidota
2758	647533124	647844242	eBAP5	Unknown
2759	647533112	647877117	eBAP2	Bacteroidota
2760	648861002	648890319	eBAP2	Bacteroidota
2761	648861007	648921900	eBAP2	Proteobacteria
2762	GCA_900258415.1	OGUZ01000015.1_57	eBAP4	Proteobacteria
276	33050.6	CP009429_2367	eBAP5	Proteobacteria
2764	2086575.3	OLMS01000002_734	eBAP2	Bacteroidota
2765	GCA_900292045.1	OLMS01000002.1_734	eBAP2	Bacteroidota
2766	1191889.3	OMKA01000023_223	eBAP4	Bacteroidota
2767	1192023.3	OMKB01000010_459	eBAP4	Bacteroidota
2768	GCA_900299485.1	OMKB01000010.1_459	eBAP4	Bacteroidota
2769	1191912.3	OMKC01000005_57	eBAP4	Bacteroidota
2770	GCA_900299505.1	OMKC01000005.1_57	eBAP4	Bacteroidota
2771	1191912.3	OMKC01000017_606	eBAP2	Bacteroidota
2771	1191912.3	OMKC01000017_607	eBAP2	Bacteroidota
277	1907.4	CP009438_1440	eBAP5	Actinobacteriota
2772	GCA_900299505.1	OMKC01000017.1_606	eBAP2	Bacteroidota
2772	GCA_900299505.1	OMKC01000017.1_607	eBAP2	Bacteroidota
2773	1191889.4	OMKF01000020_49	eBAP4	Bacteroidota
2774	GCA_900299475.1	OMKF01000020.1_49	eBAP4	Bacteroidota
2775	1542388.4	OMOQ01000002_635	eBAP3	Proteobacteria
2776	GCA_900312815.1	OMPE01000009.1_1369	eBAP4	Bacteroidota
2776	GCA_900312815.1	OMPE01000009.1_1374	eBAP4	Bacteroidota
2777	GCA_900312735.1	OMPF01000001.1_125	eBAP2	Bacteroidota
2778	GCA_900312735.1	OMPF01000036.1_5	eBAP2	Bacteroidota
2779	2086578.3	OMPN01000001_2568	eBAP3	Firmicutes_A
2780	GCA_900291975.1	OMPN01000001.1_2570	eBAP3	Firmicutes_A
2782	680127.15	PCPH01000001_135	eBAP4	Bacteroidota
2782	680127.15	PCPH01000001_136	eBAP4	Bacteroidota
2783	GCA_002979665.1	PCPH01000001.1_135	eBAP4	Bacteroidota
2783	GCA_002979665.1	PCPH01000001.1_136	eBAP4	Bacteroidota
2784	680127.16	PCPP01000001_1392	eBAP4	Bacteroidota
2784	680127.16	PCPP01000001_1393	eBAP4	Bacteroidota
2785	2044259.3	PDDG01000001_1916	eBAP3	Firmicutes_A
2786	1603353.3	PDOB01000005_104	eBAP2	Proteobacteria
2787	GCA_002760665.1	PDOB01000005.1_104	eBAP2	Proteobacteria
2788	GCA_003202205.1	PDOG01000002.1_79	eBAP5	Unknown
2789	2045443.3	PDUU01000008_205	eBAP4	Bacteroidota
2790	GCA_010211755.1	PDWR01000019.1_23	eBAP5	Proteobacteria
2791	1871177.4	PDZI01000010_25	eBAP2	Proteobacteria
2792	GCA_002735615.1	PDZI01000010.1_25	eBAP2	Proteobacteria
2793	1560195.5	PDZJ01000001_893	eBAP3	Proteobacteria
2793	1560195.5	PDZJ01000001_894	eBAP3	Proteobacteria
2794	1506515.11	PDZO01000042_5	eBAP2	Proteobacteria
2795	1871178.4	PDZP01000025_5	eBAP4	Proteobacteria
2796	GCA_002735605.1	PDZP01000025.1_5	eBAP4	Proteobacteria
2798	GCA_003600975.1	PEMZ01000007.1_32	eBAP2	Proteobacteria
2800	GCA_003688995.1	PENI01000037.1_46	eBAP5	Actinobacteriota
280	158822.9	CP009460_3169	eBAP2	Proteobacteria
2802	418.6	PERU01000009_23	eBAP3	Proteobacteria
2802	418.6	PERU01000009_24	eBAP3	Proteobacteria
2803	179636.3	PGEJ01000019_13	eBAP5	Proteobacteria
2804	GCA_002894355.1	PGEJ01000019.1_13	eBAP5	Proteobacteria
2807	GCA_002843305.1	PGSG01000110.1_115	eBAP5	Unknown
2810	GCA_004151105.1	PHRF01000027.1_274	eBAP5	Unknown
2812	1611544.3	PIZT01000067_224	eBAP3	Proteobacteria
2812	1611544.3	PIZT01000067_225	eBAP3	Proteobacteria
281	29486.14	CP009539_1568	eBAP1	Proteobacteria
2813	GCA_002834115.1	PIZT01000067.1_224	eBAP3	Proteobacteria
2813	GCA_002834115.1	PIZT01000067.1_225	eBAP3	Proteobacteria
2814	2058306.3	PJBB01000003_1237	eBAP4	Bacteroidota
2817	GCA_002929705.1	PJIN01000009.1_82	eBAP5	Actinobacteriota
2819	GCA_002906725.1	PJJB01000002.1_115	eBAP2	Proteobacteria
282	1468409.3	CP009548_2228	eBAP5	Proteobacteria
2821	GCA_002906735.1	PJJC01000002.1_114	eBAP2	Proteobacteria
2823	GCA_004303025.1	PJQW01000001.1_65	eBAP4	Unknown
2824	GCA_004303025.1	PJQW01000004.1_34	eBAP2	Unknown
28	2534682202	2536937024	eBAP2	Bacteroidota
2826	2055137.3	PJRS01000034_71	eBAP3	Proteobacteria
2826	2055137.3	PJRS01000034_72	eBAP3	Proteobacteria
2827	GCA_002858925.1	PJRS01000034.1_71	eBAP3	Proteobacteria
2827	GCA_002858925.1	PJRS01000034.1_72	eBAP3	Proteobacteria
2828	1871037.113	PKDY01000045_14	eBAP4	Bacteroidota
2831	2510917021	2511129894	eBAP3	Proteobacteria
2831	2510917021	2511129895	eBAP3	Proteobacteria
2832	2512564013	2512637792	eBAP3	Firmicutes
2833	2513020052	2513233736	eBAP4	Bacteroidota
2834	2511231000	2511231235	eBAP4	Bacteroidota
2835	2511231003	2511249309	eBAP2	Proteobacteria
2837	GCA_002879645.1	PNRE01000105.1_24	eBAP5	Unknown
2838	1684789.4	PNRG01000033_372	eBAP5	Proteobacteria
2839	GCA_002879635.1	PNRG01000033.1_372	eBAP5	Proteobacteria
2840	380675.3	PNYB01000002_294	eBAP2	Proteobacteria
284	1219067.16	CP009977_1228	eBAP2	Proteobacteria
2841	380675.3	PNYB01000011_86	eBAP3	Proteobacteria
2842	2070634.3	POGH01000016_31	eBAP1	Proteobacteria
2843	GCA_002884075.1	POGH01000016.1_31	eBAP1	Proteobacteria
2844	2070635.3	POGI01000018_78	eBAP1	Proteobacteria
2845	GCA_002883425.1	POGI01000018.1_78	eBAP1	Proteobacteria
2846	GCA_002883455.1	POGJ01000019.1_32	eBAP1	Proteobacteria
2847	2070761.4	POSP01000003_1457	eBAP5	Proteobacteria
2848	GCA_002885975.1	POSP01000003.1_1457	eBAP5	Proteobacteria
2851	GCA_002899945.2	PPEG02000002.1_554	eBAP4	Bacteroidota
2851	GCA_002899945.2	PPEG02000002.1_555	eBAP4	Bacteroidota
2855	28095.26	PQII01000017_420	eBAP3	Proteobacteria
2855	28095.26	PQII01000017_421	eBAP3	Proteobacteria
2857	2080748.3	PQSQ01000026_22	eBAP5	Actinobacteriota
2858	GCA_003576005.1	PQWP01000132.1_27	eBAP3	Proteobacteria
285	GCA_001456255.1	CP009977.1_1228	eBAP2	Proteobacteria
2860	2518285522	2518345422	eBAP1	Proteobacteria
2860	2518285522	2518345441	eBAP1	Proteobacteria
2860	2518285522	2518345489	eBAP1	Proteobacteria
2861	2093747.3	PTJS01000001_1719	eBAP5	Actinobacteriota
2863	GCA_002941025.1	PTJS01000001.1_1719	eBAP5	Actinobacteriota
2865	2099400.3	PUGF01000007_87	eBAP2	Proteobacteria
2866	GCA_002976435.1	PUGF01000007.1_87	eBAP2	Proteobacteria
2867	GCA_011174915.1	PUJT01000004.1_56	eBAP1	Proteobacteria
2868	GCA_011174915.1	PUJT01000006.1_114	eBAP1	Proteobacteria
2868	GCA_011174915.1	PUJT01000006.1_134	eBAP1	Proteobacteria
2868	GCA_011174915.1	PUJT01000006.1_94	eBAP1	Proteobacteria
286	93221.4	CP010310_2743	eBAP2	Proteobacteria
2870	GCA_011189505.1	PUJU01000016.1_70	eBAP1	Proteobacteria
2870	GCA_011189505.1	PUJU01000016.1_77	eBAP1	Proteobacteria
2871	GCA_011189505.1	PUJU01000022.1_32	eBAP1	Proteobacteria
2872	GCA_011189575.1	PUJW01000004.1_145	eBAP1	Proteobacteria
2872	GCA_011189575.1	PUJW01000004.1_164	eBAP1	Proteobacteria
2873	GCA_011189575.1	PUJW01000005.1_87	eBAP1	Proteobacteria
2876	GCA_004348775.1	PUJX01000004.1_151	eBAP1	Proteobacteria
2877	GCA_004348775.1	PUJX01000006.1_149	eBAP1	Proteobacteria
2877	GCA_004348775.1	PUJX01000006.1_168	eBAP1	Proteobacteria
2877	GCA_004348775.1	PUJX01000006.1_186	eBAP1	Proteobacteria
2877	GCA_004348775.1	PUJX01000006.1_201	eBAP1	Proteobacteria
2878	GCA_004348755.1	PUJY01000001.1_58	eBAP1	Proteobacteria
2879	GCA_004348755.1	PUJY01000002.1_45	eBAP1	Proteobacteria
2879	GCA_004348755.1	PUJY01000002.1_64	eBAP1	Proteobacteria
2880	GCA_004348755.1	PUJY01000016.1_73	eBAP1	Proteobacteria
2881	29488.30	PUWT01000050_1	eBAP1	Proteobacteria
2881	29488.30	PUWT01000050_30	eBAP1	Proteobacteria
2881	29488.30	PUWT01000050_7	eBAP1	Proteobacteria
2882	GCA_002968995.1	PUWT01000050.1_1	eBAP1	Proteobacteria
2882	GCA_002968995.1	PUWT01000050.1_30	eBAP1	Proteobacteria
2882	GCA_002968995.1	PUWT01000050.1_7	eBAP1	Proteobacteria
2883	29488.30	PUWT01000064_16	eBAP1	Proteobacteria
2884	GCA_002968995.1	PUWT01000064.1_16	eBAP1	Proteobacteria
2887	29488.29	PUWU01000001_159	eBAP1	Proteobacteria
2887	29488.29	PUWU01000001_182	eBAP1	Proteobacteria
2887	29488.29	PUWU01000001_187	eBAP1	Proteobacteria
2888	GCA_002968975.1	PUWU01000001.1_159	eBAP1	Proteobacteria
2888	GCA_002968975.1	PUWU01000001.1_182	eBAP1	Proteobacteria
2888	GCA_002968975.1	PUWU01000001.1_187	eBAP1	Proteobacteria
288	93222.6	CP010431_3172	eBAP2	Proteobacteria
2891	29488.29	PUWU01000009_20	eBAP1	Proteobacteria
2892	GCA_002968975.1	PUWU01000009.1_20	eBAP1	Proteobacteria
2893	29488.31	PUWV01000002_44	eBAP1	Proteobacteria
2893	29488.31	PUWV01000002_49	eBAP1	Proteobacteria
2893	29488.31	PUWV01000002_73	eBAP1	Proteobacteria
2894	GCA_002969005.1	PUWV01000002.1_44	eBAP1	Proteobacteria
2894	GCA_002969005.1	PUWV01000002.1_49	eBAP1	Proteobacteria
2894	GCA_002969005.1	PUWV01000002.1_73	eBAP1	Proteobacteria
2896	29488.31	PUWV01000003_159	eBAP1	Proteobacteria
2898	GCA_002969005.1	PUWV01000003.1_159	eBAP1	Proteobacteria
2899	29488.33	PUWX01000011_21	eBAP1	Proteobacteria
2899	29488.33	PUWX01000011_48	eBAP1	Proteobacteria
2899	29488.33	PUWX01000011_56	eBAP1	Proteobacteria
2900	GCA_002969085.1	PUWX01000011.1_21	eBAP1	Proteobacteria
2900	GCA_002969085.1	PUWX01000011.1_48	eBAP1	Proteobacteria
2900	GCA_002969085.1	PUWX01000011.1_56	eBAP1	Proteobacteria
2901	29488.33	PUWX01000015_58	eBAP1	Proteobacteria
2901	29488.33	PUWX01000015_59	eBAP1	Proteobacteria
290	1888.4	CP010519_4334	eBAP5	Actinobacteriota
2903	GCA_002969085.1	PUWX01000015.1_58	eBAP1	Proteobacteria
2903	GCA_002969085.1	PUWX01000015.1_59	eBAP1	Proteobacteria
2906	28095.30	PVHE01000102_203	eBAP3	Proteobacteria
2906	28095.30	PVHE01000102_204	eBAP3	Proteobacteria
2907	28095.31	PVHI01000046_48	eBAP3	Proteobacteria
2907	28095.31	PVHI01000046_49	eBAP3	Proteobacteria
2908	2116706.3	PXXU01000001_122	eBAP2	Proteobacteria
2909	GCA_003011925.2	PXXU01000001.1_121	eBAP2	Proteobacteria
2910	1393.9	PXXZ01000016_153	eBAP3	Firmicutes
29	1129895.3	AHKL01000059_31	eBAP3	Firmicutes
2911	GCA_003012835.1	PXXZ01000016.1_153	eBAP3	Firmicutes
2912	2116704.3	PXYI01000001_604	eBAP5	Proteobacteria
2913	GCA_003012735.1	PXYI01000001.1_604	eBAP5	Proteobacteria
2914	54913.7	PXZL01000033_30	eBAP3	Firmicutes
2915	GCA_003013405.1	PXZL01000033.1_30	eBAP3	Firmicutes
2916	2126351.3	PXZN01000046_100	eBAP3	Firmicutes
2917	GCA_003013445.1	PXZN01000046.1_100	eBAP3	Firmicutes
2920	189691.6	PYHP01000022_11	eBAP3	Firmicutes
2921	1684789.6	PYUD01000001_564	eBAP5	Proteobacteria
2922	GCA_003028575.1	PYUD01000001.1_564	eBAP5	Proteobacteria
2923	712466.3	PYXG01000001_1475	eBAP4	Bacteroidota
2924	2556921601	2558013812	eBAP4	Desulfobacterota
2925	2556921009	2556957835	eBAP5	Proteobacteria
2926	2571042011	2571097464	eBAP3	Desulfobacterota
2928	1389922.3	QAYS01000057_38	eBAP5	Proteobacteria
292	GCA_000827005.1	CP010519.1_4334	eBAP5	Actinobacteriota
2932	GCA_003347495.1	QCXY01000005.1_280	eBAP4	Bacteroidota
2933	2172650.3	QDKO01000023_77	eBAP3	Proteobacteria
2933	2172650.3	QDKO01000023_78	eBAP3	Proteobacteria
2934	2172652.3	QDKQ01000077_194	eBAP5	Proteobacteria
2935	GCA_003116815.1	QDKQ01000077.1_194	eBAP5	Proteobacteria
2936	2056868.3	QEHP01000106_6	eBAP4	Bacteroidota
2936	2056868.3	QEHP01000106_7	eBAP4	Bacteroidota
2937	GCA_003260195.1	QEIH01000013.1_38	eBAP4	Bacteroidota
2943	1038928.4	QFBD01000010_241	eBAP5	Actinobacteriota
2950	GCA_003172915.1	QGKU01000063.1_38	eBAP4	Proteobacteria
2951	GCA_003173615.1	QGNA01000002.1_795	eBAP3	Proteobacteria
2951	GCA_003173615.1	QGNA01000002.1_796	eBAP3	Proteobacteria
295	29486.45	CP011078_1700	eBAP1	Proteobacteria
2952	GCA_003259255.1	QGOL01000002.1_337	eBAP4	Bacteroidota
2953	GCA_003194605.1	QHKY01000002.1_115	eBAP3	Actinobacteriota
2953	GCA_003194605.1	QHKY01000002.1_116	eBAP3	Actinobacteriota
2955	GCA_003254585.1	QJGZ01000038.1_138	eBAP4	Bacteroidota
2956	GCA_003202405.1	QJHL01000001.1_825	eBAP4	Bacteroidota
2958	GCA_003254625.1	QJRJ01000082.1_353	eBAP4	Bacteroidota
2959	GCA_003217775.1	QJVJ01000004.1_419	eBAP3	Firmicutes
2961	GCA_003226565.1	QKOE01000004.1_3	eBAP3	Proteobacteria
2961	GCA_003226565.1	QKOE01000004.1_4	eBAP3	Proteobacteria
296	230089.6	CP011104_3212	eBAP1	Proteobacteria
296	230089.6	CP011104_3231	eBAP1	Proteobacteria
2962	GCA_003258405.1	QKPN01000002.1_191	eBAP2	Proteobacteria
2963	GCA_003258405.1	QKPN01000011.1_16	eBAP5	Proteobacteria
2965	GCA_003254745.1	QKXH01000001.1_204	eBAP4	Bacteroidota
2967	GCA_003261095.1	QLNI01000010.1_37	eBAP3	Desulfobacterota
2967	GCA_003261095.1	QLNI01000010.1_38	eBAP3	Desulfobacterota
2969	GCA_003268025.1	QLUW01000001.1_1534	eBAP5	Firmicutes
2970	GCA_003390845.1	QMEK01000002.1_27	eBAP5	Proteobacteria
2971	GCA_003286915.1	QMFY01000003.1_72	eBAP4	Bacteroidota
297	230089.6	CP011104_3810	eBAP1	Proteobacteria
2972	GCA_003316845.1	QMIK01000001.1_226	eBAP2	Bacteroidota
2973	GCA_003316845.1	QMIK01000002.1_28	eBAP4	Bacteroidota
2974	GCA_003290025.1	QNHG01000002.1_832	eBAP5	Unknown
2975	GCA_003709565.1	QNRC01000017.1_3	eBAP5	Proteobacteria
2976	GCA_003600865.1	QNUN01000014.1_153	eBAP3	Myxococcota
2976	GCA_003600865.1	QNUN01000014.1_154	eBAP3	Myxococcota
2977	GCA_003385535.1	QNVU01000019.1_53	eBAP4	Bacteroidota
2979	GCA_003318185.1	QOCC01000029.1_72	eBAP4	Bacteroidota
2980	GCA_003318235.1	QOCG01000011.1_68	eBAP2	Proteobacteria
298	230089.6	CP011104_3883	eBAP1	Proteobacteria
2982	GCA_003334855.1	QOWE01000008.1_144	eBAP4	Bacteroidota
2983	GCA_003336225.1	QPID01000004.1_296	eBAP4	Proteobacteria
2984	GCA_009833125.1	QRCC01000012.1_48	eBAP5	Proteobacteria
2985	GCA_003367175.1	QRGA01000009.1_60	eBAP2	Proteobacteria
2986	GCA_003367175.1	QRGA01000010.1_183	eBAP3	Proteobacteria
2986	GCA_003367175.1	QRGA01000010.1_186	eBAP3	Proteobacteria
2987	GCA_003471825.1	QRKE01000014.1_13	eBAP2	Bacteroidota
2988	GCA_003472045.1	QRKR01000004.1_273	eBAP2	Bacteroidota
2989	GCA_003472055.1	QRKS01000015.1_63	eBAP2	Bacteroidota
[truncated: 1,415 more rows]
