# Supplementary material for: A comprehensive catalogue of receptor-binding domains in extracellular contractile injection systems
Source: Nat Commun. 2026 Jan 22;17:1939. doi: 10.1038/s41467-026-68710-y (PMC12923769; doi:10.1038/s41467-026-68710-y)
Supplement: Supplementary file 6 — Source Data [file 41467_2026_68710_MOESM6_ESM.zip › Source_data/Panel_3C_first_upstream]

#                                                               --- full sequence ---- --- best 1 domain ---- --- domain number estimation ----
# target name        accession  query name           accession    E-value  score  bias   E-value  score  bias   exp reg clu  ov env dom rep inc description of target
#------------------- ---------- -------------------- ---------- --------- ------ ----- --------- ------ -----   --- --- --- --- --- --- --- --- ---------------------
Baseplate_J          PF04865.18 2513571070           -            1.4e-17   64.0   0.0   1.8e-15   57.1   0.0   2.2   2   0   0   2   2   2   2 Baseplate J-like protein
Baseplate_J          PF04865.18 2513912611           -              3e-11   43.3   0.1   9.4e-11   41.7   0.0   1.8   2   0   0   2   2   2   1 Baseplate J-like protein
GPW_gp25             PF04965.18 2513845538           -            3.7e-24   84.6   0.0   4.4e-24   84.3   0.0   1.1   1   0   0   1   1   1   1 Baseplate wedge protein gp25
Tail_P2_I            PF09684.14 AFHW01000139_20      -            1.9e-13   50.7   0.0     4e-13   49.7   0.0   1.5   1   0   0   1   1   1   1 Phage tail protein (Tail_P2_I)
Tail_P2_I            PF09684.14 AHKL01000059_30      -            3.3e-16   59.7   0.0   8.2e-16   58.4   0.0   1.7   1   0   0   1   1   1   1 Phage tail protein (Tail_P2_I)
Tail_P2_I            PF09684.14 AKIX01000039_41      -            1.7e-17   63.8   0.0   3.7e-17   62.7   0.0   1.6   1   0   0   1   1   1   1 Phage tail protein (Tail_P2_I)
GPW_gp25             PF04965.18 AKJW01000047_22      -            1.8e-26   92.0   0.0   2.2e-26   91.7   0.0   1.1   1   0   0   1   1   1   1 Baseplate wedge protein gp25
Tail_P2_I            PF09684.14 AKKE01000139_19      -            3.1e-08   33.8   0.1   8.4e-08   32.4   0.1   1.7   1   0   0   1   1   1   1 Phage tail protein (Tail_P2_I)
Tail_P2_I            PF09684.14 AKYF01000018_100     -            1.4e-16   60.9   0.0   3.3e-16   59.7   0.0   1.7   1   0   0   1   1   1   1 Phage tail protein (Tail_P2_I)
Baseplate_J          PF04865.18 ALBT01000069_4       -            2.1e-08   34.0   0.0   4.7e-08   32.8   0.0   1.5   1   0   0   1   1   1   1 Baseplate J-like protein
CIS_TMP              PF19268.3  ALXE01000066_35      -            9.4e-60  203.4  19.0     3e-45  155.5  19.7   2.1   1   1   0   2   2   2   2 Contractile injection system tape measure protein
Tail_P2_I            PF09684.14 AMWD01000002_678     -            2.4e-07   31.0   0.1   5.1e-07   29.9   0.1   1.5   1   0   0   1   1   1   1 Phage tail protein (Tail_P2_I)
Baseplate_J          PF04865.18 AMWE01000004_1124    -            8.9e-09   35.2   0.0   1.4e-08   34.5   0.0   1.2   1   0   0   1   1   1   1 Baseplate J-like protein
Tail_P2_I            PF09684.14 2539929147           -            2.2e-15   57.0   0.0   5.4e-15   55.7   0.0   1.7   1   0   0   1   1   1   1 Phage tail protein (Tail_P2_I)
Tail_P2_I            PF09684.14 AOBT01000009_31      -            2.7e-08   34.0   0.2   1.1e-07   32.1   0.0   2.1   3   0   0   3   3   3   1 Phage tail protein (Tail_P2_I)
Baseplate_J          PF04865.18 AOTL01000005_187     -            8.2e-10   38.6   0.0   1.5e-09   37.8   0.0   1.3   1   0   0   1   1   1   1 Baseplate J-like protein
Baseplate_J          PF04865.18 2511750071           -            4.6e-17   62.4   0.2   9.1e-17   61.4   0.1   1.5   2   0   0   2   2   2   1 Baseplate J-like protein
Baseplate_J          PF04865.18 AQZD01000016_36      -            3.1e-14   53.1   0.0   2.2e-13   50.3   0.0   1.9   2   0   0   2   2   2   1 Baseplate J-like protein
NHL                  PF01436.25 ARBJ01000001_521     -            4.7e-15   55.0   2.8     6e-07   29.4   0.2   3.8   3   0   0   3   3   3   3 NHL repeat
Tail_P2_I            PF09684.14 ARBJ01000001_521     -              2e-11   44.2   0.1   5.1e-11   42.9   0.0   1.6   2   0   0   2   2   2   1 Phage tail protein (Tail_P2_I)
Baseplate_J          PF04865.18 ARDA01000030_24      -            3.8e-10   39.7   0.5   5.5e-09   35.9   0.0   2.5   3   0   0   3   3   3   1 Baseplate J-like protein
HLH                  PF00010.30 AREW01000004_101     -            1.1e-17   63.8   2.1   2.2e-17   62.8   2.1   1.5   1   0   0   1   1   1   1 Helix-loop-helix DNA-binding domain
Tail_P2_I            PF09684.14 ASYR01000021.1_84    -            8.9e-15   55.0   0.3   1.8e-14   54.0   0.3   1.4   1   0   0   1   1   1   1 Phage tail protein (Tail_P2_I)
GPW_gp25             PF04965.18 ATYI01000024_19      -            3.8e-24   84.5   0.0   4.5e-24   84.3   0.0   1.1   1   0   0   1   1   1   1 Baseplate wedge protein gp25
Tail_P2_I            PF09684.14 AULV01000006_162     -            1.1e-13   51.5   0.1   3.9e-13   49.7   0.1   1.8   1   1   0   1   1   1   1 Phage tail protein (Tail_P2_I)
Baseplate_J          PF04865.18 AUMK01000002_891     -            2.4e-10   40.3   0.0   9.7e-09   35.1   0.0   2.3   2   0   0   2   2   2   2 Baseplate J-like protein
Tail_P2_I            PF09684.14 AXDW01000010_118     -            6.3e-11   42.6   0.2   2.1e-10   40.8   0.0   2.0   2   0   0   2   2   2   1 Phage tail protein (Tail_P2_I)
Tail_P2_I            PF09684.14 AXWS01000007_633     -            6.4e-09   36.1   0.3   2.3e-08   34.2   0.3   2.0   1   0   0   1   1   1   1 Phage tail protein (Tail_P2_I)
GPW_gp25             PF04965.18 AXWS01000008_630     -            1.7e-24   85.6   0.1     2e-24   85.4   0.1   1.1   1   0   0   1   1   1   1 Baseplate wedge protein gp25
GPW_gp25             PF04965.18 AZUB01000001_534     -            2.1e-22   78.9   0.0   2.5e-22   78.7   0.0   1.1   1   0   0   1   1   1   1 Baseplate wedge protein gp25
Tail_P2_I            PF09684.14 AZXK01000002_2445    -              1e-09   38.6   0.2   2.2e-09   37.5   0.2   1.6   1   0   0   1   1   1   1 Phage tail protein (Tail_P2_I)
GPW_gp25             PF04965.18 AZXZ01000021_17      -            2.1e-22   78.9   0.0   2.5e-22   78.7   0.0   1.1   1   0   0   1   1   1   1 Baseplate wedge protein gp25
FG-GAP               PF01839.27 2506739644           -            1.3e-08   34.8   2.2   0.00034   20.6   0.2   2.4   2   0   0   2   2   2   2 FG-GAP repeat
FG-GAP_3             PF13517.10 2506739644           -            3.8e-08   34.0   0.6   0.00032   21.4   0.0   2.3   2   0   0   2   2   2   2 FG-GAP-like repeat
GPW_gp25             PF04965.18 2520547819           -            8.6e-24   83.4   0.0     1e-23   83.1   0.0   1.1   1   0   0   1   1   1   1 Baseplate wedge protein gp25
Baseplate_J          PF04865.18 2515685780           -            3.8e-10   39.7   0.5   5.5e-09   35.9   0.0   2.5   3   0   0   3   3   3   1 Baseplate J-like protein
DUF1257              PF06868.15 2515505711           -            4.1e-16   59.3   0.1   4.9e-16   59.1   0.1   1.1   1   0   0   1   1   1   1 Protein of unknown function (DUF1257)
HLH                  PF00010.30 2515870401           -            1.1e-17   63.8   2.1   2.2e-17   62.8   2.1   1.5   1   0   0   1   1   1   1 Helix-loop-helix DNA-binding domain
CIS_TMP              PF19268.3  2553191154           -            9.1e-60  203.4  18.9   2.9e-45  155.6  19.7   2.1   1   1   0   2   2   2   2 Contractile injection system tape measure protein
AAA                  PF00004.33 2532570852           -            1.8e-24   86.8   0.0   3.6e-24   85.9   0.0   1.5   1   0   0   1   1   1   1 ATPase family associated with various cellular activities (AAA)
GPW_gp25             PF04965.18 2533595939           -            9.9e-23   80.0   0.0   1.2e-22   79.7   0.0   1.1   1   0   0   1   1   1   1 Baseplate wedge protein gp25
Tail_P2_I            PF09684.14 BAZF01000010_113     -              7e-17   61.8   0.0   4.3e-15   56.0   0.0   2.2   2   0   0   2   2   2   2 Phage tail protein (Tail_P2_I)
Baseplate_J          PF04865.18 BBLT01000007_169     -            9.8e-09   35.1   0.0   1.5e-08   34.5   0.0   1.2   1   0   0   1   1   1   1 Baseplate J-like protein
Tail_P2_I            PF09684.14 BDHH01000007_181     -              2e-07   31.2   0.0   2.9e-07   30.7   0.0   1.2   1   0   0   1   1   1   1 Phage tail protein (Tail_P2_I)
Baseplate_J          PF04865.18 2576848026           -            1.5e-20   73.8   0.1   1.9e-19   70.2   0.0   2.1   2   0   0   2   2   2   1 Baseplate J-like protein
GPW_gp25             PF04965.18 CABPRV010000002.1_238 -            3.2e-24   84.7   0.0   3.9e-24   84.5   0.0   1.1   1   0   0   1   1   1   1 Baseplate wedge protein gp25
GPW_gp25             PF04965.18 CABPSA010000001.1_317 -              1e-24   86.3   0.0   1.3e-24   86.0   0.0   1.1   1   0   0   1   1   1   1 Baseplate wedge protein gp25
GPW_gp25             PF04965.18 CABPSB010000001.1_75 -            1.3e-24   86.0   0.0   1.5e-24   85.8   0.0   1.1   1   0   0   1   1   1   1 Baseplate wedge protein gp25
GPW_gp25             PF04965.18 CABPSF010000003.1_270 -            7.6e-25   86.8   0.1   9.1e-25   86.5   0.1   1.1   1   0   0   1   1   1   1 Baseplate wedge protein gp25
GPW_gp25             PF04965.18 CABPSI010000004.1_290 -            4.1e-25   87.6   0.1   4.6e-25   87.5   0.1   1.0   1   0   0   1   1   1   1 Baseplate wedge protein gp25
GPW_gp25             PF04965.18 CABPSK010000001.1_648 -            4.7e-24   84.2   0.1   5.7e-24   84.0   0.1   1.1   1   0   0   1   1   1   1 Baseplate wedge protein gp25
GPW_gp25             PF04965.18 CABPSN010000001.1_304 -            4.3e-24   84.3   0.1   5.3e-24   84.1   0.1   1.1   1   0   0   1   1   1   1 Baseplate wedge protein gp25
Tail_P2_I            PF09684.14 2563377339           -            7.1e-11   42.4   0.0   1.1e-10   41.8   0.0   1.3   1   0   0   1   1   1   1 Phage tail protein (Tail_P2_I)
NHL                  PF01436.25 648246208            -            1.4e-13   50.3   1.9    0.0012   19.0   0.1   4.3   4   0   0   4   4   4   3 NHL repeat
Tail_P2_I            PF09684.14 648246208            -            1.7e-11   44.4   0.0   2.7e-11   43.7   0.0   1.2   1   0   0   1   1   1   1 Phage tail protein (Tail_P2_I)
Baseplate_J          PF04865.18 CP002047_485         -            3.1e-09   36.7   0.0   6.8e-09   35.6   0.0   1.5   2   0   0   2   2   2   1 Baseplate J-like protein
Baseplate_J          PF04865.18 CP002047.1_485       -            3.1e-09   36.7   0.0   6.8e-09   35.6   0.0   1.5   2   0   0   2   2   2   1 Baseplate J-like protein
Tail_P2_I            PF09684.14 2521965191           -            1.3e-08   35.1   0.1   2.7e-08   34.0   0.1   1.5   1   0   0   1   1   1   1 Phage tail protein (Tail_P2_I)
Baseplate_J          PF04865.18 CP009429_2369        -            2.7e-07   30.3   0.0   2.8e-05   23.7   0.0   2.3   2   0   0   2   2   2   2 Baseplate J-like protein
Baseplate_J          PF04865.18 CP009460_3170        -            3.2e-09   36.7   0.0     5e-09   36.0   0.0   1.2   1   0   0   1   1   1   1 Baseplate J-like protein
GPW_gp25             PF04965.18 CP010310_2741        -              4e-24   84.5   0.0   4.9e-24   84.2   0.0   1.1   1   0   0   1   1   1   1 Baseplate wedge protein gp25
GPW_gp25             PF04965.18 CP010431_3170        -              1e-24   86.3   0.0   1.3e-24   86.0   0.0   1.1   1   0   0   1   1   1   1 Baseplate wedge protein gp25
Tail_P2_I            PF09684.14 CP011129_2511        -            1.1e-11   45.0   0.0   3.8e-11   43.3   0.0   1.9   1   0   0   1   1   1   1 Phage tail protein (Tail_P2_I)
Tail_P2_I            PF09684.14 CP011130_2342        -              6e-12   45.9   0.0   1.6e-11   44.5   0.0   1.7   1   0   0   1   1   1   1 Phage tail protein (Tail_P2_I)
GPW_gp25             PF04965.18 CP011253_4136        -            4.2e-25   87.6   0.1     5e-25   87.3   0.1   1.1   1   0   0   1   1   1   1 Baseplate wedge protein gp25
Pvc16_N              PF14065.10 CP012737_407         -            7.1e-19   68.4   0.0   9.1e-19   68.0   0.0   1.1   1   0   0   1   1   1   1 Pvc16 N-terminal domain
GPW_gp25             PF04965.18 CP013136_2347        -            1.6e-25   89.0   0.1   1.8e-25   88.7   0.1   1.1   1   0   0   1   1   1   1 Baseplate wedge protein gp25
Baseplate_J          PF04865.18 CP013344_1536        -            2.7e-07   30.3   0.0   2.8e-05   23.7   0.0   2.3   2   0   0   2   2   2   2 Baseplate J-like protein
GPW_gp25             PF04965.18 CP013480_3951        -            4.7e-25   87.4   0.1   5.7e-25   87.2   0.1   1.1   1   0   0   1   1   1   1 Baseplate wedge protein gp25
GPW_gp25             PF04965.18 CP014782_4417        -            1.2e-22   79.7   0.0   1.5e-22   79.5   0.0   1.1   1   0   0   1   1   1   1 Baseplate wedge protein gp25
NHL                  PF01436.25 CP014963_2546        -              6e-13   48.3   0.3    0.0015   18.6   0.1   3.7   3   0   0   3   3   3   3 NHL repeat
Tail_P2_I            PF09684.14 CP014963_2546        -            9.6e-13   48.4   0.0   1.5e-12   47.8   0.0   1.2   1   0   0   1   1   1   1 Phage tail protein (Tail_P2_I)
NHL                  PF01436.25 CP015039_3526        -              5e-14   51.7   4.7    0.0013   18.8   0.0   4.8   5   0   0   5   5   5   4 NHL repeat
Tail_P2_I            PF09684.14 CP015039_3526        -            1.6e-07   31.5   0.1   6.7e-07   29.5   0.1   1.9   1   1   0   1   1   1   1 Phage tail protein (Tail_P2_I)
Baseplate_J          PF04865.18 CP015137.1_1014      -            8.9e-09   35.2   0.0   1.4e-08   34.5   0.0   1.2   1   0   0   1   1   1   1 Baseplate J-like protein
Baseplate_J          PF04865.18 CP015530_23          -            4.5e-12   46.0   2.1   2.6e-11   43.5   0.7   2.3   1   1   1   2   2   2   1 Baseplate J-like protein
Baseplate_J          PF04865.18 CP016001_645         -            8.1e-18   64.8   0.4   7.1e-15   55.2   0.0   2.3   2   0   0   2   2   2   2 Baseplate J-like protein
Tail_P2_I            PF09684.14 CP016449_2430        -              3e-11   43.6   0.6     8e-11   42.2   0.6   1.6   1   0   0   1   1   1   1 Phage tail protein (Tail_P2_I)
Tail_P2_I            PF09684.14 CP016559_5561        -            2.1e-16   60.3   0.3   5.3e-16   59.0   0.3   1.6   1   0   0   1   1   1   1 Phage tail protein (Tail_P2_I)
Tail_P2_I            PF09684.14 CP017169.1_4606      -            2.6e-08   34.1   0.2   1.1e-07   32.1   0.0   2.1   3   0   0   3   3   3   1 Phage tail protein (Tail_P2_I)
Tail_P2_I            PF09684.14 CP017174.1_4490      -            2.6e-08   34.1   0.2   1.1e-07   32.1   0.0   2.1   3   0   0   3   3   3   1 Phage tail protein (Tail_P2_I)
Tail_P2_I            PF09684.14 CP017316_5291        -            1.1e-14   54.7   0.2   2.3e-14   53.7   0.2   1.4   1   0   0   1   1   1   1 Phage tail protein (Tail_P2_I)
Baseplate_J          PF04865.18 CP017453_3128        -            8.9e-09   35.2   0.0   1.4e-08   34.5   0.0   1.2   1   0   0   1   1   1   1 Baseplate J-like protein
GPW_gp25             PF04965.18 CP017481.1_3191      -            1.7e-23   82.4   0.0   2.1e-23   82.2   0.0   1.1   1   0   0   1   1   1   1 Baseplate wedge protein gp25
Tail_P2_I            PF09684.14 CP018627_8885        -            1.9e-15   57.2   1.5   5.7e-15   55.6   0.3   2.2   3   0   0   3   3   3   1 Phage tail protein (Tail_P2_I)
Tail_P2_I            PF09684.14 CP018627.1_8885      -            1.9e-15   57.2   1.5   5.7e-15   55.6   0.3   2.2   3   0   0   3   3   3   1 Phage tail protein (Tail_P2_I)
Baseplate_J          PF04865.18 CP018786_2923        -            1.7e-10   40.9   0.0   3.6e-10   39.8   0.0   1.5   1   0   0   1   1   1   1 Baseplate J-like protein
Tail_P2_I            PF09684.14 CP019458_8081        -            1.1e-15   58.0   0.5     2e-15   57.1   0.5   1.4   1   0   0   1   1   1   1 Phage tail protein (Tail_P2_I)
Tail_P2_I            PF09684.14 CP019458.1_8081      -            1.1e-15   58.0   0.5     2e-15   57.1   0.5   1.4   1   0   0   1   1   1   1 Phage tail protein (Tail_P2_I)
GPW_gp25             PF04965.18 CP019509_105         -            3.2e-24   84.8   0.0   3.8e-24   84.5   0.0   1.1   1   0   0   1   1   1   1 Baseplate wedge protein gp25
Tail_P2_I            PF09684.14 CP019511_1010        -            1.1e-10   41.7   0.1   3.7e-10   40.0   0.0   1.8   2   0   0   2   2   2   1 Phage tail protein (Tail_P2_I)
Baseplate_J          PF04865.18 CP019799_2800        -            8.3e-09   35.3   0.0   1.5e-08   34.5   0.0   1.3   1   0   0   1   1   1   1 Baseplate J-like protein
Tail_P2_I            PF09684.14 CP020038_1739        -            2.8e-07   30.7   0.0   7.2e-07   29.4   0.0   1.6   2   0   0   2   2   2   1 Phage tail protein (Tail_P2_I)
Baseplate_J          PF04865.18 CP020872.1_3454      -            1.4e-08   34.5   0.0   2.4e-08   33.8   0.0   1.2   1   0   0   1   1   1   1 Baseplate J-like protein
Baseplate_J          PF04865.18 CP021382_712         -            6.8e-10   38.9   0.0   1.9e-09   37.4   0.0   1.7   1   1   0   1   1   1   1 Baseplate J-like protein
Baseplate_J          PF04865.18 CP021659_2656        -            3.1e-07   30.1   0.0   6.4e-07   29.1   0.0   1.4   1   0   0   1   1   1   1 Baseplate J-like protein
Baseplate_J          PF04865.18 CP022161_281         -            5.5e-11   42.4   0.0   2.3e-07   30.6   0.0   3.2   2   1   0   3   3   3   3 Baseplate J-like protein
Baseplate_J          PF04865.18 CP022161.1_281       -            5.5e-11   42.4   0.0   2.3e-07   30.6   0.0   3.2   2   1   0   3   3   3   3 Baseplate J-like protein
Tail_P2_I            PF09684.14 CP022203_4439        -            2.4e-08   34.2   0.2   9.2e-08   32.3   0.0   2.0   3   0   0   3   3   3   1 Phage tail protein (Tail_P2_I)
Tail_P2_I            PF09684.14 CP022684_2375        -            8.7e-10   38.9   0.0   1.6e-09   38.0   0.0   1.4   1   0   0   1   1   1   1 Phage tail protein (Tail_P2_I)
Tail_P2_I            PF09684.14 CP022684.1_2375      -            8.7e-10   38.9   0.0   1.6e-09   38.0   0.0   1.4   1   0   0   1   1   1   1 Phage tail protein (Tail_P2_I)
Tail_P2_I            PF09684.14 CP023465_2273        -            5.8e-12   45.9   0.0   1.5e-11   44.5   0.0   1.7   1   0   0   1   1   1   1 Phage tail protein (Tail_P2_I)
Baseplate_J          PF04865.18 CP023467.1_3514      -            1.4e-09   37.8   0.0   2.2e-09   37.2   0.0   1.2   1   0   0   1   1   1   1 Baseplate J-like protein
Tail_P2_I            PF09684.14 CP023474.1_4569      -            1.4e-16   60.9   0.0   3.3e-16   59.7   0.0   1.7   1   0   0   1   1   1   1 Phage tail protein (Tail_P2_I)
GPW_gp25             PF04965.18 CP023525_1853        -            4.8e-23   81.0   0.0   5.6e-23   80.8   0.0   1.1   1   0   0   1   1   1   1 Baseplate wedge protein gp25
GPW_gp25             PF04965.18 CP023525.1_1853      -            4.8e-23   81.0   0.0   5.6e-23   80.8   0.0   1.1   1   0   0   1   1   1   1 Baseplate wedge protein gp25
Tail_P2_I            PF09684.14 CP023992_7459        -            7.7e-16   58.5   0.4   1.4e-15   57.6   0.4   1.4   1   0   0   1   1   1   1 Phage tail protein (Tail_P2_I)
Tail_P2_I            PF09684.14 CP023992.1_7459      -            7.7e-16   58.5   0.4   1.4e-15   57.6   0.4   1.4   1   0   0   1   1   1   1 Phage tail protein (Tail_P2_I)
GPW_gp25             PF04965.18 CP024608_4343        -            5.2e-25   87.3   0.0   6.1e-25   87.1   0.0   1.1   1   0   0   1   1   1   1 Baseplate wedge protein gp25
GPW_gp25             PF04965.18 CP024608.1_4343      -            5.2e-25   87.3   0.0   6.1e-25   87.1   0.0   1.1   1   0   0   1   1   1   1 Baseplate wedge protein gp25
Baseplate_J          PF04865.18 CP024710.1_3407      -            8.9e-09   35.2   0.0   1.4e-08   34.5   0.0   1.2   1   0   0   1   1   1   1 Baseplate J-like protein
Tail_P2_I            PF09684.14 CP025018_1194        -              1e-15   58.1   0.4   1.9e-15   57.2   0.4   1.4   1   0   0   1   1   1   1 Phage tail protein (Tail_P2_I)
Tail_P2_I            PF09684.14 CP025018.1_1194      -              1e-15   58.1   0.4   1.9e-15   57.2   0.4   1.4   1   0   0   1   1   1   1 Phage tail protein (Tail_P2_I)
Tail_P2_I            PF09684.14 CP027858.1_5446      -            2.1e-16   60.3   0.3   5.3e-16   59.0   0.3   1.6   1   0   0   1   1   1   1 Phage tail protein (Tail_P2_I)
Tail_P2_I            PF09684.14 CP029843.1_679       -            4.7e-16   59.2   0.0   6.7e-16   58.7   0.0   1.2   1   0   0   1   1   1   1 Phage tail protein (Tail_P2_I)
Baseplate_J          PF04865.18 CP031560.1_3591      -              7e-09   35.5   0.0   1.2e-08   34.8   0.0   1.2   1   0   0   1   1   1   1 Baseplate J-like protein
Tail_P2_I            PF09684.14 CP032052.1_5583      -            2.1e-16   60.3   0.3   5.3e-16   59.0   0.3   1.6   1   0   0   1   1   1   1 Phage tail protein (Tail_P2_I)
Tail_P2_I            PF09684.14 CP033381.1_4190      -            3.5e-09   36.9   0.1   7.4e-09   35.9   0.1   1.5   1   0   0   1   1   1   1 Phage tail protein (Tail_P2_I)
Baseplate_J          PF04865.18 CP033811.1_2741      -            1.1e-10   41.4   0.0   2.5e-10   40.3   0.0   1.5   1   0   0   1   1   1   1 Baseplate J-like protein
Tail_P2_I            PF09684.14 CP034235.1_3571      -            1.6e-11   44.5   0.0     4e-11   43.2   0.0   1.6   1   1   0   1   1   1   1 Phage tail protein (Tail_P2_I)
Baseplate_J          PF04865.18 CP035467.1_2124      -            8.2e-10   38.6   0.0   1.5e-09   37.8   0.0   1.3   1   0   0   1   1   1   1 Baseplate J-like protein
Tail_P2_I            PF09684.14 CP038439.1_2199      -            1.8e-08   34.6   0.2   4.7e-08   33.2   0.1   1.7   2   0   0   2   2   2   1 Phage tail protein (Tail_P2_I)
Tail_P2_I            PF09684.14 CP040017.1_986       -            2.3e-07   31.0   0.1   4.3e-07   30.1   0.1   1.4   1   0   0   1   1   1   1 Phage tail protein (Tail_P2_I)
GPW_gp25             PF04965.18 CP041614.1_4669      -            1.2e-22   79.7   0.0   1.4e-22   79.5   0.0   1.1   1   0   0   1   1   1   1 Baseplate wedge protein gp25
Baseplate_J          PF04865.18 CP043304.1_3549      -            3.8e-09   36.4   0.0   6.3e-09   35.7   0.0   1.2   1   0   0   1   1   1   1 Baseplate J-like protein
Baseplate_J          PF04865.18 CP043305.1_3552      -            3.8e-09   36.4   0.0   6.3e-09   35.7   0.0   1.2   1   0   0   1   1   1   1 Baseplate J-like protein
Baseplate_J          PF04865.18 CP043306.1_3549      -            3.8e-09   36.4   0.0   6.3e-09   35.7   0.0   1.2   1   0   0   1   1   1   1 Baseplate J-like protein
Baseplate_J          PF04865.18 CP047591.1_1953      -            2.1e-07   30.7   0.0   3.8e-07   29.9   0.0   1.4   1   0   0   1   1   1   1 Baseplate J-like protein
Baseplate_J          PF04865.18 CP048222.1_986       -            8.4e-09   35.3   0.0   1.6e-08   34.4   0.0   1.4   1   0   0   1   1   1   1 Baseplate J-like protein
Tail_P2_I            PF09684.14 CP060293.1_2683      -            9.7e-13   48.4   0.0   1.8e-12   47.6   0.0   1.4   1   0   0   1   1   1   1 Phage tail protein (Tail_P2_I)
Phage_Mu_Gp48        PF10076.13 CP060293.1_2683      -            1.5e-07   31.6   0.2   2.3e-07   31.0   0.2   1.2   1   0   0   1   1   1   1 Bacteriophage Mu-like, Gp48
GPW_gp25             PF04965.18 CYSS01000001_622     -            6.1e-24   83.9   0.0   7.1e-24   83.7   0.0   1.1   1   0   0   1   1   1   1 Baseplate wedge protein gp25
Tail_P2_I            PF09684.14 CYSS01000003_1704    -            2.8e-08   34.0   0.1     8e-08   32.5   0.1   1.8   1   1   0   1   1   1   1 Phage tail protein (Tail_P2_I)
Baseplate_J          PF04865.18 CZBE01000001.1_90    -            4.9e-14   52.4   0.0   7.9e-14   51.8   0.0   1.2   1   0   0   1   1   1   1 Baseplate J-like protein
Tail_P2_I            PF09684.14 2516586576           -            4.6e-11   43.0   0.0   8.9e-11   42.1   0.0   1.5   1   0   0   1   1   1   1 Phage tail protein (Tail_P2_I)
Baseplate_J          PF04865.18 2559200876           -            2.2e-07   30.6   0.0   3.8e-07   29.9   0.0   1.2   1   0   0   1   1   1   1 Baseplate J-like protein
Baseplate_J          PF04865.18 2559169425           -            2.5e-09   37.0   0.0   3.9e-09   36.4   0.0   1.2   1   0   0   1   1   1   1 Baseplate J-like protein
Baseplate_J          PF04865.18 2559178103           -            1.4e-09   37.8   0.0   2.2e-09   37.2   0.0   1.2   1   0   0   1   1   1   1 Baseplate J-like protein
Baseplate_J          PF04865.18 2552862217           -              7e-09   35.5   0.0   1.2e-08   34.8   0.0   1.2   1   0   0   1   1   1   1 Baseplate J-like protein
Baseplate_J          PF04865.18 2552849100           -              7e-09   35.5   0.0   1.2e-08   34.8   0.0   1.2   1   0   0   1   1   1   1 Baseplate J-like protein
Baseplate_J          PF04865.18 2552857699           -              7e-09   35.5   0.0   1.2e-08   34.8   0.0   1.2   1   0   0   1   1   1   1 Baseplate J-like protein
Tail_P2_I            PF09684.14 2577227570           -            3.4e-07   30.5   0.0   7.9e-07   29.3   0.0   1.6   2   0   0   2   2   2   1 Phage tail protein (Tail_P2_I)
Baseplate_J          PF04865.18 2552836132           -            8.9e-09   35.2   0.0   1.4e-08   34.5   0.0   1.2   1   0   0   1   1   1   1 Baseplate J-like protein
Baseplate_J          PF04865.18 2552853469           -            8.9e-09   35.2   0.0   1.4e-08   34.5   0.0   1.2   1   0   0   1   1   1   1 Baseplate J-like protein
Baseplate_J          PF04865.18 2552840424           -            8.9e-09   35.2   0.0   1.4e-08   34.5   0.0   1.2   1   0   0   1   1   1   1 Baseplate J-like protein
Baseplate_J          PF04865.18 2559219157           -              6e-10   39.1   0.0   9.6e-10   38.4   0.0   1.2   1   0   0   1   1   1   1 Baseplate J-like protein
Baseplate_J          PF04865.18 2516869859           -              3e-14   53.1   0.0   2.2e-13   50.3   0.0   1.9   2   0   0   2   2   2   1 Baseplate J-like protein
Tail_P2_I            PF09684.14 2508603952           -            5.7e-09   36.2   0.0   8.7e-09   35.6   0.0   1.3   1   0   0   1   1   1   1 Phage tail protein (Tail_P2_I)
Baseplate_J          PF04865.18 2501024342           -            7.5e-08   32.2   0.0   1.9e-07   30.9   0.0   1.6   1   0   0   1   1   1   1 Baseplate J-like protein
Baseplate_J          PF04865.18 2583140660           -              1e-14   54.7   0.0   8.9e-13   48.3   0.0   2.2   2   0   0   2   2   2   2 Baseplate J-like protein
Tail_P2_I            PF09684.14 2583206278           -            3.3e-07   30.5   0.0   9.1e-07   29.1   0.0   1.7   1   0   0   1   1   1   1 Phage tail protein (Tail_P2_I)
Baseplate_J          PF04865.18 2585143244           -            1.8e-10   40.8   0.0   3.9e-10   39.7   0.0   1.5   1   0   0   1   1   1   1 Baseplate J-like protein
Baseplate_J          PF04865.18 2588222336           -            2.8e-11   43.4   0.1   6.5e-11   42.2   0.1   1.5   1   0   0   1   1   1   1 Baseplate J-like protein
Baseplate_J          PF04865.18 2588215178           -            5.2e-11   42.5   0.1   1.1e-10   41.5   0.1   1.5   1   0   0   1   1   1   1 Baseplate J-like protein
Baseplate_J          PF04865.18 2588218347           -            9.4e-10   38.4   0.0     2e-09   37.3   0.0   1.5   1   0   0   1   1   1   1 Baseplate J-like protein
NHL                  PF01436.25 2585823172           -            1.7e-12   46.9   0.6    0.0017   18.5   0.0   5.0   5   0   0   5   5   5   4 NHL repeat
Tail_P2_I            PF09684.14 2585823172           -            6.2e-10   39.3   0.0   1.8e-09   37.8   0.0   1.9   1   1   0   1   1   1   1 Phage tail protein (Tail_P2_I)
NHL                  PF01436.25 2585404240           -            2.4e-12   46.4   0.9    0.0017   18.5   0.0   4.9   5   0   0   5   5   5   4 NHL repeat
Tail_P2_I            PF09684.14 2585404240           -            6.2e-10   39.3   0.0   1.8e-09   37.8   0.0   1.8   1   1   0   1   1   1   1 Phage tail protein (Tail_P2_I)
Tail_P2_I            PF09684.14 2587734032           -            1.1e-08   35.3   0.3   2.4e-08   34.2   0.3   1.5   1   0   0   1   1   1   1 Phage tail protein (Tail_P2_I)
GPW_gp25             PF04965.18 2587734247           -            1.2e-23   83.0   0.1   1.4e-23   82.7   0.1   1.1   1   0   0   1   1   1   1 Baseplate wedge protein gp25
GPW_gp25             PF04965.18 2588293642           -            3.3e-24   84.7   0.2   3.8e-24   84.5   0.2   1.1   1   0   0   1   1   1   1 Baseplate wedge protein gp25
Tail_P2_I            PF09684.14 2587727540           -              1e-08   35.4   0.0   2.9e-08   33.9   0.0   1.8   1   0   0   1   1   1   1 Phage tail protein (Tail_P2_I)
GPW_gp25             PF04965.18 2587729556           -            4.4e-24   84.3   0.1   5.2e-24   84.1   0.1   1.1   1   0   0   1   1   1   1 Baseplate wedge protein gp25
GPW_gp25             PF04965.18 FAOS01000001_622     -            6.1e-24   83.9   0.0   7.1e-24   83.7   0.0   1.1   1   0   0   1   1   1   1 Baseplate wedge protein gp25
Tail_P2_I            PF09684.14 FAOS01000003_1704    -            2.8e-08   34.0   0.1     8e-08   32.5   0.1   1.8   1   1   0   1   1   1   1 Phage tail protein (Tail_P2_I)
Baseplate_J          PF04865.18 FCNY01000008_320     -            2.6e-17   63.2   0.4   2.5e-14   53.4   0.0   2.4   2   0   0   2   2   2   2 Baseplate J-like protein
Alpha-amylase        PF00128.28 FCOG01000058_25      -            8.7e-18   65.2   0.0   1.1e-11   45.1   0.0   2.1   2   0   0   2   2   2   2 Alpha amylase, catalytic domain
CBM_48               PF02922.22 FCOG01000058_25      -            6.1e-14   52.3   0.2   1.8e-13   50.8   0.1   1.9   2   0   0   2   2   2   1 Carbohydrate-binding module 48 (Isoamylase N-terminal domain)
Alpha-amylase_C      PF02806.22 FCOG01000058_25      -              2e-10   41.0   0.0   4.9e-10   39.8   0.0   1.6   1   0   0   1   1   1   1 Alpha amylase, C-terminal all-beta domain
Baseplate_J          PF04865.18 FMGJ01000001_151     -            1.7e-07   31.0   0.0   3.6e-07   30.0   0.0   1.4   1   0   0   1   1   1   1 Baseplate J-like protein
Baseplate_J          PF04865.18 2540616107           -            3.7e-09   36.5   0.0     7e-09   35.5   0.0   1.4   1   0   0   1   1   1   1 Baseplate J-like protein
Tail_P2_I            PF09684.14 650595959            -            3.5e-12   46.6   0.0   5.4e-12   46.0   0.0   1.2   1   0   0   1   1   1   1 Phage tail protein (Tail_P2_I)
NHL                  PF01436.25 FTPD01000045_659     -            2.2e-13   49.7   0.6    0.0032   17.6   0.0   4.8   4   0   0   4   4   4   4 NHL repeat
Tail_P2_I            PF09684.14 FTPD01000045_659     -            1.5e-09   38.1   0.0   7.4e-09   35.8   0.0   2.0   1   1   0   1   1   1   1 Phage tail protein (Tail_P2_I)
Tail_P2_I            PF09684.14 FYEP01000001_79      -            7.9e-13   48.7   0.0   1.7e-12   47.7   0.0   1.5   1   0   0   1   1   1   1 Phage tail protein (Tail_P2_I)
GPW_gp25             PF04965.18 2599824724           -            2.2e-23   82.1   0.0   2.7e-23   81.8   0.0   1.1   1   0   0   1   1   1   1 Baseplate wedge protein gp25
DEDD_Tnp_IS110       PF01548.21 2620676986           -            3.2e-27   95.4   0.0     5e-27   94.8   0.0   1.3   1   0   0   1   1   1   1 Transposase
Transposase_20       PF02371.20 2620676986           -            1.2e-22   80.1   0.1   3.4e-22   78.7   0.1   1.8   1   0   0   1   1   1   1 Transposase IS116/IS110/IS902 family
Baseplate_J          PF04865.18 2599844964           -            1.4e-10   41.1   0.0   3.8e-10   39.7   0.0   1.7   2   0   0   2   2   2   1 Baseplate J-like protein
Baseplate_J          PF04865.18 2612170266           -            1.5e-10   41.0   0.0   4.5e-10   39.5   0.0   1.8   1   1   0   1   1   1   1 Baseplate J-like protein
Baseplate_J          PF04865.18 2608478661           -            1.6e-12   47.5   0.0   1.9e-08   34.1   0.0   2.2   2   0   0   2   2   2   2 Baseplate J-like protein
Baseplate_J          PF04865.18 2608394715           -            3.1e-14   53.1   0.0   7.7e-14   51.8   0.1   1.6   2   0   0   2   2   2   1 Baseplate J-like protein
Tail_P2_I            PF09684.14 2603721927           -            8.5e-11   42.1   0.0   2.1e-10   40.9   0.0   1.6   1   1   0   1   1   1   1 Phage tail protein (Tail_P2_I)
PAAR_motif           PF05488.17 2606526759           -              5e-28   97.3   7.5   1.9e-24   85.9   3.9   2.1   1   1   1   2   2   2   2 PAAR motif
Baseplate_J          PF04865.18 2606531961           -            2.8e-10   40.1   0.0   1.3e-08   34.7   0.0   2.3   2   0   0   2   2   2   2 Baseplate J-like protein
Baseplate_J          PF04865.18 2623396923           -              8e-10   38.6   0.0     2e-08   34.1   0.0   2.3   2   0   0   2   2   2   2 Baseplate J-like protein
Tail_P2_I            PF09684.14 2620452319           -            3.1e-08   33.8   0.0   1.1e-07   32.1   0.0   1.9   2   0   0   2   2   2   1 Phage tail protein (Tail_P2_I)
Tail_P2_I            PF09684.14 2623608114           -            4.5e-07   30.1   0.1   1.2e-05   25.4   0.1   2.2   2   0   0   2   2   2   2 Phage tail protein (Tail_P2_I)
Baseplate_J          PF04865.18 2652756970           -            9.8e-09   35.1   0.0   1.5e-08   34.5   0.0   1.2   1   0   0   1   1   1   1 Baseplate J-like protein
GPW_gp25             PF04965.18 2624311298           -            1.2e-25   89.3   0.0   1.4e-25   89.1   0.0   1.1   1   0   0   1   1   1   1 Baseplate wedge protein gp25
Tail_P2_I            PF09684.14 2635567520           -            1.1e-10   41.7   0.1   3.8e-10   40.0   0.1   1.9   1   1   0   1   1   1   1 Phage tail protein (Tail_P2_I)
GPW_gp25             PF04965.18 2637560348           -            2.2e-24   85.3   0.0   2.6e-24   85.0   0.0   1.1   1   0   0   1   1   1   1 Baseplate wedge protein gp25
Baseplate_J          PF04865.18 2650014460           -            2.1e-10   40.6   0.1   3.8e-10   39.7   0.1   1.3   1   0   0   1   1   1   1 Baseplate J-like protein
GPW_gp25             PF04965.18 2646474680           -            2.6e-21   75.5   0.0     3e-21   75.2   0.0   1.1   1   0   0   1   1   1   1 Baseplate wedge protein gp25
AAA                  PF00004.33 2640545318           -            7.6e-25   88.1   0.0   1.1e-24   87.5   0.0   1.2   1   0   0   1   1   1   1 ATPase family associated with various cellular activities (AAA)
Baseplate_J          PF04865.18 2639240250           -            2.9e-08   33.5   0.0   5.5e-08   32.6   0.0   1.4   1   0   0   1   1   1   1 Baseplate J-like protein
Baseplate_J          PF04865.18 2639246775           -            5.4e-09   35.9   0.0   9.3e-09   35.1   0.0   1.3   1   0   0   1   1   1   1 Baseplate J-like protein
GPW_gp25             PF04965.18 2655480113           -            5.2e-25   87.3   0.0   6.2e-25   87.0   0.0   1.1   1   0   0   1   1   1   1 Baseplate wedge protein gp25
Baseplate_J          PF04865.18 2646840040           -              7e-12   45.4   0.0   1.2e-11   44.7   0.0   1.3   1   0   0   1   1   1   1 Baseplate J-like protein
Baseplate_J          PF04865.18 2655228101           -            2.6e-17   63.2   0.4   2.5e-14   53.4   0.0   2.4   2   0   0   2   2   2   2 Baseplate J-like protein
Tail_P2_I            PF09684.14 2644140820           -            1.4e-08   35.0   0.0   3.4e-08   33.7   0.0   1.6   1   0   0   1   1   1   1 Phage tail protein (Tail_P2_I)
GPW_gp25             PF04965.18 2644141237           -            1.2e-24   86.1   0.2   1.4e-24   85.9   0.2   1.1   1   0   0   1   1   1   1 Baseplate wedge protein gp25
GPW_gp25             PF04965.18 2644248082           -            5.7e-23   80.8   0.1   6.8e-23   80.5   0.1   1.1   1   0   0   1   1   1   1 Baseplate wedge protein gp25
Tail_P2_I            PF09684.14 2644272197           -            1.4e-08   35.0   0.0   3.4e-08   33.7   0.0   1.6   1   0   0   1   1   1   1 Phage tail protein (Tail_P2_I)
GPW_gp25             PF04965.18 2644274150           -            1.2e-24   86.1   0.2   1.4e-24   85.9   0.2   1.1   1   0   0   1   1   1   1 Baseplate wedge protein gp25
Tail_P2_I            PF09684.14 2644321111           -            8.2e-10   39.0   0.0   2.2e-09   37.6   0.0   1.7   1   1   0   1   1   1   1 Phage tail protein (Tail_P2_I)
Tail_P2_I            PF09684.14 2644424304           -            2.2e-09   37.5   0.0   4.6e-09   36.5   0.0   1.5   1   0   0   1   1   1   1 Phage tail protein (Tail_P2_I)
Tail_P2_I            PF09684.14 2643925069           -            4.2e-09   36.6   0.0   1.1e-08   35.3   0.0   1.6   1   0   0   1   1   1   1 Phage tail protein (Tail_P2_I)
Tail_P2_I            PF09684.14 2643969246           -            1.4e-08   35.0   0.0   3.4e-08   33.7   0.0   1.6   1   0   0   1   1   1   1 Phage tail protein (Tail_P2_I)
GPW_gp25             PF04965.18 2643970096           -            1.2e-24   86.1   0.2   1.4e-24   85.9   0.2   1.1   1   0   0   1   1   1   1 Baseplate wedge protein gp25
Tail_P2_I            PF09684.14 2643976907           -              6e-12   45.9   0.0   1.5e-11   44.5   0.0   1.7   1   0   0   1   1   1   1 Phage tail protein (Tail_P2_I)
Tail_P2_I            PF09684.14 2644091308           -            8.2e-10   39.0   0.0   2.2e-09   37.6   0.0   1.7   1   1   0   1   1   1   1 Phage tail protein (Tail_P2_I)
Tail_P2_I            PF09684.14 2644126276           -            7.2e-11   42.4   0.1   2.2e-10   40.8   0.1   1.8   1   1   0   1   1   1   1 Phage tail protein (Tail_P2_I)
Tail_P2_I            PF09684.14 2645076506           -            1.9e-16   60.5   0.0   4.2e-16   59.3   0.0   1.6   1   0   0   1   1   1   1 Phage tail protein (Tail_P2_I)
Tail_P2_I            PF09684.14 2644565292           -            2.2e-09   37.5   0.0   4.6e-09   36.5   0.0   1.5   1   0   0   1   1   1   1 Phage tail protein (Tail_P2_I)
Tail_P2_I            PF09684.14 2645196135           -            5.3e-10   39.6   0.0   1.1e-09   38.5   0.0   1.6   1   0   0   1   1   1   1 Phage tail protein (Tail_P2_I)
Tail_P2_I            PF09684.14 2645210052           -            4.6e-10   39.8   0.0   9.5e-10   38.7   0.0   1.5   1   0   0   1   1   1   1 Phage tail protein (Tail_P2_I)
AAA                  PF00004.33 2645340253           -            8.8e-25   87.9   0.0   1.3e-24   87.3   0.0   1.3   1   0   0   1   1   1   1 ATPase family associated with various cellular activities (AAA)
NHL                  PF01436.25 2676425768           -            8.4e-08   32.1   7.5       6.5    7.2   0.0   5.9   5   0   0   5   5   5   4 NHL repeat
Tail_P2_I            PF09684.14 2676425768           -            1.2e-07   31.9   0.2   3.7e-07   30.3   0.1   1.8   2   0   0   2   2   2   1 Phage tail protein (Tail_P2_I)
Tail_P2_I            PF09684.14 2676867263           -            3.9e-15   56.2   0.2     1e-14   54.9   0.0   1.7   2   0   0   2   2   2   1 Phage tail protein (Tail_P2_I)
Baseplate_J          PF04865.18 2873304364           -            1.7e-09   37.6   1.3   3.5e-09   36.5   1.3   1.5   1   0   0   1   1   1   1 Baseplate J-like protein
Tail_P2_I            PF09684.14 2873317800           -            2.8e-14   53.4   0.1   5.7e-14   52.4   0.1   1.5   1   0   0   1   1   1   1 Phage tail protein (Tail_P2_I)
Tail_P2_I            PF09684.14 2844866823           -            2.3e-14   53.7   0.2   5.8e-14   52.4   0.2   1.6   1   0   0   1   1   1   1 Phage tail protein (Tail_P2_I)
Baseplate_J          PF04865.18 2656753066           -            2.7e-07   30.3   0.0   2.8e-05   23.7   0.0   2.3   2   0   0   2   2   2   2 Baseplate J-like protein
Baseplate_J          PF04865.18 2667905833           -              3e-17   63.0   0.0   1.2e-16   61.0   0.0   1.9   2   0   0   2   2   2   1 Baseplate J-like protein
Baseplate_J          PF04865.18 2690430317           -            1.2e-10   41.4   0.3   2.7e-10   40.2   0.1   1.7   2   0   0   2   2   2   1 Baseplate J-like protein
Tail_P2_I            PF09684.14 2684413152           -            2.6e-07   30.8   0.1   6.4e-07   29.6   0.1   1.6   1   0   0   1   1   1   1 Phage tail protein (Tail_P2_I)
GPW_gp25             PF04965.18 2670947441           -            7.3e-18   64.4   0.1   8.6e-18   64.2   0.1   1.1   1   0   0   1   1   1   1 Baseplate wedge protein gp25
GPW_gp25             PF04965.18 2712663495           -            5.6e-22   77.6   0.1   6.5e-22   77.4   0.1   1.1   1   0   0   1   1   1   1 Baseplate wedge protein gp25
DUF1508              PF07411.16 2714132547           -            3.8e-09   36.4   4.2   0.00032   20.7   0.1   3.0   3   0   0   3   3   3   2 Domain of unknown function (DUF1508)
Baseplate_J          PF04865.18 2714402299           -            4.4e-09   36.2   0.4   1.1e-08   34.9   0.1   1.8   2   0   0   2   2   2   1 Baseplate J-like protein
GPW_gp25             PF04965.18 2686910953           -            4.1e-20   71.6   0.2     5e-20   71.3   0.2   1.1   1   0   0   1   1   1   1 Baseplate wedge protein gp25
GPW_gp25             PF04965.18 2687034791           -            1.5e-22   79.4   0.0   1.9e-22   79.1   0.0   1.1   1   0   0   1   1   1   1 Baseplate wedge protein gp25
GPW_gp25             PF04965.18 2686891414           -            4.6e-25   87.5   0.1   5.6e-25   87.2   0.1   1.1   1   0   0   1   1   1   1 Baseplate wedge protein gp25
Baseplate_J          PF04865.18 2677563071           -              8e-13   48.5   0.2   3.7e-12   46.3   0.1   1.9   2   0   0   2   2   2   1 Baseplate J-like protein
Baseplate_J          PF04865.18 2725887779           -              8e-11   41.9   0.0   1.8e-10   40.7   0.0   1.5   1   0   0   1   1   1   1 Baseplate J-like protein
Alpha-amylase        PF00128.28 2726927460           -            8.7e-18   65.2   0.0   1.1e-11   45.1   0.0   2.1   2   0   0   2   2   2   2 Alpha amylase, catalytic domain
CBM_48               PF02922.22 2726927460           -            6.1e-14   52.3   0.2   1.8e-13   50.8   0.1   1.9   2   0   0   2   2   2   1 Carbohydrate-binding module 48 (Isoamylase N-terminal domain)
Alpha-amylase_C      PF02806.22 2726927460           -              2e-10   41.0   0.0   4.9e-10   39.8   0.0   1.6   1   0   0   1   1   1   1 Alpha amylase, C-terminal all-beta domain
Tail_P2_I            PF09684.14 2728530769           -            2.1e-07   31.2   0.0     0.014   15.5   0.0   2.4   2   1   0   2   2   2   2 Phage tail protein (Tail_P2_I)
Tail_P2_I            PF09684.14 2728546407           -            2.7e-07   30.8   0.0     0.021   15.0   0.0   2.3   2   1   0   2   2   2   2 Phage tail protein (Tail_P2_I)
Baseplate_J          PF04865.18 2777203364           -            6.9e-14   51.9   1.2     2e-12   47.1   0.4   2.2   2   0   0   2   2   2   2 Baseplate J-like protein
GPW_gp25             PF04965.18 2691329830           -            1.3e-22   79.6   0.0   1.6e-22   79.4   0.0   1.1   1   0   0   1   1   1   1 Baseplate wedge protein gp25
GPW_gp25             PF04965.18 2729369978           -            1.9e-24   85.5   0.1   2.2e-24   85.3   0.1   1.1   1   0   0   1   1   1   1 Baseplate wedge protein gp25
Baseplate_J          PF04865.18 2732425497           -            2.1e-13   50.4   0.0   9.8e-13   48.2   0.0   1.9   2   0   0   2   2   2   1 Baseplate J-like protein
GPW_gp25             PF04965.18 2732458568           -            4.7e-23   81.0   0.0   5.5e-23   80.8   0.0   1.1   1   0   0   1   1   1   1 Baseplate wedge protein gp25
GPW_gp25             PF04965.18 2732749903           -              6e-21   74.3   0.6   7.2e-21   74.0   0.6   1.1   1   0   0   1   1   1   1 Baseplate wedge protein gp25
Tail_P2_I            PF09684.14 2733007040           -            1.2e-08   35.1   0.2   2.4e-08   34.2   0.2   1.5   1   1   0   1   1   1   1 Phage tail protein (Tail_P2_I)
Baseplate_J          PF04865.18 2694870506           -            3.9e-09   36.4   0.0   1.3e-07   31.4   0.0   2.2   2   0   0   2   2   2   2 Baseplate J-like protein
Tail_P2_I            PF09684.14 2695071547           -            2.7e-08   34.0   0.2   1.1e-07   32.1   0.0   2.1   3   0   0   3   3   3   1 Phage tail protein (Tail_P2_I)
DUF1508              PF07411.16 2698193719           -            3.9e-09   36.4   4.2   0.00032   20.7   0.1   3.0   3   0   0   3   3   3   2 Domain of unknown function (DUF1508)
Baseplate_J          PF04865.18 2694917436           -            3.3e-14   53.0   2.2   3.2e-12   46.5   0.3   2.3   2   0   0   2   2   2   2 Baseplate J-like protein
Tail_P2_I            PF09684.14 2744846003           -            7.3e-14   52.1   0.0   1.9e-13   50.7   0.0   1.6   1   0   0   1   1   1   1 Phage tail protein (Tail_P2_I)
Tail_P2_I            PF09684.14 2745444283           -            7.1e-09   35.9   0.1   1.4e-08   35.0   0.1   1.4   1   0   0   1   1   1   1 Phage tail protein (Tail_P2_I)
Tail_P2_I            PF09684.14 2745449745           -            2.4e-09   37.4   0.1   5.5e-09   36.3   0.1   1.5   1   0   0   1   1   1   1 Phage tail protein (Tail_P2_I)
Tail_P2_I            PF09684.14 2745451914           -            3.3e-09   37.0   0.1   6.6e-09   36.0   0.1   1.4   1   0   0   1   1   1   1 Phage tail protein (Tail_P2_I)
GPW_gp25             PF04965.18 2687014593           -            1.8e-22   79.2   0.1   2.2e-22   78.9   0.1   1.1   1   0   0   1   1   1   1 Baseplate wedge protein gp25
Tail_P2_I            PF09684.14 2686640164           -            1.1e-11   45.0   0.0   3.7e-11   43.3   0.0   1.9   1   0   0   1   1   1   1 Phage tail protein (Tail_P2_I)
Tail_P2_I            PF09684.14 2686840622           -              6e-12   45.9   0.0   1.6e-11   44.5   0.0   1.7   1   0   0   1   1   1   1 Phage tail protein (Tail_P2_I)
Tail_P2_I            PF09684.14 2689473668           -            3.1e-07   30.6   0.0     0.021   15.0   0.0   2.3   2   1   0   2   2   2   2 Phage tail protein (Tail_P2_I)
NHL                  PF01436.25 2689035363           -              6e-13   48.3   0.3    0.0015   18.6   0.1   3.7   3   0   0   3   3   3   3 NHL repeat
Tail_P2_I            PF09684.14 2689035363           -            9.6e-13   48.4   0.0   1.5e-12   47.8   0.0   1.2   1   0   0   1   1   1   1 Phage tail protein (Tail_P2_I)
Baseplate_J          PF04865.18 2689350894           -            2.7e-07   30.3   0.0   2.8e-05   23.7   0.0   2.3   2   0   0   2   2   2   2 Baseplate J-like protein
GPW_gp25             PF04965.18 2690323839           -            3.1e-24   84.8   0.0   3.7e-24   84.5   0.0   1.1   1   0   0   1   1   1   1 Baseplate wedge protein gp25
Tail_P2_I            PF09684.14 2690341152           -            1.1e-10   41.7   0.1   3.7e-10   40.1   0.0   1.8   2   0   0   2   2   2   1 Phage tail protein (Tail_P2_I)
Tail_P2_I            PF09684.14 2766196134           -            1.1e-14   54.7   0.2   2.3e-14   53.7   0.2   1.4   1   0   0   1   1   1   1 Phage tail protein (Tail_P2_I)
GPW_gp25             PF04965.18 2752943185           -            8.8e-23   80.2   0.1   1.1e-22   79.9   0.1   1.1   1   0   0   1   1   1   1 Baseplate wedge protein gp25
Pvc16_N              PF14065.10 2753725528           -            8.3e-19   68.1   0.0   1.1e-18   67.8   0.0   1.1   1   0   0   1   1   1   1 Pvc16 N-terminal domain
Tail_P2_I            PF09684.14 2709949634           -            2.1e-10   40.9   0.1   8.1e-10   39.0   0.1   2.0   2   0   0   2   2   2   1 Phage tail protein (Tail_P2_I)
GPW_gp25             PF04965.18 2712710609           -            7.3e-26   90.0   0.0   8.6e-26   89.8   0.0   1.1   1   0   0   1   1   1   1 Baseplate wedge protein gp25
GPW_gp25             PF04965.18 2713950052           -            7.3e-23   80.4   0.1   8.4e-23   80.2   0.1   1.1   1   0   0   1   1   1   1 Baseplate wedge protein gp25
Tail_P2_I            PF09684.14 2768264099           -            8.7e-12   45.3   0.0   1.3e-11   44.8   0.0   1.2   1   0   0   1   1   1   1 Phage tail protein (Tail_P2_I)
Tail_P2_I            PF09684.14 2772412146           -            4.5e-07   30.1   0.0   8.4e-07   29.2   0.0   1.4   1   0   0   1   1   1   1 Phage tail protein (Tail_P2_I)
Tail_P2_I            PF09684.14 2776345343           -            9.5e-16   58.2   0.1   2.6e-15   56.8   0.1   1.6   2   0   0   2   2   2   1 Phage tail protein (Tail_P2_I)
Baseplate_J          PF04865.18 2766282399           -            1.8e-10   40.8   1.0   1.4e-09   37.8   0.2   2.1   2   0   0   2   2   2   1 Baseplate J-like protein
Tail_P2_I            PF09684.14 2772692510           -            1.4e-14   54.3   0.2   8.4e-14   51.9   0.0   2.0   2   0   0   2   2   2   1 Phage tail protein (Tail_P2_I)
Baseplate_J          PF04865.18 2768675856           -            5.4e-09   35.9   3.8   6.2e-09   35.7   1.0   2.1   2   0   0   2   2   2   1 Baseplate J-like protein
Tail_P2_I            PF09684.14 2768661301           -            2.6e-09   37.3   0.1   5.1e-09   36.4   0.1   1.5   1   0   0   1   1   1   1 Phage tail protein (Tail_P2_I)
Tail_P2_I            PF09684.14 2753179255           -            4.8e-12   46.2   0.0     8e-12   45.5   0.0   1.3   1   0   0   1   1   1   1 Phage tail protein (Tail_P2_I)
AAA                  PF00004.33 2754133916           -            1.4e-30  106.6   0.1   4.1e-29  101.9   0.0   2.7   2   1   1   3   3   3   1 ATPase family associated with various cellular activities (AAA)
AAA_22               PF13401.10 2754133916           -            1.5e-07   32.0   0.3    0.0071   16.9   0.1   3.9   3   1   1   4   4   4   2 AAA domain
AAA_16               PF13191.10 2754133916           -            1.7e-07   32.1   2.0     0.056   14.1   0.3   3.9   2   1   2   4   4   4   2 AAA ATPase domain
Baseplate_J          PF04865.18 2753671043           -            3.4e-11   43.1   0.2   6.5e-11   42.2   0.2   1.4   1   0   0   1   1   1   1 Baseplate J-like protein
Tail_P2_I            PF09684.14 2752952637           -              2e-07   31.2   0.0   2.9e-07   30.7   0.0   1.2   1   0   0   1   1   1   1 Phage tail protein (Tail_P2_I)
Baseplate_J          PF04865.18 2728105763           -            5.7e-10   39.1   0.0   1.4e-09   37.8   0.0   1.6   1   0   0   1   1   1   1 Baseplate J-like protein
Baseplate_J          PF04865.18 2728079120           -              3e-17   63.0   0.0   1.2e-16   61.0   0.0   1.9   2   0   0   2   2   2   1 Baseplate J-like protein
Baseplate_J          PF04865.18 2727830486           -            1.3e-12   47.8   0.8   6.5e-09   35.7   0.1   2.3   2   0   0   2   2   2   2 Baseplate J-like protein
Tail_P2_I            PF09684.14 2718540258           -            2.7e-07   30.8   0.1   5.5e-07   29.8   0.1   1.5   1   0   0   1   1   1   1 Phage tail protein (Tail_P2_I)
GPW_gp25             PF04965.18 2719586263           -            1.5e-25   89.0   0.1   1.8e-25   88.8   0.1   1.1   1   0   0   1   1   1   1 Baseplate wedge protein gp25
Tail_P2_I            PF09684.14 2719477440           -              3e-11   43.6   0.6   7.9e-11   42.2   0.6   1.6   1   0   0   1   1   1   1 Phage tail protein (Tail_P2_I)
Baseplate_J          PF04865.18 2720997040           -            4.5e-12   46.0   2.1   2.5e-11   43.5   0.7   2.3   1   1   1   2   2   2   1 Baseplate J-like protein
GPW_gp25             PF04965.18 2731807002           -            1.9e-24   85.5   0.1   2.3e-24   85.2   0.1   1.1   1   0   0   1   1   1   1 Baseplate wedge protein gp25
Tail_P2_I            PF09684.14 2731978850           -            2.3e-14   53.7   0.1     6e-14   52.3   0.1   1.6   1   0   0   1   1   1   1 Phage tail protein (Tail_P2_I)
GPW_gp25             PF04965.18 2734474142           -            1.2e-24   86.2   0.0   1.4e-24   85.9   0.0   1.1   1   0   0   1   1   1   1 Baseplate wedge protein gp25
GPW_gp25             PF04965.18 2756872650           -            1.2e-24   86.2   0.0   1.4e-24   85.9   0.0   1.1   1   0   0   1   1   1   1 Baseplate wedge protein gp25
Baseplate_J          PF04865.18 2752969743           -            5.2e-09   36.0   0.0   8.5e-09   35.3   0.0   1.3   1   0   0   1   1   1   1 Baseplate J-like protein
Tail_P2_I            PF09684.14 2739056962           -            3.1e-10   40.3   0.1   8.1e-10   39.0   0.1   1.7   1   1   0   1   1   1   1 Phage tail protein (Tail_P2_I)
Baseplate_J          PF04865.18 2753060987           -            8.3e-09   35.3   0.0   1.5e-08   34.5   0.0   1.3   1   0   0   1   1   1   1 Baseplate J-like protein
Baseplate_J          PF04865.18 2753054660           -            6.8e-10   38.9   0.0   1.9e-09   37.4   0.0   1.7   1   1   0   1   1   1   1 Baseplate J-like protein
Tail_P2_I            PF09684.14 2752826155           -            2.8e-07   30.7   0.0   7.2e-07   29.4   0.0   1.6   2   0   0   2   2   2   1 Phage tail protein (Tail_P2_I)
Baseplate_J          PF04865.18 2765573436           -            1.7e-10   40.9   0.0   3.6e-10   39.8   0.0   1.5   1   0   0   1   1   1   1 Baseplate J-like protein
Tail_P2_I            PF09684.14 2741421674           -            3.5e-16   59.6   0.0   2.4e-14   53.6   0.0   2.3   2   1   0   2   2   2   2 Phage tail protein (Tail_P2_I)
GPW_gp25             PF04965.18 2755588049           -            1.2e-24   86.2   0.0   1.4e-24   85.9   0.0   1.1   1   0   0   1   1   1   1 Baseplate wedge protein gp25
Baseplate_J          PF04865.18 2756756474           -            1.2e-12   47.8   0.0   4.8e-12   45.9   0.0   1.8   2   0   0   2   2   2   1 Baseplate J-like protein
Tail_P2_I            PF09684.14 2757672994           -            5.8e-14   52.4   0.0   9.5e-14   51.7   0.0   1.3   1   0   0   1   1   1   1 Phage tail protein (Tail_P2_I)
Tail_P2_I            PF09684.14 2811752456           -            3.9e-15   56.2   0.0   9.1e-15   55.0   0.0   1.7   1   0   0   1   1   1   1 Phage tail protein (Tail_P2_I)
Baseplate_J          PF04865.18 2770362585           -            7.4e-11   42.0   0.0   1.7e-10   40.8   0.0   1.5   1   0   0   1   1   1   1 Baseplate J-like protein
NHL                  PF01436.25 2758546538           -              5e-14   51.7   4.7    0.0013   18.8   0.0   4.8   5   0   0   5   5   5   4 NHL repeat
Tail_P2_I            PF09684.14 2758546538           -            1.6e-07   31.5   0.1   6.7e-07   29.5   0.1   1.9   1   1   0   1   1   1   1 Phage tail protein (Tail_P2_I)
GPW_gp25             PF04965.18 2772129294           -            1.8e-22   79.2   0.1   2.2e-22   78.9   0.1   1.1   1   0   0   1   1   1   1 Baseplate wedge protein gp25
GPW_gp25             PF04965.18 2772038434           -            8.8e-23   80.2   0.1   1.1e-22   79.9   0.1   1.1   1   0   0   1   1   1   1 Baseplate wedge protein gp25
GPW_gp25             PF04965.18 2772026962           -              2e-23   82.2   0.1   2.3e-23   82.0   0.1   1.1   1   0   0   1   1   1   1 Baseplate wedge protein gp25
GPW_gp25             PF04965.18 2771516059           -            7.7e-21   73.9   0.3   9.3e-21   73.7   0.3   1.1   1   0   0   1   1   1   1 Baseplate wedge protein gp25
GPW_gp25             PF04965.18 2771820374           -            3.7e-26   91.0   0.0   4.4e-26   90.7   0.0   1.1   1   0   0   1   1   1   1 Baseplate wedge protein gp25
Tail_P2_I            PF09684.14 2769811231           -            6.3e-08   32.8   0.1   1.2e-07   32.0   0.1   1.4   1   0   0   1   1   1   1 Phage tail protein (Tail_P2_I)
GPW_gp25             PF04965.18 2770888439           -            6.5e-25   87.0   0.0   7.8e-25   86.7   0.0   1.1   1   0   0   1   1   1   1 Baseplate wedge protein gp25
Tail_P2_I            PF09684.14 2770849888           -            2.4e-08   34.2   0.2   9.2e-08   32.3   0.0   2.0   3   0   0   3   3   3   1 Phage tail protein (Tail_P2_I)
Baseplate_J          PF04865.18 2776531555           -            9.6e-10   38.4   0.0   1.7e-09   37.6   0.0   1.3   1   0   0   1   1   1   1 Baseplate J-like protein
NHL                  PF01436.25 2776836544           -            3.5e-15   55.4   5.7   2.2e-07   30.8   0.1   4.8   4   0   0   4   4   4   3 NHL repeat
Tail_P2_I            PF09684.14 2776836544           -            2.4e-10   40.7   0.0   4.5e-10   39.8   0.0   1.5   1   0   0   1   1   1   1 Phage tail protein (Tail_P2_I)
Baseplate_J          PF04865.18 2777006125           -            8.1e-18   64.8   0.4   7.1e-15   55.2   0.0   2.3   2   0   0   2   2   2   2 Baseplate J-like protein
Baseplate_J          PF04865.18 2780987239           -            2.6e-10   40.2   0.0   5.1e-10   39.3   0.0   1.4   1   0   0   1   1   1   1 Baseplate J-like protein
GPW_gp25             PF04965.18 2781186401           -            6.5e-25   87.0   0.0   7.8e-25   86.7   0.0   1.1   1   0   0   1   1   1   1 Baseplate wedge protein gp25
Tail_P2_I            PF09684.14 2873422542           -            1.8e-14   54.0   0.0   5.7e-14   52.4   0.0   1.8   2   0   0   2   2   2   1 Phage tail protein (Tail_P2_I)
Tail_P2_I            PF09684.14 2795769665           -            1.5e-12   47.8   0.4   6.9e-12   45.7   0.1   2.1   2   0   0   2   2   2   1 Phage tail protein (Tail_P2_I)
GPW_gp25             PF04965.18 2819562717           -            1.1e-24   86.3   0.0   1.4e-24   85.9   0.0   1.1   1   0   0   1   1   1   1 Baseplate wedge protein gp25
Tail_P2_I            PF09684.14 2819671543           -            1.7e-09   37.9   0.0     4e-09   36.7   0.0   1.6   1   0   0   1   1   1   1 Phage tail protein (Tail_P2_I)
Tail_P2_I            PF09684.14 2830056876           -            8.4e-10   38.9   0.1   1.7e-09   37.9   0.1   1.5   1   0   0   1   1   1   1 Phage tail protein (Tail_P2_I)
Tail_P2_I            PF09684.14 2828414020           -              9e-11   42.0   0.1   3.4e-10   40.2   0.0   1.9   2   0   0   2   2   2   1 Phage tail protein (Tail_P2_I)
NHL                  PF01436.25 2827631178           -              2e-11   43.5   2.8   0.00024   21.2   0.0   5.6   5   0   0   5   5   5   3 NHL repeat
Tail_P2_I            PF09684.14 2827631178           -            2.5e-07   30.9   0.0   6.6e-07   29.5   0.0   1.6   1   0   0   1   1   1   1 Phage tail protein (Tail_P2_I)
GPW_gp25             PF04965.18 2864812237           -            2.3e-23   82.0   0.0   2.7e-23   81.8   0.0   1.1   1   0   0   1   1   1   1 Baseplate wedge protein gp25
GPW_gp25             PF04965.18 2864816069           -            2.3e-23   82.0   0.0   2.7e-23   81.8   0.0   1.1   1   0   0   1   1   1   1 Baseplate wedge protein gp25
Baseplate_J          PF04865.18 2864833595           -            1.7e-10   40.8   0.0   3.7e-10   39.7   0.0   1.4   1   0   0   1   1   1   1 Baseplate J-like protein
Tail_P2_I            PF09684.14 2863409271           -            1.1e-12   48.3   0.0   1.9e-12   47.5   0.0   1.4   1   1   0   1   1   1   1 Phage tail protein (Tail_P2_I)
Baseplate_J          PF04865.18 2889290863           -            3.1e-10   40.0   0.0   6.1e-10   39.0   0.0   1.4   1   0   0   1   1   1   1 Baseplate J-like protein
GPW_gp25             PF04965.18 2928131585           -            8.5e-26   89.8   0.1     1e-25   89.6   0.1   1.1   1   0   0   1   1   1   1 Baseplate wedge protein gp25
Baseplate_J          PF04865.18 2927153429           -            6.6e-13   48.7   0.0   1.1e-10   41.5   0.1   2.2   2   0   0   2   2   2   2 Baseplate J-like protein
Baseplate_J          PF04865.18 2918717071           -            1.2e-10   41.3   0.0   2.7e-10   40.2   0.0   1.5   1   0   0   1   1   1   1 Baseplate J-like protein
GPW_gp25             PF04965.18 2918815400           -            1.8e-25   88.8   0.1   2.1e-25   88.6   0.1   1.1   1   0   0   1   1   1   1 Baseplate wedge protein gp25
Tail_P2_I            PF09684.14 2918953611           -            5.9e-11   42.7   0.0   1.3e-10   41.6   0.0   1.6   1   0   0   1   1   1   1 Phage tail protein (Tail_P2_I)
Tail_P2_I            PF09684.14 2901051034           -            1.2e-09   38.4   0.0   2.7e-09   37.3   0.0   1.6   1   1   0   1   1   1   1 Phage tail protein (Tail_P2_I)
Tail_P2_I            PF09684.14 2901105795           -              4e-08   33.5   0.0   9.1e-08   32.3   0.0   1.5   1   0   0   1   1   1   1 Phage tail protein (Tail_P2_I)
Tail_P2_I            PF09684.14 2913555972           -            1.2e-15   57.8   1.5   2.6e-15   56.8   0.3   2.1   3   0   0   3   3   3   1 Phage tail protein (Tail_P2_I)
Baseplate_J          PF04865.18 2904424774           -            8.7e-23   81.1   0.1   2.6e-21   76.3   0.0   2.2   2   0   0   2   2   2   2 Baseplate J-like protein
GPW_gp25             PF04965.18 2904425082           -            1.1e-27   95.9   0.0   1.2e-27   95.7   0.0   1.0   1   0   0   1   1   1   1 Baseplate wedge protein gp25
GPW_gp25             PF04965.18 2904463327           -            1.1e-24   86.3   0.0   1.4e-24   85.9   0.0   1.1   1   0   0   1   1   1   1 Baseplate wedge protein gp25
Tail_P2_I            PF09684.14 2919428103           -            1.4e-09   38.2   0.0   2.7e-09   37.2   0.0   1.5   1   0   0   1   1   1   1 Phage tail protein (Tail_P2_I)
GPW_gp25             PF04965.18 2919851761           -            1.4e-23   82.7   0.0   1.7e-23   82.4   0.0   1.1   1   0   0   1   1   1   1 Baseplate wedge protein gp25
GPW_gp25             PF04965.18 2926253850           -            3.3e-25   87.9   0.0   4.2e-25   87.6   0.0   1.1   1   0   0   1   1   1   1 Baseplate wedge protein gp25
Tail_P2_I            PF09684.14 2926312813           -              2e-12   47.4   0.0   5.8e-12   45.9   0.0   1.7   1   1   0   1   1   1   1 Phage tail protein (Tail_P2_I)
Tail_P2_I            PF09684.14 2926318510           -            1.3e-09   38.4   0.0   2.7e-09   37.3   0.0   1.5   1   0   0   1   1   1   1 Phage tail protein (Tail_P2_I)
Tail_P2_I            PF09684.14 2926324222           -            1.9e-12   47.5   0.0   5.8e-12   45.9   0.0   1.8   1   1   0   1   1   1   1 Phage tail protein (Tail_P2_I)
Tail_P2_I            PF09684.14 2927427725           -            5.8e-09   36.2   0.2   1.3e-08   35.1   0.2   1.5   1   0   0   1   1   1   1 Phage tail protein (Tail_P2_I)
Tail_P2_I            PF09684.14 2927442295           -            5.8e-09   36.2   0.2   1.3e-08   35.1   0.2   1.5   1   0   0   1   1   1   1 Phage tail protein (Tail_P2_I)
Tail_P2_I            PF09684.14 2927862279           -            5.8e-09   36.2   0.2   1.3e-08   35.1   0.2   1.5   1   0   0   1   1   1   1 Phage tail protein (Tail_P2_I)
GPW_gp25             PF04965.18 2526115857           -            4.4e-24   84.3   0.0   5.7e-24   84.0   0.0   1.1   1   0   0   1   1   1   1 Baseplate wedge protein gp25
Baseplate_J          PF04865.18 2523973451           -            2.4e-10   40.3   0.0   9.7e-09   35.1   0.0   2.3   2   0   0   2   2   2   2 Baseplate J-like protein
Tail_P2_I            PF09684.14 2529304318           -            6.4e-09   36.1   0.3   2.3e-08   34.2   0.3   2.0   1   0   0   1   1   1   1 Phage tail protein (Tail_P2_I)
GPW_gp25             PF04965.18 2529305322           -            1.7e-24   85.7   0.1     2e-24   85.4   0.1   1.1   1   0   0   1   1   1   1 Baseplate wedge protein gp25
Tail_P2_I            PF09684.14 2523962214           -            1.1e-13   51.5   0.1   3.9e-13   49.7   0.1   1.8   1   1   0   1   1   1   1 Phage tail protein (Tail_P2_I)
Baseplate_J          PF04865.18 2523269829           -            1.1e-10   41.5   0.3   2.9e-08   33.5   0.1   2.3   2   0   0   2   2   2   2 Baseplate J-like protein
OmpA                 PF00691.24 2523269829           -            2.1e-10   41.0   0.0   6.3e-10   39.5   0.0   1.8   1   0   0   1   1   1   1 OmpA family
AAA                  PF00004.33 2596377590           -            3.8e-31  108.4   0.1   7.4e-29  101.0   0.0   2.4   2   0   0   2   2   2   2 ATPase family associated with various cellular activities (AAA)
AAA_22               PF13401.10 2596377590           -            4.2e-07   30.5   0.2     0.003   18.0   0.0   3.7   2   1   0   2   2   2   2 AAA domain
Tail_P2_I            PF09684.14 JAAAMV010000001.1_48 -            1.2e-12   48.1   0.0   2.3e-12   47.2   0.0   1.5   1   0   0   1   1   1   1 Phage tail protein (Tail_P2_I)
Tail_P2_I            PF09684.14 JAAEAH010000003.1_9  -            2.7e-08   34.1   0.2   1.1e-07   32.1   0.0   2.1   3   0   0   3   3   3   1 Phage tail protein (Tail_P2_I)
Tail_P2_I            PF09684.14 JAAIMZ010000002.1_99 -            1.1e-09   38.5   0.1   1.8e-09   37.8   0.1   1.4   1   0   0   1   1   1   1 Phage tail protein (Tail_P2_I)
Tail_P2_I            PF09684.14 JAAISM010000002.1_94 -            1.1e-09   38.5   0.1   1.8e-09   37.8   0.1   1.4   1   0   0   1   1   1   1 Phage tail protein (Tail_P2_I)
Tail_P2_I            PF09684.14 JAAKZO010000002.1_4324 -            2.5e-16   60.1   0.0     6e-16   58.8   0.0   1.7   1   0   0   1   1   1   1 Phage tail protein (Tail_P2_I)
Tail_P2_I            PF09684.14 JAAOLF020000004.1_4501 -            9.2e-08   32.3   0.1   2.3e-07   31.0   0.1   1.6   1   0   0   1   1   1   1 Phage tail protein (Tail_P2_I)
Tail_P2_I            PF09684.14 JAAOZR010000044.1_81 -            1.2e-09   38.4   0.0   4.4e-09   36.6   0.0   1.9   2   0   0   2   2   2   1 Phage tail protein (Tail_P2_I)
Tail_P2_I            PF09684.14 2624854492           -            2.3e-07   31.0   0.1     5e-07   29.9   0.1   1.5   1   0   0   1   1   1   1 Phage tail protein (Tail_P2_I)
GPW_gp25             PF04965.18 JABANZ010000001.1_832 -            8.9e-23   80.1   0.0     1e-22   79.9   0.0   1.1   1   0   0   1   1   1   1 Baseplate wedge protein gp25
Baseplate_J          PF04865.18 JABBGA010000003.1_18 -            9.7e-09   35.1   0.0   1.9e-08   34.1   0.0   1.4   1   0   0   1   1   1   1 Baseplate J-like protein
Tail_P2_I            PF09684.14 JABMIT010000006.1_95 -            1.8e-16   60.5   0.0   4.3e-16   59.3   0.0   1.7   1   0   0   1   1   1   1 Phage tail protein (Tail_P2_I)
Tail_P2_I            PF09684.14 JABMIU010000009.1_98 -            4.3e-16   59.3   0.0   9.5e-16   58.2   0.0   1.6   1   0   0   1   1   1   1 Phage tail protein (Tail_P2_I)
Tail_P2_I            PF09684.14 JABMIV010000009.1_99 -            3.2e-16   59.7   0.0   6.8e-16   58.6   0.0   1.5   1   0   0   1   1   1   1 Phage tail protein (Tail_P2_I)
Tail_P2_I            PF09684.14 JABQ01000043_72      -            2.5e-15   56.8   1.2   5.2e-15   55.8   0.3   2.0   3   0   0   3   3   3   1 Phage tail protein (Tail_P2_I)
Pvc16_N              PF14065.10 JABRVS010000001.1_1890 -            5.2e-18   65.5   0.0   5.9e-18   65.4   0.0   1.0   1   0   0   1   1   1   1 Pvc16 N-terminal domain
GPW_gp25             PF04965.18 JABSOD010000017.1_31 -            4.7e-21   74.6   0.0   5.5e-21   74.4   0.0   1.1   1   0   0   1   1   1   1 Baseplate wedge protein gp25
Tail_P2_I            PF09684.14 JABSUT010000010.1_98 -            1.5e-16   60.7   0.0   3.3e-16   59.7   0.0   1.6   1   0   0   1   1   1   1 Phage tail protein (Tail_P2_I)
Tail_P2_I            PF09684.14 JABSUU010000005.1_97 -            5.6e-16   58.9   0.0   1.3e-15   57.8   0.0   1.6   1   0   0   1   1   1   1 Phage tail protein (Tail_P2_I)
Tail_P2_I            PF09684.14 JABSUV010000017.1_93 -            5.2e-16   59.0   0.0   1.2e-15   57.9   0.0   1.6   1   0   0   1   1   1   1 Phage tail protein (Tail_P2_I)
Tail_P2_I            PF09684.14 JABSUY010000007.1_255 -            1.5e-15   57.6   0.0   3.5e-15   56.4   0.0   1.7   1   0   0   1   1   1   1 Phage tail protein (Tail_P2_I)
Tail_P2_I            PF09684.14 JABSUZ010000033.1_22 -            2.2e-16   60.2   0.0   4.2e-16   59.3   0.0   1.5   1   0   0   1   1   1   1 Phage tail protein (Tail_P2_I)
Tail_P2_I            PF09684.14 JABUMR010000008.1_47 -            9.7e-09   35.5   0.1   3.9e-08   33.5   0.0   1.9   2   0   0   2   2   2   1 Phage tail protein (Tail_P2_I)
Tail_P2_I            PF09684.14 JABUMS010000028.1_17 -            1.4e-08   34.9   0.0   3.9e-08   33.5   0.0   1.6   1   0   0   1   1   1   1 Phage tail protein (Tail_P2_I)
Tail_P2_I            PF09684.14 JABWEB010000003.1_207 -            2.1e-07   31.1   0.0   6.1e-07   29.6   0.0   1.8   1   0   0   1   1   1   1 Phage tail protein (Tail_P2_I)
Tail_P2_I            PF09684.14 JABXEO010000013.1_43 -            2.8e-08   34.0   0.3   1.2e-07   32.0   0.0   2.2   3   0   0   3   3   3   1 Phage tail protein (Tail_P2_I)
Baseplate_J          PF04865.18 JACA01000001_36      -            4.1e-13   49.4   0.0   8.6e-12   45.1   0.0   2.7   3   0   0   3   3   3   1 Baseplate J-like protein
GPW_gp25             PF04965.18 JACJUG010000021.1_83 -            8.8e-20   70.5   0.1     1e-19   70.3   0.1   1.1   1   0   0   1   1   1   1 Baseplate wedge protein gp25
GPW_gp25             PF04965.18 JACOFT010000002.1_819 -            1.5e-23   82.6   0.0   1.8e-23   82.4   0.0   1.1   1   0   0   1   1   1   1 Baseplate wedge protein gp25
GPW_gp25             PF04965.18 JACOFU010000005.1_340 -            7.4e-24   83.6   0.0   8.7e-24   83.4   0.0   1.1   1   0   0   1   1   1   1 Baseplate wedge protein gp25
GPW_gp25             PF04965.18 JACOFY010000013.1_21 -            3.6e-22   78.2   0.0   4.2e-22   78.0   0.0   1.1   1   0   0   1   1   1   1 Baseplate wedge protein gp25
GPW_gp25             PF04965.18 JACOFZ010000013.1_21 -            3.6e-22   78.2   0.0   4.2e-22   78.0   0.0   1.1   1   0   0   1   1   1   1 Baseplate wedge protein gp25
GPW_gp25             PF04965.18 JACOGA010000017.1_48 -            5.5e-21   74.4   0.0   6.5e-21   74.2   0.0   1.1   1   0   0   1   1   1   1 Baseplate wedge protein gp25
GPW_gp25             PF04965.18 JACOGB010000002.1_429 -            1.3e-23   82.8   0.0   1.5e-23   82.6   0.0   1.1   1   0   0   1   1   1   1 Baseplate wedge protein gp25
GPW_gp25             PF04965.18 JACOGE010000008.1_18 -            1.1e-23   83.0   0.0   1.3e-23   82.8   0.0   1.1   1   0   0   1   1   1   1 Baseplate wedge protein gp25
Baseplate_J          PF04865.18 JACOGF010000003.1_209 -            5.8e-08   32.5   0.0     1e-07   31.7   0.0   1.3   1   0   0   1   1   1   1 Baseplate J-like protein
Baseplate_J          PF04865.18 JACOPL010000006.1_14 -            7.2e-12   45.3   0.0   1.2e-11   44.7   0.0   1.2   1   0   0   1   1   1   1 Baseplate J-like protein
Tail_P2_I            PF09684.14 JACORT010000003.1_415 -            1.2e-09   38.5   0.0   2.6e-09   37.3   0.0   1.5   1   0   0   1   1   1   1 Phage tail protein (Tail_P2_I)
Baseplate_J          PF04865.18 JACWZY010000005.1_249 -            1.7e-08   34.3   0.0   5.4e-07   29.4   0.0   2.3   2   0   0   2   2   2   2 Baseplate J-like protein
GPW_gp25             PF04965.18 JACZZA010000005.1_29 -            4.4e-26   90.7   0.1   5.6e-26   90.4   0.1   1.1   1   0   0   1   1   1   1 Baseplate wedge protein gp25
GPW_gp25             PF04965.18 JFHN01000053_223     -            1.6e-23   82.6   0.0   1.8e-23   82.4   0.0   1.0   1   0   0   1   1   1   1 Baseplate wedge protein gp25
Tail_P2_I            PF09684.14 JFHX01000016_145     -            5.5e-14   52.5   0.0   1.2e-13   51.4   0.0   1.5   1   0   0   1   1   1   1 Phage tail protein (Tail_P2_I)
Pvc16_N              PF14065.10 JJNZ01000017_99      -            8.5e-19   68.1   0.0   1.1e-18   67.7   0.0   1.1   1   0   0   1   1   1   1 Pvc16 N-terminal domain
Tail_P2_I            PF09684.14 JMTZ01000038_46      -            1.2e-11   44.9   0.0   3.8e-11   43.3   0.0   1.8   1   0   0   1   1   1   1 Phage tail protein (Tail_P2_I)
Tail_P2_I            PF09684.14 JNLB01000009_128     -            3.5e-09   36.9   0.1   7.4e-09   35.9   0.1   1.5   1   0   0   1   1   1   1 Phage tail protein (Tail_P2_I)
Baseplate_J          PF04865.18 JNWJ01000056_12      -            1.8e-10   40.8   1.0   1.4e-09   37.8   0.2   2.1   2   0   0   2   2   2   1 Baseplate J-like protein
Tail_P2_I            PF09684.14 JNXY01000011_110     -            4.5e-07   30.1   0.0   8.4e-07   29.2   0.0   1.4   1   0   0   1   1   1   1 Phage tail protein (Tail_P2_I)
Tail_P2_I            PF09684.14 JNYY01000001_452     -            1.5e-14   54.3   0.2   8.4e-14   51.9   0.0   2.0   2   0   0   2   2   2   1 Phage tail protein (Tail_P2_I)
Tail_P2_I            PF09684.14 JOAG01000015_62      -            9.5e-16   58.2   0.1   2.6e-15   56.7   0.1   1.6   2   0   0   2   2   2   1 Phage tail protein (Tail_P2_I)
Baseplate_J          PF04865.18 JOCE01000045_46      -            2.6e-07   30.4   0.6   5.1e-07   29.4   0.1   1.8   2   0   0   2   2   2   1 Baseplate J-like protein
Baseplate_J          PF04865.18 JOCE01000045.1_46    -            2.6e-07   30.4   0.6   5.1e-07   29.4   0.1   1.8   2   0   0   2   2   2   1 Baseplate J-like protein
Tail_P2_I            PF09684.14 JOGW01000016_100     -            2.6e-09   37.3   0.1   5.1e-09   36.4   0.1   1.5   1   0   0   1   1   1   1 Phage tail protein (Tail_P2_I)
Tail_P2_I            PF09684.14 JOJL01000002_335     -            2.4e-12   47.1   0.0   5.8e-12   45.9   0.0   1.6   1   0   0   1   1   1   1 Phage tail protein (Tail_P2_I)
Tail_P2_I            PF09684.14 JOJL01000002.1_335   -            2.4e-12   47.1   0.0   5.8e-12   45.9   0.0   1.6   1   0   0   1   1   1   1 Phage tail protein (Tail_P2_I)
Baseplate_J          PF04865.18 JPGN01000060_62      -            1.5e-10   41.0   0.0   4.5e-10   39.5   0.0   1.8   1   1   0   1   1   1   1 Baseplate J-like protein
Tail_P2_I            PF09684.14 JRKJ01000008_186     -            1.1e-10   41.7   0.1   3.8e-10   40.0   0.1   1.9   1   1   0   1   1   1   1 Phage tail protein (Tail_P2_I)
Baseplate_J          PF04865.18 JRWY01000006_113     -            3.2e-09   36.7   0.0     5e-09   36.0   0.0   1.2   1   0   0   1   1   1   1 Baseplate J-like protein
GPW_gp25             PF04965.18 JRYB01000001_3698    -            5.7e-26   90.4   0.1   6.8e-26   90.1   0.1   1.1   1   0   0   1   1   1   1 Baseplate wedge protein gp25
Baseplate_J          PF04865.18 JSXD01000015_41      -            1.9e-09   37.4   0.0   2.9e-09   36.8   0.0   1.2   1   0   0   1   1   1   1 Baseplate J-like protein
Baseplate_J          PF04865.18 JSYH01000007_25      -            1.3e-07   31.4   0.0   2.3e-07   30.6   0.0   1.3   1   0   0   1   1   1   1 Baseplate J-like protein
GPW_gp25             PF04965.18 JSZO01000033_103     -            2.2e-24   85.3   0.0   2.7e-24   85.0   0.0   1.1   1   0   0   1   1   1   1 Baseplate wedge protein gp25
Baseplate_J          PF04865.18 JWLS01000017_161     -            8.9e-09   35.2   0.0   1.4e-08   34.5   0.0   1.2   1   0   0   1   1   1   1 Baseplate J-like protein
NHL                  PF01436.25 JXBL01000001_1994    -            3.1e-13   49.2   2.7    0.0017   18.5   0.1   4.3   4   0   0   4   4   4   3 NHL repeat
Tail_P2_I            PF09684.14 JXBL01000001_1994    -            3.6e-12   46.6   0.0   5.7e-12   45.9   0.0   1.3   1   0   0   1   1   1   1 Phage tail protein (Tail_P2_I)
Baseplate_J          PF04865.18 JXBN01000015_166     -            3.4e-09   36.6   0.0   5.7e-09   35.9   0.0   1.2   1   0   0   1   1   1   1 Baseplate J-like protein
Baseplate_J          PF04865.18 JXBO01000059_41      -            4.2e-09   36.3   0.0   7.1e-09   35.5   0.0   1.2   1   0   0   1   1   1   1 Baseplate J-like protein
Tail_P2_I            PF09684.14 2523500491           -            2.4e-07   31.0   0.1   5.1e-07   29.9   0.1   1.5   1   0   0   1   1   1   1 Phage tail protein (Tail_P2_I)
Tail_P2_I            PF09684.14 2529012405           -            6.3e-11   42.6   0.2   2.1e-10   40.8   0.0   2.0   2   0   0   2   2   2   1 Phage tail protein (Tail_P2_I)
Tail_P2_I            PF09684.14 2526233369           -            2.2e-09   37.5   0.0   3.4e-09   36.9   0.0   1.3   1   0   0   1   1   1   1 Phage tail protein (Tail_P2_I)
Baseplate_J          PF04865.18 2541028985           -            4.7e-09   36.1   0.0     7e-09   35.6   0.0   1.2   1   0   0   1   1   1   1 Baseplate J-like protein
NHL                  PF01436.25 KB903294.1_521       -            4.7e-15   55.0   2.8     6e-07   29.4   0.2   3.8   3   0   0   3   3   3   3 NHL repeat
Tail_P2_I            PF09684.14 KB903294.1_521       -              2e-11   44.2   0.1   5.1e-11   42.9   0.0   1.6   2   0   0   2   2   2   1 Phage tail protein (Tail_P2_I)
Tail_P2_I            PF09684.14 KQ061217_1434        -            5.9e-12   45.9   0.0   1.5e-11   44.5   0.0   1.7   1   0   0   1   1   1   1 Phage tail protein (Tail_P2_I)
Baseplate_J          PF04865.18 KQ948425.1_240       -            5.8e-11   42.4   0.1   1.5e-10   41.0   0.0   1.7   2   0   0   2   2   2   1 Baseplate J-like protein
Baseplate_J          PF04865.18 KQ948767.1_361       -            3.1e-09   36.7   0.1   8.4e-07   28.7   0.0   2.4   2   0   0   2   2   2   2 Baseplate J-like protein
GPW_gp25             PF04965.18 KV880769_3813        -            1.8e-25   88.8   0.1   2.1e-25   88.5   0.1   1.1   1   0   0   1   1   1   1 Baseplate wedge protein gp25
GPW_gp25             PF04965.18 KV880769.1_3813      -            1.8e-25   88.8   0.1   2.1e-25   88.5   0.1   1.1   1   0   0   1   1   1   1 Baseplate wedge protein gp25
Tail_P2_I            PF09684.14 KZ857173.1_20        -            8.8e-08   32.4   0.1   1.7e-07   31.4   0.1   1.4   1   0   0   1   1   1   1 Phage tail protein (Tail_P2_I)
Baseplate_J          PF04865.18 LAZY01000009_69      -            2.1e-10   40.6   0.1   3.8e-10   39.7   0.1   1.3   1   0   0   1   1   1   1 Baseplate J-like protein
DUF1508              PF07411.16 LDOD01000012_35      -            3.8e-09   36.4   4.2   0.00032   20.7   0.1   3.0   3   0   0   3   3   3   2 Domain of unknown function (DUF1508)
Tail_P2_I            PF09684.14 LDZV01000001_3685    -            1.3e-15   57.7   0.0   2.8e-15   56.6   0.0   1.6   1   0   0   1   1   1   1 Phage tail protein (Tail_P2_I)
Tail_P2_I            PF09684.14 LEKY01000068_360     -              4e-07   30.2   0.0   8.7e-07   29.1   0.0   1.5   2   0   0   2   2   2   1 Phage tail protein (Tail_P2_I)
GPW_gp25             PF04965.18 LFLU01000013_51      -            5.3e-25   87.3   0.0   6.3e-25   87.0   0.0   1.1   1   0   0   1   1   1   1 Baseplate wedge protein gp25
Tail_P2_I            PF09684.14 LGJF01000001_294     -            3.3e-16   59.7   0.0   8.2e-16   58.4   0.0   1.7   1   0   0   1   1   1   1 Phage tail protein (Tail_P2_I)
Tail_P2_I            PF09684.14 LIPY01000103_15      -            2.1e-07   31.1   0.0     0.014   15.5   0.0   2.4   2   1   0   2   2   2   2 Phage tail protein (Tail_P2_I)
Tail_P2_I            PF09684.14 LIRB01000133_115     -            2.8e-07   30.7   0.0     0.021   15.0   0.0   2.3   2   1   0   2   2   2   2 Phage tail protein (Tail_P2_I)
Baseplate_J          PF04865.18 LIRF01000003_1320    -            4.4e-09   36.2   0.4   1.1e-08   34.9   0.1   1.8   2   0   0   2   2   2   1 Baseplate J-like protein
GPW_gp25             PF04965.18 LMDI01000045_237     -            5.8e-23   80.7   0.1   6.9e-23   80.5   0.1   1.1   1   0   0   1   1   1   1 Baseplate wedge protein gp25
Tail_P2_I            PF09684.14 LMDM01000004_67      -            1.4e-08   35.0   0.0   3.4e-08   33.7   0.0   1.6   1   0   0   1   1   1   1 Phage tail protein (Tail_P2_I)
GPW_gp25             PF04965.18 LMDM01000018_18      -            1.2e-24   86.1   0.2   1.4e-24   85.9   0.2   1.1   1   0   0   1   1   1   1 Baseplate wedge protein gp25
Tail_P2_I            PF09684.14 LMDV01000008_698     -            8.2e-10   38.9   0.0   2.2e-09   37.6   0.0   1.7   1   1   0   1   1   1   1 Phage tail protein (Tail_P2_I)
Tail_P2_I            PF09684.14 LMEO01000023_224     -            2.2e-09   37.5   0.0   4.6e-09   36.5   0.0   1.5   1   0   0   1   1   1   1 Phage tail protein (Tail_P2_I)
Tail_P2_I            PF09684.14 LMHC01000021_342     -            4.3e-09   36.6   0.0   1.1e-08   35.3   0.0   1.6   1   0   0   1   1   1   1 Phage tail protein (Tail_P2_I)
Tail_P2_I            PF09684.14 LMHL01000012_98      -            1.4e-08   35.0   0.0   3.4e-08   33.7   0.0   1.6   1   0   0   1   1   1   1 Phage tail protein (Tail_P2_I)
GPW_gp25             PF04965.18 LMHL01000017_18      -            1.2e-24   86.1   0.2   1.4e-24   85.9   0.2   1.1   1   0   0   1   1   1   1 Baseplate wedge protein gp25
AAA                  PF00004.33 LMHU01000011_56      -            8.8e-25   87.9   0.0   1.3e-24   87.3   0.0   1.3   1   0   0   1   1   1   1 ATPase family associated with various cellular activities (AAA)
Tail_P2_I            PF09684.14 LMIE01000022_108     -              6e-11   42.6   0.3   1.4e-10   41.4   0.3   1.6   1   0   0   1   1   1   1 Phage tail protein (Tail_P2_I)
Tail_P2_I            PF09684.14 LMIN01000008_699     -            8.2e-10   38.9   0.0   2.2e-09   37.6   0.0   1.7   1   1   0   1   1   1   1 Phage tail protein (Tail_P2_I)
Tail_P2_I            PF09684.14 LMIV01000001_1121    -            7.3e-11   42.4   0.1   2.3e-10   40.8   0.1   1.8   1   1   0   1   1   1   1 Phage tail protein (Tail_P2_I)
Tail_P2_I            PF09684.14 LN831776_4209        -            3.1e-07   30.6   0.0     0.021   15.0   0.0   2.3   2   1   0   2   2   2   2 Phage tail protein (Tail_P2_I)
Baseplate_J          PF04865.18 LNIY01000001_166     -              8e-13   48.5   0.2   3.7e-12   46.3   0.1   1.9   2   0   0   2   2   2   1 Baseplate J-like protein
GPW_gp25             PF04965.18 LNQS01000001_739     -            1.4e-22   79.5   0.0   1.6e-22   79.3   0.0   1.1   1   0   0   1   1   1   1 Baseplate wedge protein gp25
Tail_P2_I            PF09684.14 LQRA01000066_41      -            7.3e-14   52.1   0.0   1.9e-13   50.7   0.0   1.6   1   0   0   1   1   1   1 Phage tail protein (Tail_P2_I)
Baseplate_J          PF04865.18 LQRT01000010_27      -              1e-08   35.0   0.0   4.7e-07   29.6   0.0   2.2   2   0   0   2   2   2   2 Baseplate J-like protein
Tail_P2_I            PF09684.14 LR027600.1_108       -            8.3e-12   45.4   0.0   1.4e-11   44.7   0.0   1.3   1   0   0   1   1   1   1 Phage tail protein (Tail_P2_I)
GPW_gp25             PF04965.18 LRDC01000010_75      -            1.9e-24   85.5   0.1   2.2e-24   85.3   0.1   1.1   1   0   0   1   1   1   1 Baseplate wedge protein gp25
Tail_P2_I            PF09684.14 LRHV01000001_443     -            2.3e-07   31.0   0.1     5e-07   29.9   0.1   1.5   1   0   0   1   1   1   1 Phage tail protein (Tail_P2_I)
Tail_P2_I            PF09684.14 LT821258_183         -            6.4e-14   52.2   0.0   1.3e-13   51.3   0.0   1.5   1   0   0   1   1   1   1 Phage tail protein (Tail_P2_I)
GPW_gp25             PF04965.18 LT906435_2311        -              1e-24   86.3   0.0   1.3e-24   86.0   0.0   1.1   1   0   0   1   1   1   1 Baseplate wedge protein gp25
Tail_P2_I            PF09684.14 LUUF01000073_45      -            7.1e-09   35.9   0.1   1.4e-08   35.0   0.1   1.4   1   0   0   1   1   1   1 Phage tail protein (Tail_P2_I)
Tail_P2_I            PF09684.14 LUUG01000088_78      -            2.4e-09   37.4   0.1   5.5e-09   36.3   0.1   1.5   1   0   0   1   1   1   1 Phage tail protein (Tail_P2_I)
Tail_P2_I            PF09684.14 LUUH01000013_75      -            3.3e-09   37.0   0.1   6.6e-09   36.0   0.1   1.4   1   0   0   1   1   1   1 Phage tail protein (Tail_P2_I)
Baseplate_J          PF04865.18 LUVZ01000002_19      -              8e-11   41.9   0.0   1.8e-10   40.7   0.0   1.5   1   0   0   1   1   1   1 Baseplate J-like protein
Tail_P2_I            PF09684.14 LVYG01000016_29      -            1.8e-16   60.5   0.0   4.3e-16   59.3   0.0   1.7   1   0   0   1   1   1   1 Phage tail protein (Tail_P2_I)
Tail_P2_I            PF09684.14 LVYG01000016.1_29    -            1.8e-16   60.5   0.0   4.3e-16   59.3   0.0   1.7   1   0   0   1   1   1   1 Phage tail protein (Tail_P2_I)
Baseplate_J          PF04865.18 LWLA01000046.1_207   -              2e-14   53.7   0.0   3.9e-14   52.8   0.0   1.5   1   0   0   1   1   1   1 Baseplate J-like protein
Tail_P2_I            PF09684.14 LWLD01000038_382     -              3e-07   30.6   0.0   5.9e-07   29.7   0.0   1.4   1   0   0   1   1   1   1 Phage tail protein (Tail_P2_I)
Tail_P2_I            PF09684.14 2596753593           -            7.7e-15   55.2   0.1   1.5e-14   54.3   0.1   1.5   1   0   0   1   1   1   1 Phage tail protein (Tail_P2_I)
GPW_gp25             PF04965.18 LYRP01000001.1_836   -            1.4e-22   79.5   0.1   1.7e-22   79.2   0.1   1.1   1   0   0   1   1   1   1 Baseplate wedge protein gp25
GPW_gp25             PF04965.18 MAOS01000039_112     -            5.1e-24   84.1   0.0   6.3e-24   83.8   0.0   1.1   1   0   0   1   1   1   1 Baseplate wedge protein gp25
GPW_gp25             PF04965.18 MAOS01000039.1_112   -            5.1e-24   84.1   0.0   6.3e-24   83.8   0.0   1.1   1   0   0   1   1   1   1 Baseplate wedge protein gp25
Tail_P2_I            PF09684.14 MASS01000027_35      -            4.8e-12   46.2   0.0     8e-12   45.5   0.0   1.3   1   0   0   1   1   1   1 Phage tail protein (Tail_P2_I)
Baseplate_J          PF04865.18 MAYH01000001_408     -            3.4e-11   43.1   0.2   6.5e-11   42.2   0.2   1.4   1   0   0   1   1   1   1 Baseplate J-like protein
AAA                  PF00004.33 MBSV01000035_43      -            1.4e-30  106.6   0.1   4.1e-29  101.9   0.0   2.7   2   1   1   3   3   3   1 ATPase family associated with various cellular activities (AAA)
AAA_22               PF13401.10 MBSV01000035_43      -            1.5e-07   32.0   0.3    0.0071   16.8   0.1   3.9   3   1   1   4   4   4   2 AAA domain
AAA_16               PF13191.10 MBSV01000035_43      -            1.8e-07   32.0   2.1     0.057   14.1   0.3   3.9   2   1   2   4   4   4   2 AAA ATPase domain
Tail_P2_I            PF09684.14 MBTG01000006_124     -            1.5e-09   38.1   0.0   3.2e-09   37.0   0.0   1.5   1   0   0   1   1   1   1 Phage tail protein (Tail_P2_I)
Tail_P2_I            PF09684.14 MBTG01000006.1_124   -            1.5e-09   38.1   0.0   3.2e-09   37.0   0.0   1.5   1   0   0   1   1   1   1 Phage tail protein (Tail_P2_I)
Baseplate_J          PF04865.18 2517027653           -            8.2e-10   38.6   0.0   1.5e-09   37.8   0.0   1.3   1   0   0   1   1   1   1 Baseplate J-like protein
GPW_gp25             PF04965.18 MPHJ01000011_100     -            3.8e-24   84.5   0.0   4.5e-24   84.3   0.0   1.1   1   0   0   1   1   1   1 Baseplate wedge protein gp25
GPW_gp25             PF04965.18 MPHJ01000011.1_100   -            3.8e-24   84.5   0.0   4.5e-24   84.3   0.0   1.1   1   0   0   1   1   1   1 Baseplate wedge protein gp25
Tail_P2_I            PF09684.14 MRYI01000024.1_12    -            3.6e-07   30.4   0.0   6.8e-07   29.5   0.0   1.4   1   0   0   1   1   1   1 Phage tail protein (Tail_P2_I)
Tail_P2_I            PF09684.14 MSIF01000007_212     -              1e-12   48.3   0.1   2.4e-12   47.2   0.1   1.6   1   0   0   1   1   1   1 Phage tail protein (Tail_P2_I)
Tail_P2_I            PF09684.14 MWSG01000014_35      -            7.7e-13   48.8   0.0   5.6e-12   46.0   0.0   2.1   2   0   0   2   2   2   1 Phage tail protein (Tail_P2_I)
Tail_P2_I            PF09684.14 MWSG01000014.1_35    -            7.7e-13   48.8   0.0   5.6e-12   46.0   0.0   2.1   2   0   0   2   2   2   1 Phage tail protein (Tail_P2_I)
Baseplate_J          PF04865.18 MWUM01000011_62      -            5.2e-09   36.0   0.0   8.5e-09   35.3   0.0   1.3   1   0   0   1   1   1   1 Baseplate J-like protein
Tail_P2_I            PF09684.14 2522595552           -            2.7e-08   34.0   0.2   1.1e-07   32.1   0.0   2.1   3   0   0   3   3   3   1 Phage tail protein (Tail_P2_I)
Tail_P2_I            PF09684.14 MXAR01000010_289     -            2.2e-16   60.2   0.0   4.8e-16   59.1   0.0   1.6   1   0   0   1   1   1   1 Phage tail protein (Tail_P2_I)
Tail_P2_I            PF09684.14 2551827924           -            2.7e-08   34.0   0.2   1.1e-07   32.1   0.0   2.1   3   0   0   3   3   3   1 Phage tail protein (Tail_P2_I)
GPW_gp25             PF04965.18 MXLE01000008_36      -            1.8e-23   82.3   0.0   2.2e-23   82.1   0.0   1.1   1   0   0   1   1   1   1 Baseplate wedge protein gp25
Tail_P2_I            PF09684.14 MXQD01000004_549     -            9.8e-13   48.4   0.0   1.8e-12   47.6   0.0   1.4   1   0   0   1   1   1   1 Phage tail protein (Tail_P2_I)
Phage_Mu_Gp48        PF10076.13 MXQD01000004_549     -            1.2e-07   31.8   0.1   1.9e-07   31.2   0.1   1.2   1   0   0   1   1   1   1 Bacteriophage Mu-like, Gp48
Tail_P2_I            PF09684.14 2549833018           -            3.2e-16   59.7   0.0   8.2e-16   58.4   0.0   1.7   1   0   0   1   1   1   1 Phage tail protein (Tail_P2_I)
Tail_P2_I            PF09684.14 NCSM01000011.1_195   -            3.4e-16   59.6   0.2   6.6e-16   58.7   0.2   1.4   1   0   0   1   1   1   1 Phage tail protein (Tail_P2_I)
Baseplate_J          PF04865.18 NCTK01000002_558     -            1.9e-11   43.9   0.1   7.2e-10   38.8   0.0   2.4   2   0   0   2   2   2   2 Baseplate J-like protein
Baseplate_J          PF04865.18 NCTK01000002.1_558   -            1.9e-11   43.9   0.1   7.2e-10   38.8   0.0   2.4   2   0   0   2   2   2   2 Baseplate J-like protein
NHL                  PF01436.25 637125659            -            5.7e-14   51.6   0.2    0.0011   19.1   0.1   3.9   3   0   0   3   3   3   3 NHL repeat
Tail_P2_I            PF09684.14 637125659            -            1.6e-11   44.5   0.0   2.4e-11   43.9   0.0   1.2   1   0   0   1   1   1   1 Phage tail protein (Tail_P2_I)
Baseplate_J          PF04865.18 637738343            -            1.5e-10   41.0   0.0   4.5e-10   39.5   0.0   1.8   1   1   0   1   1   1   1 Baseplate J-like protein
DEDD_Tnp_IS110       PF01548.21 637778419            -            3.2e-27   95.4   0.0     5e-27   94.8   0.0   1.3   1   0   0   1   1   1   1 Transposase
Transposase_20       PF02371.20 637778419            -            1.2e-22   80.1   0.1   3.4e-22   78.7   0.1   1.8   1   0   0   1   1   1   1 Transposase IS116/IS110/IS902 family
Tail_P2_I            PF09684.14 637857140            -            1.7e-08   34.6   0.1   7.3e-08   32.6   0.0   1.9   2   0   0   2   2   2   1 Phage tail protein (Tail_P2_I)
Baseplate_J          PF04865.18 638025848            -            6.9e-14   52.0   0.0   1.3e-13   51.0   0.0   1.4   1   0   0   1   1   1   1 Baseplate J-like protein
Baseplate_J          PF04865.18 640485908            -            3.2e-11   43.2   0.0   1.8e-08   34.2   0.1   2.1   2   0   0   2   2   2   2 Baseplate J-like protein
Baseplate_J          PF04865.18 642705003            -            3.8e-09   36.4   0.0   6.3e-09   35.7   0.0   1.2   1   0   0   1   1   1   1 Baseplate J-like protein
DUF1508              PF07411.16 643720042            -            4.3e-08   33.1   0.0   0.00026   21.0   0.0   2.6   2   0   0   2   2   2   2 Domain of unknown function (DUF1508)
Tail_P2_I            PF09684.14 643787018            -            6.6e-16   58.7   0.0   1.4e-15   57.6   0.0   1.6   1   0   0   1   1   1   1 Phage tail protein (Tail_P2_I)
GPW_gp25             PF04965.18 644917207            -            3.7e-24   84.6   0.0   4.4e-24   84.3   0.0   1.1   1   0   0   1   1   1   1 Baseplate wedge protein gp25
Tail_P2_I            PF09684.14 649754101            -              7e-11   42.4   0.0   9.5e-11   42.0   0.0   1.2   1   0   0   1   1   1   1 Phage tail protein (Tail_P2_I)
Tail_P2_I            PF09684.14 649928112            -            7.2e-08   32.7   0.1   1.4e-07   31.8   0.1   1.4   1   0   0   1   1   1   1 Phage tail protein (Tail_P2_I)
Tail_P2_I            PF09684.14 650773820            -            4.2e-07   30.2   0.0   8.6e-07   29.2   0.0   1.5   1   0   0   1   1   1   1 Phage tail protein (Tail_P2_I)
Baseplate_J          PF04865.18 650977219            -            1.5e-14   54.2   0.0   2.9e-14   53.2   0.0   1.4   1   0   0   1   1   1   1 Baseplate J-like protein
Tail_P2_I            PF09684.14 651002447            -            8.3e-11   42.2   0.0   2.1e-10   40.9   0.0   1.6   1   0   0   1   1   1   1 Phage tail protein (Tail_P2_I)
GPW_gp25             PF04965.18 NEGZ01000054_36      -            2.3e-26   91.7   0.0   2.7e-26   91.4   0.0   1.1   1   0   0   1   1   1   1 Baseplate wedge protein gp25
GPW_gp25             PF04965.18 NEGZ01000054.1_36    -            2.3e-26   91.7   0.0   2.7e-26   91.4   0.0   1.1   1   0   0   1   1   1   1 Baseplate wedge protein gp25
Tail_P2_I            PF09684.14 NFGZ01000037_9       -            7.5e-10   39.1   0.0   1.2e-09   38.4   0.0   1.3   1   0   0   1   1   1   1 Phage tail protein (Tail_P2_I)
Tail_P2_I            PF09684.14 NFGZ01000037.1_9     -            7.5e-10   39.1   0.0   1.2e-09   38.4   0.0   1.3   1   0   0   1   1   1   1 Phage tail protein (Tail_P2_I)
Baseplate_J          PF04865.18 NFHG01000006_98      -            1.1e-18   67.7   0.0   4.8e-17   62.3   0.1   2.2   2   0   0   2   2   2   2 Baseplate J-like protein
Baseplate_J          PF04865.18 NFHG01000006.1_98    -            1.1e-18   67.7   0.0   4.8e-17   62.3   0.1   2.2   2   0   0   2   2   2   2 Baseplate J-like protein
Tail_P2_I            PF09684.14 NFHM01000015_44      -            1.1e-08   35.3   0.0   1.8e-08   34.6   0.0   1.4   1   0   0   1   1   1   1 Phage tail protein (Tail_P2_I)
Tail_P2_I            PF09684.14 NFHM01000015.1_44    -            1.1e-08   35.3   0.0   1.8e-08   34.6   0.0   1.4   1   0   0   1   1   1   1 Phage tail protein (Tail_P2_I)
Baseplate_J          PF04865.18 NFJJ01000002_161     -            4.9e-14   52.4   0.0   7.9e-14   51.8   0.0   1.2   1   0   0   1   1   1   1 Baseplate J-like protein
Baseplate_J          PF04865.18 NFJJ01000002.1_161   -            4.9e-14   52.4   0.0   7.9e-14   51.8   0.0   1.2   1   0   0   1   1   1   1 Baseplate J-like protein
HATPase_c            PF02518.30 NFJU01000010_49      -            6.1e-21   75.1   0.0   1.1e-20   74.4   0.0   1.4   1   0   0   1   1   1   1 Histidine kinase-, DNA gyrase B-, and HSP90-like ATPase
HisKA                PF00512.29 NFJU01000010_49      -              8e-11   42.0   0.6   1.6e-10   41.1   0.1   1.8   2   0   0   2   2   2   1 His Kinase A (phospho-acceptor) domain
HATPase_c            PF02518.30 NFJU01000010.1_49    -            6.1e-21   75.1   0.0   1.1e-20   74.4   0.0   1.4   1   0   0   1   1   1   1 Histidine kinase-, DNA gyrase B-, and HSP90-like ATPase
HisKA                PF00512.29 NFJU01000010.1_49    -              8e-11   42.0   0.6   1.6e-10   41.1   0.1   1.8   2   0   0   2   2   2   1 His Kinase A (phospho-acceptor) domain
Fn3_assoc            PF13287.10 NFJZ01000005_97      -            5.6e-63  209.1  29.6   7.7e-18   64.6   0.9   9.0   7   1   0   7   7   7   7 Fn3 associated
CHB_HEX_C_1          PF13290.10 NFJZ01000005_97      -            1.4e-57  191.7  82.6   3.8e-19   68.6   4.2  10.9  11   0   0  11  11  11   7 Chitobiase/beta-hexosaminidase C-terminal domain
Fn3_assoc            PF13287.10 NFJZ01000005.1_97    -            5.6e-63  209.1  29.6   7.7e-18   64.6   0.9   9.0   7   1   0   7   7   7   7 Fn3 associated
CHB_HEX_C_1          PF13290.10 NFJZ01000005.1_97    -            1.4e-57  191.7  82.6   3.8e-19   68.6   4.2  10.9  11   0   0  11  11  11   7 Chitobiase/beta-hexosaminidase C-terminal domain
Baseplate_J          PF04865.18 NFKP01000005_72      -            2.5e-14   53.4   0.0   3.7e-14   52.8   0.0   1.2   1   0   0   1   1   1   1 Baseplate J-like protein
Baseplate_J          PF04865.18 NFKP01000005.1_72    -            2.5e-14   53.4   0.0   3.7e-14   52.8   0.0   1.2   1   0   0   1   1   1   1 Baseplate J-like protein
Baseplate_J          PF04865.18 NFKQ01000007_72      -            2.5e-14   53.4   0.0   3.7e-14   52.8   0.0   1.2   1   0   0   1   1   1   1 Baseplate J-like protein
Baseplate_J          PF04865.18 NFKQ01000007.1_72    -            2.5e-14   53.4   0.0   3.7e-14   52.8   0.0   1.2   1   0   0   1   1   1   1 Baseplate J-like protein
Tail_P2_I            PF09684.14 NFLG01000016_63      -            7.6e-10   39.1   0.0   1.2e-09   38.4   0.0   1.3   1   0   0   1   1   1   1 Phage tail protein (Tail_P2_I)
Tail_P2_I            PF09684.14 NFLG01000016.1_63    -            7.6e-10   39.1   0.0   1.2e-09   38.4   0.0   1.3   1   0   0   1   1   1   1 Phage tail protein (Tail_P2_I)
Baseplate_J          PF04865.18 NFMB01000009_49      -            3.5e-16   59.5   0.1   8.1e-16   58.3   0.1   1.5   2   0   0   2   2   2   1 Baseplate J-like protein
Baseplate_J          PF04865.18 NFMB01000009.1_49    -            3.5e-16   59.5   0.1   8.1e-16   58.3   0.1   1.5   2   0   0   2   2   2   1 Baseplate J-like protein
GPW_gp25             PF04965.18 NGUQ01000037_493     -            4.7e-25   87.5   0.1   5.6e-25   87.2   0.1   1.1   1   0   0   1   1   1   1 Baseplate wedge protein gp25
GPW_gp25             PF04965.18 NGUQ01000037.1_493   -            4.7e-25   87.5   0.1   5.6e-25   87.2   0.1   1.1   1   0   0   1   1   1   1 Baseplate wedge protein gp25
GPW_gp25             PF04965.18 NGUR01000009_205     -            2.6e-25   88.2   0.1   3.2e-25   88.0   0.1   1.1   1   0   0   1   1   1   1 Baseplate wedge protein gp25
GPW_gp25             PF04965.18 NGUR01000009.1_205   -            2.6e-25   88.2   0.1   3.2e-25   88.0   0.1   1.1   1   0   0   1   1   1   1 Baseplate wedge protein gp25
Baseplate_J          PF04865.18 NHNI01000001_2131    -            8.3e-09   35.3   0.0   1.5e-08   34.5   0.0   1.3   1   0   0   1   1   1   1 Baseplate J-like protein
Baseplate_J          PF04865.18 NHNI01000001.1_2131  -            8.3e-09   35.3   0.0   1.5e-08   34.5   0.0   1.3   1   0   0   1   1   1   1 Baseplate J-like protein
GPW_gp25             PF04965.18 NIOE01000011_41      -            6.7e-23   80.5   0.0   8.1e-23   80.3   0.0   1.1   1   0   0   1   1   1   1 Baseplate wedge protein gp25
GPW_gp25             PF04965.18 NIOE01000011.1_41    -            6.7e-23   80.5   0.0   8.1e-23   80.3   0.0   1.1   1   0   0   1   1   1   1 Baseplate wedge protein gp25
GPW_gp25             PF04965.18 NIOF01000016_39      -            1.2e-22   79.8   1.2   1.4e-22   79.5   1.2   1.1   1   0   0   1   1   1   1 Baseplate wedge protein gp25
GPW_gp25             PF04965.18 NIOG01000001_661     -            9.3e-23   80.1   0.0   1.1e-22   79.8   0.0   1.1   1   0   0   1   1   1   1 Baseplate wedge protein gp25
Tail_P2_I            PF09684.14 NMQW01000024_57      -            1.5e-14   54.3   0.0   2.5e-14   53.6   0.0   1.3   1   0   0   1   1   1   1 Phage tail protein (Tail_P2_I)
Tail_P2_I            PF09684.14 NVOC01000003.1_55    -            4.3e-11   43.1   0.0   7.1e-11   42.4   0.0   1.3   1   0   0   1   1   1   1 Phage tail protein (Tail_P2_I)
NHL                  PF01436.25 NVOC01000003.1_55    -            7.9e-08   32.2   0.1     0.016   15.5   0.0   4.0   4   0   0   4   4   4   2 NHL repeat
Tail_P2_I            PF09684.14 NZXG01000031_41      -            3.7e-09   36.8   0.3   7.7e-09   35.8   0.3   1.5   1   0   0   1   1   1   1 Phage tail protein (Tail_P2_I)
Baseplate_J          PF04865.18 648278928            -            3.3e-14   53.0   2.2   3.2e-12   46.5   0.3   2.3   2   0   0   2   2   2   2 Baseplate J-like protein
Baseplate_J          PF04865.18 640217369            -            2.9e-08   33.5   0.0   5.5e-08   32.6   0.0   1.4   1   0   0   1   1   1   1 Baseplate J-like protein
Baseplate_J          PF04865.18 642204530            -            1.5e-14   54.1   0.0   2.4e-14   53.5   0.0   1.2   1   0   0   1   1   1   1 Baseplate J-like protein
Pvc16_N              PF14065.10 647266762            -            5.4e-18   65.5   0.1   1.3e-17   64.2   0.1   1.6   1   1   0   1   1   1   1 Pvc16 N-terminal domain
Tail_P2_I            PF09684.14 650079830            -            1.1e-09   38.5   0.1   1.8e-09   37.8   0.1   1.4   1   0   0   1   1   1   1 Phage tail protein (Tail_P2_I)
Tail_P2_I            PF09684.14 651402500            -            2.1e-16   60.3   0.3   5.3e-16   59.0   0.3   1.6   1   0   0   1   1   1   1 Phage tail protein (Tail_P2_I)
Tail_P2_I            PF09684.14 648722771            -            2.1e-11   44.1   0.0   3.7e-11   43.3   0.0   1.4   1   0   0   1   1   1   1 Phage tail protein (Tail_P2_I)
Baseplate_J          PF04865.18 647627409            -            1.5e-10   41.0   0.0   4.5e-10   39.5   0.0   1.8   1   1   0   1   1   1   1 Baseplate J-like protein
Baseplate_J          PF04865.18 648921899            -            9.9e-08   31.8   0.0   2.2e-07   30.7   0.0   1.5   1   0   0   1   1   1   1 Baseplate J-like protein
GPW_gp25             PF04965.18 OLMS01000002_732     -            1.9e-23   82.3   0.2   2.3e-23   82.0   0.2   1.1   1   0   0   1   1   1   1 Baseplate wedge protein gp25
GPW_gp25             PF04965.18 OLMS01000002.1_732   -            1.9e-23   82.3   0.2   2.3e-23   82.0   0.2   1.1   1   0   0   1   1   1   1 Baseplate wedge protein gp25
Baseplate_J          PF04865.18 OMKC01000017_605     -            4.7e-11   42.7   0.0   3.4e-09   36.6   0.0   2.3   2   0   0   2   2   2   2 Baseplate J-like protein
Baseplate_J          PF04865.18 OMKC01000017.1_605   -            4.7e-11   42.7   0.0   3.4e-09   36.6   0.0   2.3   2   0   0   2   2   2   2 Baseplate J-like protein
PAAR_motif           PF05488.17 OMPF01000001.1_126   -            5.2e-28   97.2   7.5   1.9e-24   85.8   3.9   2.1   1   1   1   2   2   2   2 PAAR motif
Baseplate_J          PF04865.18 OMPF01000036.1_6     -            2.8e-10   40.1   0.0   1.3e-08   34.7   0.0   2.3   2   0   0   2   2   2   2 Baseplate J-like protein
Baseplate_J          PF04865.18 OMPN01000001_2566    -              9e-12   45.0   0.0   1.5e-11   44.3   0.0   1.3   1   0   0   1   1   1   1 Baseplate J-like protein
Baseplate_J          PF04865.18 OMPN01000001.1_2568  -              9e-12   45.0   0.0   1.5e-11   44.3   0.0   1.3   1   0   0   1   1   1   1 Baseplate J-like protein
Baseplate_J          PF04865.18 PCPH01000001_138     -            2.6e-10   40.2   0.0   5.1e-10   39.3   0.0   1.4   1   0   0   1   1   1   1 Baseplate J-like protein
Baseplate_J          PF04865.18 PCPH01000001.1_138   -            2.6e-10   40.2   0.0   5.1e-10   39.3   0.0   1.4   1   0   0   1   1   1   1 Baseplate J-like protein
Baseplate_J          PF04865.18 PCPP01000001_1395    -            2.6e-10   40.2   0.0   5.1e-10   39.3   0.0   1.4   1   0   0   1   1   1   1 Baseplate J-like protein
Tail_P2_I            PF09684.14 PDDG01000001_1915    -            1.1e-09   38.5   0.1   1.8e-09   37.8   0.1   1.3   1   0   0   1   1   1   1 Phage tail protein (Tail_P2_I)
GPW_gp25             PF04965.18 PDOB01000005_106     -            5.5e-23   80.8   0.1   6.6e-23   80.6   0.1   1.1   1   0   0   1   1   1   1 Baseplate wedge protein gp25
GPW_gp25             PF04965.18 PDOB01000005.1_106   -            5.5e-23   80.8   0.1   6.6e-23   80.6   0.1   1.1   1   0   0   1   1   1   1 Baseplate wedge protein gp25
GPW_gp25             PF04965.18 PDZI01000010_27      -            2.3e-26   91.7   0.0   2.7e-26   91.4   0.0   1.1   1   0   0   1   1   1   1 Baseplate wedge protein gp25
GPW_gp25             PF04965.18 PDZI01000010.1_27    -            2.3e-26   91.7   0.0   2.7e-26   91.4   0.0   1.1   1   0   0   1   1   1   1 Baseplate wedge protein gp25
GPW_gp25             PF04965.18 PDZO01000042_7       -            2.3e-26   91.7   0.0   2.7e-26   91.4   0.0   1.1   1   0   0   1   1   1   1 Baseplate wedge protein gp25
Baseplate_J          PF04865.18 PEMZ01000007.1_33    -            8.9e-09   35.2   0.0   1.4e-08   34.5   0.0   1.2   1   0   0   1   1   1   1 Baseplate J-like protein
Tail_P2_I            PF09684.14 PIZT01000067_227     -            3.5e-09   36.9   0.1   7.4e-09   35.9   0.1   1.5   1   0   0   1   1   1   1 Phage tail protein (Tail_P2_I)
Tail_P2_I            PF09684.14 PIZT01000067.1_227   -            3.5e-09   36.9   0.1   7.4e-09   35.9   0.1   1.5   1   0   0   1   1   1   1 Phage tail protein (Tail_P2_I)
Baseplate_J          PF04865.18 PJJB01000002.1_114   -              7e-09   35.5   0.0   1.2e-08   34.8   0.0   1.2   1   0   0   1   1   1   1 Baseplate J-like protein
Baseplate_J          PF04865.18 PJJC01000002.1_113   -              7e-09   35.5   0.0   1.2e-08   34.8   0.0   1.2   1   0   0   1   1   1   1 Baseplate J-like protein
Baseplate_J          PF04865.18 PJQW01000004.1_33    -            3.6e-09   36.5   0.0   3.3e-08   33.4   0.0   2.1   2   0   0   2   2   2   1 Baseplate J-like protein
Baseplate_J          PF04865.18 PJRS01000034_69      -            1.5e-13   50.9   0.2   6.8e-13   48.7   0.1   1.9   2   0   0   2   2   2   1 Baseplate J-like protein
Baseplate_J          PF04865.18 PJRS01000034.1_69    -            1.5e-13   50.9   0.2   6.8e-13   48.7   0.1   1.9   2   0   0   2   2   2   1 Baseplate J-like protein
Tail_P2_I            PF09684.14 2511129896           -            3.1e-08   33.8   0.1   8.4e-08   32.4   0.1   1.7   1   0   0   1   1   1   1 Phage tail protein (Tail_P2_I)
Tail_P2_I            PF09684.14 2512637793           -            1.7e-17   63.8   0.0   3.7e-17   62.7   0.0   1.6   1   0   0   1   1   1   1 Phage tail protein (Tail_P2_I)
GPW_gp25             PF04965.18 2511249307           -            1.8e-26   92.0   0.0   2.1e-26   91.7   0.0   1.1   1   0   0   1   1   1   1 Baseplate wedge protein gp25
Baseplate_J          PF04865.18 PQWP01000132.1_29    -            1.9e-11   43.9   0.1   7.2e-10   38.8   0.0   2.4   2   0   0   2   2   2   2 Baseplate J-like protein
GPW_gp25             PF04965.18 PUGF01000007_85      -            4.1e-22   78.0   0.0   4.6e-22   77.8   0.0   1.0   1   0   0   1   1   1   1 Baseplate wedge protein gp25
GPW_gp25             PF04965.18 PUGF01000007.1_85    -            4.1e-22   78.0   0.0   4.6e-22   77.8   0.0   1.0   1   0   0   1   1   1   1 Baseplate wedge protein gp25
Tail_P2_I            PF09684.14 PVHI01000046_47      -            4.1e-07   30.2   0.0   8.7e-07   29.1   0.0   1.5   2   0   0   2   2   2   1 Phage tail protein (Tail_P2_I)
Tail_P2_I            PF09684.14 PXXZ01000016_152     -            1.6e-15   57.5   0.0   3.7e-15   56.2   0.0   1.7   1   0   0   1   1   1   1 Phage tail protein (Tail_P2_I)
Tail_P2_I            PF09684.14 PXXZ01000016.1_152   -            1.6e-15   57.5   0.0   3.7e-15   56.2   0.0   1.7   1   0   0   1   1   1   1 Phage tail protein (Tail_P2_I)
Tail_P2_I            PF09684.14 PXZL01000033_29      -            4.6e-17   62.4   0.0   1.3e-16   61.0   0.0   1.8   1   0   0   1   1   1   1 Phage tail protein (Tail_P2_I)
Tail_P2_I            PF09684.14 PXZL01000033.1_29    -            4.6e-17   62.4   0.0   1.3e-16   61.0   0.0   1.8   1   0   0   1   1   1   1 Phage tail protein (Tail_P2_I)
Tail_P2_I            PF09684.14 PXZN01000046_101     -            3.6e-17   62.8   0.0   9.6e-17   61.4   0.0   1.7   1   0   0   1   1   1   1 Phage tail protein (Tail_P2_I)
Tail_P2_I            PF09684.14 PXZN01000046.1_101   -            3.6e-17   62.8   0.0   9.6e-17   61.4   0.0   1.7   1   0   0   1   1   1   1 Phage tail protein (Tail_P2_I)
Tail_P2_I            PF09684.14 PYHP01000022_12      -            3.2e-14   53.2   0.0   6.7e-14   52.2   0.0   1.4   1   0   0   1   1   1   1 Phage tail protein (Tail_P2_I)
Baseplate_J          PF04865.18 QDKO01000023_80      -            3.9e-13   49.5   0.3   1.7e-12   47.4   0.1   1.9   2   0   0   2   2   2   1 Baseplate J-like protein
Baseplate_J          PF04865.18 QGNA01000002.1_798   -            4.3e-17   62.4   0.0   7.5e-17   61.7   0.0   1.3   1   0   0   1   1   1   1 Baseplate J-like protein
Tail_P2_I            PF09684.14 QJVJ01000004.1_420   -              2e-10   41.0   0.0     3e-10   40.3   0.0   1.3   1   0   0   1   1   1   1 Phage tail protein (Tail_P2_I)
Tail_P2_I            PF09684.14 QLNI01000010.1_36    -            8.4e-10   38.9   0.0   1.6e-09   38.0   0.0   1.4   1   0   0   1   1   1   1 Phage tail protein (Tail_P2_I)
Baseplate_J          PF04865.18 QNHG01000002.1_834   -            8.3e-09   35.3   0.0   7.9e-08   32.1   0.0   2.2   2   0   0   2   2   2   1 Baseplate J-like protein
GPW_gp25             PF04965.18 QRGA01000009.1_62    -            8.5e-26   89.8   0.0     1e-25   89.6   0.0   1.1   1   0   0   1   1   1   1 Baseplate wedge protein gp25
Baseplate_J          PF04865.18 QSDR01000015.1_68    -            4.2e-09   36.3   0.0   1.1e-07   31.6   0.0   2.4   3   0   0   3   3   3   2 Baseplate J-like protein
Baseplate_J          PF04865.18 QUDE01000004.1_43    -            1.7e-09   37.6   0.0   1.3e-08   34.6   0.0   2.0   2   0   0   2   2   2   1 Baseplate J-like protein
Baseplate_J          PF04865.18 QUJM01000015.1_7     -            4.1e-09   36.3   0.0   2.2e-08   33.9   0.0   1.9   2   0   0   2   2   2   1 Baseplate J-like protein
Baseplate_J          PF04865.18 QVME01000002.1_161   -            4.9e-14   52.4   0.0   7.9e-14   51.8   0.0   1.2   1   0   0   1   1   1   1 Baseplate J-like protein
Tail_P2_I            PF09684.14 QWGL01000007.1_19    -            3.5e-12   46.6   0.0   5.4e-12   46.0   0.0   1.3   1   0   0   1   1   1   1 Phage tail protein (Tail_P2_I)
Tail_P2_I            PF09684.14 RCHJ01000035.1_22    -            2.8e-09   37.2   0.1   6.5e-09   36.0   0.1   1.6   1   0   0   1   1   1   1 Phage tail protein (Tail_P2_I)
Baseplate_J          PF04865.18 RJLR01000025.1_160   -            5.3e-09   36.0   0.0   8.9e-09   35.2   0.0   1.2   1   0   0   1   1   1   1 Baseplate J-like protein
GPW_gp25             PF04965.18 RMBP01000017.1_226   -            1.1e-22   79.8   0.0   1.3e-22   79.6   0.0   1.1   1   0   0   1   1   1   1 Baseplate wedge protein gp25
Tail_P2_I            PF09684.14 RSEC01000053.1_25    -            1.9e-15   57.2   0.2   5.5e-15   55.7   0.0   1.8   2   0   0   2   2   2   1 Phage tail protein (Tail_P2_I)
Tail_P2_I            PF09684.14 RXHU01000033.1_11    -            1.2e-10   41.7   0.0   2.3e-10   40.7   0.0   1.5   1   0   0   1   1   1   1 Phage tail protein (Tail_P2_I)
GPW_gp25             PF04965.18 RXOM01000067.1_117   -            8.4e-19   67.4   0.3     1e-18   67.1   0.3   1.1   1   0   0   1   1   1   1 Baseplate wedge protein gp25
GPW_gp25             PF04965.18 RYYV01000002.1_310   -            6.9e-26   90.1   0.1     9e-26   89.7   0.1   1.2   1   0   0   1   1   1   1 Baseplate wedge protein gp25
AAA                  PF00004.33 SACR01000003.1_315   -            8.7e-25   87.9   0.0   1.3e-24   87.3   0.0   1.2   1   0   0   1   1   1   1 ATPase family associated with various cellular activities (AAA)
Tail_P2_I            PF09684.14 SAMD00079861.contig00011_82 -            5.8e-09   36.2   0.2   1.3e-08   35.1   0.2   1.5   1   0   0   1   1   1   1 Phage tail protein (Tail_P2_I)
Tail_P2_I            PF09684.14 SAMEA104136515.contig00001_155 -            7.9e-13   48.7   0.0   1.7e-12   47.7   0.0   1.5   1   0   0   1   1   1   1 Phage tail protein (Tail_P2_I)
GPW_gp25             PF04965.18 SAMEA104412446.contig00001_304 -            2.4e-23   82.0   0.0   2.9e-23   81.7   0.0   1.1   1   0   0   1   1   1   1 Baseplate wedge protein gp25
GPW_gp25             PF04965.18 SAMEA104413301.contig00002_245 -            2.4e-23   82.0   0.0   2.9e-23   81.7   0.0   1.1   1   0   0   1   1   1   1 Baseplate wedge protein gp25
GPW_gp25             PF04965.18 SAMEA104437633.contig00003_37 -            1.8e-23   82.3   0.0   2.2e-23   82.1   0.0   1.1   1   0   0   1   1   1   1 Baseplate wedge protein gp25
GPW_gp25             PF04965.18 SAMEA104437767.contig00024_24 -            2.4e-23   82.0   0.0   2.9e-23   81.7   0.0   1.1   1   0   0   1   1   1   1 Baseplate wedge protein gp25
NHL                  PF01436.25 SAMEA31222168.contig00023_27 -            2.2e-13   49.7   0.6    0.0032   17.6   0.0   4.8   4   0   0   4   4   4   4 NHL repeat
Tail_P2_I            PF09684.14 SAMEA31222168.contig00023_27 -            1.5e-09   38.1   0.0   7.4e-09   35.8   0.0   2.0   1   1   0   1   1   1   1 Phage tail protein (Tail_P2_I)
Tail_P2_I            PF09684.14 SAMEA3545336.contig00004_97 -            7.6e-12   45.5   0.0   1.1e-11   44.9   0.0   1.2   1   0   0   1   1   1   1 Phage tail protein (Tail_P2_I)
Baseplate_J          PF04865.18 SAMEA3545390.contig00005_14 -            6.3e-12   45.5   0.0   1.1e-11   44.8   0.0   1.3   1   0   0   1   1   1   1 Baseplate J-like protein
Baseplate_J          PF04865.18 SAMEA3545397.contig00001_165 -            1.7e-07   31.0   0.0   3.6e-07   30.0   0.0   1.4   1   0   0   1   1   1   1 Baseplate J-like protein
Baseplate_J          PF04865.18 SAMEA3545402.contig00001_160 -            4.9e-14   52.4   0.0   7.9e-14   51.8   0.0   1.2   1   0   0   1   1   1   1 Baseplate J-like protein
Tail_P2_I            PF09684.14 SAMEA3642867.contig00011_99 -            1.9e-16   60.5   0.0   4.2e-16   59.3   0.0   1.6   1   0   0   1   1   1   1 Phage tail protein (Tail_P2_I)
GPW_gp25             PF04965.18 SAMEA3642988.contig00021_44 -            5.8e-23   80.7   0.1   6.9e-23   80.5   0.1   1.1   1   0   0   1   1   1   1 Baseplate wedge protein gp25
Tail_P2_I            PF09684.14 SAMEA3642990.contig00012_82 -            1.4e-08   35.0   0.0   3.4e-08   33.7   0.0   1.6   1   0   0   1   1   1   1 Phage tail protein (Tail_P2_I)
Tail_P2_I            PF09684.14 SAMEA3642994.contig00001_541 -            8.2e-10   38.9   0.0   2.2e-09   37.6   0.0   1.7   1   1   0   1   1   1   1 Phage tail protein (Tail_P2_I)
Tail_P2_I            PF09684.14 SAMEA3643034.contig00009_98 -            1.4e-08   35.0   0.0   3.4e-08   33.7   0.0   1.6   1   0   0   1   1   1   1 Phage tail protein (Tail_P2_I)
AAA                  PF00004.33 SAMEA3643039.contig00009_106 -            8.8e-25   87.9   0.0   1.3e-24   87.3   0.0   1.3   1   0   0   1   1   1   1 ATPase family associated with various cellular activities (AAA)
Tail_P2_I            PF09684.14 SAMEA3643045.contig00001_68 -              6e-11   42.6   0.3   1.4e-10   41.4   0.3   1.6   1   0   0   1   1   1   1 Phage tail protein (Tail_P2_I)
Tail_P2_I            PF09684.14 SAMEA3643050.contig00001_511 -            8.2e-10   38.9   0.0   2.2e-09   37.6   0.0   1.7   1   1   0   1   1   1   1 Phage tail protein (Tail_P2_I)
Tail_P2_I            PF09684.14 SAMEA3643056.contig00001_17 -            7.3e-11   42.4   0.1   2.3e-10   40.8   0.1   1.8   1   1   0   1   1   1   1 Phage tail protein (Tail_P2_I)
Tail_P2_I            PF09684.14 SAMEA3643066.contig00018_45 -            1.4e-08   35.0   0.0   3.4e-08   33.7   0.0   1.6   1   0   0   1   1   1   1 Phage tail protein (Tail_P2_I)
Tail_P2_I            PF09684.14 SAMEA3643093.contig00011_82 -            2.2e-09   37.5   0.0   4.6e-09   36.5   0.0   1.5   1   0   0   1   1   1   1 Phage tail protein (Tail_P2_I)
Tail_P2_I            PF09684.14 SAMEA3643133.contig00002_297 -            4.3e-09   36.6   0.0   1.1e-08   35.3   0.0   1.6   1   0   0   1   1   1   1 Phage tail protein (Tail_P2_I)
Tail_P2_I            PF09684.14 SAMEA3643143.contig00001_267 -              6e-12   45.9   0.0   1.5e-11   44.5   0.0   1.7   1   0   0   1   1   1   1 Phage tail protein (Tail_P2_I)
Baseplate_J          PF04865.18 SAMEA3725542.contig00005_139 -            4.9e-14   52.4   0.0   7.7e-14   51.8   0.0   1.2   1   0   0   1   1   1   1 Baseplate J-like protein
Baseplate_J          PF04865.18 SAMEA3731257.contig00012_38 -            2.6e-17   63.2   0.4   2.5e-14   53.4   0.0   2.4   2   0   0   2   2   2   2 Baseplate J-like protein
Alpha-amylase        PF00128.28 SAMEA3731268.contig00071_25 -            8.7e-18   65.2   0.0   1.1e-11   45.1   0.0   2.1   2   0   0   2   2   2   2 Alpha amylase, catalytic domain
CBM_48               PF02922.22 SAMEA3731268.contig00071_25 -            6.1e-14   52.3   0.2   1.8e-13   50.8   0.1   1.9   2   0   0   2   2   2   1 Carbohydrate-binding module 48 (Isoamylase N-terminal domain)
Alpha-amylase_C      PF02806.22 SAMEA3731268.contig00071_25 -              2e-10   41.0   0.0   4.9e-10   39.8   0.0   1.6   1   0   0   1   1   1   1 Alpha amylase, C-terminal all-beta domain
Tail_P2_I            PF09684.14 SAMEA4003652.contig00003_157 -            6.7e-14   52.2   0.0   1.4e-13   51.1   0.0   1.5   1   0   0   1   1   1   1 Phage tail protein (Tail_P2_I)
Tail_P2_I            PF09684.14 SAMN00015377.contig00010_82 -            2.1e-11   44.1   0.0   3.7e-11   43.3   0.0   1.4   1   0   0   1   1   1   1 Phage tail protein (Tail_P2_I)
Tail_P2_I            PF09684.14 SAMN02232044.contig00007_12 -            8.3e-11   42.2   0.0   2.1e-10   40.9   0.0   1.6   1   0   0   1   1   1   1 Phage tail protein (Tail_P2_I)
Tail_P2_I            PF09684.14 SAMN02261381.contig00004_34 -            5.7e-09   36.2   0.0   8.8e-09   35.6   0.0   1.3   1   0   0   1   1   1   1 Phage tail protein (Tail_P2_I)
GPW_gp25             PF04965.18 SAMN02367787.contig00008_36 -            1.8e-23   82.3   0.0   2.2e-23   82.1   0.0   1.1   1   0   0   1   1   1   1 Baseplate wedge protein gp25
GPW_gp25             PF04965.18 SAMN02367827.contig00003_36 -            4.2e-23   81.2   0.0   5.2e-23   80.9   0.0   1.1   1   0   0   1   1   1   1 Baseplate wedge protein gp25
HLH                  PF00010.30 SAMN02440436.contig00004_348 -            1.1e-17   63.8   2.1   2.2e-17   62.8   2.1   1.5   1   0   0   1   1   1   1 Helix-loop-helix DNA-binding domain
GPW_gp25             PF04965.18 SAMN02440596.contig00013_14 -            3.8e-24   84.5   0.0   4.5e-24   84.3   0.0   1.1   1   0   0   1   1   1   1 Baseplate wedge protein gp25
Baseplate_J          PF04865.18 SAMN02441563.contig00029_14 -            1.4e-17   64.0   0.0   1.8e-15   57.1   0.0   2.2   2   0   0   2   2   2   2 Baseplate J-like protein
Baseplate_J          PF04865.18 SAMN02441720.contig00028_25 -            3.8e-10   39.7   0.5   5.5e-09   35.9   0.0   2.5   3   0   0   3   3   3   1 Baseplate J-like protein
GPW_gp25             PF04965.18 SAMN02839584.contig00024_40 -            2.3e-26   91.7   0.0   2.7e-26   91.4   0.0   1.1   1   0   0   1   1   1   1 Baseplate wedge protein gp25
GPW_gp25             PF04965.18 SAMN02849780.contig00001_470 -            4.2e-23   81.2   0.0   5.2e-23   80.9   0.0   1.1   1   0   0   1   1   1   1 Baseplate wedge protein gp25
Baseplate_J          PF04865.18 SAMN02864944.contig00011_75 -            1.5e-10   41.0   0.0   4.5e-10   39.5   0.0   1.8   1   1   0   1   1   1   1 Baseplate J-like protein
GPW_gp25             PF04965.18 SAMN03165953.contig00003_297 -            2.4e-23   82.0   0.0   2.9e-23   81.7   0.0   1.1   1   0   0   1   1   1   1 Baseplate wedge protein gp25
GPW_gp25             PF04965.18 SAMN03468629.contig00002_35 -            2.4e-23   82.0   0.0   2.9e-23   81.7   0.0   1.1   1   0   0   1   1   1   1 Baseplate wedge protein gp25
GPW_gp25             PF04965.18 SAMN03476180.contig00012_36 -            2.4e-23   82.0   0.0   2.9e-23   81.7   0.0   1.1   1   0   0   1   1   1   1 Baseplate wedge protein gp25
GPW_gp25             PF04965.18 SAMN03480071.contig00008_112 -            1.8e-23   82.3   0.0   2.2e-23   82.1   0.0   1.1   1   0   0   1   1   1   1 Baseplate wedge protein gp25
GPW_gp25             PF04965.18 SAMN03480336.contig00031_35 -            2.4e-23   82.0   0.0   2.9e-23   81.7   0.0   1.1   1   0   0   1   1   1   1 Baseplate wedge protein gp25
GPW_gp25             PF04965.18 SAMN03649455.contig00017_76 -            5.2e-24   84.1   0.2   6.5e-24   83.8   0.2   1.1   1   0   0   1   1   1   1 Baseplate wedge protein gp25
GPW_gp25             PF04965.18 SAMN03765215.contig00002_437 -            2.4e-23   82.0   0.0   2.9e-23   81.7   0.0   1.1   1   0   0   1   1   1   1 Baseplate wedge protein gp25
GPW_gp25             PF04965.18 SAMN03765216.contig00004_36 -            1.8e-23   82.3   0.0   2.2e-23   82.1   0.0   1.1   1   0   0   1   1   1   1 Baseplate wedge protein gp25
GPW_gp25             PF04965.18 SAMN03765217.contig00004_228 -            1.8e-23   82.3   0.0   2.2e-23   82.1   0.0   1.1   1   0   0   1   1   1   1 Baseplate wedge protein gp25
GPW_gp25             PF04965.18 SAMN03861848.contig00011_115 -            1.8e-23   82.3   0.0   2.2e-23   82.1   0.0   1.1   1   0   0   1   1   1   1 Baseplate wedge protein gp25
GPW_gp25             PF04965.18 SAMN04038493.contig00001_739 -            1.4e-22   79.5   0.0   1.6e-22   79.3   0.0   1.1   1   0   0   1   1   1   1 Baseplate wedge protein gp25
Tail_P2_I            PF09684.14 SAMN04151670.contig00011_99 -            1.9e-16   60.5   0.0   4.2e-16   59.3   0.0   1.6   1   0   0   1   1   1   1 Phage tail protein (Tail_P2_I)
Tail_P2_I            PF09684.14 SAMN04538214.contig00006_123 -            2.7e-08   34.1   0.2   1.1e-07   32.1   0.0   2.1   3   0   0   3   3   3   1 Phage tail protein (Tail_P2_I)
Tail_P2_I            PF09684.14 SAMN04538215.contig00005_375 -            2.7e-08   34.0   0.2   1.1e-07   32.1   0.0   2.0   3   0   0   3   3   3   1 Phage tail protein (Tail_P2_I)
Tail_P2_I            PF09684.14 SAMN04538216.contig00007_172 -            2.7e-08   34.1   0.2   1.1e-07   32.1   0.0   2.1   3   0   0   3   3   3   1 Phage tail protein (Tail_P2_I)
Tail_P2_I            PF09684.14 SAMN04538217.contig00005_375 -            2.7e-08   34.0   0.2   1.1e-07   32.1   0.0   2.0   3   0   0   3   3   3   1 Phage tail protein (Tail_P2_I)
Tail_P2_I            PF09684.14 SAMN04538219.contig00013_25 -            2.7e-08   34.1   0.2   1.1e-07   32.1   0.0   2.1   3   0   0   3   3   3   1 Phage tail protein (Tail_P2_I)
Tail_P2_I            PF09684.14 SAMN04538223.contig00014_94 -            2.7e-08   34.1   0.2   1.1e-07   32.1   0.0   2.1   3   0   0   3   3   3   1 Phage tail protein (Tail_P2_I)
Tail_P2_I            PF09684.14 SAMN04538226.contig00002_375 -            2.7e-08   34.0   0.2   1.1e-07   32.1   0.0   2.0   3   0   0   3   3   3   1 Phage tail protein (Tail_P2_I)
Tail_P2_I            PF09684.14 SAMN04538227.contig00006_123 -            2.7e-08   34.1   0.2   1.1e-07   32.1   0.0   2.1   3   0   0   3   3   3   1 Phage tail protein (Tail_P2_I)
Tail_P2_I            PF09684.14 SAMN04538230.contig00006_171 -            2.7e-08   34.1   0.2   1.1e-07   32.1   0.0   2.1   3   0   0   3   3   3   1 Phage tail protein (Tail_P2_I)
Tail_P2_I            PF09684.14 SAMN04538231.contig00004_172 -            2.7e-08   34.0   0.2   1.1e-07   32.1   0.0   2.0   3   0   0   3   3   3   1 Phage tail protein (Tail_P2_I)
GPW_gp25             PF04965.18 SAMN04590160.contig00007_247 -            2.4e-23   82.0   0.0   2.9e-23   81.7   0.0   1.1   1   0   0   1   1   1   1 Baseplate wedge protein gp25
GPW_gp25             PF04965.18 SAMN05226146.contig00067_6 -            5.1e-24   84.1   0.0   6.3e-24   83.8   0.0   1.1   1   0   0   1   1   1   1 Baseplate wedge protein gp25
GPW_gp25             PF04965.18 SAMN05294051.contig00010_153 -            2.3e-26   91.7   0.0   2.7e-26   91.4   0.0   1.1   1   0   0   1   1   1   1 Baseplate wedge protein gp25
Pvc16_N              PF14065.10 SAMN06173366.contig00031_6 -            4.8e-18   65.6   0.1   1.2e-17   64.3   0.1   1.6   1   1   0   1   1   1   1 Pvc16 N-terminal domain
GPW_gp25             PF04965.18 SAMN06320221.contig00003_250 -            2.4e-23   82.0   0.0   2.9e-23   81.7   0.0   1.1   1   0   0   1   1   1   1 Baseplate wedge protein gp25
GPW_gp25             PF04965.18 SAMN06333463.contig00031_35 -            2.4e-23   82.0   0.0   2.9e-23   81.7   0.0   1.1   1   0   0   1   1   1   1 Baseplate wedge protein gp25
GPW_gp25             PF04965.18 SAMN06333867.contig00011_153 -            2.3e-23   82.0   0.0   2.9e-23   81.7   0.0   1.1   1   0   0   1   1   1   1 Baseplate wedge protein gp25
GPW_gp25             PF04965.18 SAMN06333869.contig00009_36 -            1.8e-23   82.3   0.0   2.2e-23   82.1   0.0   1.1   1   0   0   1   1   1   1 Baseplate wedge protein gp25
Tail_P2_I            PF09684.14 SAMN06473608.contig00032_17 -            7.6e-10   39.1   0.0   1.2e-09   38.4   0.0   1.3   1   0   0   1   1   1   1 Phage tail protein (Tail_P2_I)
Baseplate_J          PF04865.18 SAMN06473639.contig00010_53 -            2.5e-14   53.4   0.0   3.7e-14   52.8   0.0   1.2   1   0   0   1   1   1   1 Baseplate J-like protein
Baseplate_J          PF04865.18 SAMN06473649.contig00005_79 -            1.1e-18   67.7   0.0   4.8e-17   62.3   0.1   2.2   2   0   0   2   2   2   2 Baseplate J-like protein
Fn3_assoc            PF13287.10 SAMN06473657.contig00007_20 -            5.6e-63  209.1  29.6   7.7e-18   64.6   0.9   9.0   7   1   0   7   7   7   7 Fn3 associated
CHB_HEX_C_1          PF13290.10 SAMN06473657.contig00007_20 -            1.4e-57  191.7  82.6   3.8e-19   68.6   4.2  10.9  11   0   0  11  11  11   7 Chitobiase/beta-hexosaminidase C-terminal domain
HATPase_c            PF02518.30 SAMN06473663.contig00011_38 -            6.1e-21   75.1   0.0   1.1e-20   74.4   0.0   1.4   1   0   0   1   1   1   1 Histidine kinase-, DNA gyrase B-, and HSP90-like ATPase
HisKA                PF00512.29 SAMN06473663.contig00011_38 -              8e-11   42.0   0.6   1.6e-10   41.1   0.1   1.8   2   0   0   2   2   2   1 His Kinase A (phospho-acceptor) domain
Baseplate_J          PF04865.18 SAMN06473685.contig00006_92 -            4.9e-14   52.4   0.0   7.9e-14   51.8   0.0   1.2   1   0   0   1   1   1   1 Baseplate J-like protein
Baseplate_J          PF04865.18 SAMN06473687.contig00006_71 -            4.9e-14   52.4   0.0   7.9e-14   51.8   0.0   1.2   1   0   0   1   1   1   1 Baseplate J-like protein
Baseplate_J          PF04865.18 SAMN06473695.contig00006_92 -            4.9e-14   52.4   0.0   7.9e-14   51.8   0.0   1.2   1   0   0   1   1   1   1 Baseplate J-like protein
Baseplate_J          PF04865.18 SAMN06473762.contig00009_60 -            1.1e-18   67.7   0.0   4.8e-17   62.3   0.1   2.2   2   0   0   2   2   2   2 Baseplate J-like protein
Tail_P2_I            PF09684.14 SAMN06473771.contig00034_9 -            7.5e-10   39.1   0.0   1.2e-09   38.4   0.0   1.3   1   0   0   1   1   1   1 Phage tail protein (Tail_P2_I)
Baseplate_J          PF04865.18 SAMN06473772.contig00009_60 -            1.1e-18   67.7   0.0   4.8e-17   62.3   0.1   2.2   2   0   0   2   2   2   2 Baseplate J-like protein
Baseplate_J          PF04865.18 SAMN06480675.contig00012_62 -            5.2e-09   36.0   0.0   8.5e-09   35.3   0.0   1.3   1   0   0   1   1   1   1 Baseplate J-like protein
GPW_gp25             PF04965.18 SAMN06602650.contig00006_246 -            1.8e-23   82.3   0.0   2.2e-23   82.1   0.0   1.1   1   0   0   1   1   1   1 Baseplate wedge protein gp25
GPW_gp25             PF04965.18 SAMN07138301.contig00012_95 -            2.4e-23   82.0   0.0   2.9e-23   81.7   0.0   1.1   1   0   0   1   1   1   1 Baseplate wedge protein gp25
GPW_gp25             PF04965.18 SAMN07152376.contig00003_35 -            2.4e-23   82.0   0.0   2.9e-23   81.7   0.0   1.1   1   0   0   1   1   1   1 Baseplate wedge protein gp25
GPW_gp25             PF04965.18 SAMN07450339.contig00003_304 -            2.4e-23   82.0   0.0   2.9e-23   81.7   0.0   1.1   1   0   0   1   1   1   1 Baseplate wedge protein gp25
Baseplate_J          PF04865.18 SAMN07581367.contig00010_15 -            2.6e-10   40.2   0.0   5.1e-10   39.3   0.0   1.4   1   0   0   1   1   1   1 Baseplate J-like protein
NHL                  PF01436.25 SAMN07658361.contig00031_10 -            4.4e-13   48.7   0.5   8.9e-05   22.5   0.0   4.1   4   0   0   4   4   4   2 NHL repeat
Tail_P2_I            PF09684.14 SAMN07658361.contig00031_10 -            5.1e-13   49.3   0.5   1.1e-12   48.2   0.5   1.5   1   0   0   1   1   1   1 Phage tail protein (Tail_P2_I)
GPW_gp25             PF04965.18 SAMN07739567.contig00004_37 -            1.8e-23   82.3   0.0   2.2e-23   82.1   0.0   1.1   1   0   0   1   1   1   1 Baseplate wedge protein gp25
GPW_gp25             PF04965.18 SAMN07812052.contig00003_35 -            1.8e-23   82.3   0.0   2.2e-23   82.1   0.0   1.1   1   0   0   1   1   1   1 Baseplate wedge protein gp25
GPW_gp25             PF04965.18 SAMN07812097.contig00025_4 -            2.4e-23   82.0   0.0   2.9e-23   81.7   0.0   1.1   1   0   0   1   1   1   1 Baseplate wedge protein gp25
GPW_gp25             PF04965.18 SAMN07812151.contig00003_35 -            1.8e-23   82.3   0.0   2.2e-23   82.1   0.0   1.1   1   0   0   1   1   1   1 Baseplate wedge protein gp25
GPW_gp25             PF04965.18 SAMN07812158.contig00032_36 -            2.4e-23   82.0   0.0   2.9e-23   81.7   0.0   1.1   1   0   0   1   1   1   1 Baseplate wedge protein gp25
GPW_gp25             PF04965.18 SAMN07812322.contig00002_35 -            2.4e-23   82.0   0.0   2.9e-23   81.7   0.0   1.1   1   0   0   1   1   1   1 Baseplate wedge protein gp25
GPW_gp25             PF04965.18 SAMN07812377.contig00012_126 -            2.4e-23   82.0   0.0   2.9e-23   81.7   0.0   1.1   1   0   0   1   1   1   1 Baseplate wedge protein gp25
GPW_gp25             PF04965.18 SAMN07812685.contig00013_89 -            1.8e-23   82.3   0.0   2.2e-23   82.1   0.0   1.1   1   0   0   1   1   1   1 Baseplate wedge protein gp25
GPW_gp25             PF04965.18 SAMN07812758.contig00004_36 -            2.4e-23   82.0   0.0   2.9e-23   81.7   0.0   1.1   1   0   0   1   1   1   1 Baseplate wedge protein gp25
GPW_gp25             PF04965.18 SAMN07816175.contig00012_76 -            2.4e-23   82.0   0.0   2.9e-23   81.7   0.0   1.1   1   0   0   1   1   1   1 Baseplate wedge protein gp25
GPW_gp25             PF04965.18 SAMN07816207.contig00020_33 -            2.4e-23   82.0   0.0   2.9e-23   81.7   0.0   1.1   1   0   0   1   1   1   1 Baseplate wedge protein gp25
GPW_gp25             PF04965.18 SAMN07816343.contig00004_36 -            2.4e-23   82.0   0.0   2.9e-23   81.7   0.0   1.1   1   0   0   1   1   1   1 Baseplate wedge protein gp25
GPW_gp25             PF04965.18 SAMN07946607.contig00024_3 -            2.4e-23   82.0   0.0   2.9e-23   81.7   0.0   1.1   1   0   0   1   1   1   1 Baseplate wedge protein gp25
GPW_gp25             PF04965.18 SAMN07946609.contig00003_35 -            2.4e-23   82.0   0.0   2.9e-23   81.7   0.0   1.1   1   0   0   1   1   1   1 Baseplate wedge protein gp25
GPW_gp25             PF04965.18 SAMN08049945.contig00003_307 -            2.4e-23   82.0   0.0   2.9e-23   81.7   0.0   1.1   1   0   0   1   1   1   1 Baseplate wedge protein gp25
GPW_gp25             PF04965.18 SAMN08118168.contig00012_95 -            1.8e-23   82.3   0.0   2.2e-23   82.1   0.0   1.1   1   0   0   1   1   1   1 Baseplate wedge protein gp25
Tail_P2_I            PF09684.14 SAMN08627959.contig00058_47 -            4.1e-07   30.2   0.0   8.7e-07   29.1   0.0   1.5   2   0   0   2   2   2   1 Phage tail protein (Tail_P2_I)
Pvc16_N              PF14065.10 SAMN08720246.contig00018_20 -            1.1e-18   67.7   0.2   1.9e-18   67.0   0.2   1.4   1   0   0   1   1   1   1 Pvc16 N-terminal domain
GPW_gp25             PF04965.18 SAMN08744072.contig00005_254 -            2.4e-23   82.0   0.0   2.9e-23   81.7   0.0   1.1   1   0   0   1   1   1   1 Baseplate wedge protein gp25
GPW_gp25             PF04965.18 SAMN09009105.contig00002_370 -            1.8e-23   82.3   0.0   2.2e-23   82.1   0.0   1.1   1   0   0   1   1   1   1 Baseplate wedge protein gp25
GPW_gp25             PF04965.18 SAMN09222255.contig00012_86 -            2.4e-23   82.0   0.0   2.9e-23   81.7   0.0   1.1   1   0   0   1   1   1   1 Baseplate wedge protein gp25
GPW_gp25             PF04965.18 SAMN09295071.contig00007_129 -            1.8e-23   82.3   0.0   2.2e-23   82.1   0.0   1.1   1   0   0   1   1   1   1 Baseplate wedge protein gp25
GPW_gp25             PF04965.18 SAMN09388941.contig00011_35 -            2.4e-23   82.0   0.0   2.9e-23   81.7   0.0   1.1   1   0   0   1   1   1   1 Baseplate wedge protein gp25
GPW_gp25             PF04965.18 SAMN09433534.contig00013_86 -            1.8e-23   82.3   0.0   2.2e-23   82.1   0.0   1.1   1   0   0   1   1   1   1 Baseplate wedge protein gp25
GPW_gp25             PF04965.18 SAMN09469086.contig00032_4 -            2.4e-23   82.0   0.0   2.9e-23   81.7   0.0   1.1   1   0   0   1   1   1   1 Baseplate wedge protein gp25
GPW_gp25             PF04965.18 SAMN09475633.contig00014_86 -            2.4e-23   82.0   0.0   2.9e-23   81.7   0.0   1.1   1   0   0   1   1   1   1 Baseplate wedge protein gp25
GPW_gp25             PF04965.18 SAMN09484590.contig00012_36 -            1.8e-23   82.3   0.0   2.2e-23   82.1   0.0   1.1   1   0   0   1   1   1   1 Baseplate wedge protein gp25
GPW_gp25             PF04965.18 SAMN09491801.contig00023_37 -            2.4e-23   82.0   0.0   2.9e-23   81.7   0.0   1.1   1   0   0   1   1   1   1 Baseplate wedge protein gp25
GPW_gp25             PF04965.18 SAMN09516403.contig00010_24 -              1e-23   83.2   0.0   1.2e-23   83.0   0.0   1.0   1   0   0   1   1   1   1 Baseplate wedge protein gp25
GPW_gp25             PF04965.18 SAMN09530898.contig00019_35 -            1.8e-23   82.3   0.0   2.2e-23   82.1   0.0   1.1   1   0   0   1   1   1   1 Baseplate wedge protein gp25
GPW_gp25             PF04965.18 SAMN09531070.contig00002_303 -            1.8e-23   82.3   0.0   2.2e-23   82.1   0.0   1.1   1   0   0   1   1   1   1 Baseplate wedge protein gp25
GPW_gp25             PF04965.18 SAMN09628608.contig00032_36 -            2.4e-23   82.0   0.0   2.9e-23   81.7   0.0   1.1   1   0   0   1   1   1   1 Baseplate wedge protein gp25
GPW_gp25             PF04965.18 SAMN09634165.contig00005_38 -            1.8e-23   82.3   0.0   2.2e-23   82.1   0.0   1.1   1   0   0   1   1   1   1 Baseplate wedge protein gp25
GPW_gp25             PF04965.18 SAMN09690777.contig00027_9 -            2.4e-23   82.0   0.0   2.9e-23   81.7   0.0   1.1   1   0   0   1   1   1   1 Baseplate wedge protein gp25
Baseplate_J          PF04865.18 SAMN09808872.contig00002_113 -              7e-09   35.5   0.0   1.2e-08   34.8   0.0   1.2   1   0   0   1   1   1   1 Baseplate J-like protein
Baseplate_J          PF04865.18 SAMN10134657.contig00033_24 -              5e-09   36.0   0.0   1.6e-07   31.1   0.0   2.2   2   0   0   2   2   2   2 Baseplate J-like protein
Baseplate_J          PF04865.18 SAMN10163213.contig00001_166 -            1.1e-10   41.4   0.0   2.5e-10   40.3   0.0   1.5   1   0   0   1   1   1   1 Baseplate J-like protein
Tail_P2_I            PF09684.14 SIRE01000004.1_253   -            2.3e-10   40.7   0.0   5.9e-10   39.4   0.0   1.6   1   0   0   1   1   1   1 Phage tail protein (Tail_P2_I)
GPW_gp25             PF04965.18 SIRR01000003.1_702   -            3.8e-22   78.1   0.0   4.7e-22   77.8   0.0   1.1   1   0   0   1   1   1   1 Baseplate wedge protein gp25
Tail_P2_I            PF09684.14 SMNZ01000003.1_510   -            8.2e-09   35.7   0.0   1.5e-08   34.9   0.0   1.4   1   0   0   1   1   1   1 Phage tail protein (Tail_P2_I)
Tail_P2_I            PF09684.14 SMRT01000006.1_150   -              5e-13   49.4   0.0   1.2e-12   48.1   0.0   1.6   1   1   0   1   1   1   1 Phage tail protein (Tail_P2_I)
Baseplate_J          PF04865.18 SPJX01000253.1_15    -            1.5e-15   57.4   0.0   3.5e-15   56.2   0.0   1.5   1   0   0   1   1   1   1 Baseplate J-like protein
Tail_P2_I            PF09684.14 SRZX01000007.1_39    -            4.7e-10   39.7   0.1     1e-09   38.7   0.1   1.5   1   0   0   1   1   1   1 Phage tail protein (Tail_P2_I)
Tail_P2_I            PF09684.14 SSHH01000003.1_302   -              1e-10   41.8   0.0   5.5e-10   39.5   0.0   2.2   2   1   0   2   2   2   1 Phage tail protein (Tail_P2_I)
NHL                  PF01436.25 SSHH01000003.1_302   -            2.4e-09   36.9   0.1      0.12   12.6   0.0   4.6   5   0   0   5   5   5   3 NHL repeat
Baseplate_J          PF04865.18 SUNI01000011.1_116   -              4e-13   49.5   0.1   4.1e-10   39.6   0.1   2.2   2   0   0   2   2   2   2 Baseplate J-like protein
GPW_gp25             PF04965.18 SWJE01000006.1_98    -              2e-24   85.4   0.0   2.4e-24   85.2   0.0   1.1   1   0   0   1   1   1   1 Baseplate wedge protein gp25
Tail_P2_I            PF09684.14 SZNK01000001.1_430   -            2.1e-16   60.3   0.0   4.5e-16   59.2   0.0   1.5   1   0   0   1   1   1   1 Phage tail protein (Tail_P2_I)
Tail_P2_I            PF09684.14 SZQA01000006.1_120   -            1.2e-10   41.6   0.0   2.8e-10   40.5   0.0   1.5   1   0   0   1   1   1   1 Phage tail protein (Tail_P2_I)
AAA                  PF00004.33 2558991324           -            1.5e-28  100.1   0.0   1.9e-26   93.2   0.0   2.6   2   0   0   2   2   2   2 ATPase family associated with various cellular activities (AAA)
Baseplate_J          PF04865.18 2571114983           -              7e-08   32.3   0.0   1.6e-07   31.1   0.0   1.6   2   0   0   2   2   2   1 Baseplate J-like protein
Baseplate_J          PF04865.18 2562246240           -              4e-11   42.9   0.1   8.1e-11   41.9   0.1   1.5   1   0   0   1   1   1   1 Baseplate J-like protein
Tail_P2_I            PF09684.14 2513005159           -              1e-09   38.6   0.1   2.1e-09   37.6   0.1   1.5   1   0   0   1   1   1   1 Phage tail protein (Tail_P2_I)
GPW_gp25             PF04965.18 2510921214           -            3.7e-24   84.6   0.0   4.4e-24   84.3   0.0   1.1   1   0   0   1   1   1   1 Baseplate wedge protein gp25
Tail_P2_I            PF09684.14 2506725801           -              1e-09   38.6   0.1   2.1e-09   37.6   0.1   1.5   1   0   0   1   1   1   1 Phage tail protein (Tail_P2_I)
Tail_P2_I            PF09684.14 2561705781           -            3.5e-09   36.9   0.1   7.3e-09   35.9   0.1   1.5   1   0   0   1   1   1   1 Phage tail protein (Tail_P2_I)
NHL                  PF01436.25 UBMU01000042.1_16    -            5.5e-12   45.3   1.3     0.015   15.5   0.0   5.2   5   0   0   5   5   5   4 NHL repeat
Tail_P2_I            PF09684.14 UBMU01000042.1_16    -            7.3e-10   39.1   0.0   2.2e-09   37.6   0.0   1.9   1   1   0   1   1   1   1 Phage tail protein (Tail_P2_I)
DUF4157              PF13699.10 UWOE01000001.1_1258  -            2.4e-12   47.0   0.7   4.4e-12   46.2   0.7   1.4   1   1   0   1   1   1   1 Domain of unknown function (DUF4157)
Baseplate_J          PF04865.18 VATA01000032.1_14    -            4.7e-13   49.2   0.7   7.2e-13   48.6   0.1   1.6   2   0   0   2   2   2   1 Baseplate J-like protein
Tail_P2_I            PF09684.14 VCNA01000001.1_112   -            6.3e-12   45.8   0.0   1.2e-11   44.9   0.0   1.4   1   0   0   1   1   1   1 Phage tail protein (Tail_P2_I)
Tail_P2_I            PF09684.14 VDBO01000001.1_2105  -              1e-12   48.3   0.1   2.5e-12   47.1   0.1   1.6   1   1   0   1   1   1   1 Phage tail protein (Tail_P2_I)
Tail_P2_I            PF09684.14 VDCQ01000060.1_18    -            4.2e-09   36.7   0.0   7.5e-09   35.8   0.0   1.4   1   0   0   1   1   1   1 Phage tail protein (Tail_P2_I)
Baseplate_J          PF04865.18 VDEK01000031.1_35    -            7.4e-11   42.0   0.0   3.9e-08   33.1   0.0   2.1   2   0   0   2   2   2   2 Baseplate J-like protein
PAAR_motif           PF05488.17 VLNR01000007.1_100   -            2.2e-28   98.5   7.2   8.3e-25   87.0   3.6   2.1   1   1   1   2   2   2   2 PAAR motif
Baseplate_J          PF04865.18 VLNR01000011.1_103   -            6.6e-10   38.9   0.0   2.3e-08   33.9   0.0   2.3   2   0   0   2   2   2   2 Baseplate J-like protein
Baseplate_J          PF04865.18 VTRU01000001.1_951   -            9.1e-11   41.7   0.1   2.3e-10   40.4   0.1   1.6   1   0   0   1   1   1   1 Baseplate J-like protein
Baseplate_J          PF04865.18 VTZU01000031.1_54    -            6.3e-10   39.0   0.0   2.7e-08   33.6   0.0   2.3   2   0   0   2   2   2   2 Baseplate J-like protein
CIS_TMP              PF19268.3  VWXF01000001.1_567   -            3.9e-60  204.6  28.6   7.1e-45  154.3  21.9   2.1   2   0   0   2   2   2   2 Contractile injection system tape measure protein
Tail_P2_I            PF09684.14 WBSK01000090.1_5     -            2.7e-08   34.1   0.2   1.1e-07   32.1   0.0   2.1   3   0   0   3   3   3   1 Phage tail protein (Tail_P2_I)
Baseplate_J          PF04865.18 WBXO01000008.1_29    -            1.2e-10   41.3   0.1   2.3e-10   40.4   0.1   1.4   1   0   0   1   1   1   1 Baseplate J-like protein
Tail_P2_I            PF09684.14 WHJF01000058.1_24    -            1.1e-09   38.5   0.2   2.4e-09   37.4   0.2   1.5   1   0   0   1   1   1   1 Phage tail protein (Tail_P2_I)
GPW_gp25             PF04965.18 WHJG01000024.1_7     -            6.7e-25   86.9   0.0   7.8e-25   86.7   0.0   1.1   1   0   0   1   1   1   1 Baseplate wedge protein gp25
Tail_P2_I            PF09684.14 WHJH01000010.1_72    -            6.7e-13   48.9   0.0     2e-12   47.4   0.0   1.8   1   1   0   1   1   1   1 Phage tail protein (Tail_P2_I)
GPW_gp25             PF04965.18 WHLX01000002.1_398   -            7.7e-24   83.6   0.1   9.9e-24   83.2   0.1   1.2   1   0   0   1   1   1   1 Baseplate wedge protein gp25
GPW_gp25             PF04965.18 WKJK01000003.1_180   -            9.5e-25   86.5   0.0   1.1e-24   86.2   0.0   1.1   1   0   0   1   1   1   1 Baseplate wedge protein gp25
GPW_gp25             PF04965.18 WWCK01000003.1_212   -              2e-24   85.5   0.0   2.3e-24   85.2   0.0   1.1   1   0   0   1   1   1   1 Baseplate wedge protein gp25
GPW_gp25             PF04965.18 WWCR01000004.1_45    -            2.4e-22   78.7   0.0   2.9e-22   78.5   0.0   1.1   1   0   0   1   1   1   1 Baseplate wedge protein gp25
GPW_gp25             PF04965.18 2513684673           -            2.3e-24   85.2   0.0   2.8e-24   85.0   0.0   1.1   1   0   0   1   1   1   1 Baseplate wedge protein gp25
Baseplate_J          PF04865.18 2586763751           -            4.1e-13   49.4   0.0   8.6e-12   45.1   0.0   2.7   3   0   0   3   3   3   1 Baseplate J-like protein
HLH                  PF00010.30 2574503283           -            1.1e-17   63.8   2.1   2.2e-17   62.8   2.1   1.5   1   0   0   1   1   1   1 Helix-loop-helix DNA-binding domain
#
# Program:         hmmscan
# Version:         3.3.2 (Nov 2020)
# Pipeline mode:   SCAN
# Query file:      upstream_1_genes_aa.faa
# Target file:     /sci/labs/asafle/vita_26/tools/Pfam-A.hmm
# Option settings: /sci/home/nimrod196/miniconda3/bin/hmmscan --tblout upstream_1_tblout.tsv -T 30 --cpu 5 /sci/labs/asafle/vita_26/tools/Pfam-A.hmm upstream_1_genes_aa.faa 
# Current dir:     /sci/labs/asafle/nimrod196/fibers_proj
# Date:            Wed Mar 26 16:57:03 2025
# [ok]
