# Supplementary material for: A comprehensive catalogue of receptor-binding domains in extracellular contractile injection systems
Source: Nat Commun. 2026 Jan 22;17:1939. doi: 10.1038/s41467-026-68710-y (PMC12923769; doi:10.1038/s41467-026-68710-y)
Supplement: Supplementary file 6 — Source Data [file 41467_2026_68710_MOESM6_ESM.zip › Source_data/Panel_4A_S6F_clustered_fiber_domains_analysis_listed.txt]

>2727775979_12_595[194]
2507114133_12_448
2511090612_12_555
2513912613_22_444
2515456882_12_463
2517432364_12_501
2521989154_12_560
2523269827_22_447
2523990910_12_476
2525345932_14_453
2525726769_12_514
2535518109_12_414
2578325450_12_457
2583643140_4_417
2585195367_12_545
2585247740_12_419
2585813287_12_511
2588293005_18_440
2596951718_12_436
2599132896_12_445
2619854443_15_478
2620014205_12_444
2635301515_12_553
2639097925_12_481
2644243716_10_478
2644376737_12_506
2644504614_12_440
2645450877_12_448
2647272238_12_568
2648548857_12_555
2652416784_12_433
2667913221_12_477
2678696177_12_557
2690119243_12_440
2698150003_12_468
2700449032_12_473
2701248366_22_571
2709366735_12_456
2712578711_12_429
2712711362_12_492
2727775979_12_595
2737436529_12_462
2738667863_12_466
2738713853_12_452
2739731129_12_496
2741230342_12_474
2753488567_12_446
2756758606_16_441
2756819086_12_439
2757744697_12_465
2758210339_12_504
2766300953_12_470
2768696756_12_560
2768733241_12_454
2769811230_12_522
2770866901_12_498
2772803826_12_427
2772881700_12_447
2776590400_12_489
2777488834_12_468
2778084543_12_454
2784395393_12_515
2788624140_12_462
2788651816_12_457
2791795871_12_479
2795813745_12_483
2799463513_12_418
2819251718_12_450
2819425539_12_565
2830039759_12_455
2830938373_12_554
2861550371_14_553
2864970296_12_457
2870605093_12_466
2870609326_12_453
2873302713_12_479
2873316503_12_486
2873474585_12_438
2904414205_12_465
2918324485_12_438
2919131908_12_476
2919451443_12_873
2926036799_12_454
2928250001_12_431
2928268804_12_825
2928967176_12_498
637969343_12_481
638126501_16_550
640521960_12_421
644377952_12_570
645977153_12_460
647844242_12_422
648278926_22_440
650803553_12_707
AFXQ01000001_164_12_441
AGUF01000059_3_12_462
ANFM01000002_43_12_456
AP014940_1434_12_479
ATHJ01000059_23_12_552
BDJC01000041.1_11_12_544
CADIKI010000016.1_126_12_534
CADIKL010000040.1_34_12_549
CP009429_2367_22_446
CP009548_2228_12_462
CP010519_4334_12_506
CP011129_2618_12_486
CP013200_2959_12_454
CP013448_2003_12_522
CP021744.1_432_12_490
CP022187_596_12_580
CP022757.1_1683_12_826
CP032550.1_903_12_622
CP034951.1_1817_13_465
CP035300.1_1230_12_702
CP038436.1_3133_12_567
CP041061.1_3680_12_543
CP046912.1_181_12_478
CP049258.1_4097_67_548
CP054424.1_1553_12_438
FCOM01000039_42_12_486
FCOX01000069_26_10_461
JAABNT010000008.1_134_12_459
JAAHBZ010000010.1_168_12_564
JAAOLF020000003.1_970_12_449
JABBFX010000002.1_1080_12_490
JABUMS010000029.1_30_12_563
JNXY01000011_111_12_403
JNZA01000041.1_55_12_551
JOCE01000045.1_44_12_454
JOEF01000022_23_12_463
JOEW01000014.1_71_12_481
JROA01000001_1269_12_460
JXYI02000030_4_12_484
JYIJ01000017_1_12_466
KQ948425.1_242_22_446
KQ948767.1_359_12_425
KZ671990_103_12_442
KZ857175.1_341_12_428
LGSI01000049_64_12_420
LMDL01000034_332_12_469
LN832559_1933_10_452
LWLA01000046.1_209_22_449
LYMK01000063_3_12_482
LZTB01000130_31_12_464
MCVQ01000058.1_55_12_464
MEIY01000001_2049_3_464
MKMC01000023_200_12_442
ML769301.1_589_12_415
MQUS01000004_71_12_486
MSYR01000001.1_1794_56_492
MUNP01000041.1_28_12_529
MUNQ01000020.1_92_12_519
NXGV01000001.1_1854_12_426
PDOG01000002.1_79_12_456
PDWR01000019.1_23_12_452
PNRE01000105.1_24_12_458
POSP01000003.1_1457_12_572
PXYI01000001.1_604_12_480
QDKQ01000077.1_194_12_408
QLUW01000001.1_1534_12_780
QMEK01000002.1_27_12_420
QNHG01000002.1_832_22_438
QNRC01000017.1_3_12_462
QRCC01000012.1_48_12_432
QURC01000004.1_1632_12_459
RAWP01000023.1_67_12_408
RBAM01000001.1_120_12_484
RWKI01000017.1_57_12_706
RWKQ01000028.1_41_12_473
RYYV01000002.1_196_12_516
RZYA01000001.1_226_12_479
SAMEA3643029.contig00001_730_12_509
SAMN02256430.contig00001_161_12_522
SAMN03351828.contig00002_456_12_454
SAMN03571290.contig00004_293_12_444
SAMN07640763.contig00030_19_12_491
SAMN09232753.contig00014_47_11_512
SJAC01000003.1_70_12_483
SMDR01000001.1_1323_12_458
SMRP01000045.1_15_12_506
SRXY01000002.1_269_3_420
SWMA01000040.1_8_12_452
VBUI01000004.1_145_12_457
VFAC01000001.1_288_12_438
VFSV01000031.1_3_12_490
VIDV02000175.1_55_12_467
VSEZ01000002.1_299_12_567
VSTH01000098.1_3_12_464
VTFT01000002.1_359_12_453
VTGV01000010.1_41_12_459
VTHK01000045.1_6_17_444
VTHK01000057.1_42_12_477
VUKD01000004.1_426_12_559
VXLC01000022.1_28_15_442
WPZY01000004.1_74_12_490

>LGSI01000049_64_141_401[157]
2507114133_199_420
2507114133_229_424
2511090612_331_507
2521989154_98_402
2523269827_218_421
2523990910_205_448
2523990910_236_452
2523990910_66_452
2525345932_216_412
2525557828_192_391
2525726769_222_474
2535518109_138_396
2578325450_66_352
2578325450_66_437
2585195367_225_511
2585247740_141_400
2585813287_152_465
2588293005_194_396
2620014205_161_415
2644243716_141_467
2644376737_209_477
2645031188_208_434
2645031188_237_438
2645450877_119_420
2678696177_120_419
2690119243_196_401
2700449032_164_439
2709366735_198_428
2709366735_228_432
2724866103_221_527
2727775979_106_447
2738713853_131_419
2738713853_76_419
2739731129_140_458
2756758606_144_385
2756758606_199_400
2756819086_139_406
2757744697_141_442
2758210339_143_482
2768696756_120_420
2768733241_238_430
2771855736_195_399
2772803826_223_399
2777488834_182_445
2778084543_198_426
2778084543_228_430
2784395393_214_482
2788624140_65_437
2788651816_202_429
2788651816_231_433
2795701326_141_386
2795701326_192_386
2795813745_174_458
2819251718_144_418
2852685781_150_395
2864970296_66_437
2870605093_145_436
2873302713_165_420
2873316503_183_453
2904414205_129_441
2904414205_210_437
2918324485_162_410
2919451443_220_445
2919451443_250_449
2926036799_198_426
2926036799_228_430
2928268804_416_677
2928967176_139_454
637969343_139_454
640521960_142_389
647844242_139_399
650803553_413_678
AFXQ01000001_164_147_402
AFXQ01000001_164_202_402
ANFM01000002_43_199_423
ANFM01000002_43_229_417
ATHJ01000059_23_142_403
BDJC01000041.1_11_116_399
CADIKI010000016.1_126_145_501
CADIKL010000040.1_34_221_520
CP013448_2003_213_500
CP022757.1_1683_417_674
CP032550.1_903_144_479
CP035300.1_1230_270_446
CP038436.1_3133_198_425
CP038436.1_3133_228_428
CP041061.1_3680_147_395
CP049258.1_4097_104_328
CP049258.1_4097_104_397
CP049258.1_4097_208_397
CP054424.1_1553_137_403
CP054424.1_1553_192_403
FCOM01000039_42_138_462
JAABNT010000008.1_134_200_425
JAABNT010000008.1_134_230_419
JAAHBZ010000010.1_168_112_417
JAAOLF020000003.1_970_171_403
JABBFX010000002.1_1080_147_457
JABUMS010000029.1_30_103_404
JNXY01000011_111_129_375
JOEF01000022_23_145_433
JYIJ01000017_1_165_432
KQ948767.1_359_138_397
KZ671990_103_110_339
KZ671990_103_154_410
KZ857175.1_341_108_400
LGSI01000049_64_141_401
LRBF01000279_85_200_424
LRBF01000279_85_229_428
LWCS01000032_93_189_392
LWCS01000032_93_217_396
LZTB01000130_31_193_435
MCVQ01000058.1_55_205_430
MCVQ01000058.1_55_235_434
MKMC01000023_200_140_396
MKMC01000023_200_181_452
MUNP01000041.1_28_154_482
NXGV01000001.1_1854_144_377
PDOG01000002.1_79_152_417
PNRE01000105.1_24_202_430
PNRE01000105.1_24_232_434
POSP01000003.1_1457_171_428
PXYI01000001.1_604_163_417
QMEK01000002.1_27_139_397
QNRC01000017.1_3_205_433
QRCC01000012.1_48_135_402
QURC01000004.1_1632_142_431
RAVX01000006.1_166_241_550
RAWM01000031.1_1_140_400
RBAM01000001.1_120_146_446
RWKI01000017.1_57_413_677
RYYV01000002.1_196_148_463
SAMEA3643029.contig00001_730_173_410
SAMEA3643029.contig00001_730_210_475
SAMEA3731258.contig00002_240_102_390
SAMEA3731258.contig00002_240_102_400
SAMN02256430.contig00001_161_208_488
SAMN03351828.contig00002_456_138_369
SAMN03571290.contig00004_293_102_408
SAMN09232753.contig00014_47_214_480
SJAC01000003.1_70_130_453
SJAC01000003.1_70_212_449
SMDR01000001.1_1323_203_430
SMDR01000001.1_1323_233_434
VBUI01000004.1_145_199_429
VBUI01000004.1_145_229_433
VFAC01000001.1_288_143_411
VIDV02000175.1_55_216_439
VIDV02000175.1_55_246_443
VIGH01000006.1_83_102_418
VSEZ01000002.1_299_228_428
VSTH01000098.1_3_156_430
VTFT01000002.1_359_200_429
VTFT01000002.1_359_230_433
VTHK01000045.1_6_159_421
WPZY01000004.1_74_175_461
WPZY01000004.1_74_223_457

>CP041335.1_2995_5_399[94]
2508595897_3_307
2511129895_20_428
2512829206_18_340
2515212357_16_303
2521965190_2_296
2524920610_33_309
2529012406_20_335
2529054975_3_273
2529304319_21_347
2532570853_6_327
2563614697_6_311
2574430888_17_425
2583206277_3_290
2587727541_4_320
2616679158_12_308
2616679158_21_448
2640545319_10_443
2643925070_2_336
2644140819_6_299
2644221265_3_301
2644321110_19_330
2644580667_3_324
2645340254_11_312
2677563073_11_268
2684413151_7_302
2690341151_3_333
2694870508_18_338
2702767388_19_296
2709949633_21_315
2723245891_7_324
2727830488_5_434
2732425495_3_308
2745458245_9_311
2753054662_6_307
2753097337_4_320
2756756476_7_266
2771579323_6_282
2774839134_20_322
2776836543_24_442
2795708370_9_301
2795769666_2_319
2802643880_26_444
2819887586_18_319
2829982770_12_285
2830056874_19_301
2863105420_2_296
2864813242_30_301
2919652799_6_314
2919869883_12_281
2926349241_19_303
637078518_11_277
638025850_10_305
639002324_5_276
641665825_3_306
ARBJ01000001_523_36_477
ARDA01000030_20_3_300
AZHI01000139_26_18_277
BAHD01000018_94_17_324
CABFPG010000006.1_310_7_298
CP011130_2341_20_353
CP033381.1_4188_7_297
CP041335.1_2995_5_399
CP043304.1_2933_2_306
FCOG01000058_26_12_282
JAAIXZ010000015.1_41_18_418
JAAIYA010000017.1_50_18_440
JAANOZ010000020.1_30_12_289
JABUMS010000006.1_167_18_331
JABUMS010000028.1_18_7_307
JACORT010000003.1_416_2_334
JNWJ01000056_9_2_365
JOCF01000003_87_10_360
LGDB01000127_103_38_350
LMIE01000022_107_12_303
QGNA01000002.1_796_24_310
QLNI01000010.1_37_8_282
QNUN01000014.1_154_20_332
QUSW01000010.1_20_12_333
RCHJ01000035.1_23_2_319
RIBS01000001.1_380_3_306
RJAC01000004.1_181_15_307
RSED01000016.1_36_3_284
SAMD00064387.contig00021_18_17_334
SAMEA3642905.contig00006_92_6_305
SAMN02232044.contig00007_11_20_352
SPJX01000253.1_13_8_310
SRSH01000030.1_21_3_306
SRZX01000007.1_40_4_302
VATA01000032.1_12_7_303
VIDQ01000058.1_18_11_339
VSEY01000012.1_91_10_279
WHJF01000058.1_26_8_275
WUAF01000021.1_27_5_323
WXYH01000391.1_15_13_292

>SAMN03475966.contig00028_29_24_95[80]
2518345489_26_81
2553191155_40_104
2557153780_26_82
2566039612_22_77
2566041438_20_83
2577719001_26_82
2598654593_26_81
2599069323_26_82
2599072171_26_81
2599763718_5_64
2600362838_14_70
2606207033_157_227
2606207033_22_74
2640816855_15_71
2685857790_26_81
2685871261_22_77
2710209887_157_227
2710209887_22_74
2710209888_17_70
2730313248_18_74
2730313249_18_74
2755238378_80_136
2766126897_8_66
2778333517_26_81
2778336263_26_82
2791343034_46_101
2791343035_56_107
2927986638_34_95
644889763_26_81
650723730_10_68
AZAB01000014_14_17_73
CGBP01000029_14_26_86
CP009539_1568_26_81
CP015281.1_1643_26_81
CP015281.1_1663_22_78
CP015281.1_1705_30_86
CP015281.1_2506_26_81
CP017185_137_8_64
CP018812_401_21_84
CP025698.1_1583_40_95
LOIC01000072.1_224_26_82
LOIC01000072.1_285_26_81
LOMY01000085.1_14_26_81
LPBB01000045_12_2_74
LPKY01000097_17_9_70
LRQU01000001_31_11_68
MBJU01000073.1_37_24_80
MBJU01000073.1_56_26_81
MJAO01000010_159_40_95
MUBJ01000001.1_326_26_81
MUKU01000020_18_20_72
NIBS01000001.1_203_26_81
NJAJ01000007.1_91_26_85
NJAK01000002.1_350_22_78
NSCJ01000005.1_117_26_82
NSCJ01000005.1_97_24_80
POGH01000016_31_21_78
PUJT01000006.1_114_22_78
PUJW01000004.1_164_26_82
PUJW01000005.1_87_17_78
PUJX01000006.1_168_28_83
PUJX01000006.1_186_26_82
PUJY01000016.1_73_17_73
PUWT01000050.1_30_22_78
PUWU01000001.1_182_26_82
PUWV01000002.1_73_5_80
PUWX01000011.1_21_11_67
RBZU01000004.1_373_15_76
RYYV01000002.1_57_68_124
SAMEA104379154.contig00028_39_40_95
SAMEA1486427.contig00016_39_26_82
SAMN03475966.contig00028_29_24_95
SAMN03732699.contig00021_80_48_103
SAMN06173366.contig00031_5_6_57
SAMN06841128.contig00013_95_26_81
SAMN08720246.contig00018_22_9_66
SAMN10068376.contig00001_1363_40_91
VWXF01000001.1_566_35_102
WHZZ01000001.1_728_17_72
WHZZ01000001.1_729_17_73

>CP027062_871_41_252[74]
2513845536_39_279
2517498196_39_266
2529305320_39_260
2532712855_40_238
2536972282_40_238
2537826075_40_238
2559214717_41_267
2583688880_47_267
2588293644_40_262
2616666197_40_241
2624311300_40_279
2644248084_33_252
2655776936_40_255
2656131002_40_241
2686910951_39_256
2687014595_40_254
2687034793_33_290
2691329832_39_252
2700209176_47_250
2713950054_40_277
2719828527_43_290
2725830223_12_262
2729849322_40_253
2731807004_44_281
2731948030_6_241
2734474140_74_272
2735949866_39_260
2771516057_40_257
2781186399_39_279
2802709714_39_275
2806256423_40_274
2904425084_40_270
2904425084_40_277
2904463325_40_266
2919851763_33_260
639754404_33_258
AUBU01000020_9_47_248
AWXR01000058_6_48_248
CABPSA010000001.1_315_45_273
CP013136_2345_45_255
CP014782_4415_33_281
CP024608_4341_40_276
CP027062_871_41_252
CP027407_1965_39_276
CP028324.1_3392_39_267
CP048878.1_3087_6_284
JABRVS010000001.1_3626_39_281
JACGVA010000071.1_15_40_279
JACJUG010000021.1_85_40_256
JACOFT010000002.1_821_40_262
JACOGA010000017.1_46_43_261
JACOGF010000003.1_210_40_262
JRYB01000001_3700_39_257
LRDC01000010_77_33_301
MDGR01000007.1_1268_39_242
MDJD01000054_184_42_248
NEGZ01000054_38_40_271
NIOE01000011.1_43_40_254
NIOF01000016_41_40_251
OLMS01000002.1_734_40_235
PDOB01000005.1_104_39_272
PNYB01000002_294_61_257
PXXU01000001.1_121_40_257
QKPN01000002.1_191_40_278
QMIK01000001.1_226_47_249
RMBP01000017.1_224_47_270
RWIU01000003.1_230_47_293
RXOM01000067.1_115_44_242
SAMEA102070918.contig00001_479_39_281
SAMEA4029002.contig00011_26_47_265
SAMN03649455.contig00017_74_40_284
SAMN10134657.contig00019_22_43_287
VKDC01000011.1_85_39_242
WWCR01000004.1_47_40_263

>2616666197_6_33[66]
2515941023_6_33
2532993762_10_41
2536972282_6_31
2537826075_6_33
2586763750_8_35
2588293644_6_33
2598005697_9_37
2599844965_9_34
2606526758_6_33
2616666197_6_33
2624311300_6_33
2644248084_6_31
2655776936_6_33
2656131002_6_33
2670947443_8_35
2686910951_6_33
2687014595_6_33
2687034793_6_31
2691329832_6_33
2700209176_14_41
2713950054_6_31
2729849322_6_33
2731807004_10_37
2734474140_23_50
2771516057_6_33
2781186399_6_33
2828652015_6_33
2904425084_6_31
2919851763_6_31
639754404_6_31
AQRA01000011_55_6_33
ARFR01000095_108_8_31
AUBU01000020_9_14_41
AUMK01000002_892_8_35
AUMK01000002_893_8_35
AWXR01000058_6_15_42
CABPSA010000001.1_315_11_36
CP013136_2345_11_36
CP021659_2657_6_33
CP027062_871_8_35
CP027407_1965_6_33
CP028324.1_3392_6_33
JACJUG010000021.1_85_6_31
JACOFT010000002.1_821_6_31
JACOGF010000003.1_210_6_31
JACOOJ010000007.1_115_6_33
JRYB01000001_3700_6_33
MDGR01000007.1_1268_6_33
MDJD01000054_184_8_35
MEGS01000013_17_6_33
OLMS01000002.1_734_6_31
OMPF01000036.1_5_8_35
PDOB01000005.1_104_6_33
PJQW01000004.1_34_8_35
PNYB01000002_294_12_46
PXXU01000001.1_121_6_33
QMIK01000001.1_226_14_41
RWIU01000003.1_230_11_38
SAMEA102070918.contig00001_479_6_33
SAMEA4029002.contig00011_26_6_31
SAMN03649455.contig00017_74_6_31
SAMN10134657.contig00019_22_10_37
SAMN10134657.contig00033_25_8_35
SAMN10134657.contig00033_26_8_35
VKDC01000011.1_85_6_33
WWCR01000004.1_47_6_33

>2741421673_7_185[53]
2526161563_10_173
2562824473_5_184
2612170262_17_243
2612170264_2_192
2623608113_4_259
2644228920_12_176
2676425769_7_185
2698151080_22_188
2720997038_3_186
2728029374_12_176
2741421673_7_185
2806787207_8_177
2861529715_11_166
2863072627_7_192
2863409272_12_177
2873304362_3_186
2873317797_5_271
2926277294_12_176
637820511_12_159
648246209_11_235
649754102_12_178
ARDA01000030_19_17_261
CP009322_732_12_161
CP013232_2349_14_163
CP016001_643_6_189
CP023523_189_12_164
CP028843_3838_12_183
CP028843_3840_18_253
CP029843.1_680_10_261
CP035300.1_2854_27_182
CP038439.1_2202_5_278
CP040017.1_985_21_243
CP040077.1_2340_2_160
CP040899.1_1655_8_166
FCOX01000008_17_2_158
JAAAYE010000029.1_40_13_164
JOJL01000002.1_332_2_264
JRKJ01000008_183_3_238
JRKJ01000008_185_18_236
KB889561.1_365_15_179
KZ857177.1_358_31_186
LFLU01000013_25_10_182
LOYE01000005_73_12_161
MBSV01000035_42_7_174
MZGX01000004_188_5_275
NCTK01000002_556_5_193
NVOC01000003.1_56_8_204
PDZJ01000001_893_11_155
PNYB01000011_86_7_243
QRGA01000010.1_186_10_176
SAMN02441563.contig00029_12_7_164
SAMN03283207.contig00006_85_2_155
VWRQ01000033.1_31_6_259

>WNKF01000001.1_175_4_532[48]
2506469636_4_531
2522716262_7_764
2608672448_4_711
2623170773_8_357
2623170778_4_355
2637067880_4_531
2647133831_8_364
2651041803_4_364
2676859594_8_632
2676859595_4_364
2676880523_4_364
2690430314_4_365
2714402296_4_384
2728092929_4_365
2728214001_4_566
2728214002_8_685
2735125944_2_390
2740006792_4_363
2745026079_3_728
2799189503_8_364
2864833592_4_379
643641061_221_919
AMYW01000027_43_4_364
AQHR01000041_152_6_535
AUMK01000016_58_4_364
CP015199_3277_4_384
CP018786_2921_8_654
CP033811.1_2738_4_383
CP033912.1_3617_4_383
CP033915.1_3875_12_662
CP033928.1_3770_4_365
CP041360.1_5627_4_726
JACLCS010000006.1_131_10_377
LEKS01000019_53_4_726
LIRF01000003_1318_8_643
MKTM01000008_130_8_693
MVAG01000128_370_4_650
PJQW01000001.1_65_8_727
PPEG02000002.1_555_4_365
QCXY01000005.1_280_8_703
QEHP01000106_6_2_378
SAMEA3642954.contig00007_113_8_624
SJXJ01000004.1_206_12_557
VOGY01000001.1_300_7_584
VTWS01000007.1_95_4_657
VWWP01000006.1_161_4_365
WNKF01000001.1_175_4_532
WOFO01000003.1_230_4_532

>2608478663_388_486[47]
2511750069_390_534
2516586577_401_534
2519853022_405_555
2558991323_386_496
2562246238_388_494
2562246238_388_504
2562667494_388_498
2563377338_380_476
2563377338_380_512
2565688502_374_486
2571114985_389_506
2596377591_378_497
2608478663_388_486
2744846002_410_559
2752952638_376_493
2901051033_414_538
2901105794_409_533
2926318509_441_556
642204528_397_501
650595960_383_485
650595960_383_492
AQZD01000016_34_400_514
AULV01000006_161_405_556
CP034235.1_3570_404_525
CP047591.1_1955_388_501
FMGJ01000001_153_371_470
JAAOZR010000044.1_80_403_528
LR027600.1_109_383_494
LT821258_182_400_513
MBSV01000035_42_187_290
NFGZ01000037_8_384_522
NFHM01000015_43_387_484
NFHX01000006_60_390_538
NFJU01000010_48_387_496
NFJZ01000005_95_382_502
PXZL01000033_30_416_535
QUEI01000002.1_345_383_495
QUEI01000002.1_345_383_503
QUJM01000015.1_9_386_497
QUKV01000001.1_701_381_497
SAMEA3545340.contig00007_23_381_493
SAMEA3545340.contig00007_23_381_502
SMRT01000006.1_151_404_525
UWOE01000001.1_1260_415_524
VCNA01000001.1_111_411_536
VDCQ01000060.1_17_398_519
WBXO01000008.1_27_383_501

>WBXO01000008.1_27_10_379[46]
2511750069_9_332
2516586577_10_356
2519853022_10_354
2558991323_9_352
2562246238_9_330
2562667494_10_352
2563377338_10_355
2565688502_10_351
2571114985_8_330
2596377591_10_351
2608478663_10_383
2744846002_10_357
2752952638_13_355
2901051033_10_364
2901105794_10_533
2926318509_15_373
642204528_12_337
650595960_10_379
AQZD01000016_34_10_335
AULV01000006_161_10_359
CP034235.1_3570_10_348
CP047591.1_1955_10_369
FMGJ01000001_153_10_356
JAAAMV010000001.1_46_5_357
JAAAMV010000001.1_47_10_361
JAAIMZ010000002.1_98_10_366
JAAOZR010000044.1_80_10_358
LR027600.1_109_10_520
LT821258_182_5_352
NFGZ01000037_8_10_363
NFHM01000015_43_10_366
NFHX01000006_60_11_334
NFJZ01000005_95_9_353
NMQW01000024_56_10_518
PXZL01000033_30_7_366
QUEI01000002.1_345_10_356
QUJM01000015.1_9_10_355
QUKV01000001.1_701_10_354
SAMEA3545340.contig00007_23_10_371
SAMN00015377.contig00010_83_12_358
SIRE01000004.1_252_10_554
SMRT01000006.1_151_10_354
UWOE01000001.1_1260_10_342
VCNA01000001.1_111_10_352
VDCQ01000060.1_17_10_357
WBXO01000008.1_27_10_379

>2732500931_220_416[45]
2504155368_136_423
2515456882_207_440
2515456882_237_444
2568532268_142_427
2578325450_205_433
2578325450_235_437
2585087745_211_411
2585087745_211_441
2588293005_188_400
2588293005_222_400
2644504614_191_407
2648548857_156_405
2652416784_193_391
2652416784_221_395
2690119243_142_401
2698150003_172_444
2732500931_220_416
2738667863_209_430
2741230342_212_436
2741230342_241_440
2772881700_161_417
2776590400_176_460
2864970296_204_433
2928250001_219_398
639755860_142_432
CP009548_2228_205_433
CP009548_2228_235_437
CP013200_2959_151_424
CP046912.1_181_214_451
CP046912.1_181_243_455
FCOM01000039_42_225_458
JABBFW010000013.1_41_193_398
KZ857175.1_341_143_400
MEIY01000001_2049_163_427
ML769301.1_589_225_390
MUNQ01000020.1_92_298_474
NIOE01000011.1_106_150_399
PDWR01000019.1_23_200_429
PDWR01000019.1_23_230_433
QDKQ01000077.1_194_185_378
RWKQ01000028.1_41_167_443
SWMA01000040.1_8_143_426
VIGH01000006.1_83_226_418
VTGV01000010.1_41_148_419
VXLC01000022.1_28_141_413

>CP015199_3277_592_668[43]
2506735841_878_945
2588215181_587_660
2623170773_1172_1250
2623170773_590_671
2647133831_572_649
2651041803_629_710
2651041803_813_879
2676880523_571_647
2690430314_573_646
2714402296_783_849
2728092929_806_880
2728214002_697_775
2740006792_635_716
2740006792_812_883
2799189503_637_718
2864833592_759_833
2864833592_766_834
640615318_1082_1156
640615318_1089_1157
640615318_921_991
AMYW01000027_43_640_721
AMYW01000027_43_816_886
ARDN01000004_56_1086_1152
CP015199_3277_592_668
CP018786_2921_666_743
CP033915.1_3875_674_752
CP033928.1_3770_573_650
CP041253.1_3311_920_997
CP050460.1_1191_1027_1106
JACLCS010000006.1_131_585_663
JACODZ010000008.1_90_1078_1151
JACODZ010000008.1_90_1085_1151
JACODZ010000008.1_90_910_987
LIRF01000003_1318_655_732
MKTM01000008_130_705_782
MVAG01000128_370_662_739
OMKC01000005_57_887_968
RJTM01000025.1_40_856_926
SAMEA3642954.contig00007_113_636_713
SJXJ01000004.1_205_664_741
SJXJ01000004.1_206_569_645
VTZU01000001.1_40_1011_1088
VTZU01000001.1_40_827_904

>CP018812_401_136_341[41]
2518345489_219_393
2577719001_118_292
2598654593_238_420
2599072171_249_422
2600362838_277_451
2685857790_120_310
2755238378_143_326
2778333517_236_380
2778336263_139_309
2791343034_270_412
2791343035_277_434
644889763_306_507
AZAB01000014_14_228_396
CBTB010000098_75_217_421
CGBP01000029_14_105_306
CP009539_1568_140_317
CP015281.1_1643_234_404
CP015281.1_1663_169_342
CP015281.1_1705_242_433
CP015281.1_2506_252_417
CP018812_401_136_341
CP025698.1_1583_175_352
LPBB01000045_12_129_297
MBJU01000073.1_56_210_406
NIBS01000001.1_203_239_406
NJAJ01000007.1_91_98_303
NSCJ01000005.1_117_139_315
POGH01000016_31_103_272
PUJT01000006.1_114_169_342
PUJU01000016.1_70_68_262
PUJW01000004.1_164_369_539
PUJW01000005.1_87_103_275
PUJX01000006.1_168_341_514
PUJX01000006.1_186_182_380
PUWV01000002.1_73_145_338
RBZU01000004.1_373_78_278
RYYV01000002.1_57_157_337
SAMEA1486427.contig00016_39_243_405
SAMN06841128.contig00013_95_226_397
SAMN10068376.contig00001_1363_345_540
WHZZ01000001.1_728_164_329

>RAWM01000031.1_1_877_986[39]
2513912613_451_562
2521989154_565_695
2523269827_454_569
2644376737_513_654
2645450877_455_561
2648548857_589_695
2678696177_559_705
2727775979_597_737
2768696756_562_706
2768696756_711_849
2772803826_434_549
2784395393_518_648
2784395393_698_829
2830938373_556_698
650803553_714_818
AGUF01000059_3_469_581
ATHJ01000059_23_440_552
BDJC01000041.1_11_546_692
CP009429_2367_453_568
CP022757.1_1683_829_926
CP032550.1_903_625_729
JABUMS010000029.1_30_565_714
JABUMS010000029.1_30_598_713
JABUMS010000029.1_30_748_857
JNZA01000041.1_55_553_698
JNZA01000041.1_55_747_848
KQ948425.1_242_453_567
KZ671990_103_449_557
LWLA01000046.1_209_457_603
NXGV01000001.1_1854_429_538
QNHG01000002.1_832_446_592
RAWM01000031.1_1_438_556
RAWM01000031.1_1_558_700
RAWM01000031.1_1_733_844
RAWM01000031.1_1_877_986
RWKI01000017.1_57_713_817
SAMEA3643029.contig00001_730_512_624
SAMN09232753.contig00014_47_515_644
VUKD01000004.1_426_561_703

>SAMEA3545340.contig00007_23_518_588[34]
2511750069_518_588
2558991323_519_589
2562246238_509_586
2562246238_516_586
2562667494_520_590
2563377338_497_566
2565688502_508_578
2571114985_510_587
2596377591_520_590
2608478663_499_576
2608478663_506_576
2752952638_512_581
640521960_717_789
642204528_517_595
650595960_505_576
AQZD01000016_34_525_596
CP047591.1_1955_514_585
FMGJ01000001_153_487_560
JAAIMZ010000002.1_98_504_582
LR027600.1_109_504_574
MBSV01000035_42_329_400
NFGZ01000037_8_506_577
NFHM01000015_43_497_575
NFHX01000006_60_522_592
NFJZ01000005_95_519_589
QSDR01000015.1_66_386_464
QSDR01000015.1_66_393_464
QUEI01000002.1_345_520_590
QUJM01000015.1_9_508_585
QUJM01000015.1_9_515_585
QUKV01000001.1_701_518_588
SAMEA3545340.contig00007_23_518_588
UWOE01000001.1_1260_548_618
WBXO01000008.1_27_526_596

>JAAIYA010000017.1_51_9_407[32]
2506725803_17_405
2511129894_11_420
2512829205_9_399
2529012407_11_405
2643925071_11_400
2644321109_4_526
2684413150_26_421
2690341150_12_384
2694870509_9_522
2709949632_13_396
2756756477_20_420
2795769667_11_390
2819887587_10_503
2830056873_12_413
637857142_17_425
AZHI01000139_27_10_410
BAHD01000018_95_3_518
CP011129_2513_14_441
CP022684.1_2373_25_408
CP043304.1_2932_19_425
JAAIXZ010000015.1_42_9_403
JAAIYA010000017.1_51_9_407
JABUMR010000002.1_270_9_414
JACORT010000003.1_417_7_401
LMIE01000022_105_44_330
NZXG01000031_43_4_408
QHKY01000002.1_116_8_424
QNUN01000014.1_153_9_404
RCHJ01000035.1_24_10_369
SAMD00064387.contig00021_17_3_530
SAMN00713628.contig00004_37_15_430
SAMN02232044.contig00007_10_19_401

>JOCF01000003_87_395_489[31]
2515212357_317_413
2515212357_339_437
2524920610_349_439
2532570853_350_447
2532570853_373_466
2644580667_338_461
2645340254_343_445
2677563073_309_400
2702767388_349_444
2723245891_361_449
2753097337_334_431
2774839134_353_464
2795708370_337_430
2802643880_336_455
2802643880_366_455
2863105420_305_402
2863105420_327_421
2864813242_338_428
2919652799_328_441
2919869883_298_410
2926349241_339_448
639002324_290_404
CP041335.1_2995_306_399
CP041335.1_2995_326_417
JOCF01000003_87_373_470
JOCF01000003_87_395_489
LGDB01000127_103_363_461
LGDB01000127_103_392_480
QGNA01000002.1_796_357_443
RJAC01000004.1_181_318_433
VSEY01000012.1_91_296_414

>VWSF01000003.1_376_7_1206[30]
2516962011_7_1112
2543455435_6_1173
2557461711_7_831
2645112114_8_814
2685982676_8_806
2685983722_7_880
2728193213_7_836
2729202898_8_891
2729650604_7_1473
2729661803_2_1000
2748060214_7_835
2755135680_2_890
644869288_7_871
644928538_7_1102
AOTL01000005_189_23_831
AUBU01000013_30_7_837
CP024311.1_3467_7_887
CP049056.1_2296_6_943
JAAECF010000065.1_4_7_833
JACODZ010000008.1_90_4_889
JRLV01000005_215_8_808
LMXN01000010_181_6_853
LRUA01000003_328_8_1129
MTAZ01000007_101_7_974
PDZP01000025_5_7_977
QMFY01000003.1_72_15_984
RJTM01000025.1_40_4_828
SRSC01000002.1_202_7_880
VWSF01000003.1_376_7_1206
WPIN01000011.1_122_7_872

>2501024433_175_405[25]
2501024433_175_405
2516923261_188_398
2521521293_188_402
2635301515_131_385
2635301515_169_381
2667913221_209_380
2737436529_182_398
2769811230_169_381
2770866901_170_379
638126501_132_366
638126501_172_384
649928111_188_406
649928111_219_381
649928111_219_410
AREY01000051_17_208_379
ARJM01000057_29_178_399
CP015839_3960_181_397
CP015839_3960_211_382
CP019799_2846_180_401
JWIE01000161_17_189_385
MSYR01000001.1_1794_199_392
MSYR01000001.1_1794_232_423
PNRG01000033_372_182_399
RAWP01000023.1_67_170_384
SAMN07640763.contig00030_19_186_395

>2676880523_214_559[25]
2588215181_233_575
2623170773_208_579
2647133831_214_560
2650014457_231_577
2651041803_215_618
2676859595_214_559
2676880523_214_559
2690430314_215_561
2714402296_233_584
2735125944_240_587
2740006792_215_624
2753671046_233_556
2799189503_216_626
2864833592_233_575
AMYW01000027_43_215_629
AUMK01000016_58_216_626
CP015199_3277_234_580
CP033811.1_2738_232_575
CP033912.1_3617_233_578
CP033928.1_3770_215_561
JACLCS010000006.1_131_227_573
PPEG02000002.1_555_215_562
QEHP01000106_6_228_584
VATY01000001.1_176_195_606
VWWP01000006.1_161_215_559

>CP040896.1_3312_7_868[24]
2506735841_6_851
2509384348_4_894
2517433185_7_895
2523455868_7_723
2557461711_7_831
2599716497_51_835
2623233994_209_975
2623254488_187_1008
2690429518_8_791
2757558462_207_795
643720041_4_868
AUBX01000015_338_7_723
CP006829_1456_4_974
CP040896.1_3312_7_868
LRUA01000003_328_8_1129
MTAZ01000007_101_7_974
OMKA01000023_223_198_939
PKDY01000045_14_8_799
QEIH01000013.1_38_226_791
QMIK01000002.1_28_6_855
QTQP01000035.1_9_7_896
SMFK01000008.1_113_2_797
VTZS01000002.1_714_196_927
WPIN01000011.1_122_7_872

>2778084543_467_1061[22]
2523990910_483_1078
2578325450_475_1059
2709366735_469_1056
2768733241_465_1109
2776590400_504_1114
2778084543_467_1061
2795813745_497_1124
2864970296_475_1079
2904414205_478_1070
2926036799_467_1049
CP009548_2228_475_1086
ML769301.1_589_426_1079
PDWR01000019.1_23_469_1080
PNRE01000105.1_24_471_1060
SJAC01000003.1_70_496_1088
SMDR01000001.1_1323_474_924
VBUI01000004.1_145_470_1069
VIDV02000175.1_55_478_1117
VTFT01000002.1_359_465_1077
VTFT01000002.1_359_470_1077
WPZY01000004.1_74_504_1112
WPZY01000004.1_74_504_1117

>2667905836_46_603[22]
2576848029_48_630
2644126278_29_526
2667905836_46_603
2733007042_34_437
2821263867_39_606
2827631176_4_460
2873403064_20_405
2904424777_51_581
646443366_23_647
ARBJ01000001_523_36_477
BAWF01000051.1_5_46_552
CP019312_1995_30_548
CP040017.1_984_13_543
FCOG01000072_19_5_577
JABWEB010000003.1_209_46_480
KZ857173.1_22_40_593
LZHZ01000035_210_52_562
SAMN07658361.contig00031_12_39_508
SMNY01000022.1_17_36_608
SSHH01000003.1_300_25_508
UBMU01000042.1_14_25_626
WTVH01000027.1_20_21_592

>JAAOLF020000004.1_4500_3_287[22]
2720997035_18_246
2720997036_4_283
2728029376_16_250
2784731701_10_268
2824194454_12_282
2830940008_6_266
2919791814_13_280
2919791815_10_304
2927427724_26_317
637078517_76_401
648246209_11_235
AMWD01000002_677_32_294
ARDA01000030_19_17_261
CP020038_1740_20_286
CP028843_3841_15_238
CP035501.1_4881_12_332
FCOB01000041_36_7_332
JAAOLF020000004.1_4500_3_287
LSTR01000020_249_10_300
LZHZ01000035_209_7_239
SAMEA104628688.contig00003_635_11_316
WHJF01000058.1_25_28_289

>2752992207_19_858[21]
2514025325_10_640
2576848028_23_656
2585823173_4_852
2644126277_4_824
2667905835_23_849
2733007041_18_827
2733007041_22_790
2752992207_19_858
2821263868_5_838
2827631177_21_857
2827631177_84_857
2918370257_10_869
2927153431_4_927
640485910_4_859
CP015039_3525_17_861
JABWEB010000003.1_208_19_804
KB903294.1_522_12_806
SAMD00064386.contig00002_359_24_608
SAMN07658361.contig00031_11_23_836
SSHH01000003.1_301_3_835
WTVH01000027.1_19_23_578

>AMWD01000002_677_301_469[19]
2596753592_267_437
2698151080_199_331
2784731701_277_445
2824194454_291_455
2830940008_276_433
2863072627_195_320
2919791814_290_449
2927427724_324_503
AMWD01000002_677_301_469
CP002047.1_483_901_1074
CP016559_5560_240_420
CP035501.1_4881_339_515
FAOS01000003_1703_236_382
FCOB01000041_36_339_515
JOAG01000015_61_271_450
JRKJ01000008_185_239_387
SAMEA104628688.contig00003_635_326_514
WHJF01000058.1_25_295_464
WHJH01000010.1_71_286_459

>2756758606_448_1438[17]
2504155368_13_1358
2525345932_460_1464
2525726769_524_1236
2588293005_447_1246
2588293005_481_1228
2652416784_440_1256
2652416784_474_1238
2690119243_447_1125
2756758606_448_1438
2756758606_482_1226
2756758606_729_1456
2795701326_12_1315
AFXQ01000001_164_446_1456
JABBFW010000013.1_41_480_1176
NIOE01000011.1_106_16_1266
NIOE01000011.1_106_444_1266
NIOE01000011.1_106_480_1246

>2543455435_887_976[17]
2543455435_1088_1173
2543455435_887_976
2543455435_984_1073
2543455435_991_1071
2588215181_1088_1174
2676880523_770_857
2864833592_1124_1218
CP033912.1_3617_787_871
CP033928.1_3770_772_856
LMXN01000010_181_1080_1165
LMXN01000010_181_886_969
LMXN01000010_181_983_1065
PPEG02000002.1_555_978_1062
QMIK01000002.1_28_1081_1166
QMIK01000002.1_28_882_969
QMIK01000002.1_28_984_1066
VWWP01000006.1_161_768_852

>2583688880_6_33[16]
2517498196_6_33
2532712855_6_33
2559214717_6_33
2583688880_6_33
2781186399_6_33
2802709714_6_33
2806256423_6_33
CP014782_4415_6_33
JABRVS010000001.1_3626_6_33
JACGVA010000071.1_15_6_33
JACOOJ010000007.1_115_6_33
LRDC01000010_77_6_33
QKPN01000002.1_191_6_33
RMBP01000017.1_224_6_33
RWIU01000003.1_230_11_38
SAMEA4029002.contig00011_26_6_31

>2508595896_2_595[16]
2508595896_2_595
2529054976_11_621
2644140818_12_599
2644221266_20_618
2689801755_10_587
2771579324_8_602
2829982771_11_726
643698892_4_410
CABFPG010000006.1_311_25_412
CP043304.1_2932_19_425
JABUMS010000028.1_19_11_637
NZXG01000031_43_4_408
PERU01000009_24_4_415
QLNI01000010.1_38_12_622
SRZX01000007.1_41_18_408
WTVR01000045.1_3_25_426

>2821263866_7_419[16]
2644126279_6_596
2698151083_2_349
2726927912_2_298
2733007043_2_553
2739056959_6_274
2752992205_6_604
2766196131_23_292
2821263866_7_419
2827631175_4_496
CP040017.1_983_5_614
JABWEB010000003.1_210_4_431
JNWJ01000056_8_5_289
KZ857173.1_23_5_396
SAMEA31222168.contig00023_24_6_585
SAMN07658361.contig00031_14_2_446
SSHH01000003.1_299_6_592

>AOTL01000005_189_1004_1189[16]
2516962011_1218_1405
2517433185_1071_1254
2522716262_937_1121
2685983722_1063_1331
2729650604_1117_1380
2729650604_1197_1380
644869288_1193_1373
AOTL01000005_189_1004_1189
CP024311.1_3467_1209_1393
CP040896.1_3312_1190_1375
JAAECF010000065.1_4_938_1117
JAAECF010000065.1_4_938_1200
PDZP01000025_5_1060_1229
QTQP01000035.1_9_1065_1243
SRSC01000002.1_202_1202_1384
WPIN01000011.1_122_1197_1380

>MCVQ01000058.1_55_472_1137[15]
2515456882_478_1144
2535518109_428_1078
2585247740_434_1045
2585247740_461_1072
647844242_437_1076
ANFM01000002_43_465_1110
CP049258.1_4097_437_1081
JAABNT010000008.1_134_469_1112
LGSI01000049_64_434_1073
LGSI01000049_64_461_917
MCVQ01000058.1_55_472_1137
QMEK01000002.1_27_435_1075
QNRC01000017.1_3_472_1120
VFAC01000001.1_288_447_1236
VFAC01000001.1_288_452_1236

>ARFR01000095_108_126_242[15]
2515941023_121_269
2524921508_138_244
2532993762_140_246
2536941974_121_227
2595404928_119_227
2600893753_139_245
2828652015_59_172
ARFR01000095_108_126_242
ARFR01000095_108_134_242
JACOOJ010000007.1_115_57_170
LIDT01000035_14_118_226
QSUL01000020.1_40_124_230
QUDI01000023.1_89_127_231
QUDI01000023.1_89_136_213
SAMN00630423.contig00035_19_117_221

>QUSW01000010.1_21_7_653[15]
2508595896_2_595
2587727542_5_649
2644140818_12_599
2644221266_20_618
2753054663_20_442
2771579324_8_602
2776393643_10_687
AOBT01000009_33_11_447
CP016449_2428_10_580
CP033381.1_4187_4_424
QUSW01000010.1_21_7_653
RIBS01000001.1_381_10_433
SAMEA3642905.contig00006_93_12_435
SRSH01000030.1_22_10_442
VATA01000032.1_11_6_439

>2558013812_7_348[15]
2521988235_3_340
2558013812_7_348
2599716497_7_346
2623233994_6_353
2623254488_16_359
2757558462_8_339
2795789504_3_344
AYYG01000022_41_4_384
NGNS01000018.1_42_3_348
OMKA01000023_223_9_346
PYXG01000001_1475_5_325
QEIH01000013.1_38_7_369
VATY01000001.1_176_9_346
VTZS01000002.1_714_9_345
VTZU01000001.1_40_21_360

>2928268804_828_923[15]
2784395393_688_756
2819425539_567_711
2861550371_556_676
2861550371_556_681
2928268804_828_923
648278926_448_561
AGUF01000059_3_485_614
BDJC01000041.1_11_546_692
BDJC01000041.1_11_588_692
CP022757.1_1683_829_926
JNZA01000041.1_55_705_822
KZ671990_103_559_705
RAWM01000031.1_1_439_517
SAMN09232753.contig00014_47_684_752
SAMN09232753.contig00014_47_694_786

>SMNZ01000003.1_511_61_600[15]
2918370257_179_709
2918370257_62_627
2927153431_177_556
2927153431_62_609
640485910_178_550
640485910_178_678
CP015039_3525_177_546
SMNZ01000003.1_511_176_546
SMNZ01000003.1_511_17_680
SMNZ01000003.1_511_61_600
SMNZ01000003.1_511_61_665
SMNZ01000003.1_511_68_864
SUNI01000011.1_118_178_554
SUNI01000011.1_118_62_613
SUNI01000011.1_118_6_637

>SAMN07658361.contig00031_11_637_813[15]
2514025325_654_844
2576848028_663_817
2585823173_654_816
2585823173_664_852
2644126277_674_859
2827631177_679_826
CP040017.1_985_380_526
FCOG01000072_18_680_869
MSIF01000007_211_211_381
SAMN07658361.contig00031_11_637_813
SAMN07658361.contig00031_11_637_836
SAMN07658361.contig00031_11_648_836
SSHH01000003.1_301_651_835
WHJH01000010.1_71_286_459
WTVH01000027.1_19_648_801

>JNWJ01000056_8_305_388[14]
2731978847_278_369
2731978847_290_358
2739056959_282_376
2739056959_294_365
2766196131_297_390
2873317797_279_372
CP038439.1_2202_283_384
CP038439.1_2202_296_373
JNWJ01000056_8_294_398
JNWJ01000056_8_305_388
JOJL01000002.1_332_272_368
JOJL01000002.1_332_284_357
WHJH01000010.1_69_283_381
WHJH01000010.1_69_295_370

>WXYH01000391.1_16_3_1145[14]
2524920609_7_886
2532570854_3_844
2574430889_16_815
2616679157_5_863
2723245890_10_893
2774839135_12_950
2795708371_12_933
2864813241_4_856
2919652800_8_912
639002323_15_971
CP041335.1_2994_9_896
RSED01000016.1_37_11_890
SACR01000003.1_317_13_902
WXYH01000391.1_16_3_1145

>NGNS01000018.1_42_204_894[14]
2521988235_196_722
2558013812_201_729
2588100597_13_713
2606079742_17_733
2752969741_18_714
2795789504_195_688
637682077_10_752
637920114_7_789
JABBGA010000003.1_20_15_717
JRKM01000001_2304_18_715
MSSW01000031_72_4_786
NCGJ01000003_111_10_718
NGNS01000018.1_42_204_894
SSXW01000028.1_3_10_740

>2623170773_676_732[13]
2623170773_1072_1130
2623170773_676_732
2623170778_931_1012
2647133831_654_738
2676880523_653_736
2728214002_781_836
2740006792_719_774
2799189503_722_777
CP018786_2921_748_810
CP033915.1_3875_758_814
CP033928.1_3770_656_739
JACLCS010000006.1_131_669_750
SJXJ01000004.1_205_746_803

>PDZJ01000001_893_174_266[13]
2526161564_151_246
2861529715_183_274
637820511_187_273
CP009322_732_177_272
CP009322_732_187_272
CP013232_2349_187_271
CP023523_189_191_276
CP035300.1_2854_201_292
CP035300.1_2854_206_292
JAAAYE010000029.1_40_188_273
KZ857177.1_358_208_294
LOYE01000005_73_185_275
PDZJ01000001_893_174_266

>FCOG01000072_18_209_625[13]
2514025325_186_506
2576848028_186_508
2667905835_186_514
2733007041_186_507
2733007041_186_642
2752992207_182_510
2827631177_193_518
FCOG01000072_18_197_526
FCOG01000072_18_209_625
FCOG01000072_18_23_608
SSHH01000003.1_301_184_600
SSHH01000003.1_301_184_611
SSHH01000003.1_301_194_635

>2768696756_856_1035[12]
2645450877_731_942
2678696177_717_874
2727775979_747_931
2768696756_856_1035
2819425539_721_898
2830938373_708_880
2861550371_689_861
JNXY01000011_111_424_589
JNZA01000041.1_55_855_1030
KQ948767.1_359_445_618
KZ671990_103_717_890
VUKD01000004.1_426_713_885

>2739056961_22_274[12]
2596753592_18_261
2739056961_22_274
2913555971_18_239
ASYR01000021.1_85_10_229
CP016559_5560_18_234
CP038439.1_2200_24_297
FAOS01000003_1703_18_233
JNWJ01000056_10_17_239
JOAG01000015_61_8_265
JOJL01000002.1_334_11_231
MSIF01000007_211_11_205
WHJH01000010.1_71_19_280

>OMKA01000023_223_974_1116[12]
2650014457_589_756
2676880523_571_736
2690430314_573_735
2735125944_599_768
2753671046_568_738
2864833592_587_750
2864833592_930_1094
CP033811.1_2738_587_749
CP033912.1_3617_590_757
OMKA01000023_223_974_1116
PPEG02000002.1_555_574_741
VWWP01000006.1_161_571_737

>WHJH01000010.1_70_78_770[12]
2539929149_13_561
2596753591_20_566
2731978848_21_541
2739056960_7_562
2772692512_20_545
2776345341_13_547
CP016559_5559_19_560
CP017316_5293_12_550
CP038439.1_2201_2_784
JOJL01000002_333_21_526
MSIF01000007_210_21_563
WHJH01000010.1_70_78_770

>651046553_500_784[12]
2577227572_455_861
2861529714_444_686
651046553_500_784
CP035300.1_2853_431_790
CP035300.1_2853_457_646
JAAAYE010000029.1_39_465_713
JAAAYE010000029.1_39_465_790
JRRH01000001_45_436_861
JRRH01000001_45_447_769
LOYE01000005_74_460_781
LOYE01000005_74_460_891
LOYE01000005_74_486_772

>CBTB010000098_75_91_118[12]
2598654593_91_118
2685857790_91_118
2685871261_87_114
2791343034_203_230
AZAB01000014_14_161_188
CBTB010000098_75_91_118
CP015281.1_2506_86_121
NSCJ01000005.1_97_168_195
PUWX01000011.1_21_155_184
PUWX01000015.1_59_47_82
SAMN06841128.contig00013_95_92_118
WHZZ01000001.1_728_82_109

>2598005697_43_231[11]
2586763750_41_235
2598005697_43_231
2639240252_3_195
2726927912_302_570
640217370_47_204
AUMK01000002_893_41_174
CP021659_2657_39_171
OMPF01000036.1_5_41_255
SAMN10134657.contig00033_25_41_178
SAMN10134657.contig00033_26_41_307
VLNR01000011.1_102_42_179

>SZQA01000006.1_124_60_209[11]
2562824473_58_202
2623608113_68_186
2676425769_55_279
2725995450_67_175
CP029843.1_680_57_181
LWLD01000038_381_63_180
SZQA01000006.1_121_67_176
SZQA01000006.1_121_6_181
SZQA01000006.1_122_66_177
SZQA01000006.1_123_67_178
SZQA01000006.1_124_60_209

>651046553_539_609[11]
2577227572_602_675
2861529714_511_582
637820512_544_618
651046553_539_609
651046553_615_689
CP023523_188_525_596
CP023523_188_602_677
CP035300.1_2853_499_596
JRRH01000001_45_592_667
KZ857177.1_359_515_612
LOYE01000005_74_525_596

>2926318509_398_432[11]
2511750069_348_382
2516586577_362_396
2744846002_371_405
2901051033_373_407
2926318509_398_432
CP034235.1_3570_365_399
JAAOZR010000044.1_80_362_396
LT821258_182_357_391
PXZL01000033_30_373_407
SMRT01000006.1_151_362_396
VCNA01000001.1_111_369_403

>SAMEA3731258.contig00002_240_12_784[10]
2521629160_2_1078
2585087745_3_1147
2620102282_3_1072
2645031188_12_1070
2777268203_4_1096
638921101_2_1086
CP049258.1_4097_12_1081
LRBF01000279_85_12_1006
RYFI01000005.1_89_4_1076
SAMEA3731258.contig00002_240_12_784

>LOYE01000005_73_98_154[10]
2861529715_102_159
637820511_98_152
CP009322_732_98_154
CP013232_2349_99_156
CP023523_189_97_157
CP035300.1_2854_112_175
JAAAYE010000029.1_40_98_157
KZ857177.1_358_122_179
LOYE01000005_73_98_154
PDZJ01000001_893_96_148

>2566041438_132_200[10]
2566041438_132_200
2599069323_407_474
LOIC01000072.1_224_207_284
MBJU01000073.1_37_415_489
PUJY01000016.1_73_221_295
PUWT01000050.1_30_396_469
PUWU01000001.1_182_344_414
PUWX01000011.1_21_232_314
PUWX01000015.1_59_221_296
WHZZ01000001.1_729_265_335

>CP028843_3838_191_304[10]
2526161563_182_309
2612170264_200_317
2644228920_184_313
2720997038_194_334
2728029374_184_313
2873304362_194_344
2926277294_184_313
CP028843_3838_191_304
CP040899.1_1655_174_304
KB889561.1_365_187_320

>2752969741_786_909[10]
2521988235_784_901
2558013812_800_942
2558013812_822_942
2606079742_791_910
2752969741_786_909
2752969741_792_911
JABBGA010000003.1_20_796_915
JRKM01000001_2304_805_924
NCGJ01000003_111_783_903
SSXW01000028.1_3_802_927

>SAMN03732699.contig00021_80_335_409[10]
2566039612_295_380
2598654593_305_397
2640816855_161_258
LOMY01000085.1_14_309_391
MUBJ01000001.1_326_301_412
MUBJ01000001.1_326_320_403
PUJX01000006.1_186_270_359
PUWV01000002.1_73_230_320
RYYV01000002.1_57_243_319
SAMN03732699.contig00021_80_335_409

>2753671046_862_943[9]
2588215181_877_958
2588215181_979_1061
2650014457_866_960
2650014457_880_961
2650014457_981_1063
2753671046_862_943
2753671046_963_1045
CP033811.1_2738_863_958
CP033811.1_2738_978_1060

>SAMD00064386.contig00002_359_410_608[9]
2694870508_425_676
2694870508_473_676
2694870508_486_676
2821263868_658_838
BAWF01000051.1_6_572_758
JABUMS010000029.1_30_869_1057
KZ857173.1_21_330_497
LZHZ01000035_211_618_794
SAMD00064386.contig00002_359_410_608

>CP050460.1_1191_1217_1280[9]
643720041_1235_1310
643720041_1243_1310
643720041_896_960
CP050460.1_1191_1210_1280
CP050460.1_1191_1217_1280
JRLV01000005_215_817_895
OMKC01000005_57_1254_1316
SJXJ01000004.1_205_845_924
SJXJ01000004.1_205_852_924

>POSP01000003.1_1457_614_1036[9]
2647272238_610_1026
2769811230_531_949
644377952_612_1030
AGUF01000059_3_623_1040
CP022187_596_617_1036
CP032550.1_903_740_1197
CP038436.1_3133_610_1011
POSP01000003.1_1457_614_1036
VSEZ01000002.1_299_609_1011

>NXGV01000001.1_1854_540_1166[9]
2644376737_663_1239
2772803826_551_1158
BBNP01000003_245_604_1190
BBNP01000003_245_632_1193
CP009429_2367_579_1179
CP041061.1_3680_545_1142
NXGV01000001.1_1854_540_1166
NXGV01000001.1_1854_578_1166
SAMEA3643029.contig00001_730_664_1232

>2523455868_846_936[9]
2523455868_846_936
2599716497_845_936
2700210558_1030_1120
2700210558_844_934
2728193213_1030_1121
2728193213_844_934
2748060214_845_938
AUBU01000013_30_846_938
AUBX01000015_338_847_937

>2802467990_278_487[8]
2571097464_232_503
2571097464_241_554
2802467990_237_487
2802467990_278_487
MRYI01000003.1_438_283_459
MRYI01000003.1_438_289_459
MRYI01000003.1_438_305_455
MRYI01000003.1_438_320_459

>2509384348_1164_1246[8]
2506735841_1108_1209
2509384348_1164_1246
2509384348_1192_1246
2714402296_855_941
ARDN01000004_56_1184_1238
CP041253.1_3311_1197_1251
JACODZ010000008.1_90_1154_1237
JACODZ010000008.1_90_1183_1237

>2517433185_1288_1336[8]
2516962011_1439_1487
2517433185_1288_1336
2729650604_1418_1469
644869288_1405_1458
CP040896.1_3312_1407_1460
JAAECF010000065.1_4_1146_1200
SRSC01000002.1_202_1416_1469
WPIN01000011.1_122_1413_1465

>2571097464_9_205[8]
2531454926_5_187
2571097464_9_205
2730693478_4_232
2768264098_6_168
643608439_6_210
BAZF01000010_112_7_186
CP023523_188_6_198
LOYE01000005_74_6_167

>JOJL01000002.1_334_237_406[8]
2739056961_280_453
2913555971_245_423
ASYR01000021.1_85_235_416
CP016559_5560_240_420
CP020038_1740_296_441
CP038439.1_2200_303_479
JOJL01000002.1_334_237_406
SAMN02441563.contig00029_12_170_286

>637820512_14_444[8]
2577227572_7_435
2861529714_10_424
637820512_14_444
651046553_16_454
CP035300.1_2853_8_411
JAAAYE010000029.1_39_6_445
JRRH01000001_45_7_427
KZ857177.1_359_10_428

>637820512_102_164[8]
2577227572_95_158
2676425769_86_179
2741421673_98_176
637820512_102_164
CP023523_188_95_186
JRRH01000001_45_95_157
KZ857177.1_359_98_160
LOYE01000005_74_95_157

>RSED01000016.1_37_494_1046[8]
2524920609_491_1031
2574430889_488_972
2616679157_321_1000
2616679157_492_1000
2723245890_493_1044
2864813241_491_1000
RSED01000016.1_37_494_1046
RSED01000016.1_37_494_867

>LEKS01000019_53_702_895[8]
2506469636_684_877
2637067880_721_877
AQHR01000041_152_688_895
LEKS01000019_53_702_895
PJQW01000001.1_65_703_898
QCXY01000005.1_280_679_870
WNKF01000001.1_175_685_879
WOFO01000003.1_230_722_880

>MUNQ01000020.1_92_526_738[8]
2511090612_562_751
640521960_428_604
CADIKI010000016.1_126_544_710
CADIKI010000016.1_126_546_719
CP035300.1_1230_501_711
MUNQ01000020.1_92_524_729
MUNQ01000020.1_92_526_738
QDKQ01000077.1_194_417_590

>2712710611_6_31[8]
2513845536_6_33
2712710611_6_31
2919851763_6_31
CABPSA010000001.1_315_11_36
JACOGA010000017.1_46_10_37
NEGZ01000054_38_6_31
NIOE01000011.1_43_6_31
SAMN02261407.contig00042_13_22_47

>2587727541_77_307[8]
2524920610_122_292
2587727541_77_307
2644221265_64_278
2864813242_74_284
637857141_37_287
LMIE01000022_107_12_303
QLNI01000010.1_37_60_253
VIDQ01000058.1_18_72_326

>KQ948425.1_242_578_803[8]
2513912613_602_826
2513912613_604_835
2523269827_611_808
JABUMS010000029.1_30_869_1057
KQ948425.1_242_578_803
LWLA01000046.1_209_613_843
QNHG01000002.1_832_602_805
QNHG01000002.1_832_605_814

>AUMK01000016_58_637_808[8]
2509384348_915_1159
2588215181_587_750
2676859595_571_737
2714402296_596_764
2728214001_585_745
2799189503_637_808
AUMK01000016_58_637_808
QEHP01000106_6_596_762

>PUJW01000005.1_87_167_254[8]
2577719001_205_271
2778336263_201_291
CP015281.1_1705_332_411
POGH01000016_31_150_260
PUJU01000016.1_70_157_241
PUJW01000004.1_164_433_518
PUJW01000005.1_87_167_254
SAMEA1486427.contig00016_39_309_384

>CP033381.1_4186_11_1216[8]
2684413149_10_1214
2718540261_11_1215
2756756478_5_1119
CP033381.1_4186_11_1216
CP033381.1_4186_53_879
MRYI01000024.1_9_11_1256
NZXG01000031_44_14_1235
SRZX01000007.1_42_3_1167

>CP033381.1_4187_449_560[8]
2684413150_466_587
2753054663_569_674
CABFPG010000006.1_311_463_581
CP033381.1_4187_449_560
CP043304.1_2932_449_572
NZXG01000031_43_455_574
WTVR01000045.1_3_726_836
WTVR01000045.1_3_731_836

>CP033811.1_2738_1120_1177[8]
2650014457_1098_1180
2676859595_772_857
2690430314_942_1027
2690430314_950_1027
2714402296_979_1056
2735125944_809_887
CP015199_3277_793_878
CP033811.1_2738_1120_1177

>CP040899.1_1655_93_160[7]
2526161563_100_170
2644228920_102_170
2728029374_102_170
2926277294_102_173
CP029843.1_680_108_168
CP040899.1_1655_93_160
KB889561.1_365_105_173

>JRKJ01000008_182_6_387[7]
2547161186_6_339
2731978847_5_272
FAOS01000003_1700_6_374
JOGW01000016_104_2_337
JRKJ01000008_182_6_387
KB903294.1_524_6_256
SAMN02441563.contig00029_9_5_260

>SAMEA3642905.contig00006_93_456_593[7]
2644140818_456_600
2644221266_473_618
2689801755_457_587
2771579324_459_602
CP016449_2428_586_703
RIBS01000001.1_381_459_583
SAMEA3642905.contig00006_93_456_593

>2599716497_1035_1117[7]
2523455868_1034_1118
2599716497_1035_1117
2599716497_1040_1117
2728193213_1133_1211
2748060214_1030_1115
AUBU01000013_30_1031_1115
AUBX01000015_338_1032_1117

>KB903294.1_522_226_316[7]
2733007041_239_327
2821263868_241_329
2904424776_237_338
JABUMS010000029.1_30_1092_1182
KB903294.1_522_226_316
SSHH01000003.1_301_236_329
SSHH01000003.1_301_334_425

>651046553_1067_1211[7]
2577227572_1004_1223
2861529714_981_1121
637820512_978_1119
651046553_1067_1211
JRRH01000001_45_1026_1170
KZ857177.1_359_1005_1146
KZ857177.1_359_1005_1156

>2740006792_973_1143[7]
2651041803_970_1141
2728092929_972_1153
2740006792_973_1143
2799189503_973_1147
AMYW01000027_43_979_1151
AUMK01000016_58_975_1149
RJTM01000025.1_40_1016_1184

>CP022187_596_582_613[7]
2647272238_570_601
644377952_572_603
648278926_563_594
CP022187_596_582_613
CP038436.1_3133_569_603
POSP01000003.1_1457_574_605
VSEZ01000002.1_299_569_598

>MKTM01000008_130_882_1029[7]
CP018786_2921_854_999
LIRF01000003_1318_844_986
MKTM01000008_130_882_1029
MKTM01000008_130_890_1012
MVAG01000128_370_846_994
MVAG01000128_370_870_994
SAMEA3642954.contig00007_113_825_959

>BBNP01000003_245_784_999[7]
2644376737_847_1069
2772803826_772_988
BBNP01000003_245_784_999
CP009429_2367_774_1003
CP041061.1_3680_759_979
NXGV01000001.1_1854_762_978
SAMEA3643029.contig00001_730_845_1061

>SZQA01000006.1_123_291_542[7]
2676425769_453_655
2725995450_322_645
BDJC01000041.1_37_486_685
LWLD01000038_381_531_735
SZQA01000006.1_121_382_567
SZQA01000006.1_123_291_542
SZQA01000006.1_123_296_542

>ARFR01000095_108_41_120[7]
2532993762_45_127
2536941974_41_108
2536941974_6_108
2595404928_6_108
ARFR01000095_108_41_120
LIDT01000035_14_10_114
SAMN00630423.contig00035_19_6_108

>LOMY01000085.1_14_215_413[7]
2566039612_205_402
2640816855_96_277
2685871261_139_333
LOMY01000085.1_14_215_413
MUBJ01000001.1_326_249_424
PUJX01000006.1_186_182_380
SAMN03732699.contig00021_80_254_431

>CP011144_1708_214_687[6]
2701248366_4_542
2737436529_12_462
CP011144_1708_214_687
CP011144_1708_5_726
CP011144_1708_66_773
JAAHBX010000010.1_34_16_394

>643608439_625_872[6]
2639240252_421_606
640217370_228_501
643608439_625_872
MZGX01000004_188_645_895
VWRQ01000033.1_31_355_714
VWRQ01000033.1_31_718_940

>2670950364_518_656[6]
2670950364_518_656
2730693478_343_492
649754102_681_822
CP021659_2657_267_407
CP040017.1_983_620_748
JABWEB010000003.1_210_593_700

>2521521293_12_1163[6]
2516923261_12_953
2521521293_12_1163
2682260390_12_1056
2737436529_182_1063
CP023548_1346_12_973
QKPN01000011.1_16_12_1103

>VUKD01000004.1_426_994_1046[6]
2645450877_958_1020
2678696177_890_942
2819425539_919_971
2830938373_898_953
VUKD01000004.1_426_903_956
VUKD01000004.1_426_994_1046

>CP041188.1_2211_597_693[6]
2643995841_582_674
2644527347_584_676
2756383726_578_671
CP041188.1_2211_597_693
JACVCU010000001.1_197_615_722
QXGH01000049.1_28_560_653

>AQZD01000016_34_353_393[6]
2562246238_346_380
2571114985_346_380
642204528_354_388
AQZD01000016_34_353_393
AULV01000006_161_362_396
NFHX01000006_60_349_383

>2728079124_6_945[6]
2514025323_4_752
2576848030_7_948
2728079124_6_945
2904424778_3_744
SAMD00064386.contig00002_357_6_679
WTVH01000027.1_21_3_744

>JABRVS010000001.1_1912_956_1027[6]
2520584005_1124_1211
2520584005_750_831
2520584005_839_932
CP012737_428_913_999
JABRVS010000001.1_1912_956_1021
JABRVS010000001.1_1912_956_1027

>SZQA01000006.1_123_6_287[6]
2623608113_4_259
2725995450_6_312
LWLD01000038_381_4_350
SZQA01000006.1_121_60_268
SZQA01000006.1_123_6_265
SZQA01000006.1_123_6_287

>CP020038_1741_40_450[6]
2698151081_34_408
CP020038_1741_40_450
FAOS01000003_1702_37_365
FAOS01000003_1702_81_355
JOGW01000016_102_26_320
JRKJ01000008_184_39_447

>QNUN01000014.1_154_351_458[6]
2512829206_376_494
2830056874_453_553
JAAIXZ010000015.1_41_428_552
JAAIYA010000017.1_50_455_563
JABUMS010000006.1_167_340_456
QNUN01000014.1_154_351_458

>WOFO01000003.1_230_550_709[6]
2506469636_549_708
AQHR01000041_152_553_712
QCXY01000005.1_280_544_703
VOGY01000001.1_300_600_759
WNKF01000001.1_175_539_709
WOFO01000003.1_230_550_709

>CP019799_2846_12_1461[6]
2501024433_16_1470
AREY01000051_17_12_1432
ARJM01000057_29_12_1464
CP015839_3960_12_1462
CP019799_2846_12_1461
PNRG01000033_372_12_1446

>2733007041_332_468[6]
2585823173_334_482
2733007041_332_468
2733007041_373_468
FCOG01000072_18_361_492
JABWEB010000003.1_208_330_470
KB903294.1_522_365_455

>OMKC01000005_57_2_1601[6]
640615318_4_1442
ARDN01000004_56_4_1424
CP041253.1_3311_4_1431
CP050460.1_1191_4_1557
OMKC01000005_57_2_1601
SJXJ01000004.1_205_8_1366

>2755135680_921_972[6]
2651041803_744_801
2728092929_744_801
2729202898_922_973
2740006792_750_806
2755135680_921_972
AMYW01000027_43_755_812

>2861529714_810_965[6]
2861529714_810_965
637820512_812_938
637820512_812_968
CP035300.1_2853_792_904
JRRH01000001_45_863_1018
KZ857177.1_359_837_996

>CP035300.1_1230_725_835[6]
2511090612_765_876
640521960_612_707
AZHI01000139_27_508_609
CP035300.1_1230_725_835
MUNQ01000020.1_92_752_858
QDKQ01000077.1_194_598_686

>QXGH01000049.1_28_8_550[6]
2643995841_92_534
2644527347_5_571
2756383726_160_528
CP041188.1_2211_5_530
JACVCU010000001.1_197_5_526
QXGH01000049.1_28_8_550

>2795708371_499_1081[5]
2774839135_496_1100
2795708371_499_1081
2795708371_551_1210
2795708371_556_1209
639002323_376_1104

>MRYI01000003.1_438_504_584[5]
2571097464_566_686
2571097464_584_701
MRYI01000003.1_438_470_565
MRYI01000003.1_438_489_584
MRYI01000003.1_438_504_584

>2795769667_396_793[5]
2709949632_402_808
2709949632_437_808
2795769667_396_793
JACORT010000003.1_417_442_828
RCHJ01000035.1_24_375_763

>SAMN07640763.contig00030_19_499_936[5]
2521521293_508_1001
2682265529_470_1021
2737436529_466_961
SAMN07640763.contig00030_19_499_936
VFSV01000031.1_3_498_808

>QUDI01000023.1_89_12_114[5]
2536941974_6_108
2600893753_3_131
QRNI01000006.1_52_6_90
QSUL01000020.1_40_44_117
QUDI01000023.1_89_12_114

>2784395393_95_170[5]
2644376737_95_164
2784395393_65_173
2784395393_95_170
SAMEA3643029.contig00001_730_65_169
SAMN09232753.contig00014_47_96_171

>JAAHBX010000010.1_34_402_848[5]
2701248366_619_1122
FCOX01000069_26_469_935
JAAHBX010000010.1_34_402_848
JAAHBZ010000010.1_168_572_1023
LN832559_1933_461_951

>650803553_71_341[5]
2928268804_71_349
650803553_71_341
CP022757.1_1683_71_350
RWKI01000017.1_57_65_373
RWKI01000017.1_57_71_346

>650803553_830_1140[5]
2928268804_935_1242
650803553_830_1140
CP022757.1_1683_936_1233
RWKI01000017.1_57_831_1110
RWKI01000017.1_57_831_1122

>2864833592_840_921[5]
2588215181_666_750
2690430314_652_735
2690430314_824_910
2864833592_840_921
CP015199_3277_673_760

>RAWM01000031.1_1_702_729[5]
2648548857_557_585
ATHJ01000059_23_554_584
CP038436.1_3133_569_603
RAWM01000031.1_1_702_729
VSEZ01000002.1_299_569_598

>MZGX01000004_188_284_339[5]
2531454926_257_317
643608439_281_363
643608439_282_342
MZGX01000004_188_284_339
VWRQ01000033.1_31_268_331

>2730313249_76_108[5]
2730313248_76_109
2730313249_127_158
2730313249_178_209
2730313249_229_278
2730313249_76_108

>2861529714_255_330[5]
2861529714_255_330
637820512_261_337
CP035300.1_2853_243_323
JRRH01000001_45_257_333
KZ857177.1_359_257_334

>SAMEA31222168.contig00023_24_590_684[5]
2644126279_599_695
SAMEA31222168.contig00023_24_590_684
SAMEA31222168.contig00023_24_605_667
SAMN07658361.contig00031_14_500_607
SSHH01000003.1_299_595_691

>RJTM01000025.1_40_939_1010[5]
ARDN01000004_56_1001_1071
CP050460.1_1191_1119_1201
JACODZ010000008.1_90_1016_1069
OMKC01000005_57_973_1057
RJTM01000025.1_40_939_1010

>SAMN10134657.contig00033_25_199_353[5]
2586763750_238_412
AUMK01000002_892_253_393
AUMK01000002_893_177_367
SAMN10134657.contig00033_25_199_353
VLNR01000011.1_102_182_360

>NXGV01000001.1_1854_801_897[5]
2772803826_806_903
BBNP01000003_245_818_915
CP041061.1_3680_788_902
CP041061.1_3680_795_897
NXGV01000001.1_1854_801_897

>LWCS01000032_93_2_1199[5]
2525557828_12_1106
2771855736_12_1095
2852685781_12_1104
JABBFW010000013.1_41_12_1198
LWCS01000032_93_2_1199

>644889763_402_477[5]
2599072171_311_404
644889763_391_489
644889763_402_477
CP015281.1_1663_231_324
PUJX01000006.1_168_403_496

>2529304319_836_911[5]
2529012406_352_441
2529304319_836_911
2643925070_351_441
CP011130_2341_393_484
SAMN02232044.contig00007_11_356_449

>CP011144_1708_780_1428[5]
AREY01000051_17_497_1147
CP011144_1708_780_1428
CP011144_1708_798_1392
CP015839_3960_437_1189
CP034951.1_1817_470_1125

>CP015839_3960_753_896[5]
ARJM01000057_29_754_905
CP011144_1708_1039_1240
CP015839_3960_753_896
CP019799_2846_760_966
CP034951.1_1817_743_928

>2577227572_863_1229[5]
2577227572_863_1229
651046553_904_1212
CP023523_188_884_1204
JAAAYE010000029.1_39_788_1125
LOYE01000005_74_893_1200

>2577227572_259_340[5]
2577227572_259_340
651046553_266_348
CP023523_188_258_340
JAAAYE010000029.1_39_257_339
LOYE01000005_74_257_339

>RCHJ01000035.1_23_491_533[4]
2709949633_358_402
2709949633_443_498
2795769666_362_406
RCHJ01000035.1_23_491_533

>CP023523_188_521_677[4]
CP023523_188_521_677
JAAAYE010000029.1_39_491_656
KZ857177.1_359_474_658
LOYE01000005_74_521_677

>CADIKL010000040.1_34_98_178[4]
2585195367_65_186
CADIKL010000040.1_34_98_178
CP013448_2003_94_170
CP032550.1_903_323_409

>2651041803_714_768[4]
2651041803_714_768
2728092929_713_768
AMYW01000027_43_724_779
SAMEA3642954.contig00007_113_718_781

>2745026079_772_890[4]
2608672448_755_873
2677091162_769_888
2745026079_772_890
VOGY01000001.1_300_803_922

>2745026079_739_844[4]
2608672448_724_827
2677091162_738_842
2745026079_739_844
VOGY01000001.1_300_772_875

>WOFO01000003.1_230_550_880[4]
2637067880_549_872
2637067880_549_877
VOGY01000001.1_300_600_875
WOFO01000003.1_230_550_880

>2740006792_910_960[4]
2651041803_906_957
2740006792_910_960
2799189503_912_962
AUMK01000016_58_913_964

>CP019799_2846_1187_1290[4]
2501024433_1200_1305
CP015839_3960_1192_1297
CP019799_2846_1187_1290
PNRG01000033_372_1188_1291

>2509384348_1166_1431[4]
2509384348_1166_1431
2509384348_1255_1430
640615318_1252_1442
JACODZ010000008.1_90_1246_1420

>LOIC01000072.1_224_176_202[4]
LOIC01000072.1_224_176_202
MBJU01000073.1_37_384_410
PUWX01000011.1_21_201_227
PUWX01000015.1_59_190_216

>2596377591_157_271[4]
2558991323_157_243
2562667494_158_244
2596377591_157_271
FMGJ01000001_153_164_254

>2571114985_198_267[4]
2511750069_198_269
2562246238_198_267
2571114985_198_267
NFHX01000006_60_200_271

>2684554309_10_963[4]
2684554309_10_963
MUYK01000006_145_10_966
SAMEA102067168.contig00010_100_10_950
SAMEA104102533.contig00001_377_10_663

>2644504614_449_1035[4]
2644504614_449_1035
2738667863_469_1089
2928250001_440_1018
JOCE01000045.1_44_462_888

>2863072628_3_230[4]
2643995841_5_282
2756383726_5_282
2863072628_3_230
AMWD01000002_676_3_287

>2918370257_730_869[4]
2918370257_730_869
640485910_693_859
JNWJ01000056_10_245_407
SUNI01000011.1_118_719_887

>639755860_13_928[4]
2568532268_13_1124
2732500931_12_958
639755860_13_928
VIGH01000006.1_83_12_1000

>2919652800_507_1186[4]
2919652800_485_1186
2919652800_497_1186
2919652800_507_1186
CP041335.1_2994_486_1042

>2616679157_321_388[4]
2524920609_319_383
2616679157_321_388
2723245890_323_389
2864813241_319_386

>2927153432_10_257[4]
2612170261_17_252
2918370258_9_251
2927153432_10_257
VDEK01000031.1_38_7_254

>2599069323_374_399[4]
2599069323_374_399
PUWT01000050.1_30_363_391
PUWU01000001.1_182_311_339
WHZZ01000001.1_729_236_260

>CP012737_428_24_1433[4]
CP012737_428_24_1433
CP012737_428_494_1535
CP012737_428_5_990
CP012737_428_6_1535

>MRYI01000003.1_438_53_175[4]
2802467990_53_175
2802467990_8_181
MRYI01000003.1_438_53_175
MRYI01000003.1_438_8_181

>SJXJ01000004.1_185_725_853[4]
SJXJ01000004.1_185_684_859
SJXJ01000004.1_185_713_815
SJXJ01000004.1_185_713_859
SJXJ01000004.1_185_725_853

>2819887586_379_500[4]
2819887586_344_496
2819887586_379_500
AZHI01000139_26_395_546
SAMD00064387.contig00021_18_515_616

>LFLU01000013_25_101_182[4]
2861529714_96_158
651046553_104_166
JAAAYE010000029.1_39_95_157
LFLU01000013_25_101_182

>2753671046_777_836[4]
2650014457_797_857
2753671046_777_836
CP033811.1_2738_790_851
PPEG02000002.1_555_782_842

>PPEG02000002.1_555_753_813[4]
2588215181_762_822
2753671046_746_806
CP033811.1_2738_761_821
PPEG02000002.1_555_753_813

>JWIE01000161_17_62_1041[4]
JWIE01000161_17_109_1081
JWIE01000161_17_140_1071
JWIE01000161_17_4_1081
JWIE01000161_17_62_1041

>2778074597_16_342[4]
2682265529_12_466
2778074597_16_342
JWIE01000161_17_125_434
MSYR01000001.1_1794_56_492

>LZHZ01000035_211_182_489[4]
2644126277_182_520
2821263868_191_499
BAWF01000051.1_6_148_455
LZHZ01000035_211_182_489

>2771855736_480_1104[4]
2741230342_487_1239
2771855736_480_1104
CP046912.1_181_492_1256
CP054424.1_1553_445_1102

>AYYG01000022_41_203_966[4]
2623233994_209_975
AYYG01000022_41_203_966
QGKU01000063.1_38_5_1125
QPID01000004.1_296_4_1014

>2771820376_99_207[4]
2690323837_124_232
2771820376_99_207
QRGA01000009.1_60_135_245
SWJE01000006.1_96_122_232

>PDOG01000002.1_79_588_650[4]
2756758606_1467_1520
648246209_569_626
CP020038_1741_482_545
PDOG01000002.1_79_588_650

>2806787207_89_168[4]
2562824473_89_177
2623608113_94_186
2806787207_89_168
BDJC01000041.1_37_81_175

>AYYG01000022_41_995_1078[4]
2588293005_724_807
AYYG01000022_41_995_1078
JABBFW010000013.1_41_720_810
NIOE01000011.1_106_723_806

>2612170264_101_186[4]
2612170264_101_186
2720997038_101_180
2873304362_101_180
CP028843_3838_102_177

>2752826152_4_205[4]
2752826152_4_205
2784731700_11_251
CP028843_3841_15_238
WHJH01000010.1_69_5_279

>2644321110_345_462[4]
2644321110_345_462
BAHD01000018_94_337_458
BAHD01000018_94_472_596
SAMD00064387.contig00021_18_342_465

>NSCJ01000005.1_97_235_359[3]
2557153780_263_433
LOIC01000072.1_285_280_422
NSCJ01000005.1_97_235_359

>2756756477_450_568[3]
2506725803_446_561
2756756477_450_568
SRZX01000007.1_41_453_570

>CP015281.1_2506_338_378[3]
2685857790_229_271
CP015281.1_2506_338_378
NIBS01000001.1_203_325_367

>2873304363_25_270[3]
2612170265_22_300
2720997039_24_271
2873304363_25_270

>VCEI01000011.1_762_7_215[3]
VCEI01000011.1_762_46_215
VCEI01000011.1_762_65_215
VCEI01000011.1_762_7_215

>2588100597_717_883[3]
2588100597_717_883
2588100597_768_883
637920114_802_923

>2774839135_1109_1268[3]
2774839135_1107_1260
2774839135_1109_1268
2774839135_1110_1348

>2904424776_346_438[3]
2514025325_345_477
2667905835_342_475
2904424776_346_438

>2514025325_198_340[3]
2514025325_198_340
FCOG01000072_18_209_355
FCOG01000072_18_254_355

>2515505713_9_503[3]
2504609550_8_505
2515505713_9_503
2526233368_10_504

>2726927912_577_762[3]
2726927912_577_762
2752992205_568_786
2821263866_428_660

>2927986638_222_353[3]
2927986638_222_353
SAMEA104379154.contig00028_39_389_520
SAMN03475966.contig00028_29_97_233

>2719828527_10_37[3]
2646474678_5_30
2719828527_10_37
RXOM01000067.1_115_11_38

>OMKA01000023_223_1132_1308[3]
LMXN01000010_181_1180_1364
OMKA01000023_223_1132_1308
QMIK01000002.1_28_1181_1365

>2753797483_11_374[3]
2656134035_11_252
2753797483_11_374
2768675858_11_376

>VDCQ01000060.1_17_150_242[3]
2926318509_167_254
642204528_149_244
VDCQ01000060.1_17_150_242

>RSED01000016.1_37_1054_1193[3]
2524920609_1040_1170
2864813241_1009_1136
RSED01000016.1_37_1054_1193

>OMPF01000036.1_5_263_396[3]
OMPF01000036.1_5_263_396
OMPF01000036.1_5_276_378
SAMN10134657.contig00033_26_314_447

>JWIE01000161_17_109_1073[3]
JWIE01000161_17_109_1073
JWIE01000161_17_4_1081
JWIE01000161_17_62_1041

>JAANOZ010000020.1_32_31_1501[3]
AOBT01000009_34_30_1488
JAANOZ010000020.1_32_31_1501
SAMEA3643045.contig00001_65_25_1610

>RAWM01000031.1_1_1191_1329[3]
JABUMS010000029.1_30_1187_1344
RAWM01000031.1_1_1191_1329
RAWM01000031.1_1_1334_1490

>2928250001_247_334[3]
2644504614_249_342
2738667863_266_363
2928250001_247_334

>2799189503_889_963[3]
2728092929_886_961
2799189503_889_963
AMYW01000027_43_892_965

>CP024311.1_3467_1426_1476[3]
CP024311.1_3467_1426_1476
PDZP01000025_5_1261_1314
QTQP01000035.1_9_1259_1332

>SRSC01000002.1_202_1124_1170[3]
CP040896.1_3312_1112_1158
SRSC01000002.1_202_1124_1170
WPIN01000011.1_122_1117_1168

>2737436529_553_783[3]
2682265529_526_787
2737436529_553_783
QKPN01000011.1_16_546_755

>2737436529_466_961[3]
2682260390_470_967
2682265529_470_1021
2737436529_466_961

>2733007042_521_585[3]
2733007042_521_585
2827631176_465_531
VFSV01000031.1_3_853_924

>2531454926_191_250[3]
2531454926_191_250
643608439_214_273
MZGX01000004_188_208_274

>2753671046_4_1162[3]
2588215181_4_1174
2650014457_4_1180
2753671046_4_1162

>LN832559_1933_638_880[3]
2684554309_647_862
2701248366_796_1051
LN832559_1933_638_880

>CP024311.1_3467_982_1051[3]
644869288_966_1038
CP024311.1_3467_982_1051
CP040896.1_3312_1112_1182

>2753725529_245_395[3]
2753725529_171_395
2753725529_208_393
2753725529_245_395

>2730313248_566_663[3]
2730313248_566_663
2730313249_435_568
2730313249_450_568

>PDOB01000005.1_104_6_33[3]
2734474140_23_50
2735949866_6_33
PDOB01000005.1_104_6_33

>2795701326_717_804[3]
2504155368_737_824
2652416784_720_802
2795701326_717_804

>VKKY01000002.1_1412_214_839[3]
VKKY01000002.1_1412_214_839
VKKY01000002.1_1412_7_934
VTZU01000001.1_40_205_803

>PUJX01000006.1_168_212_255[3]
2600362838_89_136
PUJX01000006.1_168_212_255
PUWU01000001.1_182_119_158

>2677563073_283_381[3]
2677563073_283_381
QGNA01000002.1_796_325_423
SAMN02261384.contig00011_113_1217_1299

>2670950362_99_565[3]
2670950362_99_565
2670950364_23_502
2670950364_99_502

>MTAZ01000007_101_984_1066[3]
2623233994_985_1067
643720041_553_665
MTAZ01000007_101_984_1066

>644869288_803_938[3]
644869288_803_938
SRSC01000002.1_202_812_947
WPIN01000011.1_122_802_938

>SAMN00015377.contig00010_83_381_418[3]
SAMN00015377.contig00010_83_381_418
SAMN00015377.contig00010_83_451_488
SAMN00015377.contig00010_83_522_559

>LSTR01000020_249_201_484[3]
637078517_269_582
JAAOLF020000004.1_4500_192_494
LSTR01000020_249_201_484

>SAMN00713628.contig00004_37_444_612[3]
PERU01000009_24_500_609
SAMN00713628.contig00004_37_444_612
WTVR01000045.1_3_626_836

>MTAZ01000007_101_1076_1244[3]
2623233994_1047_1246
MTAZ01000007_101_1046_1244
MTAZ01000007_101_1076_1244

>649754102_180_652[3]
2863409272_179_528
2863409272_179_606
649754102_180_652

>2637594452_801_1245[3]
2520584005_1259_1570
2520584005_927_1531
2637594452_801_1245

>2599844965_36_123[3]
2599844965_36_111
2599844965_36_123
AUMK01000002_892_41_136

>BAWF01000051.1_6_35_514[3]
BAWF01000051.1_6_35_514
BAWF01000051.1_6_3_537
LZHZ01000035_211_25_570

>2606526758_64_172[3]
2606526758_48_188
2606526758_64_172
AQRA01000011_55_47_160

>649754102_93_175[3]
2768264098_86_162
2863409272_56_174
649754102_93_175

>2520584005_10_76[3]
2520584005_10_76
CP012737_410_5_82
JABRVS010000001.1_1894_4_75

>2600362838_89_136[3]
2600362838_89_136
MUKU01000020_18_159_226
MUKU01000020_18_89_123

>SAMN02261384.contig00011_113_132_1125[3]
SAMN02261384.contig00011_113_132_1125
SAMN02261384.contig00011_113_16_1386
SAMN02261384.contig00011_113_201_1190

>JACORT010000003.1_416_64_115[3]
2795769666_68_116
JACORT010000003.1_416_64_115
QHKY01000002.1_115_61_104

>VWSF01000003.1_376_958_1123[3]
644928538_856_1102
VKKY01000002.1_1412_1049_1294
VWSF01000003.1_376_958_1123

>FAOS01000003_1701_3_487[3]
FAOS01000003_1701_156_625
FAOS01000003_1701_3_487
FAOS01000003_1701_3_625

>SJXJ01000004.1_185_384_574[3]
SJXJ01000004.1_185_383_545
SJXJ01000004.1_185_384_574
SJXJ01000004.1_185_442_566

>SAMN03283207.contig00006_85_172_329[3]
CP040077.1_2340_177_329
FCOX01000008_17_168_327
SAMN03283207.contig00006_85_172_329

>643720041_1169_1226[3]
643720041_1169_1226
643720041_1341_1399
643720041_994_1052

>BDJC01000041.1_37_564_685[3]
BDJC01000041.1_37_564_685
KZ857173.1_23_587_750
KZ857173.1_23_615_750

>SAMEA102067168.contig00010_100_465_950[3]
2684554309_470_963
2799463513_429_892
SAMEA102067168.contig00010_100_465_950

>SAMEA3643045.contig00001_65_512_651[3]
SAMEA3643045.contig00001_65_512_651
SAMEA3643045.contig00001_65_686_854
SAMEA3643045.contig00001_65_695_842

>2690429518_894_974[3]
2651041803_714_830
2690429518_894_974
VTWS01000007.1_95_748_833

>SAMN09232753.contig00014_47_325_415[3]
2644376737_320_410
2784395393_325_415
SAMN09232753.contig00014_47_325_415

>637820512_464_805[3]
637820512_464_805
651046553_462_902
CP023523_188_448_882

>SAMN10134657.contig00033_25_291_317[3]
2586763750_350_376
AUMK01000002_892_331_357
SAMN10134657.contig00033_25_291_317

>SAMEA3643029.contig00001_730_877_976[3]
2644376737_885_982
CP009429_2367_809_910
SAMEA3643029.contig00001_730_877_976

>JABWEB010000003.1_208_189_270[3]
2752992207_194_285
JABWEB010000003.1_208_189_270
JABWEB010000003.1_208_189_277

>643608439_396_621[3]
643608439_396_621
643608439_433_621
MZGX01000004_188_390_621

>SAMEA3643039.contig00009_104_406_898[3]
SAMEA3643039.contig00009_104_406_1035
SAMEA3643039.contig00009_104_406_731
SAMEA3643039.contig00009_104_406_898

>2791343035_112_271[2]
2791343035_112_271
SAMN10068376.contig00001_1363_93_253

>AUMK01000002_892_143_216[2]
AUMK01000002_892_143_216
AUMK01000002_892_165_216

>MJAO01000010_159_97_126[2]
MJAO01000010_159_97_126
MUKU01000020_18_89_123

>PJQW01000004.1_34_270_335[2]
AUMK01000002_892_305_380
PJQW01000004.1_34_270_335

>PDZP01000025_5_1237_1285[2]
2557461711_1187_1237
PDZP01000025_5_1237_1285

>JOGW01000016_102_187_406[2]
FAOS01000003_1702_235_457
JOGW01000016_102_187_406

>KB903294.1_524_415_545[2]
KB903294.1_524_415_545
KB903294.1_524_420_545

>KZ857177.1_359_437_835[2]
2861529714_444_808
KZ857177.1_359_437_835

>CP049258.1_4097_571_840[2]
CP049258.1_4097_465_840
CP049258.1_4097_571_840

>JABBGA010000003.1_20_721_772[2]
2752969741_718_770
JABBGA010000003.1_20_721_772

>BAZF01000010_112_192_316[2]
2741421673_197_319
BAZF01000010_112_192_316

>PPEG02000002.1_555_854_922[2]
PPEG02000002.1_555_854_922
PPEG02000002.1_555_868_950

>JABRVS010000001.1_1912_1295_1544[2]
CP012737_428_1272_1535
JABRVS010000001.1_1912_1295_1544

>BAHD01000018_94_655_745[2]
2644321110_521_612
BAHD01000018_94_655_745

>ATHJ01000059_23_587_614[2]
ATHJ01000059_23_554_584
ATHJ01000059_23_587_614

>2784395393_841_1035[2]
2784395393_841_1035
JABUMS010000029.1_30_869_1057

>CP029843.1_680_279_610[2]
CP029843.1_680_279_605
CP029843.1_680_279_610

>LZHZ01000035_211_371_454[2]
LZHZ01000035_211_232_317
LZHZ01000035_211_371_454

>JACWZY010000005.1_250_88_348[2]
JACWZY010000005.1_250_88_348
MEGS01000013_17_93_355

>JABRVS010000001.1_1912_286_326[2]
JABRVS010000001.1_1912_269_326
JABRVS010000001.1_1912_286_326

>2795708371_1214_1335[2]
2574430889_979_1100
2795708371_1214_1335

>2795708371_1085_1210[2]
2795708371_1085_1210
639002323_976_1104

>ARNI01000013_267_26_635[2]
ARNI01000013_267_26_635
CP032382.1_5381_52_655

>AOTL01000005_189_1197_1252[2]
2522716262_1129_1184
AOTL01000005_189_1197_1252

>AUBX01000015_338_520_837[2]
2523455868_527_836
AUBX01000015_338_520_837

>2795701326_1328_1396[2]
2795701326_1328_1396
AFXQ01000001_164_1348_1438

>JABUMS010000029.1_30_717_1344[2]
JABUMS010000029.1_30_717_1344
RAWM01000031.1_1_1000_1490

>CP021659_2657_184_259[2]
CP021659_2657_182_251
CP021659_2657_184_259

>CABFPG010000006.1_311_364_581[2]
CABFPG010000006.1_311_364_581
CP022684.1_2373_360_593

>CP011130_2341_393_484[2]
2690341151_448_544
CP011130_2341_393_484

>CP002047.1_483_113_542[2]
CP002047.1_483_10_611
CP002047.1_483_113_542

>2863072628_274_313[2]
2863072628_261_313
2863072628_274_313

>2863072629_111_307[2]
2863072629_111_307
2863072629_21_307

>CP040899.1_1657_23_420[2]
CP040899.1_1657_23_420
JOGW01000016_101_18_392

>CP006829_1456_993_1078[2]
CP006829_1456_993_1078
QPID01000004.1_296_1039_1131

>642204528_202_274[2]
642204528_202_274
AQZD01000016_34_199_272

>MZGX01000004_188_669_795[2]
MZGX01000004_188_627_796
MZGX01000004_188_669_795

>MUBJ01000001.1_326_340_385[2]
LOMY01000085.1_14_328_374
MUBJ01000001.1_326_340_385

>2918370258_286_352[2]
2918370258_263_352
2918370258_286_352

>NCTK01000002_556_202_457[2]
CP016001_643_198_467
NCTK01000002_556_202_457

>638126501_594_764[2]
638126501_594_764
638126501_594_852

>CP012737_428_1063_1230[2]
2520584005_320_563
CP012737_428_1063_1230

>637857141_5_411[2]
2511129895_20_428
637857141_5_411

>637682077_756_798[2]
637682077_756_798
SSXW01000028.1_3_744_785

>LRQU01000001_25_165_386[2]
LRQU01000001_25_133_386
LRQU01000001_25_165_386

>JAABNT010000008.1_134_497_686[2]
2515456882_505_703
JAABNT010000008.1_134_497_686

>JAAIMZ010000002.1_98_388_582[2]
2511750069_390_588
JAAIMZ010000002.1_98_388_582

>2819887587_635_722[2]
2819887587_635_722
AZHI01000139_27_621_713

>AOBT01000009_34_30_1145[2]
AOBT01000009_34_30_1145
AOBT01000009_34_30_1488

>LFLU01000013_25_380_633[2]
LFLU01000013_25_380_633
LFLU01000013_25_381_640

>JACORT010000003.1_416_523_710[2]
JACORT010000003.1_416_482_677
JACORT010000003.1_416_523_710

>650723730_423_529[2]
650723730_419_562
650723730_423_529

>LOYE01000005_74_172_440[2]
CP023523_188_205_440
LOYE01000005_74_172_440

>MSYR01000001.1_1794_16_1124[2]
MSYR01000001.1_1794_16_1124
MSYR01000001.1_1794_232_1134

>CP040017.1_985_270_370[2]
CP040017.1_985_270_370
CP040017.1_985_270_376

>CP033915.1_3875_856_1043[2]
2728214002_877_1065
CP033915.1_3875_856_1043

>JAAECF010000065.1_4_861_907[2]
2557461711_926_972
JAAECF010000065.1_4_861_907

>2824194453_14_207[2]
2784731700_11_251
2824194453_14_207

>645977153_585_654[2]
2753488567_631_701
645977153_585_654

>2827631175_505_613[2]
2827631175_505_613
KB903294.1_524_554_665

>JABWEB010000003.1_210_148_263[2]
2576848030_151_263
JABWEB010000003.1_210_148_263

>2830056874_412_441[2]
2830056874_412_441
RCHJ01000035.1_23_378_407

>CP041360.1_5627_921_971[2]
CP041360.1_5627_921_971
VTWS01000007.1_95_913_970

>JABRVS010000001.1_1894_110_151[2]
CP012737_410_117_158
JABRVS010000001.1_1894_110_151

>2623608113_372_643[2]
2623608113_372_643
2639240252_421_606

>2712710611_40_95[2]
2515941023_39_108
2712710611_40_95

>SAMEA3643039.contig00009_104_766_898[2]
2616679157_865_1000
SAMEA3643039.contig00009_104_766_898

>2698151083_91_190[2]
2698151083_91_190
2752826151_85_191

>2700210558_7_1211[2]
2532711877_7_1417
2700210558_7_1211

>VATA01000032.1_10_5_1367[2]
SPJX01000253.1_11_37_1334
VATA01000032.1_10_5_1367

>2543455435_811_844[2]
2543455435_811_844
QMIK01000002.1_28_791_839

>2709949633_564_680[2]
2709949633_564_680
2795769666_604_722

>2710208367_186_366[2]
2710208367_186_366
SAMN08720246.contig00018_22_169_357

>2532711877_877_935[2]
2532711877_877_935
2623233994_873_934

>SAMEA104102533.contig00001_377_705_951[2]
SAMEA104102533.contig00001_377_705_951
SAMEA104102533.contig00001_377_708_918

>2710209887_430_479[2]
2710209887_413_480
2710209887_430_479

>SAMEA102067168.contig00010_100_641_768[2]
2684554309_647_785
SAMEA102067168.contig00010_100_641_768

>2724866103_21_1101[2]
2724866103_21_1101
RAVX01000006.1_166_21_1394

>SZQA01000006.1_122_6_457[2]
SZQA01000006.1_122_6_457
SZQA01000006.1_124_6_576

>VATY01000001.1_176_704_817[2]
VATY01000001.1_176_704_817
VTZS01000002.1_714_1020_1138

>SACR01000003.1_317_703_883[2]
SACR01000003.1_317_642_881
SACR01000003.1_317_703_883

>2532570854_1001_1397[2]
2532570854_1001_1397
2532570854_873_1316

>2727830490_15_562[2]
2727830490_15_562
2776836541_15_615

>SACR01000003.1_317_642_697[2]
SACR01000003.1_317_642_697
SACR01000003.1_317_642_711

>VFSV01000031.1_3_1043_1090[2]
VFSV01000031.1_3_1033_1090
VFSV01000031.1_3_1043_1090

>2727830490_589_759[2]
2727830490_589_759
2776836541_623_794

>2728029377_463_596[2]
2728029377_463_596
ARDA01000030_20_343_488

>2728029377_54_427[2]
2728029377_54_427
2873403064_20_405

>RWKQ01000028.1_41_65_124[2]
JAAOLF020000003.1_970_65_127
RWKQ01000028.1_41_65_124

>VTGV01000010.1_41_470_1065[2]
SMRP01000045.1_15_516_1232
VTGV01000010.1_41_470_1065

>2690323837_5_58[2]
2690323837_5_58
QRGA01000009.1_60_5_54

>2685983722_778_852[2]
2685983722_778_852
VWSF01000003.1_376_748_824

>RBZU01000004.1_373_172_257[2]
RBZU01000004.1_373_152_267
RBZU01000004.1_373_172_257

>2571114985_146_236[2]
2562246238_146_236
2571114985_146_236

>2606207033_371_488[2]
2606207033_371_488
2710209887_319_480

>SIRE01000004.1_252_433_514[2]
SIRE01000004.1_252_409_531
SIRE01000004.1_252_433_514

>2599844965_135_323[2]
2599844965_135_323
2670947443_41_287

>SAMN09232753.contig00014_47_646_679[2]
2784395393_650_683
SAMN09232753.contig00014_47_646_679

>2599763719_2_31[2]
2599763719_2_31
650723731_2_33

>SJXJ01000004.1_205_1042_1095[2]
SJXJ01000004.1_205_1037_1095
SJXJ01000004.1_205_1042_1095

>SJXJ01000004.1_205_550_597[2]
SJXJ01000004.1_205_540_597
SJXJ01000004.1_205_550_597

>2635301515_12_1017[2]
2635301515_12_1017
649928111_12_1040

>SJXJ01000004.1_205_779_836[2]
SJXJ01000004.1_205_779_836
SJXJ01000004.1_206_678_736

>2596753591_574_627[2]
2596753591_574_627
MSIF01000007_210_576_628

>SAMN03351828.contig00002_456_610_834[2]
SAMN03351828.contig00002_456_504_834
SAMN03351828.contig00002_456_610_834

>SAMN02441563.contig00029_9_275_339[2]
SAMN02441563.contig00029_9_275_339
SAMN02441563.contig00029_9_290_339

>SAMEA3731258.contig00002_240_632_919[2]
SAMEA3731258.contig00002_240_632_919
SAMEA3731258.contig00002_240_632_968

>SPJX01000253.1_12_401_687[2]
SPJX01000253.1_12_401_687
SPJX01000253.1_12_401_760

>SRXY01000002.1_269_426_943[2]
2583643140_423_959
SRXY01000002.1_269_426_943

>SUNI01000011.1_118_662_698[2]
JAAOZR010000044.1_80_362_396
SUNI01000011.1_118_662_698

>SUNI01000011.1_119_11_387[2]
SMNZ01000003.1_512_11_414
SUNI01000011.1_119_11_387

>SAMN02261381.contig00004_35_229_407[2]
SAMN02261381.contig00004_35_229_407
SAMN02261381.contig00004_35_229_478

>SAMN02256430.contig00001_161_96_165[2]
2525726769_94_176
SAMN02256430.contig00001_161_96_165

>2676425769_291_439[2]
2676425769_291_439
2676425769_307_439

>2676859594_737_823[2]
2676859594_647_733
2676859594_737_823

>SWJE01000006.1_96_5_32[2]
2771820376_5_32
SWJE01000006.1_96_5_32

>SZQA01000006.1_121_304_374[2]
SZQA01000006.1_121_272_374
SZQA01000006.1_121_304_374

>2553191155_279_314[2]
2553191155_279_314
VWXF01000001.1_566_137_178

>2526233368_380_487[2]
2515505713_380_487
2526233368_380_487

>SAMD00064387.contig00021_18_486_555[2]
BAHD01000018_94_615_684
SAMD00064387.contig00021_18_486_555

>2753797483_497_542[2]
2753797483_497_542
2768675858_504_550

>VTZU01000001.1_40_907_1002[2]
VTZU01000001.1_40_1093_1189
VTZU01000001.1_40_907_1002

>QGNA01000002.1_795_3_38[2]
QDKO01000023_77_11_53
QGNA01000002.1_795_3_38

>WPIN01000011.1_122_802_835[2]
SRSC01000002.1_202_812_845
WPIN01000011.1_122_802_835

>RAWP01000023.1_67_544_604[2]
RAWP01000023.1_67_530_618
RAWP01000023.1_67_544_604

>QGNA01000002.1_795_56_937[2]
QDKO01000023_77_75_961
QGNA01000002.1_795_56_937

>2516923261_958_1100[2]
2516923261_958_1100
CP023548_1346_1043_1240

>2753179256_531_590[2]
2753179256_531_590
2758546540_466_532

>2501024433_854_968[2]
2501024433_854_968
CP019799_2846_810_966

>2753054664_285_525[2]
2753054664_284_554
2753054664_285_525

>2753054664_15_350[2]
2732535533_3_364
2753054664_15_350

>2520584005_948_1064[2]
2520584005_948_1038
2520584005_948_1064

>QRGA01000010.1_183_478_553[2]
QRGA01000010.1_183_455_553
QRGA01000010.1_183_478_553

>QSDR01000015.1_66_10_374[2]
KZ857173.1_21_22_317
QSDR01000015.1_66_10_374

>2738713853_76_127[2]
2738713853_76_127
PXYI01000001.1_604_65_122

>2524920610_331_392[2]
2524920610_331_392
2864813242_318_380

>2501024341_97_345[2]
2501024341_97_345
2646474678_52_317

>2507114133_457_829[2]
2507114133_457_829
2507114133_575_858

>2526161564_13_259[2]
2526161564_13_259
2644228921_17_240

>2768675858_382_741[2]
2753797483_380_746
2768675858_382_741

>VTWS01000007.1_95_939_994[2]
CP041360.1_5627_942_999
VTWS01000007.1_95_939_994

>WTVR01000045.1_3_442_484[1]
WTVR01000045.1_3_442_484

>SMNZ01000003.1_511_284_649[1]
SMNZ01000003.1_511_284_649

>JABRVS010000001.1_1912_498_708[1]
JABRVS010000001.1_1912_498_708

>SMNZ01000003.1_511_399_506[1]
SMNZ01000003.1_511_399_506

>WTVR01000045.1_3_497_515[1]
WTVR01000045.1_3_497_515

>LOIC01000072.1_224_132_148[1]
LOIC01000072.1_224_132_148

>SMNZ01000003.1_512_11_414[1]
SMNZ01000003.1_512_11_414

>SMNZ01000003.1_512_312_340[1]
SMNZ01000003.1_512_312_340

>LMXN01000010_181_804_837[1]
LMXN01000010_181_804_837

>SJXJ01000004.1_185_5_545[1]
SJXJ01000004.1_185_5_545

>LRQU01000001_25_3_33[1]
LRQU01000001_25_3_33

>SPJX01000253.1_11_769_842[1]
SPJX01000253.1_11_769_842

>JABRVS010000001.1_1912_81_175[1]
JABRVS010000001.1_1912_81_175

>JABRVS010000001.1_1912_1019_1057[1]
JABRVS010000001.1_1912_1019_1057

>LRQU01000001_31_168_380[1]
LRQU01000001_31_168_380

>SPJX01000253.1_12_7_760[1]
SPJX01000253.1_12_7_760

>LFLU01000013_25_752_809[1]
LFLU01000013_25_752_809

>SJXJ01000004.1_185_421_545[1]
SJXJ01000004.1_185_421_545

>SSHH01000003.1_300_542_567[1]
SSHH01000003.1_300_542_567

>LFLU01000013_25_644_745[1]
LFLU01000013_25_644_745

>LOIC01000072.1_285_348_400[1]
LOIC01000072.1_285_348_400

>JABRVS010000001.1_1912_114_256[1]
JABRVS010000001.1_1912_114_256

>LPKY01000097_17_173_585[1]
LPKY01000097_17_173_585

>LOMY01000085.1_14_91_118[1]
LOMY01000085.1_14_91_118

>LPKY01000097_17_484_546[1]
LPKY01000097_17_484_546

>LPKY01000097_17_485_569[1]
LPKY01000097_17_485_569

>WXYH01000391.1_16_327_364[1]
WXYH01000391.1_16_327_364

>LPKY01000097_16_72_85[1]
LPKY01000097_16_72_85

>LPKY01000097_16_175_198[1]
LPKY01000097_16_175_198

>SJXJ01000004.1_185_876_962[1]
SJXJ01000004.1_185_876_962

>SJXJ01000004.1_205_1018_1110[1]
SJXJ01000004.1_205_1018_1110

>LPKY01000097_17_588_667[1]
LPKY01000097_17_588_667

>LPKY01000097_16_16_42[1]
LPKY01000097_16_16_42

>JABRVS010000001.1_1912_131_326[1]
JABRVS010000001.1_1912_131_326

>LPKY01000097_16_159_173[1]
LPKY01000097_16_159_173

>WXYH01000391.1_16_1017_1145[1]
WXYH01000391.1_16_1017_1145

>LPBB01000045_12_214_258[1]
LPBB01000045_12_214_258

>LRBF01000279_85_474_1006[1]
LRBF01000279_85_474_1006

>SSHH01000003.1_301_431_479[1]
SSHH01000003.1_301_431_479

>LPBB01000045_12_194_276[1]
LPBB01000045_12_194_276

>JABRVS010000001.1_1912_1137_1234[1]
JABRVS010000001.1_1912_1137_1234

>WTVR01000045.1_3_564_620[1]
WTVR01000045.1_3_564_620

>SJXJ01000004.1_205_956_1012[1]
SJXJ01000004.1_205_956_1012

>SJXJ01000004.1_185_73_853[1]
SJXJ01000004.1_185_73_853

>SJXJ01000004.1_206_741_857[1]
SJXJ01000004.1_206_741_857

>SMNY01000022.1_17_623_651[1]
SMNY01000022.1_17_623_651

>JOGW01000016_101_18_392[1]
JOGW01000016_101_18_392

>WHJH01000010.1_71_75_123[1]
WHJH01000010.1_71_75_123

>VTZU01000001.1_40_827_1328[1]
VTZU01000001.1_40_827_1328

>VATA01000032.1_11_730_768[1]
VATA01000032.1_11_730_768

>VATY01000001.1_176_387_620[1]
VATY01000001.1_176_387_620

>JACVCU010000001.1_197_529_565[1]
JACVCU010000001.1_197_529_565

>VCEI01000011.1_762_76_205[1]
VCEI01000011.1_762_76_205

>JACWZY010000005.1_250_38_79[1]
JACWZY010000005.1_250_38_79

>VDEK01000031.1_38_288_367[1]
VDEK01000031.1_38_288_367

>JWIE01000161_17_188_623[1]
JWIE01000161_17_188_623

>JACWZY010000005.1_250_5_28[1]
JACWZY010000005.1_250_5_28

>JRKM01000001_2304_719_921[1]
JRKM01000001_2304_719_921

>VFSV01000031.1_3_498_808[1]
VFSV01000031.1_3_498_808

>VFSV01000031.1_3_837_1027[1]
VFSV01000031.1_3_837_1027

>JABRVS010000001.1_1912_8_1551[1]
JABRVS010000001.1_1912_8_1551

>VKKY01000002.1_1412_1222_1269[1]
VKKY01000002.1_1412_1222_1269

>JRKJ01000008_184_83_349[1]
JRKJ01000008_184_83_349

>JRKJ01000008_183_484_620[1]
JRKJ01000008_183_484_620

>JRKJ01000008_183_315_480[1]
JRKJ01000008_183_315_480

>JRKJ01000008_183_244_387[1]
JRKJ01000008_183_244_387

>VTZU01000001.1_40_1093_1328[1]
VTZU01000001.1_40_1093_1328

>VLNR01000011.1_102_294_325[1]
VLNR01000011.1_102_294_325

>VLNR01000011.1_102_3_39[1]
VLNR01000011.1_102_3_39

>JRKJ01000008_182_392_409[1]
JRKJ01000008_182_392_409

>VTGV01000010.1_41_674_842[1]
VTGV01000010.1_41_674_842

>JACORT010000003.1_417_407_435[1]
JACORT010000003.1_417_407_435

>SJXJ01000004.1_185_2_1485[1]
SJXJ01000004.1_185_2_1485

>VATA01000032.1_11_603_688[1]
VATA01000032.1_11_603_688

>VWRQ01000033.1_31_336_352[1]
VWRQ01000033.1_31_336_352

>LFLU01000013_25_313_351[1]
LFLU01000013_25_313_351

>LFLU01000013_25_10_351[1]
LFLU01000013_25_10_351

>SWJE01000006.1_96_38_57[1]
SWJE01000006.1_96_38_57

>VWXF01000001.1_566_429_469[1]
VWXF01000001.1_566_429_469

>JABUMS010000029.1_30_1092_1344[1]
JABUMS010000029.1_30_1092_1344

>JABUMS010000029.1_30_748_1088[1]
JABUMS010000029.1_30_748_1088

>KZ857175.1_341_442_1226[1]
KZ857175.1_341_442_1226

>VWXF01000001.1_566_386_486[1]
VWXF01000001.1_566_386_486

>JABWEB010000003.1_209_486_509[1]
JABWEB010000003.1_209_486_509

>KZ857173.1_22_612_641[1]
KZ857173.1_22_612_641

>VWXF01000001.1_566_302_349[1]
VWXF01000001.1_566_302_349

>JABWEB010000003.1_210_441_491[1]
JABWEB010000003.1_210_441_491

>JACOGA010000017.1_46_10_37[1]
JACOGA010000017.1_46_10_37

>JACORT010000003.1_416_393_421[1]
JACORT010000003.1_416_393_421

>VWWP01000006.1_161_887_970[1]
VWWP01000006.1_161_887_970

>VATA01000032.1_10_798_870[1]
VATA01000032.1_10_798_870

>VATA01000032.1_11_400_688[1]
VATA01000032.1_11_400_688

>VWWP01000006.1_161_859_935[1]
VWWP01000006.1_161_859_935

>KB903294.1_524_420_489[1]
KB903294.1_524_420_489

>VATA01000032.1_11_458_591[1]
VATA01000032.1_11_458_591

>KB903294.1_524_263_410[1]
KB903294.1_524_263_410

>LRQU01000001_31_276_602[1]
LRQU01000001_31_276_602

>PUJX01000006.1_168_93_120[1]
PUJX01000006.1_168_93_120

>SJXJ01000004.1_185_1084_1161[1]
SJXJ01000004.1_185_1084_1161

>QRGA01000010.1_183_8_258[1]
QRGA01000010.1_183_8_258

>QSUL01000020.1_40_3_36[1]
QSUL01000020.1_40_3_36

>RAWM01000031.1_1_12_1490[1]
RAWM01000031.1_1_12_1490

>RAWM01000031.1_1_846_909[1]
RAWM01000031.1_1_846_909

>RAWP01000023.1_67_413_496[1]
RAWP01000023.1_67_413_496

>OMKC01000005_57_553_579[1]
OMKC01000005_57_553_579

>OMKC01000005_57_553_1522[1]
OMKC01000005_57_553_1522

>RAWP01000023.1_67_507_517[1]
RAWP01000023.1_67_507_517

>OMKC01000005_57_1416_1542[1]
OMKC01000005_57_1416_1542

>OMKC01000005_57_1177_1239[1]
OMKC01000005_57_1177_1239

>RCHJ01000035.1_23_538_652[1]
RCHJ01000035.1_23_538_652

>RSED01000016.1_37_320_385[1]
RSED01000016.1_37_320_385

>RSED01000016.1_37_908_1046[1]
RSED01000016.1_37_908_1046

>RXOM01000067.1_115_11_38[1]
RXOM01000067.1_115_11_38

>RYYU01000001.1_128_5_614[1]
RYYU01000001.1_128_5_614

>SACR01000003.1_317_1085_1194[1]
SACR01000003.1_317_1085_1194

>SACR01000003.1_317_1105_1156[1]
SACR01000003.1_317_1105_1156

>NSCJ01000005.1_97_301_341[1]
NSCJ01000005.1_97_301_341

>SACR01000003.1_317_325_376[1]
SACR01000003.1_317_325_376

>NJAK01000002.1_350_262_353[1]
NJAK01000002.1_350_262_353

>NJAK01000002.1_350_208_255[1]
NJAK01000002.1_350_208_255

>NJAK01000002.1_350_117_131[1]
NJAK01000002.1_350_117_131

>NJAJ01000007.1_91_221_263[1]
NJAJ01000007.1_91_221_263

>NJAJ01000007.1_91_197_285[1]
NJAJ01000007.1_91_197_285

>NIOF01000016_41_6_33[1]
NIOF01000016_41_6_33

>NIOE01000011.1_43_6_31[1]
NIOE01000011.1_43_6_31

>NIBS01000001.1_203_91_118[1]
NIBS01000001.1_203_91_118

>NIBS01000001.1_203_216_229[1]
NIBS01000001.1_203_216_229

>SACR01000003.1_317_952_1194[1]
SACR01000003.1_317_952_1194

>SACR01000003.1_317_993_1055[1]
SACR01000003.1_317_993_1055

>QRGA01000010.1_183_98_155[1]
QRGA01000010.1_183_98_155

>PDWR01000019.1_23_928_977[1]
PDWR01000019.1_23_928_977

>LRUA01000003_328_1097_1160[1]
LRUA01000003_328_1097_1160

>QRGA01000010.1_183_352_440[1]
QRGA01000010.1_183_352_440

>PUJX01000006.1_168_318_336[1]
PUJX01000006.1_168_318_336

>PUJY01000016.1_73_188_216[1]
PUJY01000016.1_73_188_216

>PUWT01000050.1_30_134_170[1]
PUWT01000050.1_30_134_170

>PUWU01000001.1_182_101_117[1]
PUWU01000001.1_182_101_117

>PUWU01000001.1_182_119_158[1]
PUWU01000001.1_182_119_158

>PUJW01000004.1_164_344_364[1]
PUJW01000004.1_164_344_364

>PUWV01000002.1_73_230_320[1]
PUWV01000002.1_73_230_320

>JABRVS010000001.1_1891_857_944[1]
JABRVS010000001.1_1891_857_944

>PUJU01000016.1_70_177_223[1]
PUJU01000016.1_70_177_223

>PUWX01000015.1_59_2_42[1]
PUWX01000015.1_59_2_42

>PYXG01000001_1475_160_392[1]
PYXG01000001_1475_160_392

>PYXG01000001_1475_178_725[1]
PYXG01000001_1475_178_725

>PYXG01000001_1475_471_500[1]
PYXG01000001_1475_471_500

>PYXG01000001_1475_5_325[1]
PYXG01000001_1475_5_325

>POGH01000016_31_80_98[1]
POGH01000016_31_80_98

>POGH01000016_31_189_233[1]
POGH01000016_31_189_233

>QDKQ01000077.1_194_697_768[1]
QDKQ01000077.1_194_697_768

>QHKY01000002.1_115_17_537[1]
QHKY01000002.1_115_17_537

>PNYB01000011_86_596_752[1]
PNYB01000011_86_596_752

>QHKY01000002.1_115_338_365[1]
QHKY01000002.1_115_338_365

>PNYB01000011_86_349_423[1]
PNYB01000011_86_349_423

>PNYB01000011_86_309_446[1]
PNYB01000011_86_309_446

>PNYB01000011_86_292_342[1]
PNYB01000011_86_292_342

>PNYB01000011_86_287_894[1]
PNYB01000011_86_287_894

>PJQW01000004.1_34_8_35[1]
PJQW01000004.1_34_8_35

>PJQW01000004.1_34_41_353[1]
PJQW01000004.1_34_41_353

>QHKY01000002.1_115_416_537[1]
QHKY01000002.1_115_416_537

>QLUW01000001.1_1534_140_491[1]
QLUW01000001.1_1534_140_491

>PDZP01000025_5_822_851[1]
PDZP01000025_5_822_851

>NFJU01000010_48_10_591[1]
NFJU01000010_48_10_591

>SAMD00064386.contig00002_357_598_667[1]
SAMD00064386.contig00002_357_598_667

>NEGZ01000054_38_6_31[1]
NEGZ01000054_38_6_31

>SAMEA1486427.contig00016_39_186_201[1]
SAMEA1486427.contig00016_39_186_201

>SAMN03351828.contig00002_456_702_755[1]
SAMN03351828.contig00002_456_702_755

>SAMN03571290.contig00004_293_452_967[1]
SAMN03571290.contig00004_293_452_967

>SAMN03732699.contig00021_80_362_377[1]
SAMN03732699.contig00021_80_362_377

>SAMN06173366.contig00031_5_164_281[1]
SAMN06173366.contig00031_5_164_281

>SAMN06173366.contig00031_5_6_57[1]
SAMN06173366.contig00031_5_6_57

>LZHZ01000035_211_322_365[1]
LZHZ01000035_211_322_365

>SAMN06841128.contig00013_95_150_165[1]
SAMN06841128.contig00013_95_150_165

>SAMN06841128.contig00013_95_184_199[1]
SAMN06841128.contig00013_95_184_199

>SAMN06841128.contig00013_95_92_118[1]
SAMN06841128.contig00013_95_92_118

>SAMN07640763.contig00030_19_956_1015[1]
SAMN07640763.contig00030_19_956_1015

>LZHZ01000035_210_566_596[1]
LZHZ01000035_210_566_596

>LZHZ01000035_210_52_562[1]
LZHZ01000035_210_52_562

>PUJY01000016.1_73_171_186[1]
PUJY01000016.1_73_171_186

>SAMN08720246.contig00018_22_370_453[1]
SAMN08720246.contig00018_22_370_453

>LZHZ01000035_209_247_649[1]
LZHZ01000035_209_247_649

>LWLD01000038_381_621_698[1]
LWLD01000038_381_621_698

>LWLD01000038_381_354_529[1]
LWLD01000038_381_354_529

>SAMN08720246.contig00018_22_457_547[1]
SAMN08720246.contig00018_22_457_547

>SAMN09232753.contig00014_47_1095_1138[1]
SAMN09232753.contig00014_47_1095_1138

>LWLA01000046.1_209_226_426[1]
LWLA01000046.1_209_226_426

>SAMN09232753.contig00014_47_797_1030[1]
SAMN09232753.contig00014_47_797_1030

>SAMN10134657.contig00033_25_8_35[1]
SAMN10134657.contig00033_25_8_35

>SIRE01000004.1_252_120_557[1]
SIRE01000004.1_252_120_557

>LRUA01000003_328_916_989[1]
LRUA01000003_328_916_989

>LRUA01000003_328_8_1129[1]
LRUA01000003_328_8_1129

>SJXJ01000004.1_185_1008_1044[1]
SJXJ01000004.1_185_1008_1044

>LRUA01000003_328_508_828[1]
LRUA01000003_328_508_828

>LRUA01000003_328_507_680[1]
LRUA01000003_328_507_680

>LRUA01000003_328_1242_1348[1]
LRUA01000003_328_1242_1348

>SAMN03351828.contig00002_456_504_642[1]
SAMN03351828.contig00002_456_504_642

>MRYI01000003.1_438_185_232[1]
MRYI01000003.1_438_185_232

>MRYI01000003.1_438_221_259[1]
MRYI01000003.1_438_221_259

>MSYR01000001.1_1794_930_1064[1]
MSYR01000001.1_1794_930_1064

>SAMEA1486427.contig00016_39_329_366[1]
SAMEA1486427.contig00016_39_329_366

>NCTK01000002_556_271_328[1]
NCTK01000002_556_271_328

>NCTK01000002_556_242_354[1]
NCTK01000002_556_242_354

>SAMEA3643029.contig00001_730_626_656[1]
SAMEA3643029.contig00001_730_626_656

>NCGJ01000003_111_722_769[1]
NCGJ01000003_111_722_769

>SAMEA3643039.contig00009_104_18_754[1]
SAMEA3643039.contig00009_104_18_754

>MZGX01000004_188_362_381[1]
MZGX01000004_188_362_381

>SAMEA3643039.contig00009_104_902_1036[1]
SAMEA3643039.contig00009_104_902_1036

>MUKU01000020_18_89_123[1]
MUKU01000020_18_89_123

>SAMEA3731258.contig00002_240_451_811[1]
SAMEA3731258.contig00002_240_451_811

>SAMEA3731258.contig00002_240_819_964[1]
SAMEA3731258.contig00002_240_819_964

>SAMN00015377.contig00010_83_572_745[1]
SAMN00015377.contig00010_83_572_745

>MTAZ01000007_101_788_823[1]
MTAZ01000007_101_788_823

>MSYR01000001.1_1794_746_796[1]
MSYR01000001.1_1794_746_796

>MRYI01000003.1_438_344_455[1]
MRYI01000003.1_438_344_455

>MSYR01000001.1_1794_502_687[1]
MSYR01000001.1_1794_502_687

>SAMN02261381.contig00004_35_26_96[1]
SAMN02261381.contig00004_35_26_96

>MSSW01000031_72_860_958[1]
MSSW01000031_72_860_958

>SAMN02261381.contig00004_35_62_252[1]
SAMN02261381.contig00004_35_62_252

>MSSW01000031_72_790_821[1]
MSSW01000031_72_790_821

>SAMN02261381.contig00004_35_62_390[1]
SAMN02261381.contig00004_35_62_390

>SAMN02261384.contig00011_113_1021_1305[1]
SAMN02261384.contig00011_113_1021_1305

>SAMN02261384.contig00011_113_132_505[1]
SAMN02261384.contig00011_113_132_505

>SAMN02261384.contig00011_113_369_454[1]
SAMN02261384.contig00011_113_369_454

>SAMN02261384.contig00011_113_630_708[1]
SAMN02261384.contig00011_113_630_708

>SAMN02261407.contig00042_13_49_495[1]
SAMN02261407.contig00042_13_49_495

>SAMN02441563.contig00029_9_346_489[1]
SAMN02441563.contig00029_9_346_489

>SAMN02441563.contig00029_9_49_170[1]
SAMN02441563.contig00029_9_49_170

>PUWX01000015.1_59_146_162[1]
PUWX01000015.1_59_146_162

>2501024341_163_299[1]
2501024341_163_299

>JABRVS010000001.1_1891_808_851[1]
JABRVS010000001.1_1891_808_851

>2685871261_139_333[1]
2685871261_139_333

>2670947443_291_440[1]
2670947443_291_440

>2670947443_442_542[1]
2670947443_442_542

>2670950362_2_52[1]
2670950362_2_52

>2670950362_59_91[1]
2670950362_59_91

>2670950366_42_489[1]
2670950366_42_489

>2676859594_827_1060[1]
2676859594_827_1060

>2677091162_4_888[1]
2677091162_4_888

>2684413149_10_1214[1]
2684413149_10_1214

>2684413149_1139_1213[1]
2684413149_1139_1213

>2685871261_198_320[1]
2685871261_198_320

>2656134035_320_399[1]
2656134035_320_399

>2685983722_977_1028[1]
2685983722_977_1028

>2690429518_813_890[1]
2690429518_813_890

>2694870508_698_761[1]
2694870508_698_761

>2698151083_368_406[1]
2698151083_368_406

>2700209176_14_41[1]
2700209176_14_41

>2701248366_579_606[1]
2701248366_579_606

>2701248366_72_195[1]
2701248366_72_195

>2709949633_526_554[1]
2709949633_526_554

>2710208367_13_46[1]
2710208367_13_46

>2656134035_359_400[1]
2656134035_359_400

>2648548857_733_1198[1]
2648548857_733_1198

>2710208367_77_114[1]
2710208367_77_114

>2640545319_375_450[1]
2640545319_375_450

>2623608113_653_667[1]
2623608113_653_667

>2637594452_157_797[1]
2637594452_157_797

>2637594452_34_50[1]
2637594452_34_50

>2637594452_412_585[1]
2637594452_412_585

>2637594452_483_585[1]
2637594452_483_585

>2637594452_7_32[1]
2637594452_7_32

>2639240252_199_418[1]
2639240252_199_418

>2639240252_421_606[1]
2639240252_421_606

>2639240252_87_151[1]
2639240252_87_151

>2640816855_73_91[1]
2640816855_73_91

>2648548857_697_1000[1]
2648548857_697_1000

>2643995841_539_569[1]
2643995841_539_569

>2644126277_334_480[1]
2644126277_334_480

>2644126278_538_567[1]
2644126278_538_567

>2644228921_43_131[1]
2644228921_43_131

>2644321110_485_630[1]
2644321110_485_630

>2645450877_563_721[1]
2645450877_563_721

>2646474678_32_47[1]
2646474678_32_47

>2646474678_5_30[1]
2646474678_5_30

>2646840042_3_79[1]
2646840042_3_79

>2710208367_287_377[1]
2710208367_287_377

>2710209887_113_136[1]
2710209887_113_136

>JABRVS010000001.1_1891_703_798[1]
JABRVS010000001.1_1891_703_798

>2752825152_3_183[1]
2752825152_3_183

>2730313250_19_51[1]
2730313250_19_51

>2732425494_13_608[1]
2732425494_13_608

>2732535533_377_529[1]
2732535533_377_529

>2733007042_469_515[1]
2733007042_469_515

>2733007043_498_666[1]
2733007043_498_666

>2739056961_78_125[1]
2739056961_78_125

>2740006792_887_957[1]
2740006792_887_957

>2752825152_215_359[1]
2752825152_215_359

>2752825152_366_401[1]
2752825152_366_401

>2752826151_2_934[1]
2752826151_2_934

>2730313249_280_295[1]
2730313249_280_295

>2752826152_217_408[1]
2752826152_217_408

>2752826152_413_491[1]
2752826152_413_491

>2752826152_447_518[1]
2752826152_447_518

>2752992207_310_375[1]
2752992207_310_375

>2752992207_909_964[1]
2752992207_909_964

>2753054663_454_513[1]
2753054663_454_513

>2753054663_488_674[1]
2753054663_488_674

>2753179256_10_590[1]
2753179256_10_590

>2753179256_432_590[1]
2753179256_432_590

>2730313249_331_346[1]
2730313249_331_346

>2730313248_113_462[1]
2730313248_113_462

>2710209887_229_641[1]
2710209887_229_641

>2727830490_221_301[1]
2727830490_221_301

>2710209887_319_411[1]
2710209887_319_411

>2710209887_567_641[1]
2710209887_567_641

>2710209888_92_139[1]
2710209888_92_139

>2712710611_106_267[1]
2712710611_106_267

>2713950054_6_31[1]
2713950054_6_31

>2723245890_584_796[1]
2723245890_584_796

>2724866103_767_915[1]
2724866103_767_915

>2726937009_12_159[1]
2726937009_12_159

>2727775979_935_1076[1]
2727775979_935_1076

>2728029376_260_632[1]
2728029376_260_632

>2729661803_811_1269[1]
2729661803_811_1269

>2728029377_442_538[1]
2728029377_442_538

>2728079124_402_685[1]
2728079124_402_685

>2728092929_216_1153[1]
2728092929_216_1153

>2728193213_1030_1211[1]
2728193213_1030_1211

>2728193213_1175_1211[1]
2728193213_1175_1211

>2728214002_572_615[1]
2728214002_572_615

>2729650604_1114_1167[1]
2729650604_1114_1167

>2729650604_802_831[1]
2729650604_802_831

>2729661803_1099_1269[1]
2729661803_1099_1269

>2623254488_1012_1279[1]
2623254488_1012_1279

>2623170778_206_926[1]
2623170778_206_926

>2623170773_792_1001[1]
2623170773_792_1001

>2531454926_341_848[1]
2531454926_341_848

>2525726769_803_886[1]
2525726769_803_886

>2526161564_162_235[1]
2526161564_162_235

>2529304319_353_403[1]
2529304319_353_403

>2529304319_431_464[1]
2529304319_431_464

>2529304319_509_639[1]
2529304319_509_639

>2529304319_650_739[1]
2529304319_650_739

>2529304319_763_798[1]
2529304319_763_798

>2529305320_12_37[1]
2529305320_12_37

>2531454926_322_338[1]
2531454926_322_338

>2532570854_1002_1143[1]
2532570854_1002_1143

>2524921508_44_244[1]
2524921508_44_244

>2532570854_1151_1397[1]
2532570854_1151_1397

>2532570854_335_396[1]
2532570854_335_396

>2532570854_498_1288[1]
2532570854_498_1288

>2532711877_1000_1059[1]
2532711877_1000_1059

>2532711877_1085_1130[1]
2532711877_1085_1130

>2532711877_1148_1240[1]
2532711877_1148_1240

>2532711877_1170_1226[1]
2532711877_1170_1226

>2532993762_10_41[1]
2532993762_10_41

>2539929149_568_620[1]
2539929149_568_620

>2525345932_1491_1544[1]
2525345932_1491_1544

>2524921508_3_36[1]
2524921508_3_36

>2623170773_1308_1360[1]
2623170773_1308_1360

>2509384348_567_839[1]
2509384348_567_839

>2501024341_51_91[1]
2501024341_51_91

>2501024341_5_30[1]
2501024341_5_30

>2501024433_759_851[1]
2501024433_759_851

>2504155368_910_1322[1]
2504155368_910_1322

>2506735841_802_834[1]
2506735841_802_834

>2506735841_878_1104[1]
2506735841_878_1104

>2506735841_979_1104[1]
2506735841_979_1104

>2506739645_186_281[1]
2506739645_186_281

>2506739645_49_697[1]
2506739645_49_697

>2513912613_217_417[1]
2513912613_217_417

>2523269827_583_600[1]
2523269827_583_600

>2513912613_564_595[1]
2513912613_564_595

>2516923261_862_936[1]
2516923261_862_936

>2516962011_964_992[1]
2516962011_964_992

>2518345489_152_168[1]
2518345489_152_168

>2520584005_1217_1249[1]
2520584005_1217_1249

>2520584005_167_256[1]
2520584005_167_256

>2520584005_320_563[1]
2520584005_320_563

>2521988235_726_768[1]
2521988235_726_768

>2521989154_697_877[1]
2521989154_697_877

>2543455435_1099_1372[1]
2543455435_1099_1372

>2545656667_387_464[1]
2545656667_387_464

>2545656667_523_644[1]
2545656667_523_644

>2606207033_320_363[1]
2606207033_320_363

>2599072171_182_198[1]
2599072171_182_198

>2599072171_91_118[1]
2599072171_91_118

>2599763718_165_687[1]
2599763718_165_687

>2599763719_158_177[1]
2599763719_158_177

>2599844965_338_418[1]
2599844965_338_418

>2599844965_9_34[1]
2599844965_9_34

>2600362838_153_228[1]
2600362838_153_228

>2606079742_737_770[1]
2606079742_737_770

>2606207033_246_646[1]
2606207033_246_646

>2606207033_371_411[1]
2606207033_371_411

>2545656667_8_498[1]
2545656667_8_498

>2606207033_371_613[1]
2606207033_371_613

>2606207033_417_564[1]
2606207033_417_564

>2606207033_502_613[1]
2606207033_502_613

>2606207033_91_135[1]
2606207033_91_135

>2608478663_164_247[1]
2608478663_164_247

>2612170265_95_165[1]
2612170265_95_165

>2620102282_207_517[1]
2620102282_207_517

>2623170773_1108_1162[1]
2623170773_1108_1162

>2623170773_1254_1330[1]
2623170773_1254_1330

>2599069323_193_206[1]
2599069323_193_206

>2598654593_91_118[1]
2598654593_91_118

>2598654593_215_233[1]
2598654593_215_233

>2598005697_240_473[1]
2598005697_240_473

>2547161186_349_389[1]
2547161186_349_389

>2553191155_139_155[1]
2553191155_139_155

>2553191155_395_444[1]
2553191155_395_444

>2557153780_190_203[1]
2557153780_190_203

>2557153780_205_221[1]
2557153780_205_221

>2557461711_1003_1266[1]
2557461711_1003_1266

>2557461711_764_795[1]
2557461711_764_795

>2558013812_733_801[1]
2558013812_733_801

>2562824473_208_262[1]
2562824473_208_262

>2562824473_388_463[1]
2562824473_388_463

>2562824473_469_576[1]
2562824473_469_576

>2566041438_116_127[1]
2566041438_116_127

>2571097464_126_199[1]
2571097464_126_199

>2571097464_241_503[1]
2571097464_241_503

>2571097464_506_701[1]
2571097464_506_701

>2571097464_561_686[1]
2571097464_561_686

>2574430889_315_379[1]
2574430889_315_379

>2583206276_11_629[1]
2583206276_11_629

>2586763750_8_35[1]
2586763750_8_35

>2753725529_369_683[1]
2753725529_369_683

>2753725529_3_120[1]
2753725529_3_120

>2753725529_562_611[1]
2753725529_562_611

>CP018812_401_233_311[1]
CP018812_401_233_311

>CP012737_428_123_221[1]
CP012737_428_123_221

>CP012737_428_242_344[1]
CP012737_428_242_344

>CP012737_428_348_442[1]
CP012737_428_348_442

>CP012737_428_620_996[1]
CP012737_428_620_996

>CP012737_428_690_909[1]
CP012737_428_690_909

>CP012737_428_745_879[1]
CP012737_428_745_879

>CP015281.1_2506_185_201[1]
CP015281.1_2506_185_201

>CP016559_5559_572_620[1]
CP016559_5559_572_620

>CP017185_137_153_168[1]
CP017185_137_153_168

>CP019312_1995_563_601[1]
CP019312_1995_563_601

>CP011144_1708_77_185[1]
CP011144_1708_77_185

>CP019799_2846_760_805[1]
CP019799_2846_760_805

>CP019799_2846_971_1006[1]
CP019799_2846_971_1006

>CP021659_2657_6_33[1]
CP021659_2657_6_33

>CP023523_188_51_158[1]
CP023523_188_51_158

>CP023548_1346_1027_1061[1]
CP023548_1346_1027_1061

>CP023548_1346_558_595[1]
CP023548_1346_558_595

>CP023548_1346_558_749[1]
CP023548_1346_558_749

>CP023548_1346_985_1005[1]
CP023548_1346_985_1005

>CP024311.1_3467_1401_1448[1]
CP024311.1_3467_1401_1448

>CP012737_428_1018_1042[1]
CP012737_428_1018_1042

>CP009539_1568_117_130[1]
CP009539_1568_117_130

>ATHJ01000059_23_831_955[1]
ATHJ01000059_23_831_955

>BDJC01000041.1_11_699_1046[1]
BDJC01000041.1_11_699_1046

>AUMK01000002_893_291_328[1]
AUMK01000002_893_291_328

>AUMK01000002_893_8_35[1]
AUMK01000002_893_8_35

>AZHI01000139_26_289_331[1]
AZHI01000139_26_289_331

>AZHI01000139_27_423_498[1]
AZHI01000139_27_423_498

>AZHI01000139_27_617_746[1]
AZHI01000139_27_617_746

>BAWF01000051.1_5_562_591[1]
BAWF01000051.1_5_562_591

>BAWF01000051.1_6_199_239[1]
BAWF01000051.1_6_199_239

>BAZF01000010_112_97_175[1]
BAZF01000010_112_97_175

>BBNP01000003_245_22_1190[1]
BBNP01000003_245_22_1190

>BDJC01000041.1_37_4_477[1]
BDJC01000041.1_37_4_477

>CP009429_2367_217_423[1]
CP009429_2367_217_423

>CADIKI010000016.1_126_724_927[1]
CADIKI010000016.1_126_724_927

>CBTB010000098_75_26_61[1]
CBTB010000098_75_26_61

>CP002047.1_483_10_375[1]
CP002047.1_483_10_375

>CP002047.1_483_113_146[1]
CP002047.1_483_113_146

>CP002047.1_483_191_235[1]
CP002047.1_483_191_235

>2501024341_32_47[1]
2501024341_32_47

>CP002047.1_483_381_525[1]
CP002047.1_483_381_525

>CP002047.1_483_419_895[1]
CP002047.1_483_419_895

>CP006829_1456_866_899[1]
CP006829_1456_866_899

>CP024311.1_3467_766_847[1]
CP024311.1_3467_766_847

>CP024608_4341_6_31[1]
CP024608_4341_6_31

>CP025698.1_1583_263_313[1]
CP025698.1_1583_263_313

>JAAAMV010000001.1_46_380_415[1]
JAAAMV010000001.1_46_380_415

>FAOS01000003_1701_264_434[1]
FAOS01000003_1701_264_434

>FCOG01000058_27_13_690[1]
FCOG01000058_27_13_690

>FCOG01000072_18_637_663[1]
FCOG01000072_18_637_663

>FCOG01000072_19_621_646[1]
FCOG01000072_19_621_646

>FCOM01000039_42_495_1177[1]
FCOM01000039_42_495_1177

>FCOM01000039_42_601_1038[1]
FCOM01000039_42_601_1038

>FCOM01000039_42_768_1060[1]
FCOM01000039_42_768_1060

>FCOM01000039_42_880_1038[1]
FCOM01000039_42_880_1038

>FCOX01000069_26_649_774[1]
FCOX01000069_26_649_774

>JAAAMV010000001.1_46_432_600[1]
JAAAMV010000001.1_46_432_600

>CP029843.1_680_618_721[1]
CP029843.1_680_618_721

>JAAAMV010000001.1_47_384_420[1]
JAAAMV010000001.1_47_384_420

>JAAAMV010000001.1_47_427_524[1]
JAAAMV010000001.1_47_427_524

>JAAHBZ010000010.1_168_749_860[1]
JAAHBZ010000010.1_168_749_860

>JAANOZ010000020.1_31_11_722[1]
JAANOZ010000020.1_31_11_722

>JABRVS010000001.1_1891_312_601[1]
JABRVS010000001.1_1891_312_601

>JABRVS010000001.1_1891_3_32[1]
JABRVS010000001.1_1891_3_32

>JABRVS010000001.1_1891_616_654[1]
JABRVS010000001.1_1891_616_654

>JABRVS010000001.1_1891_659_688[1]
JABRVS010000001.1_1891_659_688

>JABRVS010000001.1_1891_696_1042[1]
JABRVS010000001.1_1891_696_1042

>FAOS01000003_1701_237_350[1]
FAOS01000003_1701_237_350

>FAOS01000003_1700_379_397[1]
FAOS01000003_1700_379_397

>CP050460.1_1191_663_730[1]
CP050460.1_1191_663_730

>CP050460.1_1191_1390_1557[1]
CP050460.1_1191_1390_1557

>CP032550.1_903_235_308[1]
CP032550.1_903_235_308

>CP032550.1_903_885_994[1]
CP032550.1_903_885_994

>CP034951.1_1817_490_560[1]
CP034951.1_1817_490_560

>CP037922.1_1910_7_207[1]
CP037922.1_1910_7_207

>CP038436.1_3133_756_841[1]
CP038436.1_3133_756_841

>CP040017.1_984_563_595[1]
CP040017.1_984_563_595

>CP040896.1_3312_798_828[1]
CP040896.1_3312_798_828

>CP040899.1_1657_430_514[1]
CP040899.1_1657_430_514

>CP040899.1_1657_440_589[1]
CP040899.1_1657_440_589

>CP040899.1_1658_21_469[1]
CP040899.1_1658_21_469

>CP041188.1_2211_533_569[1]
CP041188.1_2211_533_569

>CP041253.1_3311_823_877[1]
CP041253.1_3311_823_877

>CP041335.1_2994_1047_1170[1]
CP041335.1_2994_1047_1170

>CP041335.1_2994_1047_1300[1]
CP041335.1_2994_1047_1300

>CP041335.1_2994_1175_1300[1]
CP041335.1_2994_1175_1300

>CP041335.1_2994_327_382[1]
CP041335.1_2994_327_382

>CP041360.1_5627_757_843[1]
CP041360.1_5627_757_843

>CP049056.1_2296_1028_1076[1]
CP049056.1_2296_1028_1076

>CP050460.1_1191_1309_1361[1]
CP050460.1_1191_1309_1361

>AUMK01000002_892_219_246[1]
AUMK01000002_892_219_246

>ATHJ01000059_23_619_955[1]
ATHJ01000059_23_619_955

>2753797483_67_183[1]
2753797483_67_183

>2802467990_273_608[1]
2802467990_273_608

>2795708371_330_390[1]
2795708371_330_390

>2795769666_465_506[1]
2795769666_465_506

>2795769666_567_594[1]
2795769666_567_594

>2795789504_489_722[1]
2795789504_489_722

>2795789504_726_773[1]
2795789504_726_773

>2795789504_787_905[1]
2795789504_787_905

>2799189503_754_809[1]
2799189503_754_809

>2799463513_606_715[1]
2799463513_606_715

>2802467990_185_216[1]
2802467990_185_216

>2802467990_404_481[1]
2802467990_404_481

>2791343034_247_265[1]
2791343034_247_265

>2806787207_181_399[1]
2806787207_181_399

>2806787207_399_574[1]
2806787207_399_574

>2819887587_511_752[1]
2819887587_511_752

>2819887587_513_623[1]
2819887587_513_623

>2827631177_205_336[1]
2827631177_205_336

>2829982771_11_726[1]
2829982771_11_726

>2830056873_420_431[1]
2830056873_420_431

>2830056874_343_356[1]
2830056874_343_356

>2830056874_358_385[1]
2830056874_358_385

>2791343034_321_394[1]
2791343034_321_394

>2791343034_104_144[1]
2791343034_104_144

>ATHJ01000059_23_554_584[1]
ATHJ01000059_23_554_584

>2768264098_172_236[1]
2768264098_172_236

>2755238378_240_283[1]
2755238378_240_283

>2756383726_535_569[1]
2756383726_535_569

>2756758606_1363_1424[1]
2756758606_1363_1424

>2758546540_121_246[1]
2758546540_121_246

>2758546540_7_532[1]
2758546540_7_532

>2766126896_7_66[1]
2766126896_7_66

>2766126897_169_669[1]
2766126897_169_669

>2766126897_250_390[1]
2766126897_250_390

>2766126897_567_616[1]
2766126897_567_616

>2768264098_254_288[1]
2768264098_254_288

>2788651816_472_981[1]
2788651816_472_981

>2768264098_369_558[1]
2768264098_369_558

>2768675858_450_497[1]
2768675858_450_497

>2768675858_561_648[1]
2768675858_561_648

>2770866901_531_636[1]
2770866901_531_636

>2771820376_38_54[1]
2771820376_38_54

>2774839135_329_393[1]
2774839135_329_393

>2776345341_568_625[1]
2776345341_568_625

>2778333517_296_353[1]
2778333517_296_353

>2778336263_116_134[1]
2778336263_116_134

>2852685781_934_976[1]
2852685781_934_976

>2863072628_249_313[1]
2863072628_249_313

>2863072629_21_149[1]
2863072629_21_149

>650723730_488_562[1]
650723730_488_562

>643720041_896_1369[1]
643720041_896_1369

>644869288_803_1373[1]
644869288_803_1373

>644889763_91_118[1]
644889763_91_118

>644928538_690_738[1]
644928538_690_738

>648246209_325_445[1]
648246209_325_445

>648278926_563_594[1]
648278926_563_594

>648278926_605_788[1]
648278926_605_788

>650723730_134_166[1]
650723730_134_166

>650723730_168_562[1]
650723730_168_562

>AFXQ01000001_164_976_1573[1]
AFXQ01000001_164_976_1573

>2873304363_92_136[1]
2873304363_92_136

>AOBT01000009_33_403_616[1]
AOBT01000009_33_403_616

>AOBT01000009_34_567_660[1]
AOBT01000009_34_567_660

>AOBT01000009_34_611_649[1]
AOBT01000009_34_611_649

>AOBT01000009_34_711_750[1]
AOBT01000009_34_711_750

>AOTL01000005_189_764_795[1]
AOTL01000005_189_764_795

>AQRA01000011_55_86_160[1]
AQRA01000011_55_86_160

>ARDA01000030_20_320_415[1]
ARDA01000030_20_320_415

>AREY01000051_17_1276_1300[1]
AREY01000051_17_1276_1300

>AREY01000051_17_760_995[1]
AREY01000051_17_760_995

>643720041_1068_1137[1]
643720041_1068_1137

>643641061_4_209[1]
643641061_4_209

>640615318_1189_1242[1]
640615318_1189_1242

>640521960_142_855[1]
640521960_142_855

>2873403064_20_405[1]
2873403064_20_405

>2873403064_229_278[1]
2873403064_229_278

>2904424776_237_286[1]
2904424776_237_286

>2904424776_295_338[1]
2904424776_295_338

>2904424776_2_951[1]
2904424776_2_951

>2904424777_586_625[1]
2904424777_586_625

>2904463325_6_31[1]
2904463325_6_31

>2918370257_179_892[1]
2918370257_179_892

>2919451443_598_804[1]
2919451443_598_804

>2919652800_1194_1306[1]
2919652800_1194_1306

>2919652800_1250_1293[1]
2919652800_1250_1293

>2919652800_321_383[1]
2919652800_321_383

>2927153432_332_401[1]
2927153432_332_401

>637682077_811_936[1]
637682077_811_936

>638126501_557_585[1]
638126501_557_585

>639002323_1115_1237[1]
639002323_1115_1237

>639755860_651_767[1]
639755860_651_767

>640217370_3_37[1]
640217370_3_37

>640217372_7_616[1]
640217372_7_616

>CP002047.1_483_381_413[1]
CP002047.1_483_381_413
