# Supplementary material for: A comprehensive catalogue of receptor-binding domains in extracellular contractile injection systems
Source: Nat Commun. 2026 Jan 22;17:1939. doi: 10.1038/s41467-026-68710-y (PMC12923769; doi:10.1038/s41467-026-68710-y)
Supplement: Supplementary file 6 — Source Data [file 41467_2026_68710_MOESM6_ESM.zip › Source_data/Panel_3A_taxonomy_iTOL_stripe_mask.txt]

DATASET_COLORSTRIP
SEPARATOR TAB
DATASET_LABEL	Phylum_Distribution
COLOR	#0000FF
DATA
1076	#F4E1C1	Proteobacteria
1077	#F4E1C1	Proteobacteria
1078	#F4E1C1	Proteobacteria
1105	#F4E1C1	Proteobacteria
1140	#F4E1C1	Proteobacteria
1234	#F4E1C1	Proteobacteria
1235	#F4E1C1	Proteobacteria
1372	#F4E1C1	Proteobacteria
1414	#F4E1C1	Proteobacteria
143	#F4E1C1	Proteobacteria
144	#F4E1C1	Proteobacteria
1485	#F4E1C1	Proteobacteria
1486	#F4E1C1	Proteobacteria
1487	#F4E1C1	Proteobacteria
152	#A3D9B8	Bacteroidota
1538	#F4E1C1	Proteobacteria
1540	#F4E1C1	Proteobacteria
1541	#F4E1C1	Proteobacteria
1542	#F4E1C1	Proteobacteria
1543	#F4E1C1	Proteobacteria
1544	#F4E1C1	Proteobacteria
1596	#F4E1C1	Proteobacteria
1597	#F4E1C1	Proteobacteria
168	#F4E1C1	Proteobacteria
169	#F4E1C1	Proteobacteria
170	#F4E1C1	Proteobacteria
1714	#F4E1C1	Proteobacteria
187	#F4E1C1	Proteobacteria
189	#F4E1C1	Proteobacteria
190	#F4E1C1	Proteobacteria
1908	#F4E1C1	Proteobacteria
191	#F4E1C1	Proteobacteria
1915	#F4E1C1	Proteobacteria
1916	#F4E1C1	Proteobacteria
1917	#F4E1C1	Proteobacteria
1918	#F4E1C1	Proteobacteria
1925	#F4E1C1	Proteobacteria
1926	#F4E1C1	Proteobacteria
1927	#F4E1C1	Proteobacteria
2050	#F4E1C1	Proteobacteria
2052	#F4E1C1	Proteobacteria
2103	#F4E1C1	Proteobacteria
2104	#F4E1C1	Proteobacteria
2105	#F4E1C1	Proteobacteria
2108	#F4E1C1	Proteobacteria
2145	#F4E1C1	Proteobacteria
2146	#F4E1C1	Proteobacteria
218	#F4E1C1	Proteobacteria
219	#F4E1C1	Proteobacteria
220	#F4E1C1	Proteobacteria
221	#F4E1C1	Proteobacteria
2222	#F4E1C1	Proteobacteria
2227	#CCCCCC	Unknown
2228	#CCCCCC	Unknown
2231	#CCCCCC	Unknown
2232	#CCCCCC	Unknown
2233	#CCCCCC	Unknown
2244	#F4E1C1	Proteobacteria
2257	#F4E1C1	Proteobacteria
2258	#F4E1C1	Proteobacteria
226	#F4E1C1	Proteobacteria
2301	#F4E1C1	Proteobacteria
2302	#F4E1C1	Proteobacteria
2319	#F4E1C1	Proteobacteria
2382	#F4E1C1	Proteobacteria
2396	#F4E1C1	Proteobacteria
2397	#F4E1C1	Proteobacteria
2398	#F4E1C1	Proteobacteria
2399	#F4E1C1	Proteobacteria
2400	#F4E1C1	Proteobacteria
2401	#F4E1C1	Proteobacteria
2402	#F4E1C1	Proteobacteria
2403	#F4E1C1	Proteobacteria
2404	#F4E1C1	Proteobacteria
2405	#F4E1C1	Proteobacteria
2406	#F4E1C1	Proteobacteria
2407	#F4E1C1	Proteobacteria
2408	#F4E1C1	Proteobacteria
2409	#F4E1C1	Proteobacteria
2410	#F4E1C1	Proteobacteria
2411	#F4E1C1	Proteobacteria
2412	#F4E1C1	Proteobacteria
2413	#F4E1C1	Proteobacteria
2414	#F4E1C1	Proteobacteria
2415	#F4E1C1	Proteobacteria
2416	#F4E1C1	Proteobacteria
2417	#F4E1C1	Proteobacteria
2418	#F4E1C1	Proteobacteria
2419	#F4E1C1	Proteobacteria
2420	#F4E1C1	Proteobacteria
2421	#F4E1C1	Proteobacteria
2422	#F4E1C1	Proteobacteria
2423	#F4E1C1	Proteobacteria
2424	#F4E1C1	Proteobacteria
2425	#F4E1C1	Proteobacteria
2426	#F4E1C1	Proteobacteria
2427	#F4E1C1	Proteobacteria
2428	#F4E1C1	Proteobacteria
2429	#F4E1C1	Proteobacteria
2430	#F4E1C1	Proteobacteria
2431	#F4E1C1	Proteobacteria
2432	#F4E1C1	Proteobacteria
2433	#F4E1C1	Proteobacteria
2434	#F4E1C1	Proteobacteria
2435	#F4E1C1	Proteobacteria
2436	#F4E1C1	Proteobacteria
2444	#F4E1C1	Proteobacteria
2492	#CCCCCC	Unknown
2500	#F4E1C1	Proteobacteria
2501	#F4E1C1	Proteobacteria
2552	#F4E1C1	Proteobacteria
2554	#F4E1C1	Proteobacteria
2585	#F4E1C1	Proteobacteria
2587	#F4E1C1	Proteobacteria
2588	#F4E1C1	Proteobacteria
2589	#F4E1C1	Proteobacteria
2608	#F4E1C1	Proteobacteria
2609	#F4E1C1	Proteobacteria
2663	#CCCCCC	Unknown
2670	#F4E1C1	Proteobacteria
2675	#CCCCCC	Unknown
2676	#F4E1C1	Proteobacteria
2677	#F4E1C1	Proteobacteria
2692	#F4E1C1	Proteobacteria
2694	#F4E1C1	Proteobacteria
2695	#F4E1C1	Proteobacteria
2696	#F4E1C1	Proteobacteria
2698	#F4E1C1	Proteobacteria
2699	#F4E1C1	Proteobacteria
2701	#F4E1C1	Proteobacteria
2702	#F4E1C1	Proteobacteria
2704	#F4E1C1	Proteobacteria
2705	#F4E1C1	Proteobacteria
2707	#F4E1C1	Proteobacteria
2708	#F4E1C1	Proteobacteria
2709	#F4E1C1	Proteobacteria
2710	#F4E1C1	Proteobacteria
2712	#F4E1C1	Proteobacteria
2713	#F4E1C1	Proteobacteria
2714	#F4E1C1	Proteobacteria
2715	#F4E1C1	Proteobacteria
2716	#F4E1C1	Proteobacteria
2717	#F4E1C1	Proteobacteria
2719	#F4E1C1	Proteobacteria
2720	#F4E1C1	Proteobacteria
2721	#F4E1C1	Proteobacteria
2740	#F4E1C1	Proteobacteria
2744	#F4E1C1	Proteobacteria
281	#F4E1C1	Proteobacteria
2842	#F4E1C1	Proteobacteria
2843	#F4E1C1	Proteobacteria
2844	#F4E1C1	Proteobacteria
2845	#F4E1C1	Proteobacteria
2846	#F4E1C1	Proteobacteria
2860	#F4E1C1	Proteobacteria
2867	#F4E1C1	Proteobacteria
2868	#F4E1C1	Proteobacteria
2870	#F4E1C1	Proteobacteria
2871	#F4E1C1	Proteobacteria
2872	#F4E1C1	Proteobacteria
2873	#F4E1C1	Proteobacteria
2876	#F4E1C1	Proteobacteria
2877	#F4E1C1	Proteobacteria
2878	#F4E1C1	Proteobacteria
2879	#F4E1C1	Proteobacteria
2880	#F4E1C1	Proteobacteria
2881	#F4E1C1	Proteobacteria
2882	#F4E1C1	Proteobacteria
2883	#F4E1C1	Proteobacteria
2884	#F4E1C1	Proteobacteria
2887	#F4E1C1	Proteobacteria
2888	#F4E1C1	Proteobacteria
2891	#F4E1C1	Proteobacteria
2892	#F4E1C1	Proteobacteria
2893	#F4E1C1	Proteobacteria
2894	#F4E1C1	Proteobacteria
2896	#F4E1C1	Proteobacteria
2898	#F4E1C1	Proteobacteria
2899	#F4E1C1	Proteobacteria
2900	#F4E1C1	Proteobacteria
2901	#F4E1C1	Proteobacteria
2903	#F4E1C1	Proteobacteria
295	#F4E1C1	Proteobacteria
296	#F4E1C1	Proteobacteria
297	#F4E1C1	Proteobacteria
298	#F4E1C1	Proteobacteria
3050	#F4E1C1	Proteobacteria
3060	#CCCCCC	Unknown
3081	#F4E1C1	Proteobacteria
3120	#F4E1C1	Proteobacteria
3126	#F4E1C1	Proteobacteria
3212	#F4E1C1	Proteobacteria
3214	#F4E1C1	Proteobacteria
3215	#F4E1C1	Proteobacteria
3216	#F4E1C1	Proteobacteria
3217	#F4E1C1	Proteobacteria
3218	#F4E1C1	Proteobacteria
3219	#F4E1C1	Proteobacteria
3235	#F4E1C1	Proteobacteria
3237	#F4E1C1	Proteobacteria
3238	#F4E1C1	Proteobacteria
3239	#F4E1C1	Proteobacteria
3240	#F4E1C1	Proteobacteria
3241	#F4E1C1	Proteobacteria
3254	#F4E1C1	Proteobacteria
3261	#F4E1C1	Proteobacteria
3275	#F4E1C1	Proteobacteria
3280	#F4E1C1	Proteobacteria
3291	#F4E1C1	Proteobacteria
3315	#F4E1C1	Proteobacteria
3316	#F4E1C1	Proteobacteria
3320	#F4E1C1	Proteobacteria
3327	#F4E1C1	Proteobacteria
3329	#F4E1C1	Proteobacteria
3345	#F4E1C1	Proteobacteria
3346	#F4E1C1	Proteobacteria
3361	#F4E1C1	Proteobacteria
3362	#F4E1C1	Proteobacteria
3363	#F4E1C1	Proteobacteria
3364	#F4E1C1	Proteobacteria
3365	#F4E1C1	Proteobacteria
3378	#F4E1C1	Proteobacteria
3379	#F4E1C1	Proteobacteria
3401	#F4E1C1	Proteobacteria
3412	#F4E1C1	Proteobacteria
342	#F4E1C1	Proteobacteria
344	#F4E1C1	Proteobacteria
3450	#F4E1C1	Proteobacteria
3451	#F4E1C1	Proteobacteria
3452	#F4E1C1	Proteobacteria
3459	#F4E1C1	Proteobacteria
3479	#F4E1C1	Proteobacteria
3483	#F4E1C1	Proteobacteria
3548	#F4E1C1	Proteobacteria
3631	#F4E1C1	Proteobacteria
3641	#F4E1C1	Proteobacteria
3642	#F4E1C1	Proteobacteria
3643	#F4E1C1	Proteobacteria
3711	#F4E1C1	Proteobacteria
381	#F4E1C1	Proteobacteria
382	#F4E1C1	Proteobacteria
397	#F4E1C1	Proteobacteria
464	#F4E1C1	Proteobacteria
48	#F4E1C1	Proteobacteria
503	#CCCCCC	Unknown
671	#F4E1C1	Proteobacteria
672	#F4E1C1	Proteobacteria
673	#F4E1C1	Proteobacteria
816	#F4E1C1	Proteobacteria
817	#F4E1C1	Proteobacteria
831	#F4E1C1	Proteobacteria
832	#F4E1C1	Proteobacteria
835	#F4E1C1	Proteobacteria
839	#F4E1C1	Proteobacteria
844	#F4E1C1	Proteobacteria
926	#F4E1C1	Proteobacteria
928	#F4E1C1	Proteobacteria
929	#F4E1C1	Proteobacteria
930	#F4E1C1	Proteobacteria
935	#F4E1C1	Proteobacteria
936	#F4E1C1	Proteobacteria
937	#F4E1C1	Proteobacteria
943	#F4E1C1	Proteobacteria
945	#F4E1C1	Proteobacteria
103	#A3D9B8	Bacteroidota
1031	#F4E1C1	Proteobacteria
1034	#A7C6ED	Desulfobacterota
1068	#F4E1C1	Proteobacteria
107	#A3D9B8	Bacteroidota
108	#A3D9B8	Bacteroidota
1086	#A3D9B8	Bacteroidota
1088	#A3D9B8	Bacteroidota
109	#F4E1C1	Proteobacteria
1093	#A3D9B8	Bacteroidota
1094	#F4E1C1	Proteobacteria
1109	#F4E1C1	Proteobacteria
1113	#F4E1C1	Proteobacteria
1117	#F4E1C1	Proteobacteria
1118	#F4E1C1	Proteobacteria
112	#F4E1C1	Proteobacteria
1134	#A3D9B8	Bacteroidota
115	#A3D9B8	Bacteroidota
1151	#A3D9B8	Bacteroidota
1161	#F4E1C1	Proteobacteria
1163	#F4E1C1	Proteobacteria
1169	#F4E1C1	Proteobacteria
117	#A3D9B8	Bacteroidota
1170	#F4E1C1	Proteobacteria
1172	#F4E1C1	Proteobacteria
1176	#F4E1C1	Proteobacteria
1181	#A3D9B8	Bacteroidota
1187	#A3D9B8	Bacteroidota
1195	#F4E1C1	Proteobacteria
1216	#F4E1C1	Proteobacteria
1222	#F4E1C1	Proteobacteria
1229	#F4E1C1	Proteobacteria
1235	#F4E1C1	Proteobacteria
1236	#F4E1C1	Proteobacteria
1237	#F4E1C1	Proteobacteria
1241	#F4E1C1	Proteobacteria
1244	#CCCCCC	Unknown
125	#A3D9B8	Bacteroidota
133	#A3D9B8	Bacteroidota
137	#F4E1C1	Proteobacteria
1387	#A3D9B8	Bacteroidota
1391	#A3D9B8	Bacteroidota
1405	#A3D9B8	Bacteroidota
1411	#F4E1C1	Proteobacteria
1417	#A3D9B8	Bacteroidota
1427	#A3D9B8	Bacteroidota
1428	#A3D9B8	Bacteroidota
1433	#F4E1C1	Proteobacteria
1434	#F4E1C1	Proteobacteria
1438	#F4E1C1	Proteobacteria
1440	#F4E1C1	Proteobacteria
146	#F4E1C1	Proteobacteria
148	#F4E1C1	Proteobacteria
1489	#F4E1C1	Proteobacteria
1495	#F4E1C1	Proteobacteria
15	#A3D9B8	Bacteroidota
1501	#A3D9B8	Bacteroidota
1503	#F4E1C1	Proteobacteria
152	#A3D9B8	Bacteroidota
1529	#F4E1C1	Proteobacteria
153	#F4E1C1	Proteobacteria
1537	#A3D9B8	Bacteroidota
1547	#F4E1C1	Proteobacteria
1549	#F4E1C1	Proteobacteria
1550	#F4E1C1	Proteobacteria
1553	#F4E1C1	Proteobacteria
1555	#F4E1C1	Proteobacteria
1562	#F4E1C1	Proteobacteria
1571	#F4E1C1	Proteobacteria
1577	#F4E1C1	Proteobacteria
1595	#F4E1C1	Proteobacteria
1615	#F4E1C1	Proteobacteria
1617	#F4E1C1	Proteobacteria
1622	#F4E1C1	Proteobacteria
164	#F4E1C1	Proteobacteria
1643	#F4E1C1	Proteobacteria
1657	#A3D9B8	Bacteroidota
166	#A7C6ED	Desulfobacterota
1679	#F4E1C1	Proteobacteria
1681	#F4E1C1	Proteobacteria
1718	#F4E1C1	Proteobacteria
172	#F4E1C1	Proteobacteria
1727	#F4E1C1	Proteobacteria
1739	#F4E1C1	Proteobacteria
1740	#F4E1C1	Proteobacteria
1756	#F4E1C1	Proteobacteria
176	#A3D9B8	Bacteroidota
1760	#F4E1C1	Proteobacteria
1771	#F4E1C1	Proteobacteria
1789	#F4E1C1	Proteobacteria
1793	#A3D9B8	Bacteroidota
1796	#F4E1C1	Proteobacteria
1803	#A3D9B8	Bacteroidota
1807	#F4E1C1	Proteobacteria
1836	#F4E1C1	Proteobacteria
1847	#F4E1C1	Proteobacteria
1848	#F4E1C1	Proteobacteria
1849	#F4E1C1	Proteobacteria
1872	#A3D9B8	Bacteroidota
1877	#F4E1C1	Proteobacteria
1880	#F4E1C1	Proteobacteria
1886	#F4E1C1	Proteobacteria
1887	#F4E1C1	Proteobacteria
1888	#F4E1C1	Proteobacteria
1889	#F4E1C1	Proteobacteria
1890	#F4E1C1	Proteobacteria
1891	#F4E1C1	Proteobacteria
1892	#F4E1C1	Proteobacteria
1893	#F4E1C1	Proteobacteria
1894	#A3D9B8	Bacteroidota
1895	#A3D9B8	Bacteroidota
1903	#A3D9B8	Bacteroidota
1904	#F4E1C1	Proteobacteria
1920	#F4E1C1	Proteobacteria
1924	#A3D9B8	Bacteroidota
1928	#F4E1C1	Proteobacteria
1936	#A3D9B8	Bacteroidota
1939	#A3D9B8	Bacteroidota
199	#A3D9B8	Bacteroidota
203	#F4E1C1	Proteobacteria
2033	#F4E1C1	Proteobacteria
2035	#F4E1C1	Proteobacteria
2036	#F4E1C1	Proteobacteria
2038	#F4E1C1	Proteobacteria
2039	#F4E1C1	Proteobacteria
2042	#F4E1C1	Proteobacteria
2044	#F4E1C1	Proteobacteria
2047	#F4E1C1	Proteobacteria
205	#F4E1C1	Proteobacteria
206	#F4E1C1	Proteobacteria
2065	#A3D9B8	Bacteroidota
207	#F4E1C1	Proteobacteria
208	#F4E1C1	Proteobacteria
2088	#F4E1C1	Proteobacteria
2089	#F4E1C1	Proteobacteria
209	#F4E1C1	Proteobacteria
210	#F4E1C1	Proteobacteria
2103	#F4E1C1	Proteobacteria
2104	#F4E1C1	Proteobacteria
2105	#F4E1C1	Proteobacteria
211	#F4E1C1	Proteobacteria
2113	#F4E1C1	Proteobacteria
2114	#F4E1C1	Proteobacteria
2140	#A3D9B8	Bacteroidota
2160	#F4E1C1	Proteobacteria
2165	#F4E1C1	Proteobacteria
2188	#F4E1C1	Proteobacteria
222	#A3D9B8	Bacteroidota
2224	#F4E1C1	Proteobacteria
223	#A3D9B8	Bacteroidota
23	#A3D9B8	Bacteroidota
2309	#A3D9B8	Bacteroidota
2310	#A3D9B8	Bacteroidota
2314	#A3D9B8	Bacteroidota
2316	#F4E1C1	Proteobacteria
2323	#A3D9B8	Bacteroidota
2326	#F4E1C1	Proteobacteria
2365	#F4E1C1	Proteobacteria
2375	#F4E1C1	Proteobacteria
2376	#F4E1C1	Proteobacteria
2377	#F4E1C1	Proteobacteria
2392	#A3D9B8	Bacteroidota
2393	#A3D9B8	Bacteroidota
2394	#A3D9B8	Bacteroidota
2395	#A3D9B8	Bacteroidota
24	#A3D9B8	Bacteroidota
2437	#F4E1C1	Proteobacteria
2438	#F4E1C1	Proteobacteria
2458	#F4E1C1	Proteobacteria
2459	#F4E1C1	Proteobacteria
2479	#A3D9B8	Bacteroidota
2480	#A3D9B8	Bacteroidota
2482	#CCCCCC	Unknown
2483	#CCCCCC	Unknown
2495	#A3D9B8	Bacteroidota
25	#A3D9B8	Bacteroidota
2521	#F4E1C1	Proteobacteria
2563	#F4E1C1	Proteobacteria
2565	#A7C6ED	Desulfobacterota
2570	#A3D9B8	Bacteroidota
2576	#F4E1C1	Proteobacteria
2583	#F4E1C1	Proteobacteria
2590	#F4E1C1	Proteobacteria
26	#A3D9B8	Bacteroidota
2601	#F4E1C1	Proteobacteria
2619	#F4E1C1	Proteobacteria
2622	#F4E1C1	Proteobacteria
2623	#F4E1C1	Proteobacteria
2638	#A3D9B8	Bacteroidota
2639	#A3D9B8	Bacteroidota
2655	#F4E1C1	Proteobacteria
2656	#F4E1C1	Proteobacteria
2657	#F4E1C1	Proteobacteria
2658	#F4E1C1	Proteobacteria
2659	#F4E1C1	Proteobacteria
2661	#F4E1C1	Proteobacteria
2664	#F4E1C1	Proteobacteria
2666	#F4E1C1	Proteobacteria
2668	#F4E1C1	Proteobacteria
2669	#F4E1C1	Proteobacteria
2673	#A3D9B8	Bacteroidota
2674	#A3D9B8	Bacteroidota
2678	#A3D9B8	Bacteroidota
2679	#A3D9B8	Bacteroidota
2690	#A3D9B8	Bacteroidota
2691	#A3D9B8	Bacteroidota
27	#A3D9B8	Bacteroidota
2734	#A3D9B8	Bacteroidota
2757	#A3D9B8	Bacteroidota
2759	#A3D9B8	Bacteroidota
2760	#A3D9B8	Bacteroidota
2761	#F4E1C1	Proteobacteria
2764	#A3D9B8	Bacteroidota
2765	#A3D9B8	Bacteroidota
2771	#A3D9B8	Bacteroidota
2772	#A3D9B8	Bacteroidota
2777	#A3D9B8	Bacteroidota
2778	#A3D9B8	Bacteroidota
2786	#F4E1C1	Proteobacteria
2787	#F4E1C1	Proteobacteria
2791	#F4E1C1	Proteobacteria
2792	#F4E1C1	Proteobacteria
2794	#F4E1C1	Proteobacteria
2798	#F4E1C1	Proteobacteria
28	#A3D9B8	Bacteroidota
280	#F4E1C1	Proteobacteria
2819	#F4E1C1	Proteobacteria
2821	#F4E1C1	Proteobacteria
2824	#CCCCCC	Unknown
2835	#F4E1C1	Proteobacteria
284	#F4E1C1	Proteobacteria
2840	#F4E1C1	Proteobacteria
285	#F4E1C1	Proteobacteria
286	#F4E1C1	Proteobacteria
2865	#F4E1C1	Proteobacteria
2866	#F4E1C1	Proteobacteria
288	#F4E1C1	Proteobacteria
2908	#F4E1C1	Proteobacteria
2909	#F4E1C1	Proteobacteria
2962	#F4E1C1	Proteobacteria
2972	#A3D9B8	Bacteroidota
2980	#F4E1C1	Proteobacteria
2985	#F4E1C1	Proteobacteria
2987	#A3D9B8	Bacteroidota
2988	#A3D9B8	Bacteroidota
2989	#A3D9B8	Bacteroidota
2990	#A3D9B8	Bacteroidota
2991	#A3D9B8	Bacteroidota
2992	#A3D9B8	Bacteroidota
2993	#A3D9B8	Bacteroidota
2994	#A3D9B8	Bacteroidota
2995	#A3D9B8	Bacteroidota
2996	#A3D9B8	Bacteroidota
2997	#A3D9B8	Bacteroidota
2998	#A3D9B8	Bacteroidota
3000	#A3D9B8	Bacteroidota
3002	#A3D9B8	Bacteroidota
3003	#A3D9B8	Bacteroidota
3004	#A3D9B8	Bacteroidota
3005	#A3D9B8	Bacteroidota
3007	#A3D9B8	Bacteroidota
3008	#A3D9B8	Bacteroidota
3009	#A3D9B8	Bacteroidota
3010	#A3D9B8	Bacteroidota
3011	#A3D9B8	Bacteroidota
3012	#A3D9B8	Bacteroidota
3013	#A3D9B8	Bacteroidota
3014	#A3D9B8	Bacteroidota
3015	#A3D9B8	Bacteroidota
3016	#A3D9B8	Bacteroidota
3017	#A3D9B8	Bacteroidota
3018	#A3D9B8	Bacteroidota
3019	#A3D9B8	Bacteroidota
302	#F4E1C1	Proteobacteria
3020	#A3D9B8	Bacteroidota
3021	#A3D9B8	Bacteroidota
3022	#A3D9B8	Bacteroidota
3023	#A3D9B8	Bacteroidota
3024	#A3D9B8	Bacteroidota
3025	#A3D9B8	Bacteroidota
3026	#A3D9B8	Bacteroidota
3027	#A3D9B8	Bacteroidota
3028	#A3D9B8	Bacteroidota
3030	#A3D9B8	Bacteroidota
3034	#A3D9B8	Bacteroidota
3037	#A3D9B8	Bacteroidota
3038	#A3D9B8	Bacteroidota
304	#F4E1C1	Proteobacteria
3058	#A3D9B8	Bacteroidota
3067	#CCCCCC	Unknown
3069	#F4E1C1	Proteobacteria
307	#F4E1C1	Proteobacteria
3070	#CCCCCC	Unknown
3074	#A3D9B8	Bacteroidota
3078	#CCCCCC	Unknown
3083	#F4E1C1	Proteobacteria
3090	#A3D9B8	Bacteroidota
3115	#F4E1C1	Proteobacteria
312	#F4E1C1	Proteobacteria
3121	#F4E1C1	Proteobacteria
3122	#F4E1C1	Proteobacteria
3123	#F4E1C1	Proteobacteria
3124	#F4E1C1	Proteobacteria
3131	#A3D9B8	Bacteroidota
3132	#A3D9B8	Bacteroidota
3136	#A3D9B8	Bacteroidota
3137	#A3D9B8	Bacteroidota
314	#A3D9B8	Bacteroidota
3141	#A3D9B8	Bacteroidota
3159	#F4E1C1	Proteobacteria
318	#F4E1C1	Proteobacteria
3197	#A3D9B8	Bacteroidota
3199	#A3D9B8	Bacteroidota
32	#F4E1C1	Proteobacteria
3213	#F4E1C1	Proteobacteria
3221	#A3D9B8	Bacteroidota
3222	#A3D9B8	Bacteroidota
3223	#A3D9B8	Bacteroidota
3224	#A3D9B8	Bacteroidota
3225	#A3D9B8	Bacteroidota
3228	#A3D9B8	Bacteroidota
3235	#F4E1C1	Proteobacteria
3242	#F4E1C1	Proteobacteria
3243	#F4E1C1	Proteobacteria
3244	#A3D9B8	Bacteroidota
3245	#A3D9B8	Bacteroidota
3248	#F4E1C1	Proteobacteria
3249	#F4E1C1	Proteobacteria
3256	#F4E1C1	Proteobacteria
3257	#F4E1C1	Proteobacteria
3263	#F4E1C1	Proteobacteria
328	#F4E1C1	Proteobacteria
3318	#F4E1C1	Proteobacteria
3321	#F4E1C1	Proteobacteria
3322	#F4E1C1	Proteobacteria
3323	#F4E1C1	Proteobacteria
3328	#F4E1C1	Proteobacteria
3330	#F4E1C1	Proteobacteria
3331	#F4E1C1	Proteobacteria
3332	#F4E1C1	Proteobacteria
3333	#F4E1C1	Proteobacteria
3334	#A3D9B8	Bacteroidota
3336	#A3D9B8	Bacteroidota
3337	#F4E1C1	Proteobacteria
334	#F4E1C1	Proteobacteria
3357	#F4E1C1	Proteobacteria
3366	#F4E1C1	Proteobacteria
3368	#F4E1C1	Proteobacteria
3372	#A3D9B8	Bacteroidota
3376	#F4E1C1	Proteobacteria
3377	#A3D9B8	Bacteroidota
3380	#F4E1C1	Proteobacteria
3381	#F4E1C1	Proteobacteria
3382	#F4E1C1	Proteobacteria
3383	#F4E1C1	Proteobacteria
3384	#A3D9B8	Bacteroidota
3391	#A3D9B8	Bacteroidota
340	#F4E1C1	Proteobacteria
3400	#F4E1C1	Proteobacteria
3403	#F4E1C1	Proteobacteria
3404	#F4E1C1	Proteobacteria
3405	#F4E1C1	Proteobacteria
3410	#F4E1C1	Proteobacteria
3411	#F4E1C1	Proteobacteria
3413	#F4E1C1	Proteobacteria
3414	#F4E1C1	Proteobacteria
3415	#F4E1C1	Proteobacteria
3416	#F4E1C1	Proteobacteria
3417	#F4E1C1	Proteobacteria
3418	#F4E1C1	Proteobacteria
3419	#F4E1C1	Proteobacteria
3420	#F4E1C1	Proteobacteria
3421	#F4E1C1	Proteobacteria
3422	#F4E1C1	Proteobacteria
3423	#F4E1C1	Proteobacteria
3424	#F4E1C1	Proteobacteria
3425	#F4E1C1	Proteobacteria
3426	#F4E1C1	Proteobacteria
3428	#F4E1C1	Proteobacteria
3460	#F4E1C1	Proteobacteria
3461	#F4E1C1	Proteobacteria
3462	#F4E1C1	Proteobacteria
3465	#F4E1C1	Proteobacteria
3467	#F4E1C1	Proteobacteria
3468	#F4E1C1	Proteobacteria
3469	#F4E1C1	Proteobacteria
3470	#F4E1C1	Proteobacteria
3471	#F4E1C1	Proteobacteria
3472	#F4E1C1	Proteobacteria
3473	#F4E1C1	Proteobacteria
3474	#F4E1C1	Proteobacteria
3475	#F4E1C1	Proteobacteria
3477	#F4E1C1	Proteobacteria
3478	#F4E1C1	Proteobacteria
3480	#F4E1C1	Proteobacteria
3481	#F4E1C1	Proteobacteria
3485	#A3D9B8	Bacteroidota
3486	#A3D9B8	Bacteroidota
3498	#F4E1C1	Proteobacteria
3502	#CCCCCC	Unknown
3503	#CCCCCC	Unknown
3513	#A3D9B8	Bacteroidota
3516	#A3D9B8	Bacteroidota
3533	#F4E1C1	Proteobacteria
3547	#F4E1C1	Proteobacteria
3548	#F4E1C1	Proteobacteria
3562	#A3D9B8	Bacteroidota
3565	#A3D9B8	Bacteroidota
357	#F4E1C1	Proteobacteria
3578	#A3D9B8	Bacteroidota
358	#F4E1C1	Proteobacteria
3581	#A3D9B8	Bacteroidota
3582	#A3D9B8	Bacteroidota
359	#F4E1C1	Proteobacteria
360	#F4E1C1	Proteobacteria
3604	#A3D9B8	Bacteroidota
3605	#A3D9B8	Bacteroidota
361	#F4E1C1	Proteobacteria
3610	#A3D9B8	Bacteroidota
3611	#A3D9B8	Bacteroidota
3612	#A3D9B8	Bacteroidota
3613	#A3D9B8	Bacteroidota
3614	#A3D9B8	Bacteroidota
3615	#A3D9B8	Bacteroidota
3616	#A3D9B8	Bacteroidota
3617	#A3D9B8	Bacteroidota
3618	#A3D9B8	Bacteroidota
3619	#A3D9B8	Bacteroidota
362	#F4E1C1	Proteobacteria
3620	#A3D9B8	Bacteroidota
3621	#A3D9B8	Bacteroidota
3622	#A3D9B8	Bacteroidota
3623	#A3D9B8	Bacteroidota
3624	#A3D9B8	Bacteroidota
3625	#A3D9B8	Bacteroidota
3626	#A3D9B8	Bacteroidota
3627	#A3D9B8	Bacteroidota
3637	#F4E1C1	Proteobacteria
3639	#F4E1C1	Proteobacteria
3642	#F4E1C1	Proteobacteria
3648	#F4E1C1	Proteobacteria
3649	#A3D9B8	Bacteroidota
3650	#A3D9B8	Bacteroidota
3651	#A3D9B8	Bacteroidota
3652	#A3D9B8	Bacteroidota
3653	#A3D9B8	Bacteroidota
3654	#A3D9B8	Bacteroidota
3655	#A3D9B8	Bacteroidota
3656	#A3D9B8	Bacteroidota
3657	#A3D9B8	Bacteroidota
3658	#A3D9B8	Bacteroidota
3659	#A3D9B8	Bacteroidota
3664	#A3D9B8	Bacteroidota
3665	#A3D9B8	Bacteroidota
3666	#A3D9B8	Bacteroidota
3667	#A3D9B8	Bacteroidota
3668	#A3D9B8	Bacteroidota
3669	#A3D9B8	Bacteroidota
3670	#A3D9B8	Bacteroidota
3671	#A3D9B8	Bacteroidota
3672	#A3D9B8	Bacteroidota
3673	#A3D9B8	Bacteroidota
3674	#A3D9B8	Bacteroidota
3675	#A3D9B8	Bacteroidota
3694	#F4E1C1	Proteobacteria
3695	#F4E1C1	Proteobacteria
3698	#F4E1C1	Proteobacteria
3701	#F4E1C1	Proteobacteria
3709	#A3D9B8	Bacteroidota
3714	#F4E1C1	Proteobacteria
3717	#CCCCCC	Unknown
38	#F4E1C1	Proteobacteria
384	#F4E1C1	Proteobacteria
385	#F4E1C1	Proteobacteria
409	#F4E1C1	Proteobacteria
413	#F4E1C1	Proteobacteria
417	#F4E1C1	Proteobacteria
429	#F4E1C1	Proteobacteria
432	#F4E1C1	Proteobacteria
455	#A3D9B8	Bacteroidota
46	#F4E1C1	Proteobacteria
476	#F4E1C1	Proteobacteria
480	#F4E1C1	Proteobacteria
481	#F4E1C1	Proteobacteria
492	#F4E1C1	Proteobacteria
493	#F4E1C1	Proteobacteria
494	#F4E1C1	Proteobacteria
504	#F4E1C1	Proteobacteria
505	#F4E1C1	Proteobacteria
513	#A3D9B8	Bacteroidota
517	#F4E1C1	Proteobacteria
518	#F4E1C1	Proteobacteria
52	#F4E1C1	Proteobacteria
521	#F4E1C1	Proteobacteria
522	#F4E1C1	Proteobacteria
524	#F4E1C1	Proteobacteria
549	#F4E1C1	Proteobacteria
56	#A3D9B8	Bacteroidota
614	#F4E1C1	Proteobacteria
620	#F4E1C1	Proteobacteria
622	#F4E1C1	Proteobacteria
624	#F4E1C1	Proteobacteria
640	#A3D9B8	Bacteroidota
642	#F4E1C1	Proteobacteria
66	#F4E1C1	Proteobacteria
676	#F4E1C1	Proteobacteria
678	#CCCCCC	Unknown
679	#CCCCCC	Unknown
681	#CCCCCC	Unknown
687	#F4E1C1	Proteobacteria
688	#F4E1C1	Proteobacteria
689	#F4E1C1	Proteobacteria
690	#F4E1C1	Proteobacteria
692	#F4E1C1	Proteobacteria
694	#F4E1C1	Proteobacteria
696	#F4E1C1	Proteobacteria
700	#F4E1C1	Proteobacteria
701	#F4E1C1	Proteobacteria
702	#F4E1C1	Proteobacteria
703	#F4E1C1	Proteobacteria
704	#F4E1C1	Proteobacteria
705	#F4E1C1	Proteobacteria
706	#F4E1C1	Proteobacteria
707	#F4E1C1	Proteobacteria
709	#F4E1C1	Proteobacteria
71	#F4E1C1	Proteobacteria
713	#F4E1C1	Proteobacteria
72	#F4E1C1	Proteobacteria
733	#F4E1C1	Proteobacteria
735	#F4E1C1	Proteobacteria
737	#F4E1C1	Proteobacteria
74	#A3D9B8	Bacteroidota
744	#A3D9B8	Bacteroidota
747	#A3D9B8	Bacteroidota
748	#F4E1C1	Proteobacteria
77	#A3D9B8	Bacteroidota
774	#F4E1C1	Proteobacteria
786	#A3D9B8	Bacteroidota
788	#A3D9B8	Bacteroidota
799	#F4E1C1	Proteobacteria
802	#F4E1C1	Proteobacteria
803	#A3D9B8	Bacteroidota
804	#A3D9B8	Bacteroidota
808	#F4E1C1	Proteobacteria
825	#F4E1C1	Proteobacteria
831	#F4E1C1	Proteobacteria
852	#A3D9B8	Bacteroidota
853	#A3D9B8	Bacteroidota
858	#A3D9B8	Bacteroidota
859	#A7C6ED	Desulfobacterota
868	#F4E1C1	Proteobacteria
88	#F4E1C1	Proteobacteria
89	#A7C6ED	Desulfobacterota
894	#A3D9B8	Bacteroidota
895	#A3D9B8	Bacteroidota
896	#A3D9B8	Bacteroidota
9	#F4E1C1	Proteobacteria
91	#A3D9B8	Bacteroidota
911	#A3D9B8	Bacteroidota
921	#F4E1C1	Proteobacteria
925	#F4E1C1	Proteobacteria
935	#F4E1C1	Proteobacteria
936	#F4E1C1	Proteobacteria
937	#F4E1C1	Proteobacteria
941	#A3D9B8	Bacteroidota
942	#F4E1C1	Proteobacteria
95	#F4E1C1	Proteobacteria
950	#A3D9B8	Bacteroidota
951	#A3D9B8	Bacteroidota
954	#F4E1C1	Proteobacteria
955	#F4E1C1	Proteobacteria
956	#F4E1C1	Proteobacteria
962	#F4E1C1	Proteobacteria
966	#F4E1C1	Proteobacteria
969	#F4E1C1	Proteobacteria
994	#F4E1C1	Proteobacteria
1000	#FF6F61	Actinobacteriota
1002	#F4E1C1	Proteobacteria
1007	#FF6F61	Actinobacteriota
1014	#F4E1C1	Proteobacteria
1019	#CCCCCC	Unknown
102	#87CEEB	Firmicutes_A
1023	#F2C6D4	Firmicutes
1024	#FF6F61	Actinobacteriota
1025	#F2C6D4	Firmicutes
1026	#F2C6D4	Firmicutes
1029	#FF6F61	Actinobacteriota
1039	#FF6F61	Actinobacteriota
104	#FF6F61	Actinobacteriota
1047	#FF6F61	Actinobacteriota
1051	#FF6F61	Actinobacteriota
1052	#FF6F61	Actinobacteriota
1055	#FF6F61	Actinobacteriota
106	#87CEEB	Firmicutes_A
1060	#FF6F61	Actinobacteriota
1062	#FF6F61	Actinobacteriota
1063	#FF6F61	Actinobacteriota
1064	#F4E1C1	Proteobacteria
1072	#F4E1C1	Proteobacteria
1083	#F4E1C1	Proteobacteria
1084	#FF6F61	Actinobacteriota
11	#FF6F61	Actinobacteriota
1115	#F4E1C1	Proteobacteria
1119	#F4E1C1	Proteobacteria
1128	#F4E1C1	Proteobacteria
113	#F4E1C1	Proteobacteria
1137	#FF6F61	Actinobacteriota
1141	#F4E1C1	Proteobacteria
1142	#F4E1C1	Proteobacteria
1143	#F4E1C1	Proteobacteria
1144	#F4E1C1	Proteobacteria
1147	#F2C6D4	Firmicutes
1148	#F2C6D4	Firmicutes
1155	#FF6F61	Actinobacteriota
1168	#F4E1C1	Proteobacteria
1173	#F4E1C1	Proteobacteria
1174	#F4E1C1	Proteobacteria
1177	#FF6F61	Actinobacteriota
1180	#FF6F61	Actinobacteriota
1191	#F4E1C1	Proteobacteria
1194	#C2B280	Myxococcota
1199	#F4E1C1	Proteobacteria
1206	#F2C6D4	Firmicutes
1209	#F4E1C1	Proteobacteria
1210	#F4E1C1	Proteobacteria
1211	#F4E1C1	Proteobacteria
1212	#F4E1C1	Proteobacteria
1213	#F4E1C1	Proteobacteria
1218	#F4E1C1	Proteobacteria
122	#F4E1C1	Proteobacteria
1220	#F4E1C1	Proteobacteria
1221	#F2C6D4	Firmicutes
1223	#A7C6ED	Desulfobacterota
1225	#F4E1C1	Proteobacteria
123	#F2C6D4	Firmicutes
1230	#F4E1C1	Proteobacteria
1233	#FF6F61	Actinobacteriota
1240	#F4E1C1	Proteobacteria
1243	#FF6F61	Actinobacteriota
1246	#FF6F61	Actinobacteriota
1263	#FF6F61	Actinobacteriota
1290	#FF6F61	Actinobacteriota
13	#F4E1C1	Proteobacteria
1305	#FF6F61	Actinobacteriota
1321	#FF6F61	Actinobacteriota
1323	#FF6F61	Actinobacteriota
134	#F4E1C1	Proteobacteria
135	#F4E1C1	Proteobacteria
1354	#FF6F61	Actinobacteriota
136	#F4E1C1	Proteobacteria
1367	#FF6F61	Actinobacteriota
1375	#008080	Firmicutes_B
1376	#F4E1C1	Proteobacteria
1377	#87CEEB	Firmicutes_A
1378	#F4E1C1	Proteobacteria
1381	#87CEEB	Firmicutes_A
1384	#FF6F61	Actinobacteriota
1397	#F4E1C1	Proteobacteria
1398	#F4E1C1	Proteobacteria
1404	#F4E1C1	Proteobacteria
1412	#F4E1C1	Proteobacteria
1413	#F4E1C1	Proteobacteria
1415	#FF6F61	Actinobacteriota
1420	#FF6F61	Actinobacteriota
1424	#FF6F61	Actinobacteriota
1449	#F4E1C1	Proteobacteria
145	#FF6F61	Actinobacteriota
1469	#FF6F61	Actinobacteriota
147	#F4E1C1	Proteobacteria
1476	#FF6F61	Actinobacteriota
1483	#FF6F61	Actinobacteriota
1490	#F4E1C1	Proteobacteria
1491	#F4E1C1	Proteobacteria
1492	#F4E1C1	Proteobacteria
1496	#F4E1C1	Proteobacteria
1499	#A7C6ED	Desulfobacterota
1514	#F4E1C1	Proteobacteria
1518	#F2C6D4	Firmicutes
1526	#F2C6D4	Firmicutes
1536	#F4E1C1	Proteobacteria
154	#F4E1C1	Proteobacteria
1548	#F4E1C1	Proteobacteria
1560	#F4E1C1	Proteobacteria
1566	#C2B280	Myxococcota
1573	#F4E1C1	Proteobacteria
1578	#F4E1C1	Proteobacteria
1579	#F4E1C1	Proteobacteria
1580	#F4E1C1	Proteobacteria
1587	#FF6F61	Actinobacteriota
160	#B0C4DE	Spirochaetota
1600	#FF6F61	Actinobacteriota
1604	#FF6F61	Actinobacteriota
1611	#F4E1C1	Proteobacteria
1618	#F4E1C1	Proteobacteria
1619	#F4E1C1	Proteobacteria
1621	#F4E1C1	Proteobacteria
1625	#FF6F61	Actinobacteriota
1626	#F4E1C1	Proteobacteria
1627	#F4E1C1	Proteobacteria
1641	#F4E1C1	Proteobacteria
1644	#F2C6D4	Firmicutes
1646	#F4E1C1	Proteobacteria
1648	#F4E1C1	Proteobacteria
165	#A7C6ED	Desulfobacterota
1653	#F4E1C1	Proteobacteria
1661	#FF6F61	Actinobacteriota
1665	#FF6F61	Actinobacteriota
1678	#F4E1C1	Proteobacteria
1680	#F4E1C1	Proteobacteria
1690	#FF6F61	Actinobacteriota
1691	#FF6F61	Actinobacteriota
1702	#FF6F61	Actinobacteriota
171	#F4E1C1	Proteobacteria
1720	#F4E1C1	Proteobacteria
1725	#FF6F61	Actinobacteriota
1728	#F2C6D4	Firmicutes
1729	#008080	Firmicutes_B
173	#FF6F61	Actinobacteriota
1730	#F2C6D4	Firmicutes
1733	#FF6F61	Actinobacteriota
1738	#F4E1C1	Proteobacteria
174	#FF6F61	Actinobacteriota
1744	#F2C6D4	Firmicutes
175	#A7C6ED	Desulfobacterota
1754	#FF6F61	Actinobacteriota
1757	#F4E1C1	Proteobacteria
1758	#FF6F61	Actinobacteriota
1759	#F4E1C1	Proteobacteria
1772	#FF6F61	Actinobacteriota
1773	#F2C6D4	Firmicutes
1774	#F2C6D4	Firmicutes
1775	#F2C6D4	Firmicutes
1776	#FF6F61	Actinobacteriota
1782	#F4E1C1	Proteobacteria
1783	#F4E1C1	Proteobacteria
1785	#F4E1C1	Proteobacteria
1795	#F4E1C1	Proteobacteria
1797	#F2C6D4	Firmicutes
18	#F2C6D4	Firmicutes
1804	#87CEEB	Firmicutes_A
1809	#F2C6D4	Firmicutes
1811	#F4E1C1	Proteobacteria
1815	#C2B280	Myxococcota
1821	#87CEEB	Firmicutes_A
1822	#87CEEB	Firmicutes_A
1823	#CCCCCC	Unknown
1825	#CCCCCC	Unknown
1826	#CCCCCC	Unknown
1827	#F2C6D4	Firmicutes
183	#87CEEB	Firmicutes_A
1830	#F4E1C1	Proteobacteria
1832	#F4E1C1	Proteobacteria
1833	#CCCCCC	Unknown
1835	#F4E1C1	Proteobacteria
1842	#F2C6D4	Firmicutes
1843	#F2C6D4	Firmicutes
1844	#F2C6D4	Firmicutes
1846	#FF6F61	Actinobacteriota
185	#FF6F61	Actinobacteriota
1850	#F2C6D4	Firmicutes
1851	#F2C6D4	Firmicutes
1852	#F2C6D4	Firmicutes
1853	#F2C6D4	Firmicutes
1854	#F2C6D4	Firmicutes
1855	#CCCCCC	Unknown
1856	#CCCCCC	Unknown
1859	#CCCCCC	Unknown
186	#FF6F61	Actinobacteriota
1861	#CCCCCC	Unknown
1864	#CCCCCC	Unknown
1867	#CCCCCC	Unknown
1869	#F4E1C1	Proteobacteria
1871	#C2B280	Myxococcota
1896	#87CEEB	Firmicutes_A
1897	#87CEEB	Firmicutes_A
1898	#87CEEB	Firmicutes_A
1899	#F4E1C1	Proteobacteria
1909	#F4E1C1	Proteobacteria
1919	#F4E1C1	Proteobacteria
192	#F4E1C1	Proteobacteria
1921	#F2C6D4	Firmicutes
193	#F4E1C1	Proteobacteria
1935	#F4E1C1	Proteobacteria
1940	#F4E1C1	Proteobacteria
1942	#FF6F61	Actinobacteriota
1955	#FF6F61	Actinobacteriota
1959	#FF6F61	Actinobacteriota
197	#87CEEB	Firmicutes_A
1970	#FF6F61	Actinobacteriota
1972	#FF6F61	Actinobacteriota
198	#F4E1C1	Proteobacteria
2	#F4E1C1	Proteobacteria
2005	#FF6F61	Actinobacteriota
2015	#FF6F61	Actinobacteriota
2016	#FF6F61	Actinobacteriota
2020	#F4E1C1	Proteobacteria
2027	#F4E1C1	Proteobacteria
2031	#F4E1C1	Proteobacteria
204	#F4E1C1	Proteobacteria
2040	#F4E1C1	Proteobacteria
2043	#A7C6ED	Desulfobacterota
2048	#F4E1C1	Proteobacteria
2059	#F4E1C1	Proteobacteria
2060	#F4E1C1	Proteobacteria
2061	#FF6F61	Actinobacteriota
2063	#F4E1C1	Proteobacteria
2064	#B0C4DE	Spirochaetota
2069	#F4E1C1	Proteobacteria
2070	#FF6F61	Actinobacteriota
2071	#FF6F61	Actinobacteriota
2076	#F4E1C1	Proteobacteria
2095	#F4E1C1	Proteobacteria
2097	#F4E1C1	Proteobacteria
2100	#CCCCCC	Unknown
2106	#F2C6D4	Firmicutes
2111	#F4E1C1	Proteobacteria
2114	#F4E1C1	Proteobacteria
2117	#FF6F61	Actinobacteriota
2132	#F2C6D4	Firmicutes
2141	#F2C6D4	Firmicutes
2142	#F2C6D4	Firmicutes
2157	#F4E1C1	Proteobacteria
2158	#FF6F61	Actinobacteriota
2161	#F4E1C1	Proteobacteria
2164	#F4E1C1	Proteobacteria
2166	#FF6F61	Actinobacteriota
2171	#F2C6D4	Firmicutes
2178	#FF6F61	Actinobacteriota
2185	#F4E1C1	Proteobacteria
2187	#F4E1C1	Proteobacteria
2189	#FF6F61	Actinobacteriota
2191	#FF6F61	Actinobacteriota
2193	#F4E1C1	Proteobacteria
2196	#FF6F61	Actinobacteriota
2198	#F4E1C1	Proteobacteria
2203	#FF6F61	Actinobacteriota
2215	#F2C6D4	Firmicutes
2221	#F4E1C1	Proteobacteria
2235	#F4E1C1	Proteobacteria
2236	#F4E1C1	Proteobacteria
2237	#F4E1C1	Proteobacteria
2238	#F4E1C1	Proteobacteria
2239	#F4E1C1	Proteobacteria
2240	#F4E1C1	Proteobacteria
2241	#F4E1C1	Proteobacteria
2242	#F4E1C1	Proteobacteria
2243	#F4E1C1	Proteobacteria
2246	#F4E1C1	Proteobacteria
2247	#F4E1C1	Proteobacteria
2248	#F4E1C1	Proteobacteria
2249	#F4E1C1	Proteobacteria
225	#87CEEB	Firmicutes_A
2250	#F4E1C1	Proteobacteria
2251	#F4E1C1	Proteobacteria
2252	#F4E1C1	Proteobacteria
2253	#F4E1C1	Proteobacteria
2254	#F4E1C1	Proteobacteria
2255	#F4E1C1	Proteobacteria
2256	#F4E1C1	Proteobacteria
2259	#F4E1C1	Proteobacteria
2260	#F4E1C1	Proteobacteria
2261	#F4E1C1	Proteobacteria
2262	#F4E1C1	Proteobacteria
2263	#F4E1C1	Proteobacteria
2264	#F4E1C1	Proteobacteria
2265	#F4E1C1	Proteobacteria
2266	#F4E1C1	Proteobacteria
2267	#F4E1C1	Proteobacteria
2268	#F4E1C1	Proteobacteria
2269	#F4E1C1	Proteobacteria
227	#87CEEB	Firmicutes_A
2270	#F4E1C1	Proteobacteria
2271	#F4E1C1	Proteobacteria
2272	#F4E1C1	Proteobacteria
2273	#F4E1C1	Proteobacteria
2274	#F4E1C1	Proteobacteria
2275	#F4E1C1	Proteobacteria
2276	#F4E1C1	Proteobacteria
2277	#F4E1C1	Proteobacteria
2278	#F4E1C1	Proteobacteria
2279	#F4E1C1	Proteobacteria
2280	#F4E1C1	Proteobacteria
2281	#F4E1C1	Proteobacteria
2282	#F4E1C1	Proteobacteria
2283	#F4E1C1	Proteobacteria
2284	#F4E1C1	Proteobacteria
2285	#F4E1C1	Proteobacteria
2286	#F4E1C1	Proteobacteria
2287	#F4E1C1	Proteobacteria
2288	#F4E1C1	Proteobacteria
2289	#F4E1C1	Proteobacteria
2290	#F4E1C1	Proteobacteria
2291	#F4E1C1	Proteobacteria
2292	#F4E1C1	Proteobacteria
2293	#F4E1C1	Proteobacteria
2294	#F4E1C1	Proteobacteria
2295	#F4E1C1	Proteobacteria
2296	#F4E1C1	Proteobacteria
2297	#F4E1C1	Proteobacteria
2298	#F4E1C1	Proteobacteria
2299	#F4E1C1	Proteobacteria
2300	#F4E1C1	Proteobacteria
2303	#F4E1C1	Proteobacteria
2308	#F2C6D4	Firmicutes
2313	#CCCCCC	Unknown
2317	#F4E1C1	Proteobacteria
2318	#F4E1C1	Proteobacteria
232	#A7C6ED	Desulfobacterota
2322	#F4E1C1	Proteobacteria
2324	#F2C6D4	Firmicutes
2329	#F4E1C1	Proteobacteria
233	#FF6F61	Actinobacteriota
2330	#F4E1C1	Proteobacteria
2331	#F4E1C1	Proteobacteria
2332	#F4E1C1	Proteobacteria
2342	#F2C6D4	Firmicutes
2343	#F2C6D4	Firmicutes
2344	#F2C6D4	Firmicutes
2345	#F2C6D4	Firmicutes
2346	#F2C6D4	Firmicutes
2347	#F2C6D4	Firmicutes
235	#FF6F61	Actinobacteriota
2353	#FF6F61	Actinobacteriota
2357	#FF6F61	Actinobacteriota
2367	#FF6F61	Actinobacteriota
2368	#FF6F61	Actinobacteriota
2378	#008080	Firmicutes_B
2384	#87CEEB	Firmicutes_A
2385	#F2C6D4	Firmicutes
2386	#F2C6D4	Firmicutes
245	#C2B280	Myxococcota
2469	#F4E1C1	Proteobacteria
2470	#F4E1C1	Proteobacteria
2475	#FF6F61	Actinobacteriota
250	#F4E1C1	Proteobacteria
2513	#FF6F61	Actinobacteriota
2514	#FF6F61	Actinobacteriota
2515	#F2C6D4	Firmicutes
2516	#F2C6D4	Firmicutes
2518	#C2B280	Myxococcota
2519	#F2C6D4	Firmicutes
2520	#C2B280	Myxococcota
2522	#F2C6D4	Firmicutes
2523	#F2C6D4	Firmicutes
2524	#87CEEB	Firmicutes_A
2534	#FF6F61	Actinobacteriota
2544	#CCCCCC	Unknown
2546	#F4E1C1	Proteobacteria
2547	#F4E1C1	Proteobacteria
2548	#F4E1C1	Proteobacteria
2549	#A7C6ED	Desulfobacterota
2556	#F4E1C1	Proteobacteria
2558	#F4E1C1	Proteobacteria
2559	#F4E1C1	Proteobacteria
2562	#C2B280	Myxococcota
2568	#F4E1C1	Proteobacteria
2573	#F4E1C1	Proteobacteria
2575	#F4E1C1	Proteobacteria
2578	#F4E1C1	Proteobacteria
2579	#87CEEB	Firmicutes_A
2582	#F2C6D4	Firmicutes
2600	#FF6F61	Actinobacteriota
2607	#FF6F61	Actinobacteriota
2611	#F4E1C1	Proteobacteria
2614	#FF6F61	Actinobacteriota
2615	#C2B280	Myxococcota
2616	#F4E1C1	Proteobacteria
2617	#F4E1C1	Proteobacteria
2626	#87CEEB	Firmicutes_A
2627	#87CEEB	Firmicutes_A
2628	#87CEEB	Firmicutes_A
2629	#87CEEB	Firmicutes_A
2630	#87CEEB	Firmicutes_A
2631	#87CEEB	Firmicutes_A
2632	#87CEEB	Firmicutes_A
2633	#87CEEB	Firmicutes_A
2634	#87CEEB	Firmicutes_A
2635	#87CEEB	Firmicutes_A
2636	#87CEEB	Firmicutes_A
2637	#87CEEB	Firmicutes_A
2640	#87CEEB	Firmicutes_A
2641	#87CEEB	Firmicutes_A
2644	#87CEEB	Firmicutes_A
2645	#87CEEB	Firmicutes_A
2646	#87CEEB	Firmicutes_A
2647	#87CEEB	Firmicutes_A
2648	#87CEEB	Firmicutes_A
2649	#87CEEB	Firmicutes_A
2650	#87CEEB	Firmicutes_A
2651	#87CEEB	Firmicutes_A
2652	#87CEEB	Firmicutes_A
2653	#87CEEB	Firmicutes_A
266	#FF6F61	Actinobacteriota
2660	#F4E1C1	Proteobacteria
2662	#F4E1C1	Proteobacteria
2683	#F2C6D4	Firmicutes
2726	#F2C6D4	Firmicutes
2729	#F4E1C1	Proteobacteria
2733	#F4E1C1	Proteobacteria
2736	#87CEEB	Firmicutes_A
2746	#87CEEB	Firmicutes_A
2747	#FF6F61	Actinobacteriota
275	#F4E1C1	Proteobacteria
2750	#F2C6D4	Firmicutes
2754	#FF6F61	Actinobacteriota
2756	#F4E1C1	Proteobacteria
2775	#F4E1C1	Proteobacteria
2779	#87CEEB	Firmicutes_A
2780	#87CEEB	Firmicutes_A
2785	#87CEEB	Firmicutes_A
2793	#F4E1C1	Proteobacteria
2802	#F4E1C1	Proteobacteria
2812	#F4E1C1	Proteobacteria
2813	#F4E1C1	Proteobacteria
2826	#F4E1C1	Proteobacteria
2827	#F4E1C1	Proteobacteria
2831	#F4E1C1	Proteobacteria
2832	#F2C6D4	Firmicutes
2838	#F4E1C1	Proteobacteria
2839	#F4E1C1	Proteobacteria
2841	#F4E1C1	Proteobacteria
2855	#F4E1C1	Proteobacteria
2858	#F4E1C1	Proteobacteria
29	#F2C6D4	Firmicutes
2906	#F4E1C1	Proteobacteria
2907	#F4E1C1	Proteobacteria
2910	#F2C6D4	Firmicutes
2911	#F2C6D4	Firmicutes
2914	#F2C6D4	Firmicutes
2915	#F2C6D4	Firmicutes
2916	#F2C6D4	Firmicutes
2917	#F2C6D4	Firmicutes
2920	#F2C6D4	Firmicutes
2921	#F4E1C1	Proteobacteria
2922	#F4E1C1	Proteobacteria
2926	#A7C6ED	Desulfobacterota
2933	#F4E1C1	Proteobacteria
2951	#F4E1C1	Proteobacteria
2953	#FF6F61	Actinobacteriota
2959	#F2C6D4	Firmicutes
2961	#F4E1C1	Proteobacteria
2967	#A7C6ED	Desulfobacterota
2976	#C2B280	Myxococcota
2986	#F4E1C1	Proteobacteria
299	#F4E1C1	Proteobacteria
3006	#87CEEB	Firmicutes_A
301	#F4E1C1	Proteobacteria
303	#F4E1C1	Proteobacteria
3033	#87CEEB	Firmicutes_A
3035	#87CEEB	Firmicutes_A
3036	#87CEEB	Firmicutes_A
3039	#87CEEB	Firmicutes_A
3040	#87CEEB	Firmicutes_A
3043	#F4E1C1	Proteobacteria
3045	#87CEEB	Firmicutes_A
3046	#87CEEB	Firmicutes_A
3061	#F4E1C1	Proteobacteria
3065	#F4E1C1	Proteobacteria
3066	#FF6F61	Actinobacteriota
3071	#FF6F61	Actinobacteriota
3072	#F4E1C1	Proteobacteria
3077	#F2C6D4	Firmicutes
3092	#F4E1C1	Proteobacteria
3099	#FF6F61	Actinobacteriota
3101	#FF6F61	Actinobacteriota
3113	#F4E1C1	Proteobacteria
3119	#F2C6D4	Firmicutes
3125	#F4E1C1	Proteobacteria
3127	#F4E1C1	Proteobacteria
313	#F4E1C1	Proteobacteria
3133	#87CEEB	Firmicutes_A
3134	#87CEEB	Firmicutes_A
3135	#87CEEB	Firmicutes_A
3138	#87CEEB	Firmicutes_A
3139	#87CEEB	Firmicutes_A
3140	#87CEEB	Firmicutes_A
3144	#F2C6D4	Firmicutes
3148	#F4E1C1	Proteobacteria
3156	#F4E1C1	Proteobacteria
3157	#FF6F61	Actinobacteriota
3160	#F4E1C1	Proteobacteria
3161	#F4E1C1	Proteobacteria
3162	#FF6F61	Actinobacteriota
3165	#FF6F61	Actinobacteriota
3167	#F4E1C1	Proteobacteria
3169	#FF6F61	Actinobacteriota
3171	#FF6F61	Actinobacteriota
3173	#F4E1C1	Proteobacteria
3174	#FF6F61	Actinobacteriota
3175	#F4E1C1	Proteobacteria
3177	#F4E1C1	Proteobacteria
3181	#F2C6D4	Firmicutes
3190	#F4E1C1	Proteobacteria
3192	#F4E1C1	Proteobacteria
3194	#FF6F61	Actinobacteriota
3198	#87CEEB	Firmicutes_A
3200	#F4E1C1	Proteobacteria
3202	#F4E1C1	Proteobacteria
3205	#F4E1C1	Proteobacteria
3207	#F4E1C1	Proteobacteria
3208	#F4E1C1	Proteobacteria
3209	#F4E1C1	Proteobacteria
3211	#F2C6D4	Firmicutes
3220	#F2C6D4	Firmicutes
3226	#F4E1C1	Proteobacteria
3227	#87CEEB	Firmicutes_A
3229	#F4E1C1	Proteobacteria
3231	#FF6F61	Actinobacteriota
3232	#FF6F61	Actinobacteriota
3233	#A7C6ED	Desulfobacterota
324	#F4E1C1	Proteobacteria
3250	#F4E1C1	Proteobacteria
3251	#F4E1C1	Proteobacteria
3259	#F4E1C1	Proteobacteria
3262	#F4E1C1	Proteobacteria
3264	#F4E1C1	Proteobacteria
3268	#F4E1C1	Proteobacteria
3274	#F4E1C1	Proteobacteria
3277	#F4E1C1	Proteobacteria
3278	#F4E1C1	Proteobacteria
3281	#F4E1C1	Proteobacteria
3282	#F4E1C1	Proteobacteria
3284	#F4E1C1	Proteobacteria
3285	#F4E1C1	Proteobacteria
3286	#F4E1C1	Proteobacteria
3287	#F4E1C1	Proteobacteria
3288	#F4E1C1	Proteobacteria
3289	#F4E1C1	Proteobacteria
3290	#F4E1C1	Proteobacteria
3292	#F4E1C1	Proteobacteria
3293	#F4E1C1	Proteobacteria
3294	#F4E1C1	Proteobacteria
3295	#F4E1C1	Proteobacteria
3296	#F4E1C1	Proteobacteria
3297	#F4E1C1	Proteobacteria
3298	#F4E1C1	Proteobacteria
3299	#F4E1C1	Proteobacteria
3300	#F4E1C1	Proteobacteria
3301	#F4E1C1	Proteobacteria
3302	#F4E1C1	Proteobacteria
3303	#F4E1C1	Proteobacteria
3304	#F4E1C1	Proteobacteria
3305	#F4E1C1	Proteobacteria
3306	#F4E1C1	Proteobacteria
3307	#F4E1C1	Proteobacteria
3308	#F4E1C1	Proteobacteria
3309	#F4E1C1	Proteobacteria
3310	#F4E1C1	Proteobacteria
3311	#F4E1C1	Proteobacteria
3312	#F4E1C1	Proteobacteria
3313	#F4E1C1	Proteobacteria
3314	#F4E1C1	Proteobacteria
3317	#F4E1C1	Proteobacteria
3343	#F2C6D4	Firmicutes
3347	#C2B280	Myxococcota
3348	#C2B280	Myxococcota
3349	#C2B280	Myxococcota
3350	#C2B280	Myxococcota
3351	#C2B280	Myxococcota
3352	#C2B280	Myxococcota
3353	#C2B280	Myxococcota
3354	#C2B280	Myxococcota
3355	#C2B280	Myxococcota
3356	#C2B280	Myxococcota
3358	#FF6F61	Actinobacteriota
338	#A7C6ED	Desulfobacterota
3385	#87CEEB	Firmicutes_A
3386	#87CEEB	Firmicutes_A
3387	#87CEEB	Firmicutes_A
3388	#87CEEB	Firmicutes_A
339	#F4E1C1	Proteobacteria
3390	#87CEEB	Firmicutes_A
3392	#87CEEB	Firmicutes_A
3393	#87CEEB	Firmicutes_A
3394	#87CEEB	Firmicutes_A
3395	#87CEEB	Firmicutes_A
3396	#87CEEB	Firmicutes_A
3397	#87CEEB	Firmicutes_A
3398	#87CEEB	Firmicutes_A
3408	#FF6F61	Actinobacteriota
3456	#F4E1C1	Proteobacteria
3457	#F4E1C1	Proteobacteria
3458	#F4E1C1	Proteobacteria
3466	#F4E1C1	Proteobacteria
349	#FF6F61	Actinobacteriota
3497	#F2C6D4	Firmicutes
3509	#F4E1C1	Proteobacteria
3510	#F4E1C1	Proteobacteria
3512	#F2C6D4	Firmicutes
3515	#F4E1C1	Proteobacteria
3519	#F4E1C1	Proteobacteria
352	#F4E1C1	Proteobacteria
3522	#F4E1C1	Proteobacteria
3523	#F4E1C1	Proteobacteria
3525	#FF6F61	Actinobacteriota
3526	#CCCCCC	Unknown
3530	#F4E1C1	Proteobacteria
3536	#F2C6D4	Firmicutes
3537	#FF6F61	Actinobacteriota
354	#F4E1C1	Proteobacteria
3542	#87CEEB	Firmicutes_A
3543	#87CEEB	Firmicutes_A
3544	#87CEEB	Firmicutes_A
3545	#87CEEB	Firmicutes_A
3546	#F4E1C1	Proteobacteria
3550	#F4E1C1	Proteobacteria
3551	#B0C4DE	Spirochaetota
3552	#F4E1C1	Proteobacteria
3553	#F4E1C1	Proteobacteria
3557	#87CEEB	Firmicutes_A
3559	#F4E1C1	Proteobacteria
3566	#F2C6D4	Firmicutes
3567	#CCCCCC	Unknown
3568	#F2C6D4	Firmicutes
3569	#F4E1C1	Proteobacteria
3575	#F4E1C1	Proteobacteria
3585	#FF6F61	Actinobacteriota
3628	#F2C6D4	Firmicutes
363	#F4E1C1	Proteobacteria
3633	#C2B280	Myxococcota
3634	#008080	Firmicutes_B
3635	#F4E1C1	Proteobacteria
3638	#F4E1C1	Proteobacteria
364	#FF6F61	Actinobacteriota
3646	#F2C6D4	Firmicutes
3688	#F4E1C1	Proteobacteria
3689	#F4E1C1	Proteobacteria
3690	#F4E1C1	Proteobacteria
3691	#F4E1C1	Proteobacteria
37	#F2C6D4	Firmicutes
3700	#CCCCCC	Unknown
379	#C2B280	Myxococcota
380	#C2B280	Myxococcota
383	#FF6F61	Actinobacteriota
393	#FF6F61	Actinobacteriota
395	#FF6F61	Actinobacteriota
400	#F4E1C1	Proteobacteria
402	#F4E1C1	Proteobacteria
406	#FF6F61	Actinobacteriota
408	#FF6F61	Actinobacteriota
41	#F4E1C1	Proteobacteria
410	#F4E1C1	Proteobacteria
414	#F4E1C1	Proteobacteria
416	#F4E1C1	Proteobacteria
43	#F2C6D4	Firmicutes
431	#F4E1C1	Proteobacteria
441	#F4E1C1	Proteobacteria
450	#C2B280	Myxococcota
453	#F4E1C1	Proteobacteria
454	#F4E1C1	Proteobacteria
470	#F4E1C1	Proteobacteria
475	#F4E1C1	Proteobacteria
477	#F2C6D4	Firmicutes
478	#F4E1C1	Proteobacteria
479	#F4E1C1	Proteobacteria
482	#F4E1C1	Proteobacteria
487	#FF6F61	Actinobacteriota
489	#FF6F61	Actinobacteriota
496	#FF6F61	Actinobacteriota
498	#FF6F61	Actinobacteriota
51	#F4E1C1	Proteobacteria
519	#FF6F61	Actinobacteriota
523	#F4E1C1	Proteobacteria
537	#F4E1C1	Proteobacteria
551	#FF6F61	Actinobacteriota
563	#F4E1C1	Proteobacteria
569	#F2C6D4	Firmicutes
575	#A3D9B8	Bacteroidota
577	#F4E1C1	Proteobacteria
579	#F4E1C1	Proteobacteria
586	#F4E1C1	Proteobacteria
587	#F4E1C1	Proteobacteria
588	#F4E1C1	Proteobacteria
589	#F4E1C1	Proteobacteria
595	#FF6F61	Actinobacteriota
60	#FF6F61	Actinobacteriota
600	#F4E1C1	Proteobacteria
61	#C2B280	Myxococcota
619	#F4E1C1	Proteobacteria
62	#87CEEB	Firmicutes_A
621	#F4E1C1	Proteobacteria
623	#F4E1C1	Proteobacteria
637	#87CEEB	Firmicutes_A
64	#87CEEB	Firmicutes_A
65	#F4E1C1	Proteobacteria
666	#F2C6D4	Firmicutes
677	#F4E1C1	Proteobacteria
680	#CCCCCC	Unknown
683	#F2C6D4	Firmicutes
699	#F4E1C1	Proteobacteria
7	#F4E1C1	Proteobacteria
711	#008080	Firmicutes_B
712	#A7C6ED	Desulfobacterota
714	#F4E1C1	Proteobacteria
715	#008080	Firmicutes_B
717	#A7C6ED	Desulfobacterota
727	#F4E1C1	Proteobacteria
729	#F4E1C1	Proteobacteria
73	#87CEEB	Firmicutes_A
732	#F4E1C1	Proteobacteria
736	#F4E1C1	Proteobacteria
739	#F4E1C1	Proteobacteria
740	#F4E1C1	Proteobacteria
741	#F2C6D4	Firmicutes
743	#F4E1C1	Proteobacteria
749	#F4E1C1	Proteobacteria
750	#F4E1C1	Proteobacteria
751	#F4E1C1	Proteobacteria
752	#F4E1C1	Proteobacteria
753	#F4E1C1	Proteobacteria
754	#F4E1C1	Proteobacteria
757	#F4E1C1	Proteobacteria
761	#CCCCCC	Unknown
768	#87CEEB	Firmicutes_A
772	#F4E1C1	Proteobacteria
78	#008080	Firmicutes_B
780	#F2C6D4	Firmicutes
798	#F4E1C1	Proteobacteria
80	#F4E1C1	Proteobacteria
82	#FF6F61	Actinobacteriota
830	#F4E1C1	Proteobacteria
836	#87CEEB	Firmicutes_A
837	#87CEEB	Firmicutes_A
84	#FF6F61	Actinobacteriota
841	#F2C6D4	Firmicutes
845	#F4E1C1	Proteobacteria
86	#F4E1C1	Proteobacteria
863	#F4E1C1	Proteobacteria
870	#C2B280	Myxococcota
877	#FF6F61	Actinobacteriota
90	#A7C6ED	Desulfobacterota
924	#F4E1C1	Proteobacteria
927	#F4E1C1	Proteobacteria
947	#F4E1C1	Proteobacteria
948	#F4E1C1	Proteobacteria
952	#F4E1C1	Proteobacteria
955	#F4E1C1	Proteobacteria
957	#87CEEB	Firmicutes_A
96	#F4E1C1	Proteobacteria
960	#F4E1C1	Proteobacteria
961	#F4E1C1	Proteobacteria
963	#F4E1C1	Proteobacteria
964	#FF6F61	Actinobacteriota
967	#F4E1C1	Proteobacteria
968	#F4E1C1	Proteobacteria
97	#F4E1C1	Proteobacteria
970	#FF6F61	Actinobacteriota
976	#F2C6D4	Firmicutes
98	#F2C6D4	Firmicutes
983	#FF6F61	Actinobacteriota
990	#F4E1C1	Proteobacteria
991	#F4E1C1	Proteobacteria
993	#F4E1C1	Proteobacteria
995	#F4E1C1	Proteobacteria
997	#FF6F61	Actinobacteriota
1004	#FF6F61	Actinobacteriota
1006	#A3D9B8	Bacteroidota
1021	#A3D9B8	Bacteroidota
1028	#FF6F61	Actinobacteriota
1030	#FF6F61	Actinobacteriota
1040	#A3D9B8	Bacteroidota
1044	#A3D9B8	Bacteroidota
1045	#A3D9B8	Bacteroidota
1046	#A3D9B8	Bacteroidota
105	#A3D9B8	Bacteroidota
1079	#A3D9B8	Bacteroidota
1080	#A3D9B8	Bacteroidota
1081	#A3D9B8	Bacteroidota
1082	#A3D9B8	Bacteroidota
1110	#A3D9B8	Bacteroidota
1111	#A3D9B8	Bacteroidota
1126	#A3D9B8	Bacteroidota
1135	#A3D9B8	Bacteroidota
114	#A3D9B8	Bacteroidota
1150	#A3D9B8	Bacteroidota
116	#A3D9B8	Bacteroidota
1162	#A3D9B8	Bacteroidota
118	#A3D9B8	Bacteroidota
1182	#A3D9B8	Bacteroidota
1185	#A3D9B8	Bacteroidota
1186	#A3D9B8	Bacteroidota
1188	#A3D9B8	Bacteroidota
119	#A3D9B8	Bacteroidota
1196	#A3D9B8	Bacteroidota
1208	#A3D9B8	Bacteroidota
1226	#F4E1C1	Proteobacteria
124	#A3D9B8	Bacteroidota
126	#A3D9B8	Bacteroidota
1380	#A3D9B8	Bacteroidota
1388	#A3D9B8	Bacteroidota
1389	#A3D9B8	Bacteroidota
1390	#A3D9B8	Bacteroidota
1392	#A3D9B8	Bacteroidota
1394	#A3D9B8	Bacteroidota
1395	#A3D9B8	Bacteroidota
1396	#A3D9B8	Bacteroidota
1399	#A3D9B8	Bacteroidota
1408	#A3D9B8	Bacteroidota
141	#F4E1C1	Proteobacteria
1425	#A3D9B8	Bacteroidota
1432	#A3D9B8	Bacteroidota
1437	#A3D9B8	Bacteroidota
1439	#A3D9B8	Bacteroidota
1442	#F4E1C1	Proteobacteria
1445	#A3D9B8	Bacteroidota
1452	#A3D9B8	Bacteroidota
1462	#A3D9B8	Bacteroidota
1463	#A3D9B8	Bacteroidota
1467	#FF6F61	Actinobacteriota
1498	#A3D9B8	Bacteroidota
1500	#A3D9B8	Bacteroidota
1502	#A3D9B8	Bacteroidota
1506	#A3D9B8	Bacteroidota
1508	#A3D9B8	Bacteroidota
1509	#A3D9B8	Bacteroidota
151	#A3D9B8	Bacteroidota
1513	#A3D9B8	Bacteroidota
1527	#A3D9B8	Bacteroidota
156	#A3D9B8	Bacteroidota
1564	#A3D9B8	Bacteroidota
1569	#F4E1C1	Proteobacteria
1572	#A3D9B8	Bacteroidota
1574	#A3D9B8	Bacteroidota
1592	#A3D9B8	Bacteroidota
1594	#A3D9B8	Bacteroidota
1605	#A3D9B8	Bacteroidota
1610	#A3D9B8	Bacteroidota
1612	#F4E1C1	Proteobacteria
1655	#A3D9B8	Bacteroidota
1675	#A3D9B8	Bacteroidota
1682	#A3D9B8	Bacteroidota
1683	#A3D9B8	Bacteroidota
1684	#A3D9B8	Bacteroidota
1685	#A3D9B8	Bacteroidota
1703	#A3D9B8	Bacteroidota
1704	#A3D9B8	Bacteroidota
1705	#A3D9B8	Bacteroidota
1706	#F4E1C1	Proteobacteria
1707	#F4E1C1	Proteobacteria
1708	#F4E1C1	Proteobacteria
1709	#F4E1C1	Proteobacteria
1710	#F4E1C1	Proteobacteria
1711	#F4E1C1	Proteobacteria
1712	#F4E1C1	Proteobacteria
1713	#F4E1C1	Proteobacteria
1716	#A3D9B8	Bacteroidota
1726	#A3D9B8	Bacteroidota
1737	#A3D9B8	Bacteroidota
1741	#A3D9B8	Bacteroidota
1742	#A3D9B8	Bacteroidota
1743	#A3D9B8	Bacteroidota
1748	#A3D9B8	Bacteroidota
1786	#A3D9B8	Bacteroidota
1792	#A3D9B8	Bacteroidota
1794	#A3D9B8	Bacteroidota
1814	#A3D9B8	Bacteroidota
1816	#FF6F61	Actinobacteriota
1839	#F4E1C1	Proteobacteria
1840	#A3D9B8	Bacteroidota
1873	#A3D9B8	Bacteroidota
1874	#A3D9B8	Bacteroidota
1879	#A3D9B8	Bacteroidota
1881	#A3D9B8	Bacteroidota
1882	#A3D9B8	Bacteroidota
1883	#A3D9B8	Bacteroidota
1884	#A3D9B8	Bacteroidota
1885	#A3D9B8	Bacteroidota
1900	#A3D9B8	Bacteroidota
1901	#A3D9B8	Bacteroidota
1902	#FF6F61	Actinobacteriota
1910	#A3D9B8	Bacteroidota
2022	#A3D9B8	Bacteroidota
2028	#F4E1C1	Proteobacteria
2029	#A3D9B8	Bacteroidota
2049	#A3D9B8	Bacteroidota
2091	#A3D9B8	Bacteroidota
2101	#A3D9B8	Bacteroidota
2102	#A3D9B8	Bacteroidota
2109	#A3D9B8	Bacteroidota
2110	#A3D9B8	Bacteroidota
2138	#A3D9B8	Bacteroidota
2139	#A3D9B8	Bacteroidota
2143	#A3D9B8	Bacteroidota
2154	#A3D9B8	Bacteroidota
2190	#FF6F61	Actinobacteriota
2192	#A3D9B8	Bacteroidota
2200	#FF6F61	Actinobacteriota
2202	#A3D9B8	Bacteroidota
2212	#A3D9B8	Bacteroidota
2214	#A3D9B8	Bacteroidota
2304	#A3D9B8	Bacteroidota
2320	#F4E1C1	Proteobacteria
2333	#A3D9B8	Bacteroidota
2338	#A3D9B8	Bacteroidota
2339	#A3D9B8	Bacteroidota
2366	#F4E1C1	Proteobacteria
2381	#A3D9B8	Bacteroidota
2442	#F4E1C1	Proteobacteria
2443	#A3D9B8	Bacteroidota
2446	#A3D9B8	Bacteroidota
2481	#A3D9B8	Bacteroidota
2485	#A3D9B8	Bacteroidota
2486	#A3D9B8	Bacteroidota
2496	#A3D9B8	Bacteroidota
2497	#A3D9B8	Bacteroidota
2498	#A3D9B8	Bacteroidota
2499	#CCCCCC	Unknown
2504	#A3D9B8	Bacteroidota
2508	#A3D9B8	Bacteroidota
2509	#A3D9B8	Bacteroidota
251	#C2B280	Myxococcota
2510	#A3D9B8	Bacteroidota
2511	#A3D9B8	Bacteroidota
2517	#F4E1C1	Proteobacteria
2530	#F4E1C1	Proteobacteria
2532	#F4E1C1	Proteobacteria
2533	#F4E1C1	Proteobacteria
2535	#FF6F61	Actinobacteriota
2543	#F4E1C1	Proteobacteria
2555	#F4E1C1	Proteobacteria
2560	#F4E1C1	Proteobacteria
2577	#A7C6ED	Desulfobacterota
2580	#A7C6ED	Desulfobacterota
2581	#A7C6ED	Desulfobacterota
2584	#A7C6ED	Desulfobacterota
2591	#A3D9B8	Bacteroidota
264	#F4E1C1	Proteobacteria
2654	#F4E1C1	Proteobacteria
2671	#A3D9B8	Bacteroidota
2672	#A3D9B8	Bacteroidota
2732	#A3D9B8	Bacteroidota
2735	#A3D9B8	Bacteroidota
2738	#A3D9B8	Bacteroidota
2762	#F4E1C1	Proteobacteria
2766	#A3D9B8	Bacteroidota
2767	#A3D9B8	Bacteroidota
2768	#A3D9B8	Bacteroidota
2769	#A3D9B8	Bacteroidota
2770	#A3D9B8	Bacteroidota
2773	#A3D9B8	Bacteroidota
2774	#A3D9B8	Bacteroidota
2776	#A3D9B8	Bacteroidota
2782	#A3D9B8	Bacteroidota
2783	#A3D9B8	Bacteroidota
2784	#A3D9B8	Bacteroidota
2789	#A3D9B8	Bacteroidota
2795	#F4E1C1	Proteobacteria
2796	#F4E1C1	Proteobacteria
2814	#A3D9B8	Bacteroidota
2823	#CCCCCC	Unknown
2828	#A3D9B8	Bacteroidota
2833	#A3D9B8	Bacteroidota
2834	#A3D9B8	Bacteroidota
2851	#A3D9B8	Bacteroidota
2923	#A3D9B8	Bacteroidota
2924	#A7C6ED	Desulfobacterota
2932	#A3D9B8	Bacteroidota
2936	#A3D9B8	Bacteroidota
2937	#A3D9B8	Bacteroidota
2950	#F4E1C1	Proteobacteria
2952	#A3D9B8	Bacteroidota
2955	#A3D9B8	Bacteroidota
2956	#A3D9B8	Bacteroidota
2958	#A3D9B8	Bacteroidota
2965	#A3D9B8	Bacteroidota
2971	#A3D9B8	Bacteroidota
2973	#A3D9B8	Bacteroidota
2977	#A3D9B8	Bacteroidota
2979	#A3D9B8	Bacteroidota
2982	#A3D9B8	Bacteroidota
2983	#F4E1C1	Proteobacteria
3031	#F4E1C1	Proteobacteria
3048	#FF6F61	Actinobacteriota
3053	#A7C6ED	Desulfobacterota
3068	#A3D9B8	Bacteroidota
3073	#A3D9B8	Bacteroidota
3080	#A3D9B8	Bacteroidota
3128	#F4E1C1	Proteobacteria
3129	#F4E1C1	Proteobacteria
3130	#F4E1C1	Proteobacteria
3154	#A3D9B8	Bacteroidota
3155	#A3D9B8	Bacteroidota
3170	#FF6F61	Actinobacteriota
3172	#A3D9B8	Bacteroidota
3265	#F4E1C1	Proteobacteria
3369	#F4E1C1	Proteobacteria
3371	#A3D9B8	Bacteroidota
3373	#A3D9B8	Bacteroidota
3374	#A3D9B8	Bacteroidota
3375	#A3D9B8	Bacteroidota
3399	#F4E1C1	Proteobacteria
3406	#A3D9B8	Bacteroidota
341	#A3D9B8	Bacteroidota
3487	#A3D9B8	Bacteroidota
3501	#F4E1C1	Proteobacteria
3503	#CCCCCC	Unknown
3505	#A3D9B8	Bacteroidota
3514	#A3D9B8	Bacteroidota
3518	#A7C6ED	Desulfobacterota
3527	#F4E1C1	Proteobacteria
3528	#A7C6ED	Desulfobacterota
3529	#A7C6ED	Desulfobacterota
3558	#A3D9B8	Bacteroidota
3560	#A3D9B8	Bacteroidota
3561	#CCCCCC	Unknown
3579	#A3D9B8	Bacteroidota
3583	#A3D9B8	Bacteroidota
3590	#A3D9B8	Bacteroidota
3600	#A3D9B8	Bacteroidota
3601	#A3D9B8	Bacteroidota
3602	#A3D9B8	Bacteroidota
3603	#A3D9B8	Bacteroidota
3609	#A3D9B8	Bacteroidota
3629	#CCCCCC	Unknown
3630	#A3D9B8	Bacteroidota
3680	#A3D9B8	Bacteroidota
3681	#A3D9B8	Bacteroidota
3682	#CCCCCC	Unknown
3684	#A3D9B8	Bacteroidota
3687	#A3D9B8	Bacteroidota
3693	#A3D9B8	Bacteroidota
3710	#A3D9B8	Bacteroidota
3713	#F4E1C1	Proteobacteria
375	#A3D9B8	Bacteroidota
377	#A3D9B8	Bacteroidota
389	#F4E1C1	Proteobacteria
39	#A3D9B8	Bacteroidota
396	#A3D9B8	Bacteroidota
40	#A3D9B8	Bacteroidota
403	#A3D9B8	Bacteroidota
44	#A3D9B8	Bacteroidota
483	#A3D9B8	Bacteroidota
490	#F4E1C1	Proteobacteria
491	#F4E1C1	Proteobacteria
539	#A3D9B8	Bacteroidota
54	#A3D9B8	Bacteroidota
55	#A3D9B8	Bacteroidota
555	#A3D9B8	Bacteroidota
564	#A3D9B8	Bacteroidota
565	#A3D9B8	Bacteroidota
566	#A3D9B8	Bacteroidota
567	#A3D9B8	Bacteroidota
57	#A3D9B8	Bacteroidota
578	#F4E1C1	Proteobacteria
582	#A3D9B8	Bacteroidota
590	#A3D9B8	Bacteroidota
592	#A3D9B8	Bacteroidota
593	#A3D9B8	Bacteroidota
598	#FF6F61	Actinobacteriota
599	#A3D9B8	Bacteroidota
601	#A3D9B8	Bacteroidota
63	#F4E1C1	Proteobacteria
643	#F4E1C1	Proteobacteria
647	#A3D9B8	Bacteroidota
648	#A3D9B8	Bacteroidota
663	#A3D9B8	Bacteroidota
674	#F4E1C1	Proteobacteria
675	#F4E1C1	Proteobacteria
685	#A3D9B8	Bacteroidota
697	#CCCCCC	Unknown
719	#A7C6ED	Desulfobacterota
720	#A3D9B8	Bacteroidota
721	#A3D9B8	Bacteroidota
722	#A3D9B8	Bacteroidota
723	#A3D9B8	Bacteroidota
724	#A3D9B8	Bacteroidota
725	#A3D9B8	Bacteroidota
726	#A3D9B8	Bacteroidota
738	#A3D9B8	Bacteroidota
75	#A3D9B8	Bacteroidota
763	#F4E1C1	Proteobacteria
771	#F4E1C1	Proteobacteria
785	#A3D9B8	Bacteroidota
787	#A3D9B8	Bacteroidota
789	#A3D9B8	Bacteroidota
790	#A3D9B8	Bacteroidota
812	#F4E1C1	Proteobacteria
818	#A3D9B8	Bacteroidota
824	#A3D9B8	Bacteroidota
828	#A3D9B8	Bacteroidota
840	#F4E1C1	Proteobacteria
850	#A3D9B8	Bacteroidota
851	#A3D9B8	Bacteroidota
854	#A3D9B8	Bacteroidota
855	#A3D9B8	Bacteroidota
869	#A3D9B8	Bacteroidota
87	#A3D9B8	Bacteroidota
873	#A3D9B8	Bacteroidota
878	#A3D9B8	Bacteroidota
879	#A3D9B8	Bacteroidota
880	#A3D9B8	Bacteroidota
910	#A3D9B8	Bacteroidota
915	#A3D9B8	Bacteroidota
923	#A3D9B8	Bacteroidota
931	#A3D9B8	Bacteroidota
934	#A3D9B8	Bacteroidota
939	#A3D9B8	Bacteroidota
959	#A3D9B8	Bacteroidota
99	#A3D9B8	Bacteroidota
998	#A3D9B8	Bacteroidota
100	#FF6F61	Actinobacteriota
1001	#F4E1C1	Proteobacteria
1008	#CCCCCC	Unknown
1015	#FF6F61	Actinobacteriota
1016	#FF6F61	Actinobacteriota
1020	#FF6F61	Actinobacteriota
1027	#F4E1C1	Proteobacteria
1035	#A7C6ED	Desulfobacterota
1041	#F4E1C1	Proteobacteria
1042	#F4E1C1	Proteobacteria
1050	#FF6F61	Actinobacteriota
1057	#FF6F61	Actinobacteriota
1061	#FF6F61	Actinobacteriota
1066	#F4E1C1	Proteobacteria
1069	#F4E1C1	Proteobacteria
1073	#F4E1C1	Proteobacteria
1074	#F4E1C1	Proteobacteria
1075	#F4E1C1	Proteobacteria
1090	#F4E1C1	Proteobacteria
1092	#F4E1C1	Proteobacteria
110	#A7C6ED	Desulfobacterota
1106	#FF6F61	Actinobacteriota
1107	#FF6F61	Actinobacteriota
1112	#F4E1C1	Proteobacteria
1114	#FF6F61	Actinobacteriota
1120	#F4E1C1	Proteobacteria
1122	#F4E1C1	Proteobacteria
1125	#FF6F61	Actinobacteriota
1129	#F4E1C1	Proteobacteria
1131	#FF6F61	Actinobacteriota
1133	#F4E1C1	Proteobacteria
[truncated: 627 more rows]
