# Supplementary material for: A comprehensive catalogue of receptor-binding domains in extracellular contractile injection systems
Source: Nat Commun. 2026 Jan 22;17:1939. doi: 10.1038/s41467-026-68710-y (PMC12923769; doi:10.1038/s41467-026-68710-y)
Supplement: Supplementary file 6 — Source Data [file 41467_2026_68710_MOESM6_ESM.zip › Source_data/Panel_3C_second_upstream]

#                                                               --- full sequence ---- --- best 1 domain ---- --- domain number estimation ----
# target name        accession  query name           accession    E-value  score  bias   E-value  score  bias   exp reg clu  ov env dom rep inc description of target
#------------------- ---------- -------------------- ---------- --------- ------ ----- --------- ------ -----   --- --- --- --- --- --- --- --- ---------------------
GPW_gp25             PF04965.18 2513571069           -            5.7e-28   96.8   0.0   6.6e-28   96.6   0.0   1.1   1   0   0   1   1   1   1 Baseplate wedge protein gp25
Baseplate_J          PF04865.18 2514025327           -            1.6e-19   70.4   0.0   4.6e-18   65.6   0.0   2.1   2   0   0   2   2   2   2 Baseplate J-like protein
Baseplate_J          PF04865.18 2513912610           -            1.7e-07   31.0   0.0   3.2e-07   30.1   0.0   1.3   1   0   0   1   1   1   1 Baseplate J-like protein
PAAR_motif           PF05488.17 2513845539           -            3.2e-26   91.5  15.8     5e-23   81.3   4.9   2.9   1   1   2   3   3   3   3 PAAR motif
Tail_P2_I            PF09684.14 2515212354           -            4.2e-11   43.1   0.1   7.6e-11   42.3   0.1   1.3   1   0   0   1   1   1   1 Phage tail protein (Tail_P2_I)
Baseplate_J          PF04865.18 2517557026           -            4.2e-08   33.0   0.0     9e-08   31.9   0.0   1.5   1   0   0   1   1   1   1 Baseplate J-like protein
GPW_gp25             PF04965.18 2535647664           -            6.6e-23   80.6   0.2   8.2e-23   80.3   0.2   1.1   1   0   0   1   1   1   1 Baseplate wedge protein gp25
Baseplate_J          PF04865.18 AEYE01000022_110     -            1.1e-07   31.6   0.0     4e-07   29.8   0.0   1.9   2   0   0   2   2   2   1 Baseplate J-like protein
Baseplate_J          PF04865.18 2535518111           -            1.1e-07   31.6   0.0     4e-07   29.8   0.0   1.9   2   0   0   2   2   2   1 Baseplate J-like protein
Baseplate_J          PF04865.18 AFHW01000139_19      -            2.3e-14   53.5   0.0     6e-10   39.0   0.0   2.2   2   0   0   2   2   2   2 Baseplate J-like protein
PA14                 PF07691.16 AGUF01000059_5       -            9.5e-37  126.2   0.1   1.5e-36  125.6   0.1   1.3   1   0   0   1   1   1   1 PA14 domain
Baseplate_J          PF04865.18 AGUF01000059_5       -              2e-07   30.8   0.1   5.1e-07   29.5   0.0   1.6   2   0   0   2   2   2   1 Baseplate J-like protein
GPW_gp25             PF04965.18 2537826077           -              2e-23   82.2   0.4   2.3e-23   82.0   0.4   1.0   1   0   0   1   1   1   1 Baseplate wedge protein gp25
GPW_gp25             PF04965.18 2536972284           -            5.8e-22   77.5   0.4   7.2e-22   77.2   0.4   1.1   1   0   0   1   1   1   1 Baseplate wedge protein gp25
GPW_gp25             PF04965.18 2536966738           -            3.8e-22   78.1   0.3   4.5e-22   77.9   0.3   1.1   1   0   0   1   1   1   1 Baseplate wedge protein gp25
GPW_gp25             PF04965.18 2536941972           -            6.8e-25   86.9   0.1   8.2e-25   86.7   0.1   1.1   1   0   0   1   1   1   1 Baseplate wedge protein gp25
Baseplate_J          PF04865.18 AHKL01000059_29      -            1.1e-16   61.1   0.3   2.2e-15   56.9   0.4   2.1   2   0   0   2   2   2   2 Baseplate J-like protein
GPW_gp25             PF04965.18 AJVN01000001_166     -            2.8e-26   91.4   0.0   3.3e-26   91.1   0.0   1.1   1   0   0   1   1   1   1 Baseplate wedge protein gp25
Baseplate_J          PF04865.18 AKIX01000039_42      -            4.8e-16   59.0   0.2   9.5e-15   54.8   0.4   2.1   2   0   0   2   2   2   2 Baseplate J-like protein
PAAR_motif           PF05488.17 AKJW01000047_21      -            1.3e-21   76.8  16.4   5.5e-20   71.5   9.7   2.8   1   1   2   3   3   3   3 PAAR motif
Baseplate_J          PF04865.18 AKKE01000139_20      -            1.3e-08   34.7   0.2     1e-05   25.2   0.0   3.0   3   0   0   3   3   3   2 Baseplate J-like protein
Baseplate_J          PF04865.18 AKYF01000018_101     -            5.9e-17   62.0   0.1   2.8e-16   59.8   0.3   1.8   2   0   0   2   2   2   1 Baseplate J-like protein
GPW_gp25             PF04965.18 ALBT01000069_5       -            1.7e-24   85.6   0.0     2e-24   85.4   0.0   1.1   1   0   0   1   1   1   1 Baseplate wedge protein gp25
GPW_gp25             PF04965.18 AMWE01000004_1123    -            3.8e-26   90.9   0.0   4.5e-26   90.7   0.0   1.1   1   0   0   1   1   1   1 Baseplate wedge protein gp25
Baseplate_J          PF04865.18 AMYW01000027_45      -            6.9e-11   42.1   0.1   3.2e-10   39.9   0.0   2.1   2   0   0   2   2   2   1 Baseplate J-like protein
Baseplate_J          PF04865.18 2532711875           -            5.4e-10   39.2   0.0   1.3e-09   38.0   0.0   1.5   1   0   0   1   1   1   1 Baseplate J-like protein
GPW_gp25             PF04965.18 2532712853           -              2e-22   79.0   0.1   2.3e-22   78.8   0.1   1.1   1   0   0   1   1   1   1 Baseplate wedge protein gp25
Baseplate_J          PF04865.18 2539929146           -            5.2e-17   62.2   4.5   1.6e-11   44.2   1.2   2.4   2   0   0   2   2   2   2 Baseplate J-like protein
Baseplate_J          PF04865.18 AOBT01000009_30      -            6.9e-14   52.0   0.0   1.3e-13   51.0   0.0   1.4   1   0   0   1   1   1   1 Baseplate J-like protein
GPW_gp25             PF04965.18 AOTL01000005_186     -              6e-26   90.3   0.2   7.2e-26   90.1   0.2   1.1   1   0   0   1   1   1   1 Baseplate wedge protein gp25
CIS_spike_tip        PF19267.3  AP012603_4219        -            6.6e-50  168.9   2.3   7.3e-50  168.8   2.3   1.0   1   0   0   1   1   1   1 Contractile injection system spike tip protein
Baseplate_J          PF04865.18 AP014940_1436        -            6.1e-09   35.7   0.0   5.6e-08   32.6   0.0   2.1   2   0   0   2   2   2   1 Baseplate J-like protein
GPW_gp25             PF04965.18 APMV01000024_186     -            2.8e-26   91.4   0.0   3.3e-26   91.1   0.0   1.1   1   0   0   1   1   1   1 Baseplate wedge protein gp25
GPW_gp25             PF04965.18 APWM01000001_234     -              1e-26   92.7   0.0   1.2e-26   92.5   0.0   1.1   1   0   0   1   1   1   1 Baseplate wedge protein gp25
Baseplate_J          PF04865.18 2565688504           -            2.7e-09   36.9   0.0   1.1e-05   25.1   0.0   2.3   2   0   0   2   2   2   2 Baseplate J-like protein
GPW_gp25             PF04965.18 2565678630           -            6.8e-25   86.9   0.1   8.2e-25   86.7   0.1   1.1   1   0   0   1   1   1   1 Baseplate wedge protein gp25
Baseplate_J          PF04865.18 AQHR01000041_150     -            2.1e-10   40.5   0.0   3.9e-10   39.6   0.0   1.3   1   0   0   1   1   1   1 Baseplate J-like protein
Baseplate_J          PF04865.18 2583643137           -            3.6e-11   43.1   0.0     9e-11   41.7   0.0   1.6   1   1   1   2   2   2   1 Baseplate J-like protein
GPW_gp25             PF04965.18 AQRA01000011_57      -              2e-22   79.0   0.1   2.5e-22   78.7   0.1   1.1   1   0   0   1   1   1   1 Baseplate wedge protein gp25
Baseplate_J          PF04865.18 AQZD01000016_37      -            2.2e-07   30.6   0.0   4.5e-07   29.6   0.0   1.5   2   0   0   2   2   2   1 Baseplate J-like protein
Baseplate_J          PF04865.18 ARBE01000367_304     -            1.7e-19   70.4   0.0   4.6e-18   65.6   0.0   2.1   2   0   0   2   2   2   2 Baseplate J-like protein
Baseplate_J          PF04865.18 ARBJ01000001_520     -            1.5e-20   73.8   0.1   8.9e-17   61.4   0.0   2.2   2   0   0   2   2   2   2 Baseplate J-like protein
Tail_P2_I            PF09684.14 ARBS01000011_73      -            4.2e-11   43.1   0.1   7.7e-11   42.3   0.1   1.3   1   0   0   1   1   1   1 Phage tail protein (Tail_P2_I)
GPW_gp25             PF04965.18 ARDA01000030_25      -              2e-25   88.6   0.1   2.3e-25   88.4   0.1   1.1   1   0   0   1   1   1   1 Baseplate wedge protein gp25
GPW_gp25             PF04965.18 AREY01000007_45      -            4.6e-26   90.7   0.1   5.3e-26   90.5   0.1   1.1   1   0   0   1   1   1   1 Baseplate wedge protein gp25
GPW_gp25             PF04965.18 ARFR01000095_106     -            8.8e-26   89.8   0.1     1e-25   89.5   0.1   1.1   1   0   0   1   1   1   1 Baseplate wedge protein gp25
Baseplate_J          PF04865.18 ARKE01000014_14      -            5.9e-08   32.5   0.0   2.6e-06   27.1   0.0   2.2   2   0   0   2   2   2   2 Baseplate J-like protein
Baseplate_J          PF04865.18 2517588402           -            2.7e-09   36.9   0.0   1.1e-05   25.1   0.0   2.3   2   0   0   2   2   2   2 Baseplate J-like protein
GPW_gp25             PF04965.18 ASSQ01000002_7       -            6.9e-25   86.9   0.1   8.4e-25   86.6   0.1   1.1   1   0   0   1   1   1   1 Baseplate wedge protein gp25
Baseplate_J          PF04865.18 ASYR01000021.1_83    -            4.7e-15   55.8   1.2   2.3e-10   40.4   0.2   2.3   2   0   0   2   2   2   2 Baseplate J-like protein
Baseplate_J          PF04865.18 2586919997           -            1.3e-09   38.0   0.1   3.4e-09   36.6   0.1   1.6   1   0   0   1   1   1   1 Baseplate J-like protein
GPW_gp25             PF04965.18 2583688882           -            1.4e-22   79.5   0.0   1.7e-22   79.3   0.0   1.1   1   0   0   1   1   1   1 Baseplate wedge protein gp25
Baseplate_J          PF04865.18 ATHJ01000059_21      -              1e-10   41.5   0.1   1.7e-10   40.8   0.1   1.3   1   0   0   1   1   1   1 Baseplate J-like protein
PAAR_motif           PF05488.17 ATYI01000024_20      -            3.5e-26   91.4  15.8   5.1e-23   81.2   4.9   2.9   1   1   2   3   3   3   3 PAAR motif
AAA                  PF00004.33 ATZZ01000028_23      -            4.7e-26   92.0   0.0   7.8e-26   91.3   0.0   1.4   1   0   0   1   1   1   1 ATPase family associated with various cellular activities (AAA)
Baseplate_J          PF04865.18 AUBU01000013_32      -            1.7e-10   40.8   0.0   3.4e-10   39.9   0.0   1.4   1   0   0   1   1   1   1 Baseplate J-like protein
GPW_gp25             PF04965.18 AUBU01000020_11      -            2.4e-22   78.7   0.0   2.8e-22   78.5   0.0   1.1   1   0   0   1   1   1   1 Baseplate wedge protein gp25
GPW_gp25             PF04965.18 AUBW01000003_133     -              8e-23   80.3   0.0   9.3e-23   80.1   0.0   1.1   1   0   0   1   1   1   1 Baseplate wedge protein gp25
Baseplate_J          PF04865.18 AUBW01000008_194     -            9.5e-09   35.1   0.0     2e-08   34.1   0.0   1.4   1   0   0   1   1   1   1 Baseplate J-like protein
Baseplate_J          PF04865.18 AUBX01000015_340     -            6.2e-08   32.4   0.0   1.1e-07   31.6   0.0   1.3   1   0   0   1   1   1   1 Baseplate J-like protein
Baseplate_J          PF04865.18 AUFE01000002_46      -            5.6e-21   75.2   0.0     1e-19   71.1   0.0   2.1   2   0   0   2   2   2   2 Baseplate J-like protein
Baseplate_J          PF04865.18 AULV01000006_163     -            1.2e-18   67.5   0.5   8.9e-14   51.6   0.2   2.5   3   0   0   3   3   3   2 Baseplate J-like protein
Baseplate_J          PF04865.18 AUMF01000008_86      -            1.7e-08   34.3   0.2   5.4e-08   32.6   0.0   1.8   2   0   0   2   2   2   1 Baseplate J-like protein
CIS_spike_tip        PF19267.3  AUMK01000002_890     -              1e-45  155.3   1.8   1.1e-45  155.2   1.8   1.0   1   0   0   1   1   1   1 Contractile injection system spike tip protein
GPW_gp25             PF04965.18 AWXR01000058_8       -            6.5e-22   77.4   0.0   7.6e-22   77.1   0.0   1.1   1   0   0   1   1   1   1 Baseplate wedge protein gp25
Baseplate_J          PF04865.18 AXDD01000028_44      -            1.3e-14   54.3   1.5     7e-14   51.9   0.1   2.4   3   0   0   3   3   3   1 Baseplate J-like protein
Baseplate_J          PF04865.18 AXDW01000010_117     -            6.7e-08   32.3   0.0   0.00021   20.9   0.0   2.2   2   0   0   2   2   2   2 Baseplate J-like protein
Baseplate_J          PF04865.18 AXWS01000007_632     -            5.9e-12   45.6   0.0   2.3e-11   43.7   0.0   1.9   3   0   0   3   3   3   1 Baseplate J-like protein
PAAR_motif           PF05488.17 AXWS01000008_631     -            7.7e-25   87.1  12.1   3.7e-22   78.5   6.9   2.3   1   1   1   2   2   2   2 PAAR motif
GPW_gp25             PF04965.18 AZHI01000139_23      -            3.8e-24   84.5   0.0   4.6e-24   84.3   0.0   1.1   1   0   0   1   1   1   1 Baseplate wedge protein gp25
PAAR_motif           PF05488.17 AZUB01000001_535     -            1.2e-24   86.5  18.5   1.8e-22   79.5  10.2   2.9   1   1   2   3   3   3   3 PAAR motif
Baseplate_J          PF04865.18 AZXK01000002_2444    -            2.2e-11   43.8   0.1   5.6e-11   42.4   0.1   1.5   1   1   0   1   1   1   1 Baseplate J-like protein
PAAR_motif           PF05488.17 AZXZ01000021_16      -            1.2e-24   86.5  18.5   1.8e-22   79.5  10.2   2.9   1   1   2   3   3   3   3 PAAR motif
FG-GAP_3             PF13517.10 2506739643           -            3.8e-11   43.6   8.7    0.0015   19.3   0.9   4.5   3   1   1   4   4   4   4 FG-GAP-like repeat
PAAR_motif           PF05488.17 2520547820           -            6.3e-26   90.6  15.7   9.9e-23   80.3   4.8   2.9   1   1   2   3   3   3   3 PAAR motif
GPW_gp25             PF04965.18 2515685781           -            1.9e-25   88.7   0.1   2.3e-25   88.5   0.1   1.1   1   0   0   1   1   1   1 Baseplate wedge protein gp25
PA14                 PF07691.16 2515456880           -            2.1e-36  125.2   0.2   4.3e-36  124.1   0.2   1.5   1   0   0   1   1   1   1 PA14 domain
Baseplate_J          PF04865.18 2515456880           -            5.3e-12   45.8   0.1   2.2e-11   43.7   0.1   1.9   2   0   0   2   2   2   1 Baseplate J-like protein
GLEYA                PF10528.13 2515456880           -            2.6e-09   37.5   0.2   8.9e-09   35.7   0.2   2.0   1   0   0   1   1   1   1 GLEYA domain
GPW_gp25             PF04965.18 2515941021           -            4.5e-26   90.7   0.1   5.2e-26   90.5   0.1   1.1   1   0   0   1   1   1   1 Baseplate wedge protein gp25
PAAR_motif           PF05488.17 2533595940           -            1.6e-24   86.1  12.9   2.7e-22   79.0   6.5   2.7   1   1   2   3   3   3   3 PAAR motif
Baseplate_J          PF04865.18 BAWF01000051.1_8     -            6.1e-28   98.0   0.2   4.3e-26   92.0   0.0   2.1   2   0   0   2   2   2   2 Baseplate J-like protein
GPW_gp25             PF04965.18 BBLT01000007_168     -            6.9e-26   90.1   0.0   8.3e-26   89.8   0.0   1.1   1   0   0   1   1   1   1 Baseplate wedge protein gp25
Baseplate_J          PF04865.18 BDAY01000040.1_31    -            2.2e-08   33.9   2.3   1.8e-05   24.4   1.0   2.3   2   0   0   2   2   2   2 Baseplate J-like protein
GPW_gp25             PF04965.18 2576848025           -            6.1e-23   80.7   0.0   7.2e-23   80.4   0.0   1.1   1   0   0   1   1   1   1 Baseplate wedge protein gp25
Tail_P2_I            PF09684.14 2574430885           -            2.2e-09   37.6   0.0   6.7e-09   36.0   0.0   1.9   1   1   0   1   1   1   1 Phage tail protein (Tail_P2_I)
Baseplate_J          PF04865.18 2568529983           -              1e-10   41.5   0.1   1.7e-10   40.8   0.1   1.3   1   0   0   1   1   1   1 Baseplate J-like protein
Tail_P2_I            PF09684.14 2508595900           -            1.1e-08   35.2   0.2   3.7e-08   33.6   0.2   1.9   1   0   0   1   1   1   1 Phage tail protein (Tail_P2_I)
GPW_gp25             PF04965.18 2520591936           -            8.6e-26   89.8   0.1     1e-25   89.6   0.1   1.1   1   0   0   1   1   1   1 Baseplate wedge protein gp25
Baseplate_J          PF04865.18 CABFPG010000006.1_308 -            1.5e-10   41.1   0.0   2.8e-10   40.2   0.0   1.3   1   0   0   1   1   1   1 Baseplate J-like protein
PAAR_motif           PF05488.17 CABPRV010000002.1_239 -            4.8e-22   78.1  17.3   7.3e-20   71.2  10.5   2.8   1   1   2   3   3   3   3 PAAR motif
PAAR_motif           PF05488.17 CABPSA010000001.1_318 -            2.3e-22   79.2  17.5   3.5e-20   72.2  10.8   2.8   1   1   2   3   3   3   3 PAAR motif
PAAR_motif           PF05488.17 CABPSB010000001.1_76 -            9.1e-23   80.5  16.0   1.5e-20   73.3   9.6   2.8   1   1   2   3   3   3   3 PAAR motif
PAAR_motif           PF05488.17 CABPSF010000003.1_271 -            9.1e-22   77.3  13.9   1.8e-19   69.9   7.5   2.8   1   1   2   3   3   3   3 PAAR motif
PAAR_motif           PF05488.17 CABPSI010000004.1_289 -            9.1e-22   77.3  13.9   1.8e-19   69.9   7.5   2.8   1   1   2   3   3   3   3 PAAR motif
PAAR_motif           PF05488.17 CABPSK010000001.1_647 -            4.6e-22   78.2  11.9   5.6e-20   71.5   7.3   2.8   1   1   2   3   3   3   3 PAAR motif
PAAR_motif           PF05488.17 CABPSN010000001.1_305 -              3e-22   78.8  16.7   4.3e-20   71.9  10.5   2.7   1   1   2   3   3   3   3 PAAR motif
PA14                 PF07691.16 CADIJM010000002.1_793 -            2.1e-38  131.6   0.0   3.6e-38  130.9   0.0   1.3   1   0   0   1   1   1   1 PA14 domain
GLEYA                PF10528.13 CADIJM010000002.1_793 -            1.9e-07   31.5   0.1   5.1e-07   30.1   0.1   1.7   1   0   0   1   1   1   1 GLEYA domain
Baseplate_J          PF04865.18 CADIKI010000016.1_128 -              3e-08   33.5   2.1   3.5e-05   23.4   0.1   2.7   2   0   0   2   2   2   2 Baseplate J-like protein
Baseplate_J          PF04865.18 CADIKL010000040.1_36 -            2.4e-07   30.5   2.2    0.0007   19.2   0.1   2.7   2   1   0   2   2   2   2 Baseplate J-like protein
PA14                 PF07691.16 CADIKU010000004.1_170 -            1.6e-38  132.0   0.0     3e-38  131.1   0.0   1.3   1   0   0   1   1   1   1 PA14 domain
GLEYA                PF10528.13 CADIKU010000004.1_170 -            1.8e-07   31.6   0.1   4.5e-07   30.3   0.1   1.8   1   0   0   1   1   1   1 GLEYA domain
PA14                 PF07691.16 CADIKX010000003.1_119 -            1.3e-38  132.3   0.0   2.2e-38  131.5   0.0   1.3   1   0   0   1   1   1   1 PA14 domain
GLEYA                PF10528.13 CADIKX010000003.1_119 -            7.4e-08   32.8   0.1   1.9e-07   31.5   0.1   1.8   1   0   0   1   1   1   1 GLEYA domain
DUF1016_N            PF17761.5  CBVI010000110_19     -            1.7e-24   86.7   0.2   2.8e-24   86.0   0.2   1.3   1   0   0   1   1   1   1 DUF1016 N-terminal domain
YhcG_C               PF06250.15 CBVI010000110_19     -            2.5e-11   43.8   0.1   5.8e-11   42.6   0.0   1.6   2   0   0   2   2   2   1 YhcG PDDEXK nuclease domain
DUF1016_N            PF17761.5  CBVI010000133_11     -              3e-37  128.0   0.9   3.9e-37  127.7   0.9   1.1   1   0   0   1   1   1   1 DUF1016 N-terminal domain
Baseplate_J          PF04865.18 2563377340           -            6.5e-16   58.6   0.0   5.5e-14   52.3   0.0   2.2   2   0   0   2   2   2   2 Baseplate J-like protein
Baseplate_J          PF04865.18 CM003627_78          -            2.7e-09   36.9   0.2   1.2e-08   34.8   0.0   2.0   1   1   1   2   2   2   1 Baseplate J-like protein
Baseplate_J          PF04865.18 CM003770_1483        -            3.8e-09   36.4   0.1   1.8e-08   34.2   0.0   1.9   1   1   1   2   2   2   1 Baseplate J-like protein
Baseplate_J          PF04865.18 648246207            -            1.8e-16   60.5   0.0   2.6e-12   46.8   0.0   2.3   2   0   0   2   2   2   2 Baseplate J-like protein
Baseplate_J          PF04865.18 CP003051_774         -            1.5e-08   34.4   2.7   1.6e-06   27.9   0.0   2.7   3   0   0   3   3   3   2 Baseplate J-like protein
GPW_gp25             PF04965.18 2512829209           -            5.2e-23   80.9   0.1     6e-23   80.7   0.1   1.1   1   0   0   1   1   1   1 Baseplate wedge protein gp25
Baseplate_J          PF04865.18 2521965192           -            3.8e-10   39.7   0.0   8.4e-10   38.6   0.0   1.5   1   0   0   1   1   1   1 Baseplate J-like protein
Baseplate_J          PF04865.18 2521988237           -            9.2e-08   31.9   0.0   1.8e-07   30.9   0.0   1.4   1   0   0   1   1   1   1 Baseplate J-like protein
Baseplate_J          PF04865.18 CP004096_298         -            2.7e-09   36.9   0.2   1.2e-08   34.8   0.0   2.0   1   1   1   2   2   2   1 Baseplate J-like protein
Baseplate_J          PF04865.18 CP006003_2794        -              2e-07   30.8   0.2   4.8e-05   23.0   0.0   2.2   2   0   0   2   2   2   2 Baseplate J-like protein
Baseplate_J          PF04865.18 CP006003.1_2794      -              2e-07   30.8   0.2   4.8e-05   23.0   0.0   2.2   2   0   0   2   2   2   2 Baseplate J-like protein
Tail_P2_I            PF09684.14 2566155118           -            1.3e-13   51.3   0.1   2.7e-13   50.2   0.1   1.4   1   0   0   1   1   1   1 Phage tail protein (Tail_P2_I)
GPW_gp25             PF04965.18 CP009460_3171        -            1.4e-26   92.3   0.0   1.6e-26   92.1   0.0   1.1   1   0   0   1   1   1   1 Baseplate wedge protein gp25
Baseplate_J          PF04865.18 CP009548_2226        -            9.7e-10   38.4   0.1   4.5e-09   36.2   0.0   2.0   1   1   1   2   2   2   1 Baseplate J-like protein
GPW_gp25             PF04965.18 CP009977_1226        -            1.4e-22   79.5   0.0   1.7e-22   79.2   0.0   1.1   1   0   0   1   1   1   1 Baseplate wedge protein gp25
GPW_gp25             PF04965.18 CP009977.1_1226      -            1.4e-22   79.5   0.0   1.7e-22   79.2   0.0   1.1   1   0   0   1   1   1   1 Baseplate wedge protein gp25
PAAR_motif           PF05488.17 CP010310_2740        -            2.3e-22   79.2  17.5   3.5e-20   72.2  10.8   2.8   1   1   2   3   3   3   3 PAAR motif
PAAR_motif           PF05488.17 CP010431_3169        -              3e-22   78.8  16.7   4.3e-20   71.9  10.5   2.7   1   1   2   3   3   3   3 PAAR motif
GPW_gp25             PF04965.18 CP011131_4344        -            3.2e-21   75.2   0.0   3.7e-21   74.9   0.0   1.1   1   0   0   1   1   1   1 Baseplate wedge protein gp25
PAAR_motif           PF05488.17 CP011253_4137        -            4.8e-22   78.1  17.3   7.3e-20   71.2  10.5   2.8   1   1   2   3   3   3   3 PAAR motif
GPW_gp25             PF04965.18 CP011807_4556        -            1.3e-24   86.1   0.0   1.6e-24   85.8   0.0   1.1   1   0   0   1   1   1   1 Baseplate wedge protein gp25
Baseplate_J          PF04865.18 CP011835_1968        -            1.1e-11   44.7   0.0     8e-09   35.4   0.0   2.4   2   0   0   2   2   2   2 Baseplate J-like protein
Baseplate_J          PF04865.18 CP012479_2225        -            1.7e-07   31.0   0.6   2.1e-05   24.1   0.0   2.4   2   0   0   2   2   2   2 Baseplate J-like protein
AAA                  PF00004.33 CP012737_406         -            3.1e-27   95.8   0.0   9.2e-27   94.3   0.0   1.9   1   0   0   1   1   1   1 ATPase family associated with various cellular activities (AAA)
Baseplate_J          PF04865.18 CP012748.1_1437      -            1.3e-14   54.3   1.5     7e-14   51.9   0.1   2.4   3   0   0   3   3   3   1 Baseplate J-like protein
PAAR_motif           PF05488.17 CP013136_2348        -            5.1e-24   84.5  15.3   1.7e-21   76.4  10.5   2.7   1   1   2   3   3   3   3 PAAR motif
Baseplate_J          PF04865.18 CP013382_851         -            9.7e-10   38.4   0.1   4.5e-09   36.2   0.0   2.0   1   1   1   2   2   2   1 Baseplate J-like protein
PAAR_motif           PF05488.17 CP013480_3950        -            7.4e-22   77.5  13.4     2e-19   69.8   7.4   2.8   1   1   2   3   3   3   3 PAAR motif
PAAR_motif           PF05488.17 CP014782_4418        -              1e-22   80.3  14.8   1.1e-20   73.8   7.8   2.4   1   1   1   2   2   2   2 PAAR motif
Baseplate_J          PF04865.18 CP014784_2487        -            3.6e-08   33.2   0.0   0.00013   21.6   0.0   2.2   2   0   0   2   2   2   2 Baseplate J-like protein
Baseplate_J          PF04865.18 CP015039_3527        -            2.1e-18   66.8   0.1   1.4e-16   60.8   0.0   2.3   2   0   0   2   2   2   2 Baseplate J-like protein
GPW_gp25             PF04965.18 CP015137.1_1013      -            3.8e-26   90.9   0.0   4.5e-26   90.7   0.0   1.1   1   0   0   1   1   1   1 Baseplate wedge protein gp25
Baseplate_J          PF04865.18 CP015199_3274        -            2.4e-10   40.4   0.1   4.7e-10   39.4   0.1   1.4   1   0   0   1   1   1   1 Baseplate J-like protein
Baseplate_J          PF04865.18 CP015381_2559        -              1e-10   41.5   0.1   1.7e-10   40.8   0.1   1.3   1   0   0   1   1   1   1 Baseplate J-like protein
Baseplate_J          PF04865.18 CP015530_24          -            5.6e-14   52.2   0.5   1.4e-10   41.2   0.2   2.3   2   0   0   2   2   2   2 Baseplate J-like protein
GPW_gp25             PF04965.18 CP016001_646         -            1.8e-24   85.6   0.0   2.1e-24   85.3   0.0   1.1   1   0   0   1   1   1   1 Baseplate wedge protein gp25
GPW_gp25             PF04965.18 CP016345_1355        -            1.4e-22   79.5   0.0   1.7e-22   79.2   0.0   1.1   1   0   0   1   1   1   1 Baseplate wedge protein gp25
GPW_gp25             PF04965.18 CP016345.1_1355      -            1.4e-22   79.5   0.0   1.7e-22   79.2   0.0   1.1   1   0   0   1   1   1   1 Baseplate wedge protein gp25
GPW_gp25             PF04965.18 CP016347_1736        -            9.2e-23   80.1   0.0   1.1e-22   79.8   0.0   1.1   1   0   0   1   1   1   1 Baseplate wedge protein gp25
GPW_gp25             PF04965.18 CP016347.1_1736      -            9.2e-23   80.1   0.0   1.1e-22   79.8   0.0   1.1   1   0   0   1   1   1   1 Baseplate wedge protein gp25
GPW_gp25             PF04965.18 CP016349_1470        -            1.4e-22   79.5   0.0   1.7e-22   79.2   0.0   1.1   1   0   0   1   1   1   1 Baseplate wedge protein gp25
GPW_gp25             PF04965.18 CP016351_1418        -            9.4e-23   80.1   0.0   1.1e-22   79.8   0.0   1.1   1   0   0   1   1   1   1 Baseplate wedge protein gp25
Baseplate_J          PF04865.18 CP016449_2431        -            1.5e-12   47.6   0.0   2.9e-12   46.6   0.0   1.4   1   0   0   1   1   1   1 Baseplate J-like protein
Baseplate_J          PF04865.18 CP017169.1_4605      -            7.1e-14   51.9   0.0   1.3e-13   51.0   0.0   1.4   1   0   0   1   1   1   1 Baseplate J-like protein
Baseplate_J          PF04865.18 CP017174.1_4489      -              7e-14   51.9   0.0   1.3e-13   51.0   0.0   1.4   1   0   0   1   1   1   1 Baseplate J-like protein
Baseplate_J          PF04865.18 CP017316_5290        -            4.7e-15   55.8   1.2   2.3e-10   40.4   0.2   2.3   2   0   0   2   2   2   2 Baseplate J-like protein
GPW_gp25             PF04965.18 CP017453_3129        -            3.8e-26   90.9   0.0   4.5e-26   90.7   0.0   1.1   1   0   0   1   1   1   1 Baseplate wedge protein gp25
PAAR_motif           PF05488.17 CP017481.1_3190      -            7.9e-25   87.1  16.0   3.4e-22   78.6   8.0   2.8   1   1   2   3   3   3   3 PAAR motif
Baseplate_J          PF04865.18 CP018627_8884        -            2.7e-14   53.3   1.4   1.2e-08   34.8   0.1   2.3   2   0   0   2   2   2   2 Baseplate J-like protein
Baseplate_J          PF04865.18 CP018627.1_8884      -            2.7e-14   53.3   1.4   1.2e-08   34.8   0.1   2.3   2   0   0   2   2   2   2 Baseplate J-like protein
GPW_gp25             PF04965.18 CP018786_2924        -            1.6e-25   89.0   0.1   1.8e-25   88.7   0.1   1.1   1   0   0   1   1   1   1 Baseplate wedge protein gp25
AAA                  PF00004.33 CP019169_1216        -            8.8e-27   94.3   0.0   1.4e-26   93.6   0.0   1.4   1   0   0   1   1   1   1 ATPase family associated with various cellular activities (AAA)
Baseplate_J          PF04865.18 CP019312_1998        -            1.7e-23   83.4   0.1   1.7e-22   80.2   0.2   2.1   2   0   0   2   2   2   1 Baseplate J-like protein
Baseplate_J          PF04865.18 CP019335_3627        -            9.2e-11   41.7   0.6   2.6e-10   40.3   0.0   1.9   2   0   0   2   2   2   1 Baseplate J-like protein
Baseplate_J          PF04865.18 CP019458_8080        -            3.3e-15   56.3   1.6   1.2e-09   38.1   0.3   2.3   2   0   0   2   2   2   2 Baseplate J-like protein
Baseplate_J          PF04865.18 CP019458.1_8080      -            3.3e-15   56.3   1.6   1.2e-09   38.1   0.3   2.3   2   0   0   2   2   2   2 Baseplate J-like protein
PAAR_motif           PF05488.17 CP019509_106         -            3.6e-26   91.4  11.0   2.2e-21   76.0   3.3   2.4   1   1   2   3   3   3   3 PAAR motif
Baseplate_J          PF04865.18 CP019572_493         -            7.7e-10   38.7   4.6   1.2e-09   38.0   1.7   2.1   2   0   0   2   2   2   1 Baseplate J-like protein
GPW_gp25             PF04965.18 CP019799_2799        -            2.5e-23   81.9   0.0   2.9e-23   81.7   0.0   1.1   1   0   0   1   1   1   1 Baseplate wedge protein gp25
Baseplate_J          PF04865.18 CP019799_2848        -            2.9e-08   33.5   0.0   4.8e-08   32.8   0.0   1.3   1   0   0   1   1   1   1 Baseplate J-like protein
Baseplate_J          PF04865.18 CP019913_2560        -              1e-10   41.5   0.1   1.7e-10   40.8   0.1   1.3   1   0   0   1   1   1   1 Baseplate J-like protein
Baseplate_J          PF04865.18 CP020038_1738        -            3.7e-16   59.4   0.0   4.2e-15   55.9   0.0   2.0   2   0   0   2   2   2   1 Baseplate J-like protein
Baseplate_J          PF04865.18 CP020555_6075        -            8.1e-09   35.3   0.1   1.5e-08   34.5   0.1   1.4   1   0   0   1   1   1   1 Baseplate J-like protein
Baseplate_J          PF04865.18 CP020555.1_6075      -            8.1e-09   35.3   0.1   1.5e-08   34.5   0.1   1.4   1   0   0   1   1   1   1 Baseplate J-like protein
GPW_gp25             PF04965.18 CP020872.1_3453      -            1.4e-26   92.3   0.0   1.6e-26   92.1   0.0   1.1   1   0   0   1   1   1   1 Baseplate wedge protein gp25
GPW_gp25             PF04965.18 CP021382_713         -            3.2e-22   78.3   0.1   3.7e-22   78.1   0.1   1.1   1   0   0   1   1   1   1 Baseplate wedge protein gp25
Baseplate_J          PF04865.18 CP022161_280         -            2.2e-12   47.1   2.3   2.2e-12   47.1   2.3   2.5   3   0   0   3   3   3   1 Baseplate J-like protein
Baseplate_J          PF04865.18 CP022161.1_280       -            2.2e-12   47.1   2.3   2.2e-12   47.1   2.3   2.5   3   0   0   3   3   3   1 Baseplate J-like protein
PA14                 PF07691.16 CP022187_598         -            2.5e-33  115.1   0.1   4.1e-33  114.4   0.1   1.4   1   0   0   1   1   1   1 PA14 domain
Baseplate_J          PF04865.18 CP022187_598         -            9.1e-13   48.3   0.0   8.1e-10   38.6   0.0   2.3   2   0   0   2   2   2   2 Baseplate J-like protein
PA14                 PF07691.16 CP022187.1_598       -            2.5e-33  115.1   0.1   4.1e-33  114.4   0.1   1.4   1   0   0   1   1   1   1 PA14 domain
Baseplate_J          PF04865.18 CP022187.1_598       -            9.1e-13   48.3   0.0   8.1e-10   38.6   0.0   2.3   2   0   0   2   2   2   2 Baseplate J-like protein
PA14                 PF07691.16 CP022188_3121        -            5.5e-35  120.5   0.1   9.9e-35  119.7   0.1   1.4   1   0   0   1   1   1   1 PA14 domain
Baseplate_J          PF04865.18 CP022188_3121        -            4.1e-12   46.1   0.1   8.1e-10   38.6   0.0   2.3   2   0   0   2   2   2   2 Baseplate J-like protein
GLEYA                PF10528.13 CP022188_3121        -            4.8e-07   30.2   0.1   3.1e-06   27.6   0.1   2.5   1   1   0   1   1   1   1 GLEYA domain
PA14                 PF07691.16 CP022188.1_3121      -            5.5e-35  120.5   0.1   9.9e-35  119.7   0.1   1.4   1   0   0   1   1   1   1 PA14 domain
Baseplate_J          PF04865.18 CP022188.1_3121      -            4.1e-12   46.1   0.1   8.1e-10   38.6   0.0   2.3   2   0   0   2   2   2   2 Baseplate J-like protein
GLEYA                PF10528.13 CP022188.1_3121      -            4.8e-07   30.2   0.1   3.1e-06   27.6   0.1   2.5   1   1   0   1   1   1   1 GLEYA domain
Baseplate_J          PF04865.18 CP022203_4438        -            1.4e-14   54.2   0.0   2.7e-14   53.3   0.0   1.4   1   0   0   1   1   1   1 Baseplate J-like protein
Baseplate_J          PF04865.18 CP022684_2376        -            2.1e-10   40.5   0.0   3.6e-10   39.8   0.0   1.3   1   0   0   1   1   1   1 Baseplate J-like protein
Baseplate_J          PF04865.18 CP022684.1_2376      -            2.1e-10   40.5   0.0   3.6e-10   39.8   0.0   1.3   1   0   0   1   1   1   1 Baseplate J-like protein
GPW_gp25             PF04965.18 CP022754_3622        -            5.9e-22   77.5   0.4   7.4e-22   77.2   0.4   1.1   1   0   0   1   1   1   1 Baseplate wedge protein gp25
PA14                 PF07691.16 CP023270_4564        -            3.6e-37  127.6   0.0   6.1e-37  126.9   0.0   1.3   1   0   0   1   1   1   1 PA14 domain
Baseplate_J          PF04865.18 CP023270_4564        -            7.6e-08   32.2   0.0     2e-07   30.8   0.0   1.6   2   0   0   2   2   2   1 Baseplate J-like protein
PA14                 PF07691.16 CP023270.1_4564      -            3.6e-37  127.6   0.0   6.1e-37  126.9   0.0   1.3   1   0   0   1   1   1   1 PA14 domain
Baseplate_J          PF04865.18 CP023270.1_4564      -            7.6e-08   32.2   0.0     2e-07   30.8   0.0   1.6   2   0   0   2   2   2   1 Baseplate J-like protein
Tail_P2_I            PF09684.14 CP023439_1559        -            7.2e-08   32.7   0.0   1.5e-07   31.6   0.0   1.4   1   0   0   1   1   1   1 Phage tail protein (Tail_P2_I)
GPW_gp25             PF04965.18 CP023467.1_3513      -            1.1e-26   92.7   0.0   1.3e-26   92.5   0.0   1.1   1   0   0   1   1   1   1 Baseplate wedge protein gp25
Baseplate_J          PF04865.18 CP023474.1_4570      -            5.9e-17   62.0   0.1   2.8e-16   59.8   0.3   1.8   2   0   0   2   2   2   1 Baseplate J-like protein
PAAR_motif           PF05488.17 CP023525_1854        -            7.5e-25   87.1  18.2   3.5e-22   78.6   9.7   2.9   1   1   2   3   3   3   3 PAAR motif
PAAR_motif           PF05488.17 CP023525.1_1854      -            7.5e-25   87.1  18.2   3.5e-22   78.6   9.7   2.9   1   1   2   3   3   3   3 PAAR motif
Baseplate_J          PF04865.18 CP023992_7458        -            7.4e-15   55.1   2.0   2.1e-09   37.3   0.4   2.3   2   0   0   2   2   2   2 Baseplate J-like protein
Baseplate_J          PF04865.18 CP023992.1_7458      -            7.4e-15   55.1   2.0   2.1e-09   37.3   0.4   2.3   2   0   0   2   2   2   2 Baseplate J-like protein
PAAR_motif           PF05488.17 CP024608_4344        -            2.8e-23   82.1  16.5   6.4e-21   74.5   8.3   2.7   1   1   2   3   3   3   3 PAAR motif
PAAR_motif           PF05488.17 CP024608.1_4344      -            2.8e-23   82.1  16.5   6.4e-21   74.5   8.3   2.7   1   1   2   3   3   3   3 PAAR motif
GPW_gp25             PF04965.18 CP024710.1_3406      -            3.8e-26   90.9   0.0   4.5e-26   90.7   0.0   1.1   1   0   0   1   1   1   1 Baseplate wedge protein gp25
Baseplate_J          PF04865.18 CP025018_1195        -            5.3e-15   55.6   1.8   1.6e-09   37.7   0.3   2.3   2   0   0   2   2   2   2 Baseplate J-like protein
Baseplate_J          PF04865.18 CP025018.1_1195      -            5.3e-15   55.6   1.8   1.6e-09   37.7   0.3   2.3   2   0   0   2   2   2   2 Baseplate J-like protein
CIS_spike_tip        PF19267.3  CP025698.1_1586      -            2.2e-39  134.8   1.1   2.5e-39  134.6   1.1   1.0   1   0   0   1   1   1   1 Contractile injection system spike tip protein
GPW_gp25             PF04965.18 CP025799_3418        -            1.9e-26   91.9   0.0   2.3e-26   91.7   0.0   1.1   1   0   0   1   1   1   1 Baseplate wedge protein gp25
GPW_gp25             PF04965.18 CP025799.1_3418      -            1.9e-26   91.9   0.0   2.3e-26   91.7   0.0   1.1   1   0   0   1   1   1   1 Baseplate wedge protein gp25
GPW_gp25             PF04965.18 CP027062_869         -            1.2e-23   82.9   0.1   1.6e-23   82.5   0.1   1.2   1   0   0   1   1   1   1 Baseplate wedge protein gp25
GPW_gp25             PF04965.18 CP027407_1962        -            1.8e-25   88.7   0.0   2.2e-25   88.5   0.0   1.1   1   0   0   1   1   1   1 Baseplate wedge protein gp25
GPW_gp25             PF04965.18 CP027407.1_1962      -            1.8e-25   88.7   0.0   2.2e-25   88.5   0.0   1.1   1   0   0   1   1   1   1 Baseplate wedge protein gp25
GPW_gp25             PF04965.18 CP028943.1_1303      -            1.4e-22   79.5   0.0   1.7e-22   79.2   0.0   1.1   1   0   0   1   1   1   1 Baseplate wedge protein gp25
GPW_gp25             PF04965.18 CP031560.1_3590      -            9.2e-27   92.9   0.0   1.1e-26   92.7   0.0   1.1   1   0   0   1   1   1   1 Baseplate wedge protein gp25
Baseplate_J          PF04865.18 CP033381.1_4191      -            4.9e-12   45.9   0.0   9.3e-12   45.0   0.0   1.3   1   0   0   1   1   1   1 Baseplate J-like protein
GPW_gp25             PF04965.18 CP033811.1_2742      -            2.7e-25   88.2   0.1   3.2e-25   88.0   0.1   1.1   1   0   0   1   1   1   1 Baseplate wedge protein gp25
Baseplate_J          PF04865.18 CP033912.1_3614      -            2.1e-10   40.6   0.0   4.5e-10   39.5   0.0   1.5   1   0   0   1   1   1   1 Baseplate J-like protein
Baseplate_J          PF04865.18 CP033915.1_3873      -            2.1e-10   40.6   0.0   4.5e-10   39.5   0.0   1.5   1   0   0   1   1   1   1 Baseplate J-like protein
Baseplate_J          PF04865.18 CP033928.1_3767      -              2e-10   40.6   0.0   4.1e-10   39.6   0.0   1.5   1   0   0   1   1   1   1 Baseplate J-like protein
Baseplate_J          PF04865.18 CP034235.1_3572      -            1.6e-19   70.4   0.0   5.7e-16   58.8   0.0   2.2   2   0   0   2   2   2   2 Baseplate J-like protein
GPW_gp25             PF04965.18 CP035467.1_2125      -              6e-26   90.3   0.2   7.2e-26   90.1   0.2   1.1   1   0   0   1   1   1   1 Baseplate wedge protein gp25
Baseplate_J          PF04865.18 CP035501.1_4879      -            1.3e-07   31.4   0.2   4.5e-07   29.6   0.0   1.9   2   1   1   3   3   3   1 Baseplate J-like protein
Baseplate_J          PF04865.18 CP038439.1_2198      -            3.4e-12   46.4   1.5   2.3e-11   43.7   0.4   2.4   2   1   0   2   2   2   1 Baseplate J-like protein
Baseplate_J          PF04865.18 CP038634.1_671       -            1.7e-20   73.6   0.0   3.5e-19   69.3   0.0   2.1   2   0   0   2   2   2   2 Baseplate J-like protein
Baseplate_J          PF04865.18 CP040017.1_987       -            4.9e-22   78.7   0.7   1.7e-20   73.6   0.1   2.2   2   0   0   2   2   2   2 Baseplate J-like protein
Baseplate_J          PF04865.18 CP040077.1_2343      -            4.6e-14   52.5   0.2   1.1e-13   51.3   0.0   1.6   2   0   0   2   2   2   1 Baseplate J-like protein
Baseplate_J          PF04865.18 CP040106.1_3259      -            8.2e-11   41.9   0.0   2.4e-10   40.4   0.0   1.7   1   1   0   1   1   1   1 Baseplate J-like protein
Baseplate_J          PF04865.18 CP040896.1_3314      -            3.1e-10   40.0   0.0   7.3e-10   38.8   0.0   1.5   1   0   0   1   1   1   1 Baseplate J-like protein
Baseplate_J          PF04865.18 CP041253.1_3313      -            8.8e-10   38.5   0.0   1.6e-09   37.6   0.0   1.4   1   0   0   1   1   1   1 Baseplate J-like protein
AAA                  PF00004.33 CP041335.1_2997      -              2e-25   89.9   0.0   2.9e-25   89.4   0.0   1.3   1   0   0   1   1   1   1 ATPase family associated with various cellular activities (AAA)
Baseplate_J          PF04865.18 CP041360.1_5625      -            1.6e-08   34.4   0.0   2.7e-08   33.6   0.0   1.4   1   0   0   1   1   1   1 Baseplate J-like protein
PAAR_motif           PF05488.17 CP041614.1_4670      -              1e-22   80.3  14.8   1.1e-20   73.8   7.8   2.4   1   1   1   2   2   2   2 PAAR motif
GPW_gp25             PF04965.18 CP043304.1_3548      -              4e-27   94.1   0.0   4.6e-27   93.9   0.0   1.1   1   0   0   1   1   1   1 Baseplate wedge protein gp25
GPW_gp25             PF04965.18 CP043305.1_3551      -              4e-27   94.1   0.0   4.6e-27   93.9   0.0   1.1   1   0   0   1   1   1   1 Baseplate wedge protein gp25
GPW_gp25             PF04965.18 CP043306.1_3548      -              4e-27   94.1   0.0   4.6e-27   93.9   0.0   1.1   1   0   0   1   1   1   1 Baseplate wedge protein gp25
Baseplate_J          PF04865.18 CP047591.1_1952      -            1.9e-09   37.4   0.4   7.4e-09   35.5   0.0   2.0   3   0   0   3   3   3   1 Baseplate J-like protein
GPW_gp25             PF04965.18 CP048222.1_987       -            8.4e-24   83.4   0.1   9.9e-24   83.2   0.1   1.1   1   0   0   1   1   1   1 Baseplate wedge protein gp25
GPW_gp25             PF04965.18 CP048878.1_3089      -            1.1e-23   83.0   0.1   1.6e-23   82.6   0.1   1.2   1   0   0   1   1   1   1 Baseplate wedge protein gp25
Baseplate_J          PF04865.18 CP049907.1_710       -            1.8e-10   40.7   0.0   8.6e-09   35.3   0.0   2.7   3   0   0   3   3   3   2 Baseplate J-like protein
Baseplate_J          PF04865.18 CP050460.1_1193      -            4.5e-09   36.2   0.0   4.4e-08   32.9   0.0   2.3   2   0   0   2   2   2   1 Baseplate J-like protein
Baseplate_J          PF04865.18 CP058278.1_1142      -            9.9e-10   38.3   0.0     3e-09   36.7   0.0   1.8   2   0   0   2   2   2   1 Baseplate J-like protein
Baseplate_J          PF04865.18 CP060293.1_2682      -            3.3e-10   39.9   0.0   1.6e-09   37.6   0.0   1.9   2   0   0   2   2   2   1 Baseplate J-like protein
PAAR_motif           PF05488.17 CYSS01000001_621     -            4.4e-23   81.5  16.1   1.2e-20   73.7   8.2   2.7   1   1   2   3   3   3   3 PAAR motif
Baseplate_J          PF04865.18 CYSS01000003_1705    -            1.3e-22   80.6   0.3     3e-19   69.5   0.1   2.1   2   0   0   2   2   2   2 Baseplate J-like protein
GPW_gp25             PF04965.18 CYXP01000003.1_9     -            1.1e-22   79.8   0.4   1.4e-22   79.6   0.4   1.1   1   0   0   1   1   1   1 Baseplate wedge protein gp25
GPW_gp25             PF04965.18 CZAR01000002.1_10    -            3.9e-22   78.1   0.3   4.6e-22   77.8   0.3   1.1   1   0   0   1   1   1   1 Baseplate wedge protein gp25
GPW_gp25             PF04965.18 CZBM01000003.1_268   -            3.9e-22   78.1   0.3   4.6e-22   77.8   0.3   1.1   1   0   0   1   1   1   1 Baseplate wedge protein gp25
Baseplate_J          PF04865.18 2516586575           -              1e-15   58.0   1.8   2.1e-14   53.7   0.1   2.5   3   0   0   3   3   3   2 Baseplate J-like protein
GPW_gp25             PF04965.18 2559200877           -            4.6e-26   90.7   0.0   5.5e-26   90.4   0.0   1.1   1   0   0   1   1   1   1 Baseplate wedge protein gp25
GPW_gp25             PF04965.18 2559169424           -              1e-26   92.7   0.0   1.2e-26   92.5   0.0   1.1   1   0   0   1   1   1   1 Baseplate wedge protein gp25
GPW_gp25             PF04965.18 2559178102           -              1e-26   92.7   0.0   1.2e-26   92.5   0.0   1.1   1   0   0   1   1   1   1 Baseplate wedge protein gp25
GPW_gp25             PF04965.18 2552862216           -              9e-27   92.9   0.0   1.1e-26   92.7   0.0   1.1   1   0   0   1   1   1   1 Baseplate wedge protein gp25
GPW_gp25             PF04965.18 2552849099           -              9e-27   92.9   0.0   1.1e-26   92.7   0.0   1.1   1   0   0   1   1   1   1 Baseplate wedge protein gp25
GPW_gp25             PF04965.18 2552857698           -              9e-27   92.9   0.0   1.1e-26   92.7   0.0   1.1   1   0   0   1   1   1   1 Baseplate wedge protein gp25
Baseplate_J          PF04865.18 DGBT01000010_165     -            1.4e-11   44.4   0.0   3.6e-11   43.0   0.0   1.6   2   0   0   2   2   2   1 Baseplate J-like protein
GPW_gp25             PF04965.18 2552836131           -            3.7e-26   91.0   0.0   4.4e-26   90.7   0.0   1.1   1   0   0   1   1   1   1 Baseplate wedge protein gp25
GPW_gp25             PF04965.18 2552853468           -            3.7e-26   91.0   0.0   4.4e-26   90.7   0.0   1.1   1   0   0   1   1   1   1 Baseplate wedge protein gp25
GPW_gp25             PF04965.18 2552840423           -            3.7e-26   91.0   0.0   4.4e-26   90.7   0.0   1.1   1   0   0   1   1   1   1 Baseplate wedge protein gp25
GPW_gp25             PF04965.18 2559219156           -            1.1e-26   92.6   0.0   1.3e-26   92.4   0.0   1.1   1   0   0   1   1   1   1 Baseplate wedge protein gp25
GPW_gp25             PF04965.18 2559214715           -            3.2e-24   84.7   0.0   3.8e-24   84.5   0.0   1.1   1   0   0   1   1   1   1 Baseplate wedge protein gp25
GPW_gp25             PF04965.18 2559182351           -            3.9e-26   90.9   0.0   4.6e-26   90.7   0.0   1.1   1   0   0   1   1   1   1 Baseplate wedge protein gp25
GPW_gp25             PF04965.18 2559186542           -            2.7e-26   91.4   0.0   3.2e-26   91.2   0.0   1.1   1   0   0   1   1   1   1 Baseplate wedge protein gp25
GPW_gp25             PF04965.18 2559195072           -            1.9e-26   91.9   0.0   2.2e-26   91.7   0.0   1.1   1   0   0   1   1   1   1 Baseplate wedge protein gp25
GPW_gp25             PF04965.18 2559190831           -            2.7e-26   91.4   0.0   3.2e-26   91.2   0.0   1.1   1   0   0   1   1   1   1 Baseplate wedge protein gp25
Baseplate_J          PF04865.18 2516869860           -            2.2e-07   30.7   0.0   4.5e-07   29.6   0.0   1.5   2   0   0   2   2   2   1 Baseplate J-like protein
GPW_gp25             PF04965.18 2501024343           -            3.1e-20   72.0   0.0   3.7e-20   71.8   0.0   1.1   1   0   0   1   1   1   1 Baseplate wedge protein gp25
PA14                 PF07691.16 2585087747           -              1e-30  106.7   0.4   1.8e-30  105.9   0.4   1.4   1   0   0   1   1   1   1 PA14 domain
Baseplate_J          PF04865.18 2585087747           -            1.1e-09   38.2   0.0   2.3e-09   37.1   0.0   1.5   1   0   0   1   1   1   1 Baseplate J-like protein
Baseplate_J          PF04865.18 2583206279           -            4.2e-15   55.9   0.0     2e-14   53.7   0.0   1.9   2   0   0   2   2   2   1 Baseplate J-like protein
GPW_gp25             PF04965.18 2585143243           -            1.5e-25   89.0   0.1   1.8e-25   88.8   0.1   1.1   1   0   0   1   1   1   1 Baseplate wedge protein gp25
GPW_gp25             PF04965.18 2588222337           -            1.5e-25   89.0   0.1   1.8e-25   88.8   0.1   1.1   1   0   0   1   1   1   1 Baseplate wedge protein gp25
GPW_gp25             PF04965.18 2588215177           -            1.5e-25   89.0   0.1   1.8e-25   88.8   0.1   1.1   1   0   0   1   1   1   1 Baseplate wedge protein gp25
GPW_gp25             PF04965.18 2588218346           -            1.6e-25   89.0   0.1   1.9e-25   88.7   0.1   1.1   1   0   0   1   1   1   1 Baseplate wedge protein gp25
Baseplate_J          PF04865.18 2585823171           -            1.3e-16   60.8   0.1   1.3e-12   47.8   0.0   2.2   2   0   0   2   2   2   2 Baseplate J-like protein
Baseplate_J          PF04865.18 2585404239           -            3.1e-16   59.6   0.1     3e-12   46.6   0.0   2.2   2   0   0   2   2   2   2 Baseplate J-like protein
Baseplate_J          PF04865.18 2587734031           -            3.9e-13   49.5   0.0   6.8e-13   48.7   0.0   1.3   1   0   0   1   1   1   1 Baseplate J-like protein
PAAR_motif           PF05488.17 2587734246           -            1.6e-23   82.9   9.8   1.4e-21   76.7   4.3   2.6   1   1   2   3   3   3   2 PAAR motif
PAAR_motif           PF05488.17 2588293641           -            6.1e-24   84.2  11.2   1.8e-21   76.3   4.9   2.6   1   1   2   3   3   3   2 PAAR motif
Baseplate_J          PF04865.18 2587727539           -            6.9e-11   42.1   0.0     2e-10   40.6   0.0   1.7   2   0   0   2   2   2   1 Baseplate J-like protein
PAAR_motif           PF05488.17 2587729555           -            2.3e-24   85.6  12.4   6.6e-22   77.7   6.1   2.6   1   1   2   3   3   3   2 PAAR motif
Baseplate_J          PF04865.18 2509384350           -            1.2e-09   38.1   0.0   2.5e-09   37.0   0.0   1.5   1   0   0   1   1   1   1 Baseplate J-like protein
Baseplate_J          PF04865.18 2519853024           -            5.9e-08   32.5   0.0   2.6e-06   27.1   0.0   2.2   2   0   0   2   2   2   2 Baseplate J-like protein
AAA                  PF00004.33 2524920612           -            4.7e-26   92.0   0.0   7.8e-26   91.3   0.0   1.4   1   0   0   1   1   1   1 ATPase family associated with various cellular activities (AAA)
DUF6261              PF19775.3  2524921506           -            3.1e-39  134.6   3.3   3.1e-39  134.6   3.3   1.4   2   0   0   2   2   2   1 Family of unknown function (DUF6261)
GPW_gp25             PF04965.18 2520529485           -            6.4e-22   77.4   0.0   7.5e-22   77.2   0.0   1.1   1   0   0   1   1   1   1 Baseplate wedge protein gp25
PAAR_motif           PF05488.17 FAOS01000001_621     -            4.4e-23   81.5  16.1   1.2e-20   73.7   8.2   2.7   1   1   2   3   3   3   3 PAAR motif
Baseplate_J          PF04865.18 FAOS01000003_1705    -            1.3e-22   80.6   0.3     3e-19   69.5   0.1   2.1   2   0   0   2   2   2   2 Baseplate J-like protein
Baseplate_J          PF04865.18 FCNW01000005_124     -            1.4e-13   50.9   4.8   6.7e-13   48.7   0.4   2.2   2   0   0   2   2   2   2 Baseplate J-like protein
GPW_gp25             PF04965.18 FCNY01000008_321     -            6.9e-25   86.9   0.1   8.2e-25   86.7   0.1   1.1   1   0   0   1   1   1   1 Baseplate wedge protein gp25
Pvc16_N              PF14065.10 FCOG01000058_24      -            3.7e-18   66.0   0.0   4.3e-18   65.8   0.0   1.1   1   0   0   1   1   1   1 Pvc16 N-terminal domain
Baseplate_J          PF04865.18 FCOG01000072_16      -            4.7e-24   85.3   0.8   1.1e-22   80.7   0.6   2.1   2   0   0   2   2   2   2 Baseplate J-like protein
Baseplate_J          PF04865.18 FCOM01000039_44      -            6.8e-13   48.7   1.0   2.1e-08   34.0   0.1   2.5   2   0   0   2   2   2   2 Baseplate J-like protein
Baseplate_J          PF04865.18 FCOX01000008_20      -            3.2e-12   46.5   3.9   1.1e-11   44.7   0.3   2.3   2   0   0   2   2   2   2 Baseplate J-like protein
GPW_gp25             PF04965.18 2540616108           -            2.1e-25   88.5   0.2   2.5e-25   88.3   0.2   1.1   1   0   0   1   1   1   1 Baseplate wedge protein gp25
Baseplate_J          PF04865.18 FOIB01000010.1_120   -              2e-07   30.8   0.2   4.8e-05   23.0   0.0   2.3   2   0   0   2   2   2   2 Baseplate J-like protein
Baseplate_J          PF04865.18 650595958            -              6e-09   35.8   0.0   2.4e-08   33.8   0.0   2.0   2   0   0   2   2   2   1 Baseplate J-like protein
Baseplate_J          PF04865.18 FTPD01000045_658     -            5.8e-18   65.3   0.0   8.9e-14   51.6   0.0   2.3   2   0   0   2   2   2   2 Baseplate J-like protein
Baseplate_J          PF04865.18 FYEP01000001_80      -            1.4e-13   50.9   0.0   2.5e-09   37.0   0.0   2.2   2   0   0   2   2   2   2 Baseplate J-like protein
Baseplate_J          PF04865.18 2523995127           -            1.7e-10   40.8   0.0   3.4e-10   39.9   0.0   1.4   1   0   0   1   1   1   1 Baseplate J-like protein
GPW_gp25             PF04965.18 2523995634           -            2.4e-22   78.8   0.0   2.7e-22   78.6   0.0   1.1   1   0   0   1   1   1   1 Baseplate wedge protein gp25
GPW_gp25             PF04965.18 2523454211           -            7.8e-23   80.3   0.0   9.1e-23   80.1   0.0   1.1   1   0   0   1   1   1   1 Baseplate wedge protein gp25
Baseplate_J          PF04865.18 2523455870           -            9.5e-09   35.1   0.0     2e-08   34.1   0.0   1.4   1   0   0   1   1   1   1 Baseplate J-like protein
Baseplate_J          PF04865.18 2523280735           -            6.2e-08   32.5   0.0   1.1e-07   31.6   0.0   1.3   1   0   0   1   1   1   1 Baseplate J-like protein
Baseplate_J          PF04865.18 2511090614           -              3e-10   40.0   3.4   2.3e-05   24.0   0.4   2.5   2   0   0   2   2   2   2 Baseplate J-like protein
AAA                  PF00004.33 2599823502           -            2.2e-26   93.0   0.0   3.8e-26   92.3   0.0   1.4   1   0   0   1   1   1   1 ATPase family associated with various cellular activities (AAA)
PAAR_motif           PF05488.17 2599824723           -            5.9e-26   90.7  15.1     3e-23   82.0   7.1   2.5   1   1   2   3   3   3   3 PAAR motif
GPW_gp25             PF04965.18 2599200123           -            4.3e-26   90.8   0.0   5.1e-26   90.5   0.0   1.1   1   0   0   1   1   1   1 Baseplate wedge protein gp25
DUF1016_N            PF17761.5  2600893141           -            1.7e-24   86.7   0.2   2.7e-24   86.1   0.2   1.3   1   0   0   1   1   1   1 DUF1016 N-terminal domain
YhcG_C               PF06250.15 2600893141           -            2.5e-11   43.8   0.1   5.7e-11   42.6   0.0   1.6   2   0   0   2   2   2   1 YhcG PDDEXK nuclease domain
DUF1016_N            PF17761.5  2600893751           -              3e-37  128.0   0.9   3.9e-37  127.7   0.9   1.1   1   0   0   1   1   1   1 DUF1016 N-terminal domain
Baseplate_J          PF04865.18 2620650887           -              1e-10   41.5   0.1   1.7e-10   40.8   0.1   1.3   1   0   0   1   1   1   1 Baseplate J-like protein
Tail_P2_I            PF09684.14 2620676985           -            3.3e-08   33.7   0.0   6.2e-08   32.8   0.0   1.4   1   0   0   1   1   1   1 Phage tail protein (Tail_P2_I)
Baseplate_J          PF04865.18 2600801350           -            6.1e-08   32.5   0.0   0.00011   21.8   0.0   2.3   2   0   0   2   2   2   2 Baseplate J-like protein
CIS_spike_tip        PF19267.3  2598005695           -            5.6e-49  165.9   2.4   6.1e-49  165.8   2.4   1.0   1   0   0   1   1   1   1 Contractile injection system spike tip protein
Baseplate_J          PF04865.18 2599062553           -            8.3e-08   32.0   0.0   9.8e-07   28.5   0.0   2.5   3   0   0   3   3   3   1 Baseplate J-like protein
Baseplate_J          PF04865.18 2636399927           -            2.4e-08   33.8   0.1   7.5e-08   32.2   0.0   1.8   2   0   0   2   2   2   1 Baseplate J-like protein
Baseplate_J          PF04865.18 2619110685           -            4.9e-11   42.6   0.0     1e-10   41.5   0.0   1.4   1   0   0   1   1   1   1 Baseplate J-like protein
LysM                 PF01476.24 2599308105           -            3.2e-08   33.6   0.0     2e-07   31.0   0.0   2.2   2   0   0   2   2   2   1 LysM domain
Baseplate_J          PF04865.18 2599716495           -              5e-09   36.0   0.0   9.8e-09   35.1   0.0   1.4   1   0   0   1   1   1   1 Baseplate J-like protein
Baseplate_J          PF04865.18 2612170267           -            6.6e-15   55.3   0.0   1.1e-13   51.3   0.0   2.2   2   0   0   2   2   2   2 Baseplate J-like protein
PA14                 PF07691.16 2599905178           -            1.1e-35  122.8   0.0   1.9e-35  122.1   0.0   1.3   1   0   0   1   1   1   1 PA14 domain
GLEYA                PF10528.13 2599905178           -            1.6e-07   31.8   0.0   4.7e-07   30.2   0.0   1.8   1   0   0   1   1   1   1 GLEYA domain
Baseplate_J          PF04865.18 2599905178           -              2e-07   30.8   0.1     5e-07   29.5   0.0   1.6   2   0   0   2   2   2   1 Baseplate J-like protein
Baseplate_J          PF04865.18 2608478660           -            3.2e-11   43.2   0.2   1.7e-09   37.6   0.0   2.8   3   0   0   3   3   3   2 Baseplate J-like protein
Baseplate_J          PF04865.18 2603721926           -            3.4e-17   62.8   0.2   9.1e-13   48.3   0.0   2.2   2   0   0   2   2   2   2 Baseplate J-like protein
Baseplate_J          PF04865.18 2608672446           -            3.4e-11   43.1   0.0   8.8e-11   41.8   0.0   1.6   2   0   0   2   2   2   1 Baseplate J-like protein
Baseplate_J          PF04865.18 2606519438           -            1.7e-07   31.0   0.0   4.7e-07   29.6   0.0   1.7   2   0   0   2   2   2   1 Baseplate J-like protein
Phage_base_V         PF04717.16 2606526760           -            2.9e-22   79.0   0.0   7.1e-22   77.8   0.0   1.7   1   0   0   1   1   1   1 Type VI secretion system/phage-baseplate injector OB domain
CIS_spike_tip        PF19267.3  2606531962           -            1.1e-51  174.6   4.3   1.2e-51  174.5   4.3   1.0   1   0   0   1   1   1   1 Contractile injection system spike tip protein
Baseplate_J          PF04865.18 2606537721           -            5.4e-11   42.5   0.3   1.7e-10   40.9   0.0   2.0   2   0   0   2   2   2   1 Baseplate J-like protein
DUF4157              PF13699.10 2606547946           -            6.3e-31  106.6   0.2   6.3e-31  106.6   0.2   2.5   2   0   0   2   2   2   1 Domain of unknown function (DUF4157)
CIS_spike_tip        PF19267.3  2623396922           -            2.6e-53  179.9   3.2   2.9e-53  179.8   3.2   1.0   1   0   0   1   1   1   1 Contractile injection system spike tip protein
GPW_gp25             PF04965.18 2616666195           -              2e-23   82.2   0.0   2.4e-23   82.0   0.0   1.1   1   0   0   1   1   1   1 Baseplate wedge protein gp25
AAA                  PF00004.33 2616679160           -            6.2e-27   94.8   0.0   1.1e-26   94.0   0.0   1.4   1   0   0   1   1   1   1 ATPase family associated with various cellular activities (AAA)
GPW_gp25             PF04965.18 2622721180           -            2.8e-26   91.4   0.0   3.3e-26   91.1   0.0   1.1   1   0   0   1   1   1   1 Baseplate wedge protein gp25
Baseplate_J          PF04865.18 2623158459           -            1.7e-08   34.3   0.0   6.4e-08   32.4   0.0   1.9   2   0   0   2   2   2   1 Baseplate J-like protein
Baseplate_J          PF04865.18 2620452318           -            6.7e-14   52.0   0.0   1.3e-13   51.0   0.0   1.4   1   0   0   1   1   1   1 Baseplate J-like protein
Baseplate_J          PF04865.18 2617660466           -            5.7e-08   32.6   0.0     1e-07   31.7   0.0   1.3   1   0   0   1   1   1   1 Baseplate J-like protein
Baseplate_J          PF04865.18 2623608115           -              5e-19   68.8   0.8   1.2e-12   47.9   0.1   2.6   2   1   0   2   2   2   2 Baseplate J-like protein
DUF4157              PF13699.10 2623170780           -            5.8e-31  106.7   0.3   3.2e-30  104.3   0.3   2.4   1   0   0   1   1   1   1 Domain of unknown function (DUF4157)
DUF6261              PF19775.3  2621280126           -              4e-39  134.2   4.1   5.2e-39  133.9   4.1   1.1   1   0   0   1   1   1   1 Family of unknown function (DUF6261)
DUF6261              PF19775.3  2621292404           -            3.1e-39  134.6   3.3   3.1e-39  134.6   3.3   1.4   2   0   0   2   2   2   1 Family of unknown function (DUF6261)
GPW_gp25             PF04965.18 2652756969           -            6.8e-26   90.1   0.0   8.2e-26   89.9   0.0   1.1   1   0   0   1   1   1   1 Baseplate wedge protein gp25
Baseplate_J          PF04865.18 2620014203           -            4.2e-13   49.4   0.0   3.9e-10   39.7   0.0   2.4   2   0   0   2   2   2   2 Baseplate J-like protein
GPW_gp25             PF04965.18 2635178106           -            1.6e-21   76.1   0.0   1.9e-21   75.9   0.0   1.1   1   0   0   1   1   1   1 Baseplate wedge protein gp25
Baseplate_J          PF04865.18 2635301513           -            3.2e-08   33.4   0.0     9e-08   31.9   0.0   1.7   2   0   0   2   2   2   1 Baseplate J-like protein
Baseplate_J          PF04865.18 2628627008           -            1.4e-11   44.4   0.0   3.6e-11   43.0   0.0   1.6   2   0   0   2   2   2   1 Baseplate J-like protein
PAAR_motif           PF05488.17 2624311297           -            2.1e-25   88.9  15.3   2.6e-22   79.0   5.4   2.5   1   1   2   3   3   3   3 PAAR motif
Baseplate_J          PF04865.18 2628586699           -            3.5e-09   36.5   0.2   3.6e-07   29.9   0.1   2.5   2   0   0   2   2   2   2 Baseplate J-like protein
Baseplate_J          PF04865.18 2635567521           -            1.1e-18   67.7   2.5   5.2e-17   62.2   0.4   2.1   2   0   0   2   2   2   2 Baseplate J-like protein
PAAR_motif           PF05488.17 2637560349           -            7.3e-25   87.2  17.9   6.3e-22   77.8   7.8   2.6   1   1   2   3   3   3   3 PAAR motif
Baseplate_J          PF04865.18 2651041805           -            7.9e-12   45.2   0.1   4.5e-11   42.7   0.0   2.2   2   0   0   2   2   2   1 Baseplate J-like protein
PA14                 PF07691.16 2647272236           -            1.2e-29  103.2   0.0   2.2e-29  102.4   0.0   1.4   1   0   0   1   1   1   1 PA14 domain
Baseplate_J          PF04865.18 2647272236           -            5.5e-11   42.5   0.0     1e-10   41.6   0.0   1.3   1   0   0   1   1   1   1 Baseplate J-like protein
GPW_gp25             PF04965.18 2650014461           -            3.7e-25   87.8   0.1   4.3e-25   87.6   0.1   1.1   1   0   0   1   1   1   1 Baseplate wedge protein gp25
GPW_gp25             PF04965.18 2637715761           -            3.8e-22   78.1   0.3   4.5e-22   77.9   0.3   1.1   1   0   0   1   1   1   1 Baseplate wedge protein gp25
PAAR_motif           PF05488.17 2646474681           -            6.8e-25   87.3  13.7   1.3e-22   80.0   7.7   2.4   1   1   1   2   2   2   2 PAAR motif
Baseplate_J          PF04865.18 2639502850           -            1.2e-17   64.3   0.1   3.1e-17   62.9   0.0   1.6   2   0   0   2   2   2   1 Baseplate J-like protein
CIS_spike_tip        PF19267.3  2639240249           -            1.6e-47  161.2   2.1   1.7e-47  161.1   2.1   1.0   1   0   0   1   1   1   1 Contractile injection system spike tip protein
GPW_gp25             PF04965.18 2639246774           -            8.4e-24   83.4   0.2   1.1e-23   83.1   0.2   1.1   1   0   0   1   1   1   1 Baseplate wedge protein gp25
GPW_gp25             PF04965.18 2646565874           -            1.1e-24   86.3   0.0   1.3e-24   86.1   0.0   1.1   1   0   0   1   1   1   1 Baseplate wedge protein gp25
PAAR_motif           PF05488.17 2655480114           -            2.5e-21   75.9  17.2   1.1e-19   70.6  10.1   2.8   1   1   2   3   3   3   3 PAAR motif
GPW_gp25             PF04965.18 2655776938           -            5.2e-25   87.3   0.0   5.9e-25   87.1   0.0   1.0   1   0   0   1   1   1   1 Baseplate wedge protein gp25
Baseplate_J          PF04865.18 2646840039           -            5.3e-13   49.1   0.0   5.6e-10   39.1   0.0   2.2   2   0   0   2   2   2   2 Baseplate J-like protein
Baseplate_J          PF04865.18 2647133828           -            1.3e-10   41.2   0.0   3.6e-10   39.8   0.0   1.7   1   0   0   1   1   1   1 Baseplate J-like protein
GPW_gp25             PF04965.18 2655228100           -            6.7e-25   86.9   0.1     8e-25   86.7   0.1   1.1   1   0   0   1   1   1   1 Baseplate wedge protein gp25
Baseplate_J          PF04865.18 2644140821           -            6.4e-12   45.5   0.0   1.2e-11   44.6   0.0   1.3   1   0   0   1   1   1   1 Baseplate J-like protein
PAAR_motif           PF05488.17 2644141236           -            5.6e-24   84.3  11.3   1.7e-21   76.4   5.1   2.6   1   1   2   3   3   3   2 PAAR motif
Tail_P2_I            PF09684.14 2644221262           -            3.7e-08   33.6   0.2     1e-07   32.2   0.2   1.7   1   0   0   1   1   1   1 Phage tail protein (Tail_P2_I)
GPW_gp25             PF04965.18 2644228924           -            9.4e-25   86.5   0.0   1.2e-24   86.2   0.0   1.1   1   0   0   1   1   1   1 Baseplate wedge protein gp25
PAAR_motif           PF05488.17 2644248081           -            4.4e-24   84.7  11.5   5.1e-22   78.1   6.0   2.8   1   1   2   3   3   3   3 PAAR motif
Tail_P2_I            PF09684.14 2644257980           -            3.1e-07   30.6   0.1     9e-07   29.1   0.1   1.7   1   0   0   1   1   1   1 Phage tail protein (Tail_P2_I)
Baseplate_J          PF04865.18 2644272198           -            6.4e-12   45.5   0.0   1.2e-11   44.6   0.0   1.3   1   0   0   1   1   1   1 Baseplate J-like protein
PAAR_motif           PF05488.17 2644274151           -            5.6e-24   84.3  11.3   1.7e-21   76.4   5.1   2.6   1   1   2   3   3   3   2 PAAR motif
Baseplate_J          PF04865.18 2644424303           -            6.4e-14   52.1   0.0   6.4e-11   42.2   0.0   2.2   2   0   0   2   2   2   2 Baseplate J-like protein
PA14                 PF07691.16 2643858612           -            7.6e-39  133.0   0.0   1.3e-38  132.3   0.0   1.3   1   0   0   1   1   1   1 PA14 domain
GLEYA                PF10528.13 2643858612           -            5.1e-08   33.3   0.0   1.3e-07   32.0   0.0   1.8   1   0   0   1   1   1   1 GLEYA domain
Baseplate_J          PF04865.18 2643969247           -            6.4e-12   45.5   0.0   1.2e-11   44.6   0.0   1.3   1   0   0   1   1   1   1 Baseplate J-like protein
PAAR_motif           PF05488.17 2643970097           -            5.6e-24   84.3  11.3   1.7e-21   76.4   5.1   2.6   1   1   2   3   3   3   2 PAAR motif
PA14                 PF07691.16 2643982345           -              1e-37  129.4   0.0   1.7e-37  128.6   0.0   1.3   1   0   0   1   1   1   1 PA14 domain
GLEYA                PF10528.13 2643982345           -            6.9e-08   32.9   0.1   2.1e-07   31.3   0.1   1.8   1   0   0   1   1   1   1 GLEYA domain
PA14                 PF07691.16 2644120871           -            2.7e-34  118.3   0.0   4.6e-34  117.5   0.0   1.3   1   0   0   1   1   1   1 PA14 domain
Baseplate_J          PF04865.18 2644120871           -            3.3e-07   30.1   0.0   6.4e-07   29.1   0.0   1.4   1   0   0   1   1   1   1 Baseplate J-like protein
Baseplate_J          PF04865.18 2644126275           -            1.3e-26   93.7   1.6   1.5e-22   80.3   0.2   2.2   2   0   0   2   2   2   2 Baseplate J-like protein
Tail_P2_I            PF09684.14 2645308452           -            5.7e-09   36.2   0.3   1.6e-08   34.8   0.3   1.7   1   0   0   1   1   1   1 Phage tail protein (Tail_P2_I)
Baseplate_J          PF04865.18 2645031190           -            7.9e-08   32.1   0.1   1.3e-07   31.4   0.1   1.3   1   0   0   1   1   1   1 Baseplate J-like protein
Baseplate_J          PF04865.18 2645076507           -            6.3e-17   61.9   0.2   1.1e-15   57.8   0.3   2.1   2   0   0   2   2   2   2 Baseplate J-like protein
Baseplate_J          PF04865.18 2644565293           -            7.5e-14   51.8   0.0   6.4e-11   42.2   0.0   2.2   2   0   0   2   2   2   2 Baseplate J-like protein
Tail_P2_I            PF09684.14 2644580670           -            5.6e-14   52.4   0.2     1e-13   51.6   0.2   1.3   1   0   0   1   1   1   1 Phage tail protein (Tail_P2_I)
Baseplate_J          PF04865.18 2645196134           -            5.4e-16   58.9   0.4   1.7e-11   44.1   0.0   2.2   2   0   0   2   2   2   2 Baseplate J-like protein
Baseplate_J          PF04865.18 2645210051           -            1.8e-16   60.4   0.4   2.9e-12   46.6   0.0   2.2   2   0   0   2   2   2   2 Baseplate J-like protein
Baseplate_J          PF04865.18 2645219526           -            4.4e-08   32.9   0.1   3.7e-07   29.9   0.0   2.2   2   0   0   2   2   2   1 Baseplate J-like protein
GPW_gp25             PF04965.18 2656131004           -            1.8e-26   92.0   0.0   2.1e-26   91.8   0.0   1.0   1   0   0   1   1   1   1 Baseplate wedge protein gp25
Baseplate_J          PF04865.18 2676425767           -            7.3e-20   71.5   1.9     6e-14   52.1   0.3   2.3   2   0   0   2   2   2   2 Baseplate J-like protein
Baseplate_J          PF04865.18 2677091164           -            1.3e-12   47.8   0.2     3e-11   43.3   0.0   2.5   3   0   0   3   3   3   2 Baseplate J-like protein
Baseplate_J          PF04865.18 2676859592           -            1.1e-10   41.5   0.0   2.9e-10   40.1   0.0   1.7   1   0   0   1   1   1   1 Baseplate J-like protein
Baseplate_J          PF04865.18 2676880520           -            2.6e-09   37.0   0.3   6.6e-09   35.6   0.0   1.7   2   0   0   2   2   2   1 Baseplate J-like protein
Baseplate_J          PF04865.18 2676867262           -            5.9e-17   62.0   4.7   1.6e-12   47.4   1.3   2.2   2   0   0   2   2   2   2 Baseplate J-like protein
Baseplate_J          PF04865.18 2873304365           -              8e-21   74.7   1.2   2.2e-17   63.4   0.5   2.3   2   0   0   2   2   2   2 Baseplate J-like protein
Baseplate_J          PF04865.18 2873403066           -            2.1e-14   53.6   2.6   1.3e-08   34.7   0.4   2.3   2   0   0   2   2   2   2 Baseplate J-like protein
Tail_P2_I            PF09684.14 2919869880           -            3.5e-15   56.3   0.0   6.2e-15   55.5   0.0   1.4   1   0   0   1   1   1   1 Phage tail protein (Tail_P2_I)
Baseplate_J          PF04865.18 2873316501           -            1.4e-07   31.3   0.1   1.7e-06   27.7   0.1   2.3   2   0   0   2   2   2   1 Baseplate J-like protein
Baseplate_J          PF04865.18 2873317801           -            3.2e-14   53.0   5.9   1.9e-09   37.4   1.0   2.3   2   0   0   2   2   2   2 Baseplate J-like protein
Baseplate_J          PF04865.18 2844866824           -            1.2e-13   51.1   6.0   3.8e-09   36.4   1.2   2.3   2   0   0   2   2   2   2 Baseplate J-like protein
GPW_gp25             PF04965.18 2656625576           -            1.2e-24   86.1   0.0   1.5e-24   85.8   0.0   1.1   1   0   0   1   1   1   1 Baseplate wedge protein gp25
GPW_gp25             PF04965.18 2667905832           -            4.2e-23   81.2   0.0     5e-23   81.0   0.0   1.1   1   0   0   1   1   1   1 Baseplate wedge protein gp25
Baseplate_J          PF04865.18 2678974984           -              6e-09   35.8   0.0   5.6e-08   32.6   0.0   2.1   2   0   0   2   2   2   1 Baseplate J-like protein
Baseplate_J          PF04865.18 2684518047           -            4.7e-11   42.7   0.2   1.4e-10   41.1   0.0   1.8   2   0   0   2   2   2   1 Baseplate J-like protein
GPW_gp25             PF04965.18 2690430318           -            7.6e-25   86.8   0.1   8.9e-25   86.5   0.1   1.1   1   0   0   1   1   1   1 Baseplate wedge protein gp25
Baseplate_J          PF04865.18 2684413153           -            2.3e-09   37.1   0.0   7.3e-09   35.5   0.0   1.8   2   1   0   2   2   2   1 Baseplate J-like protein
Tail_P2_I            PF09684.14 2702767385           -            5.1e-12   46.1   0.1     3e-11   43.6   0.1   2.0   2   0   0   2   2   2   1 Phage tail protein (Tail_P2_I)
PAAR_motif           PF05488.17 2670947440           -            5.3e-09   36.4   4.6   8.2e-06   26.1   0.2   2.5   1   1   2   3   3   3   3 PAAR motif
GPW_gp25             PF04965.18 2670950368           -            3.2e-17   62.3   0.3   4.1e-17   62.0   0.3   1.1   1   0   0   1   1   1   1 Baseplate wedge protein gp25
Baseplate_J          PF04865.18 2688808634           -            3.6e-08   33.2   0.0   0.00013   21.6   0.0   2.2   2   0   0   2   2   2   2 Baseplate J-like protein
GPW_gp25             PF04965.18 2707098236           -            2.7e-26   91.4   0.0   3.2e-26   91.2   0.0   1.1   1   0   0   1   1   1   1 Baseplate wedge protein gp25
Baseplate_J          PF04865.18 2712578713           -            3.3e-07   30.1   0.0   5.4e-05   22.8   0.1   2.6   2   0   0   2   2   2   2 Baseplate J-like protein
PAAR_motif           PF05488.17 2712663496           -            4.5e-24   84.6  11.8   7.8e-22   77.5   5.4   2.7   1   1   2   3   3   3   3 PAAR motif
Baseplate_J          PF04865.18 2714132548           -            2.3e-09   37.1   0.0   7.3e-09   35.5   0.0   1.8   1   0   0   1   1   1   1 Baseplate J-like protein
GPW_gp25             PF04965.18 2714402300           -            8.6e-25   86.6   0.1     1e-24   86.4   0.1   1.1   1   0   0   1   1   1   1 Baseplate wedge protein gp25
PA14                 PF07691.16 2714669442           -            3.6e-30  104.9   0.0   6.7e-30  104.0   0.0   1.4   1   0   0   1   1   1   1 PA14 domain
Baseplate_J          PF04865.18 2714669442           -            4.2e-10   39.6   0.0   2.7e-09   36.9   0.0   2.0   2   0   0   2   2   2   1 Baseplate J-like protein
PAAR_motif           PF05488.17 2686910954           -            2.1e-23   82.5  11.5   4.3e-21   75.1   6.7   2.3   1   1   1   2   2   2   2 PAAR motif
Baseplate_J          PF04865.18 2687265387           -            1.7e-07   31.0   0.6   2.1e-05   24.1   0.0   2.4   2   0   0   2   2   2   2 Baseplate J-like protein
PAAR_motif           PF05488.17 2687034790           -            3.2e-21   75.5  18.8   1.5e-18   66.9   7.4   2.6   1   1   2   3   3   3   3 PAAR motif
PAAR_motif           PF05488.17 2686891413           -            7.1e-22   77.6  13.5   1.9e-19   69.8   7.4   2.8   1   1   2   3   3   3   3 PAAR motif
Baseplate_J          PF04865.18 2715175731           -            3.2e-12   46.5   3.9   1.1e-11   44.7   0.3   2.3   2   0   0   2   2   2   2 Baseplate J-like protein
GPW_gp25             PF04965.18 2677563070           -            7.5e-18   64.3   0.0   9.3e-18   64.0   0.0   1.0   1   0   0   1   1   1   1 Baseplate wedge protein gp25
Baseplate_J          PF04865.18 2725825343           -            5.7e-08   32.6   0.3   1.8e-05   24.4   0.0   2.5   2   1   0   2   2   2   2 Baseplate J-like protein
GPW_gp25             PF04965.18 2725830221           -            9.4e-20   70.5   0.0   1.1e-19   70.2   0.0   1.1   1   0   0   1   1   1   1 Baseplate wedge protein gp25
GPW_gp25             PF04965.18 2725887778           -            1.5e-25   89.0   0.1   1.7e-25   88.8   0.1   1.1   1   0   0   1   1   1   1 Baseplate wedge protein gp25
Tail_P2_I            PF09684.14 2725995452           -            8.5e-10   38.9   0.0   1.9e-09   37.8   0.0   1.5   1   0   0   1   1   1   1 Phage tail protein (Tail_P2_I)
Baseplate_J          PF04865.18 2726879476           -            1.4e-13   50.9   4.8   6.7e-13   48.7   0.4   2.2   2   0   0   2   2   2   2 Baseplate J-like protein
Pvc16_N              PF14065.10 2726927459           -            3.6e-18   66.1   0.0   4.2e-18   65.8   0.0   1.1   1   0   0   1   1   1   1 Pvc16 N-terminal domain
Baseplate_J          PF04865.18 2726927908           -            4.7e-24   85.3   0.8   1.1e-22   80.7   0.6   2.1   2   0   0   2   2   2   2 Baseplate J-like protein
Baseplate_J          PF04865.18 2726958616           -            6.7e-13   48.7   1.0   2.1e-08   34.0   0.1   2.5   2   0   0   2   2   2   2 Baseplate J-like protein
Baseplate_J          PF04865.18 2728689313           -            4.8e-08   32.8   0.0   9.2e-08   31.9   0.0   1.4   1   0   0   1   1   1   1 Baseplate J-like protein
GPW_gp25             PF04965.18 2728692197           -            1.5e-19   69.8   0.0   1.8e-19   69.5   0.0   1.1   1   0   0   1   1   1   1 Baseplate wedge protein gp25
PAAR_motif           PF05488.17 2691329829           -            3.4e-25   88.2  13.4   8.1e-23   80.6   6.6   2.8   1   1   2   3   3   3   3 PAAR motif
PAAR_motif           PF05488.17 2729369977           -            2.7e-22   78.9  15.5   5.1e-20   71.6   5.5   2.5   1   1   2   3   3   3   3 PAAR motif
GPW_gp25             PF04965.18 2732425498           -            9.6e-24   83.2   0.1   1.1e-23   83.0   0.1   1.1   1   0   0   1   1   1   1 Baseplate wedge protein gp25
GPW_gp25             PF04965.18 2732446525           -            1.1e-24   86.3   0.0   1.3e-24   86.1   0.0   1.1   1   0   0   1   1   1   1 Baseplate wedge protein gp25
PAAR_motif           PF05488.17 2732458569           -            7.7e-25   87.1  18.3   3.6e-22   78.6   9.7   2.9   1   1   2   3   3   3   3 PAAR motif
GPW_gp25             PF04965.18 2732520380           -            1.4e-22   79.5   0.0   1.7e-22   79.3   0.0   1.1   1   0   0   1   1   1   1 Baseplate wedge protein gp25
Baseplate_J          PF04865.18 2732714009           -            1.9e-21   76.8   0.0   3.9e-20   72.4   0.0   2.1   2   0   0   2   2   2   2 Baseplate J-like protein
Baseplate_J          PF04865.18 2732724710           -            5.5e-10   39.2   0.0   1.3e-07   31.4   0.0   2.4   2   0   0   2   2   2   2 Baseplate J-like protein
PAAR_motif           PF05488.17 2732749904           -              1e-23   83.5  12.2   2.6e-21   75.8   8.6   2.1   1   1   1   2   2   2   2 PAAR motif
Baseplate_J          PF04865.18 2733007039           -            5.3e-16   58.9   5.1   7.4e-14   51.9   1.9   2.2   2   0   0   2   2   2   2 Baseplate J-like protein
Baseplate_J          PF04865.18 2698150001           -            1.5e-08   34.4   0.0   7.3e-08   32.2   0.1   2.1   2   0   0   2   2   2   1 Baseplate J-like protein
Baseplate_J          PF04865.18 2698151078           -            2.1e-25   89.7   1.4   5.9e-21   75.1   0.5   2.1   2   0   0   2   2   2   2 Baseplate J-like protein
GPW_gp25             PF04965.18 2700209178           -            8.3e-23   80.2   0.0   9.7e-23   80.0   0.0   1.1   1   0   0   1   1   1   1 Baseplate wedge protein gp25
Baseplate_J          PF04865.18 2700333801           -            1.1e-12   48.0   0.1   5.3e-12   45.8   0.0   2.1   2   0   0   2   2   2   1 Baseplate J-like protein
Baseplate_J          PF04865.18 2698220523           -              5e-08   32.8   0.0     1e-07   31.8   0.0   1.4   1   0   0   1   1   1   1 Baseplate J-like protein
GPW_gp25             PF04965.18 2701230447           -            9.4e-20   70.5   0.0   1.1e-19   70.2   0.0   1.1   1   0   0   1   1   1   1 Baseplate wedge protein gp25
Baseplate_J          PF04865.18 2698160500           -            3.9e-09   36.4   0.0   8.4e-09   35.3   0.0   1.5   1   0   0   1   1   1   1 Baseplate J-like protein
GPW_gp25             PF04965.18 2694870505           -            4.5e-22   77.9   0.5   5.8e-22   77.5   0.5   1.2   1   0   0   1   1   1   1 Baseplate wedge protein gp25
Baseplate_J          PF04865.18 2694995593           -              2e-07   30.8   0.2   4.8e-05   23.0   0.0   2.3   2   0   0   2   2   2   2 Baseplate J-like protein
Baseplate_J          PF04865.18 2695071546           -            6.9e-14   52.0   0.0   1.3e-13   51.0   0.0   1.4   1   0   0   1   1   1   1 Baseplate J-like protein
GPW_gp25             PF04965.18 2694923204           -            1.8e-25   88.8   0.0   2.1e-25   88.5   0.0   1.1   1   0   0   1   1   1   1 Baseplate wedge protein gp25
Baseplate_J          PF04865.18 2698193718           -            8.4e-10   38.6   0.1   2.6e-09   37.0   0.1   1.8   1   0   0   1   1   1   1 Baseplate J-like protein
Baseplate_J          PF04865.18 2694917435           -            5.5e-10   39.2   0.1   1.3e-09   37.9   0.1   1.5   1   0   0   1   1   1   1 Baseplate J-like protein
PA14                 PF07691.16 2689424175           -            1.6e-30  106.0   0.0   3.2e-30  105.1   0.0   1.4   1   0   0   1   1   1   1 PA14 domain
Baseplate_J          PF04865.18 2689424175           -            7.4e-12   45.3   0.0   1.6e-11   44.2   0.0   1.5   2   0   0   2   2   2   1 Baseplate J-like protein
Tail_P2_I            PF09684.14 2689801759           -            1.2e-08   35.1   0.0   2.7e-08   34.0   0.0   1.5   1   0   0   1   1   1   1 Phage tail protein (Tail_P2_I)
Baseplate_J          PF04865.18 2744846004           -            1.3e-12   47.8   0.0     3e-09   36.7   0.0   2.2   2   0   0   2   2   2   2 Baseplate J-like protein
Baseplate_J          PF04865.18 2745026081           -            3.4e-09   36.6   0.0     4e-08   33.1   0.0   2.3   2   0   0   2   2   2   1 Baseplate J-like protein
Baseplate_J          PF04865.18 2745444284           -            3.8e-11   43.0   0.0   7.9e-11   41.9   0.0   1.4   1   0   0   1   1   1   1 Baseplate J-like protein
Baseplate_J          PF04865.18 2745449746           -            2.8e-11   43.4   0.0   6.2e-11   42.3   0.0   1.5   1   0   0   1   1   1   1 Baseplate J-like protein
Baseplate_J          PF04865.18 2745451913           -            2.5e-11   43.6   0.0   5.9e-11   42.3   0.0   1.5   1   1   0   1   1   1   1 Baseplate J-like protein
Baseplate_J          PF04865.18 2745458247           -            5.3e-10   39.2   0.0   2.5e-08   33.8   0.0   2.7   2   1   0   2   2   2   2 Baseplate J-like protein
PA14                 PF07691.16 2746134104           -            1.4e-35  122.4   0.0   2.6e-35  121.6   0.0   1.4   1   0   0   1   1   1   1 PA14 domain
PAAR_motif           PF05488.17 2687014592           -            2.7e-19   69.3  17.1     1e-16   61.1   6.8   2.6   1   1   2   3   3   3   3 PAAR motif
GPW_gp25             PF04965.18 2689490538           -            3.1e-21   75.2   0.0   3.7e-21   75.0   0.0   1.1   1   0   0   1   1   1   1 Baseplate wedge protein gp25
Baseplate_J          PF04865.18 2691431609           -            6.1e-08   32.5   0.0   1.1e-07   31.6   0.0   1.3   1   0   0   1   1   1   1 Baseplate J-like protein
PA14                 PF07691.16 2746425383           -            2.3e-36  125.0   0.0   4.1e-36  124.2   0.0   1.4   1   0   0   1   1   1   1 PA14 domain
PAAR_motif           PF05488.17 2690323840           -            3.3e-26   91.5  11.0   2.1e-21   76.1   3.3   2.4   1   1   2   3   3   3   3 PAAR motif
Baseplate_J          PF04865.18 2735836971           -            6.2e-09   35.7   2.7   1.9e-08   34.2   0.2   2.6   2   1   0   3   3   3   1 Baseplate J-like protein
Baseplate_J          PF04865.18 2766196135           -            4.7e-15   55.8   1.2   2.3e-10   40.4   0.2   2.3   2   0   0   2   2   2   2 Baseplate J-like protein
PAAR_motif           PF05488.17 2752943186           -            1.1e-24   86.6  15.6   3.9e-22   78.4   7.9   2.9   1   1   2   3   3   3   3 PAAR motif
AAA                  PF00004.33 2753725527           -            3.1e-27   95.8   0.0   9.2e-27   94.3   0.0   1.9   1   0   0   1   1   1   1 ATPase family associated with various cellular activities (AAA)
Baseplate_J          PF04865.18 2722111731           -            8.1e-10   38.6   0.0   1.5e-07   31.2   0.0   2.3   2   0   0   2   2   2   2 Baseplate J-like protein
Baseplate_J          PF04865.18 2709366733           -            5.6e-08   32.6   0.0     1e-07   31.7   0.0   1.4   1   0   0   1   1   1   1 Baseplate J-like protein
Baseplate_J          PF04865.18 2709949635           -            2.6e-09   37.0   0.0   2.6e-08   33.7   0.0   2.1   2   0   0   2   2   2   1 Baseplate J-like protein
PAAR_motif           PF05488.17 2712710608           -              7e-23   80.8  16.0   1.2e-20   73.7   9.1   2.9   1   1   2   3   3   3   3 PAAR motif
Baseplate_J          PF04865.18 2712711360           -            1.1e-07   31.6   0.0   5.5e-07   29.3   0.0   1.9   2   0   0   2   2   2   1 Baseplate J-like protein
Tail_P2_I            PF09684.14 2753097334           -            4.8e-10   39.7   0.1   8.9e-10   38.8   0.1   1.4   1   0   0   1   1   1   1 Phage tail protein (Tail_P2_I)
PAAR_motif           PF05488.17 2713950051           -              7e-25   87.2  10.1     1e-22   80.3   5.6   2.5   1   1   2   3   3   3   3 PAAR motif
Baseplate_J          PF04865.18 2768264100           -            1.3e-07   31.4   0.0   1.9e-07   30.8   0.0   1.2   1   0   0   1   1   1   1 Baseplate J-like protein
Baseplate_J          PF04865.18 2768595228           -            2.8e-08   33.6   0.2   3.8e-07   29.9   0.0   2.4   2   0   0   2   2   2   1 Baseplate J-like protein
Baseplate_J          PF04865.18 2776345344           -            1.1e-15   57.8   3.8   7.4e-10   38.7   0.7   2.3   2   0   0   2   2   2   2 Baseplate J-like protein
Baseplate_J          PF04865.18 2777268205           -            2.3e-12   47.0   0.7   1.9e-09   37.4   0.5   2.3   2   0   0   2   2   2   2 Baseplate J-like protein
Baseplate_J          PF04865.18 2772692509           -            8.4e-21   74.6   5.4   1.8e-13   50.6   1.1   2.2   2   0   0   2   2   2   2 Baseplate J-like protein
LysM                 PF01476.24 2753488569           -            5.5e-08   32.8   0.0   1.8e-07   31.2   0.0   2.0   1   0   0   1   1   1   1 LysM domain
Baseplate_J          PF04865.18 2753488569           -            1.4e-07   31.2   0.4    0.0055   16.2   0.1   2.4   2   0   0   2   2   2   2 Baseplate J-like protein
Tail_P2_I            PF09684.14 2766592246           -            2.5e-11   43.8   0.0   5.1e-11   42.9   0.0   1.5   1   1   0   1   1   1   1 Phage tail protein (Tail_P2_I)
Tail_P2_I            PF09684.14 2768742477           -            9.3e-11   42.0   0.1   2.1e-10   40.8   0.1   1.5   1   0   0   1   1   1   1 Phage tail protein (Tail_P2_I)
Baseplate_J          PF04865.18 2768733239           -            8.4e-09   35.3   0.1   1.5e-08   34.5   0.1   1.4   1   0   0   1   1   1   1 Baseplate J-like protein
GPW_gp25             PF04965.18 2768675855           -            1.5e-14   53.8   0.0   2.1e-14   53.3   0.0   1.1   1   0   0   1   1   1   1 Baseplate wedge protein gp25
Baseplate_J          PF04865.18 2768661300           -            1.3e-20   74.0   0.2     4e-19   69.1   0.1   2.2   2   0   0   2   2   2   2 Baseplate J-like protein
Tail_P2_I            PF09684.14 2766243397           -            1.1e-10   41.7   0.1   2.1e-10   40.8   0.1   1.4   1   0   0   1   1   1   1 Phage tail protein (Tail_P2_I)
Baseplate_J          PF04865.18 2766129702           -            3.8e-09   36.4   0.1   1.8e-08   34.2   0.0   2.0   1   1   1   2   2   2   1 Baseplate J-like protein
Baseplate_J          PF04865.18 2753179254           -            4.5e-16   59.1   0.0   1.9e-11   43.9   0.0   2.2   2   0   0   2   2   2   2 Baseplate J-like protein
Tail_P2_I            PF09684.14 2753225989           -              5e-08   33.2   0.2     1e-07   32.2   0.2   1.4   1   0   0   1   1   1   1 Phage tail protein (Tail_P2_I)
Baseplate_J          PF04865.18 2754785343           -            9.7e-10   38.4   0.1   4.4e-09   36.2   0.0   1.9   1   1   1   2   2   2   1 Baseplate J-like protein
GPW_gp25             PF04965.18 2753671042           -            6.5e-26   90.2   0.1   7.7e-26   90.0   0.1   1.1   1   0   0   1   1   1   1 Baseplate wedge protein gp25
GPW_gp25             PF04965.18 2728189511           -            1.3e-19   70.0   0.0   1.5e-19   69.8   0.0   1.1   1   0   0   1   1   1   1 Baseplate wedge protein gp25
GPW_gp25             PF04965.18 2728105764           -            1.8e-25   88.8   0.1   2.1e-25   88.5   0.1   1.1   1   0   0   1   1   1   1 Baseplate wedge protein gp25
Baseplate_J          PF04865.18 2729650606           -            1.1e-08   34.9   0.0   6.1e-08   32.5   0.0   2.2   2   0   0   2   2   2   1 Baseplate J-like protein
GPW_gp25             PF04965.18 2729849320           -            5.8e-24   83.9   0.1     7e-24   83.7   0.1   1.1   1   0   0   1   1   1   1 Baseplate wedge protein gp25
Baseplate_J          PF04865.18 2728214004           -            1.7e-14   53.9   0.1   1.8e-13   50.6   0.0   2.4   2   0   0   2   2   2   1 Baseplate J-like protein
GPW_gp25             PF04965.18 2728079119           -            4.2e-23   81.2   0.0     5e-23   81.0   0.0   1.1   1   0   0   1   1   1   1 Baseplate wedge protein gp25
GPW_gp25             PF04965.18 2727830485           -              5e-24   84.1   0.1   5.8e-24   83.9   0.1   1.1   1   0   0   1   1   1   1 Baseplate wedge protein gp25
Baseplate_J          PF04865.18 2728199108           -            2.9e-09   36.8   0.0   5.4e-09   35.9   0.0   1.4   1   0   0   1   1   1   1 Baseplate J-like protein
Baseplate_J          PF04865.18 2754664679           -            2.7e-09   36.9   0.2   1.2e-08   34.8   0.0   2.0   1   1   1   2   2   2   1 Baseplate J-like protein
Baseplate_J          PF04865.18 2766121601           -            9.7e-10   38.4   0.1   4.4e-09   36.2   0.0   2.0   1   1   1   2   2   2   1 Baseplate J-like protein
Baseplate_J          PF04865.18 2718540257           -            3.1e-11   43.3   0.0   6.4e-11   42.2   0.0   1.4   1   0   0   1   1   1   1 Baseplate J-like protein
GPW_gp25             PF04965.18 2719828529           -              2e-19   69.4   0.0   2.4e-19   69.1   0.0   1.1   1   0   0   1   1   1   1 Baseplate wedge protein gp25
Baseplate_J          PF04865.18 2722887970           -            2.4e-10   40.4   0.1   4.7e-10   39.4   0.1   1.4   1   0   0   1   1   1   1 Baseplate J-like protein
PAAR_motif           PF05488.17 2719586264           -            4.9e-24   84.5  15.3   1.7e-21   76.4  10.5   2.7   1   1   2   3   3   3   3 PAAR motif
AAA                  PF00004.33 2723245893           -            8.8e-27   94.3   0.0   1.4e-26   93.6   0.0   1.4   1   0   0   1   1   1   1 ATPase family associated with various cellular activities (AAA)
Baseplate_J          PF04865.18 2719477439           -            1.5e-12   47.6   0.0   2.9e-12   46.6   0.0   1.4   1   0   0   1   1   1   1 Baseplate J-like protein
Baseplate_J          PF04865.18 2720997041           -            5.6e-14   52.3   0.5   1.4e-10   41.2   0.2   2.3   2   0   0   2   2   2   2 Baseplate J-like protein
PAAR_motif           PF05488.17 2731807001           -            1.4e-25   89.5  15.6   6.6e-23   80.9   7.2   2.5   1   1   2   3   3   3   3 PAAR motif
Baseplate_J          PF04865.18 2731978851           -              4e-17   62.6   3.0   7.7e-12   45.2   0.3   2.6   2   1   0   2   2   2   2 Baseplate J-like protein
Baseplate_J          PF04865.18 2735125947           -            6.5e-11   42.2   0.0   1.4e-10   41.1   0.0   1.4   1   0   0   1   1   1   1 Baseplate J-like protein
GPW_gp25             PF04965.18 2731946597           -            1.8e-22   79.2   0.0   2.1e-22   78.9   0.0   1.1   1   0   0   1   1   1   1 Baseplate wedge protein gp25
GPW_gp25             PF04965.18 2731948032           -            2.8e-17   62.5   0.1   3.3e-17   62.3   0.1   1.1   1   0   0   1   1   1   1 Baseplate wedge protein gp25
PAAR_motif           PF05488.17 2734474143           -            1.1e-24   86.6  11.1   1.7e-22   79.5   4.7   2.4   1   1   2   3   3   3   3 PAAR motif
PAAR_motif           PF05488.17 2756872651           -            1.1e-24   86.6  11.1   1.7e-22   79.5   4.7   2.4   1   1   2   3   3   3   3 PAAR motif
GPW_gp25             PF04965.18 2735949863           -            3.9e-25   87.7   0.1   4.6e-25   87.5   0.1   1.1   1   0   0   1   1   1   1 Baseplate wedge protein gp25
Baseplate_J          PF04865.18 2737435216           -            3.2e-11   43.2   0.1   8.5e-11   41.8   0.1   1.7   1   0   0   1   1   1   1 Baseplate J-like protein
DUF4157              PF13699.10 2735939941           -              1e-11   45.0   0.2     1e-11   45.0   0.2   2.3   2   0   0   2   2   2   1 Domain of unknown function (DUF4157)
GPW_gp25             PF04965.18 2752969744           -            2.3e-20   72.4   0.0   2.8e-20   72.1   0.0   1.1   1   0   0   1   1   1   1 Baseplate wedge protein gp25
Baseplate_J          PF04865.18 2738713851           -            1.6e-09   37.7   0.0   4.7e-09   36.1   0.0   1.8   2   0   0   2   2   2   1 Baseplate J-like protein
Baseplate_J          PF04865.18 2739731127           -            2.4e-09   37.1   0.7   4.5e-08   32.9   0.0   2.8   3   0   0   3   3   3   1 Baseplate J-like protein
Baseplate_J          PF04865.18 2740006794           -            3.8e-10   39.7   0.0   1.3e-09   38.0   0.0   1.7   2   0   0   2   2   2   1 Baseplate J-like protein
Baseplate_J          PF04865.18 2739226416           -            5.5e-10   39.2   1.5   1.2e-08   34.7   0.2   3.0   2   1   1   3   3   3   1 Baseplate J-like protein
Baseplate_J          PF04865.18 2739056963           -            7.8e-19   68.2   1.8     3e-16   59.7   0.4   2.2   2   0   0   2   2   2   2 Baseplate J-like protein
Baseplate_J          PF04865.18 2740001978           -            3.8e-10   39.7   0.0   1.3e-09   38.0   0.0   1.7   2   0   0   2   2   2   1 Baseplate J-like protein
Baseplate_J          PF04865.18 2756863087           -            2.3e-08   33.8   1.2   1.1e-06   28.3   0.6   2.5   2   1   0   2   2   2   2 Baseplate J-like protein
Baseplate_J          PF04865.18 2741230344           -            2.3e-08   33.8   1.2   1.1e-06   28.3   0.6   2.5   2   1   0   2   2   2   2 Baseplate J-like protein
Baseplate_J          PF04865.18 2870609328           -            2.9e-11   43.4   0.0   2.1e-10   40.5   0.1   2.2   2   0   0   2   2   2   1 Baseplate J-like protein
Baseplate_J          PF04865.18 2819251716           -            1.4e-10   41.1   0.0   4.6e-07   29.6   0.0   2.4   2   0   0   2   2   2   2 Baseplate J-like protein
GPW_gp25             PF04965.18 2819887583           -            1.6e-22   79.3   0.0     2e-22   79.0   0.0   1.1   1   0   0   1   1   1   1 Baseplate wedge protein gp25
GPW_gp25             PF04965.18 2753060986           -            2.5e-23   81.9   0.0   2.9e-23   81.7   0.0   1.1   1   0   0   1   1   1   1 Baseplate wedge protein gp25
Baseplate_J          PF04865.18 2753061035           -            2.9e-08   33.5   0.0   4.8e-08   32.8   0.0   1.3   1   0   0   1   1   1   1 Baseplate J-like protein
Baseplate_J          PF04865.18 2752992209           -            1.7e-23   83.4   0.1   1.6e-22   80.2   0.2   2.1   2   0   0   2   2   2   1 Baseplate J-like protein
GPW_gp25             PF04965.18 2753054659           -            3.1e-22   78.4   0.1   3.6e-22   78.2   0.1   1.1   1   0   0   1   1   1   1 Baseplate wedge protein gp25
Baseplate_J          PF04865.18 2753797485           -            7.7e-10   38.7   4.7   1.2e-09   38.1   1.7   2.1   2   0   0   2   2   2   1 Baseplate J-like protein
Baseplate_J          PF04865.18 2752826156           -            3.6e-16   59.4   0.0   4.2e-15   55.9   0.0   2.0   2   0   0   2   2   2   1 Baseplate J-like protein
GPW_gp25             PF04965.18 2765573437           -            1.5e-25   89.0   0.1   1.8e-25   88.8   0.1   1.1   1   0   0   1   1   1   1 Baseplate wedge protein gp25
Baseplate_J          PF04865.18 2741421675           -            5.7e-08   32.6   0.0   7.3e-08   32.2   0.0   1.1   1   0   0   1   1   1   1 Baseplate J-like protein
Baseplate_J          PF04865.18 2748060216           -            6.3e-10   39.0   0.0   1.1e-09   38.2   0.0   1.3   1   0   0   1   1   1   1 Baseplate J-like protein
GPW_gp25             PF04965.18 2748061571           -            1.1e-22   79.8   0.0   1.3e-22   79.6   0.0   1.1   1   0   0   1   1   1   1 Baseplate wedge protein gp25
PAAR_motif           PF05488.17 2755588048           -            1.1e-24   86.6  11.1   1.7e-22   79.5   4.7   2.4   1   1   2   3   3   3   3 PAAR motif
Baseplate_J          PF04865.18 2756628849           -            4.8e-11   42.7   0.5   1.5e-10   41.0   0.0   2.1   2   0   0   2   2   2   1 Baseplate J-like protein
GPW_gp25             PF04965.18 2756756473           -            5.5e-22   77.6   0.0     7e-22   77.3   0.0   1.1   1   0   0   1   1   1   1 Baseplate wedge protein gp25
Baseplate_J          PF04865.18 2757672993           -            2.2e-12   47.0   0.1   1.2e-11   44.6   0.0   1.9   2   0   0   2   2   2   1 Baseplate J-like protein
PA14                 PF07691.16 2758155406           -              1e-30  106.7   0.0     2e-30  105.8   0.0   1.4   1   0   0   1   1   1   1 PA14 domain
Baseplate_J          PF04865.18 2758155406           -            4.2e-11   42.8   0.0     1e-10   41.6   0.0   1.5   2   0   0   2   2   2   1 Baseplate J-like protein
Baseplate_J          PF04865.18 2811752457           -            3.4e-17   62.8   0.1   2.8e-16   59.8   0.2   2.0   2   0   0   2   2   2   1 Baseplate J-like protein
GPW_gp25             PF04965.18 2770362586           -            1.5e-25   89.0   0.1   1.8e-25   88.8   0.1   1.1   1   0   0   1   1   1   1 Baseplate wedge protein gp25
GPW_gp25             PF04965.18 2770341366           -              1e-26   92.8   0.0   1.2e-26   92.5   0.0   1.1   1   0   0   1   1   1   1 Baseplate wedge protein gp25
Baseplate_J          PF04865.18 2758546537           -            2.1e-18   66.8   0.1   1.4e-16   60.8   0.0   2.3   2   0   0   2   2   2   2 Baseplate J-like protein
GPW_gp25             PF04965.18 2758663002           -            5.8e-22   77.5   0.4   7.2e-22   77.2   0.4   1.1   1   0   0   1   1   1   1 Baseplate wedge protein gp25
Baseplate_J          PF04865.18 2771804635           -            4.4e-10   39.5   1.4   6.8e-07   29.0   1.1   2.2   2   0   0   2   2   2   2 Baseplate J-like protein
PAAR_motif           PF05488.17 2772129293           -            2.7e-19   69.3  17.1     1e-16   61.1   6.8   2.6   1   1   2   3   3   3   3 PAAR motif
PAAR_motif           PF05488.17 2772038435           -            1.1e-24   86.6  15.6   3.9e-22   78.4   7.9   2.9   1   1   2   3   3   3   3 PAAR motif
PAAR_motif           PF05488.17 2772026963           -            1.2e-22   80.1  11.8   1.3e-20   73.6   6.4   2.4   1   1   2   3   3   3   3 PAAR motif
PAAR_motif           PF05488.17 2771516060           -            9.8e-25   86.8  14.0   2.3e-21   76.0   5.8   2.3   1   1   2   3   3   3   3 PAAR motif
PAAR_motif           PF05488.17 2771820373           -            4.5e-27   94.3  14.1   3.4e-22   78.6   5.9   2.4   1   1   2   3   3   3   3 PAAR motif
Baseplate_J          PF04865.18 2778293752           -            4.1e-08   33.0   0.1   7.1e-08   32.2   0.1   1.4   1   0   0   1   1   1   1 Baseplate J-like protein
Baseplate_J          PF04865.18 2788624142           -            5.9e-08   32.5   0.0   2.7e-07   30.4   0.0   2.0   2   0   0   2   2   2   1 Baseplate J-like protein
AAA                  PF00004.33 2774839132           -            1.2e-25   90.7   0.0   1.9e-25   90.0   0.0   1.3   1   0   0   1   1   1   1 ATPase family associated with various cellular activities (AAA)
Baseplate_J          PF04865.18 2769811232           -            1.3e-08   34.6   0.0     3e-08   33.5   0.0   1.6   1   0   0   1   1   1   1 Baseplate J-like protein
PAAR_motif           PF05488.17 2770888438           -            1.4e-23   83.0  16.6   5.2e-20   71.6   4.4   2.9   1   1   2   3   3   3   3 PAAR motif
Baseplate_J          PF04865.18 2778062700           -            6.9e-11   42.1   0.1   3.2e-10   39.9   0.0   2.1   2   0   0   2   2   2   1 Baseplate J-like protein
Baseplate_J          PF04865.18 2770849887           -            1.4e-14   54.2   0.0   2.7e-14   53.3   0.0   1.4   1   0   0   1   1   1   1 Baseplate J-like protein
Baseplate_J          PF04865.18 2770866899           -            2.3e-08   33.8   0.0   5.1e-08   32.7   0.0   1.5   1   0   0   1   1   1   1 Baseplate J-like protein
GPW_gp25             PF04965.18 2776531554           -            1.4e-26   92.4   0.0   1.6e-26   92.1   0.0   1.1   1   0   0   1   1   1   1 Baseplate wedge protein gp25
Baseplate_J          PF04865.18 2776390138           -            9.2e-11   41.7   0.6   2.6e-10   40.3   0.0   1.9   2   0   0   2   2   2   1 Baseplate J-like protein
Baseplate_J          PF04865.18 2776384719           -            2.5e-08   33.8   0.2   6.5e-08   32.4   0.0   1.7   2   0   0   2   2   2   1 Baseplate J-like protein
Baseplate_J          PF04865.18 2776549829           -            1.9e-08   34.1   8.7   4.6e-05   23.0   0.3   2.8   3   0   0   3   3   3   2 Baseplate J-like protein
Pvc16_N              PF14065.10 2776778667           -              7e-19   68.4   0.0     9e-19   68.0   0.0   1.1   1   0   0   1   1   1   1 Pvc16 N-terminal domain
Baseplate_J          PF04865.18 2776836545           -            1.5e-15   57.4   0.8   2.6e-12   46.8   0.4   2.2   2   0   0   2   2   2   2 Baseplate J-like protein
GPW_gp25             PF04965.18 2777006126           -            1.7e-24   85.6   0.0   2.1e-24   85.4   0.0   1.1   1   0   0   1   1   1   1 Baseplate wedge protein gp25
Tail_P2_I            PF09684.14 2776393639           -            7.2e-08   32.7   0.0   1.5e-07   31.6   0.0   1.4   1   0   0   1   1   1   1 Phage tail protein (Tail_P2_I)
Baseplate_J          PF04865.18 2775576650           -            2.1e-07   30.7   0.0   1.3e-05   24.9   0.0   2.2   2   0   0   2   2   2   2 Baseplate J-like protein
GPW_gp25             PF04965.18 2780987240           -            1.5e-25   89.0   0.1   1.8e-25   88.8   0.1   1.1   1   0   0   1   1   1   1 Baseplate wedge protein gp25
PAAR_motif           PF05488.17 2781186402           -            1.4e-23   83.0  16.6   5.2e-20   71.6   4.4   2.9   1   1   2   3   3   3   3 PAAR motif
Baseplate_J          PF04865.18 2788651814           -            1.1e-16   61.2   0.3   1.1e-13   51.3   0.1   2.5   2   0   0   2   2   2   2 Baseplate J-like protein
Baseplate_J          PF04865.18 2784395395           -            4.5e-11   42.7   0.3   1.5e-09   37.8   0.2   2.3   2   0   0   2   2   2   2 Baseplate J-like protein
Baseplate_J          PF04865.18 2873422541           -            3.8e-16   59.4   4.9   1.2e-10   41.3   1.0   2.2   2   0   0   2   2   2   2 Baseplate J-like protein
Baseplate_J          PF04865.18 2821263870           -            1.8e-28   99.8   3.7     4e-26   92.1   0.5   2.7   3   0   0   3   3   3   2 Baseplate J-like protein
Baseplate_J          PF04865.18 2799189505           -            6.5e-09   35.7   0.0   1.5e-08   34.4   0.0   1.6   1   0   0   1   1   1   1 Baseplate J-like protein
Baseplate_J          PF04865.18 2795778893           -            2.7e-09   36.9   0.0   8.5e-09   35.3   0.0   1.8   1   0   0   1   1   1   1 Baseplate J-like protein
Baseplate_J          PF04865.18 2795789502           -            2.6e-07   30.4   0.0   4.3e-07   29.7   0.0   1.3   1   0   0   1   1   1   1 Baseplate J-like protein
DUF4157              PF13699.10 2802709711           -            3.2e-12   46.7   0.4   3.2e-12   46.7   0.4   2.4   2   0   0   2   2   2   1 Domain of unknown function (DUF4157)
Baseplate_J          PF04865.18 2795813747           -            3.3e-10   39.9   0.1   1.2e-08   34.7   0.0   2.5   2   0   0   2   2   2   2 Baseplate J-like protein
Baseplate_J          PF04865.18 2795769664           -            4.5e-10   39.5   0.0   1.3e-09   37.9   0.0   1.7   2   0   0   2   2   2   1 Baseplate J-like protein
AAA                  PF00004.33 2795708368           -            1.4e-26   93.7   0.0   2.3e-26   93.0   0.0   1.4   1   0   0   1   1   1   1 ATPase family associated with various cellular activities (AAA)
GPW_gp25             PF04965.18 2806256426           -            2.2e-26   91.7   0.0   2.6e-26   91.5   0.0   1.1   1   0   0   1   1   1   1 Baseplate wedge protein gp25
Tail_P2_I            PF09684.14 2802643883           -            1.3e-10   41.5   0.0     3e-10   40.4   0.0   1.5   2   0   0   2   2   2   1 Phage tail protein (Tail_P2_I)
Baseplate_J          PF04865.18 2808903850           -              4e-09   36.4   0.0   1.7e-05   24.4   0.0   2.2   2   0   0   2   2   2   2 Baseplate J-like protein
PA14                 PF07691.16 2809034455           -              1e-37  129.4   0.0   1.7e-37  128.6   0.0   1.3   1   0   0   1   1   1   1 PA14 domain
GLEYA                PF10528.13 2809034455           -              7e-08   32.9   0.1   2.1e-07   31.3   0.1   1.8   1   0   0   1   1   1   1 GLEYA domain
PAAR_motif           PF05488.17 2819562718           -            1.1e-23   83.4  13.0   3.5e-21   75.4   7.7   2.2   1   1   1   2   2   2   2 PAAR motif
Baseplate_J          PF04865.18 2819671544           -            6.1e-16   58.7   0.1   1.2e-12   47.9   0.0   2.2   2   0   0   2   2   2   2 Baseplate J-like protein
Baseplate_J          PF04865.18 2830056877           -            5.8e-08   32.5   0.0   7.5e-06   25.6   0.0   2.2   2   0   0   2   2   2   2 Baseplate J-like protein
Baseplate_J          PF04865.18 2828443459           -              9e-08   31.9   0.0   1.5e-07   31.2   0.0   1.2   1   0   0   1   1   1   1 Baseplate J-like protein
GPW_gp25             PF04965.18 2828652017           -            7.7e-22   77.1   0.2   8.7e-22   77.0   0.2   1.0   1   0   0   1   1   1   1 Baseplate wedge protein gp25
Baseplate_J          PF04865.18 2870536105           -            3.4e-07   30.0   0.0   2.9e-06   27.0   0.0   2.2   2   0   0   2   2   2   1 Baseplate J-like protein
Baseplate_J          PF04865.18 2827631179           -            2.2e-17   63.4   3.3   8.8e-15   54.9   0.7   2.2   2   0   0   2   2   2   2 Baseplate J-like protein
PA14                 PF07691.16 2857699772           -            2.2e-38  131.5   0.0   3.6e-38  130.8   0.0   1.4   1   0   0   1   1   1   1 PA14 domain
GLEYA                PF10528.13 2857699772           -            1.1e-07   32.3   0.1     3e-07   30.9   0.1   1.8   1   0   0   1   1   1   1 GLEYA domain
AAA                  PF00004.33 2864809628           -            2.2e-26   93.0   0.0   3.8e-26   92.3   0.0   1.4   1   0   0   1   1   1   1 ATPase family associated with various cellular activities (AAA)
PAAR_motif           PF05488.17 2864812236           -            5.9e-26   90.7  15.1     3e-23   82.0   7.1   2.5   1   1   2   3   3   3   3 PAAR motif
AAA                  PF00004.33 2864813244           -            2.2e-26   93.0   0.0   3.8e-26   92.3   0.0   1.4   1   0   0   1   1   1   1 ATPase family associated with various cellular activities (AAA)
PAAR_motif           PF05488.17 2864816068           -            5.9e-26   90.7  15.1     3e-23   82.0   7.1   2.5   1   1   2   3   3   3   3 PAAR motif
GPW_gp25             PF04965.18 2864833596           -            1.8e-25   88.8   0.1   2.1e-25   88.6   0.1   1.1   1   0   0   1   1   1   1 Baseplate wedge protein gp25
Baseplate_J          PF04865.18 2863072625           -            2.6e-19   69.7   0.1   8.2e-17   61.5   0.2   2.2   2   0   0   2   2   2   2 Baseplate J-like protein
Tail_P2_I            PF09684.14 2863105417           -            2.7e-13   50.2   0.1   5.6e-13   49.2   0.1   1.4   1   0   0   1   1   1   1 Phage tail protein (Tail_P2_I)
CIS_spike_tip        PF19267.3  2927986635           -            3.3e-40  137.5   2.9   3.6e-40  137.3   2.9   1.0   1   0   0   1   1   1   1 Contractile injection system spike tip protein
GPW_gp25             PF04965.18 2889290862           -            1.5e-25   89.0   0.1   1.8e-25   88.8   0.1   1.1   1   0   0   1   1   1   1 Baseplate wedge protein gp25
Baseplate_J          PF04865.18 2928967174           -            1.4e-07   31.3   0.0   3.9e-07   29.8   0.0   1.7   2   0   0   2   2   2   1 Baseplate J-like protein
PAAR_motif           PF05488.17 2928131586           -            4.9e-24   84.5  15.3   1.7e-21   76.4  10.5   2.7   1   1   2   3   3   3   3 PAAR motif
GPW_gp25             PF04965.18 2927153428           -            5.3e-26   90.5   0.0   6.1e-26   90.3   0.0   1.0   1   0   0   1   1   1   1 Baseplate wedge protein gp25
GPW_gp25             PF04965.18 2918370254           -            6.7e-26   90.2   0.0   7.9e-26   89.9   0.0   1.1   1   0   0   1   1   1   1 Baseplate wedge protein gp25
GPW_gp25             PF04965.18 2918717070           -            1.9e-25   88.7   0.1   2.2e-25   88.5   0.1   1.1   1   0   0   1   1   1   1 Baseplate wedge protein gp25
PAAR_motif           PF05488.17 2918815399           -            4.9e-24   84.5  15.3   1.7e-21   76.4  10.5   2.7   1   1   2   3   3   3   3 PAAR motif
Baseplate_J          PF04865.18 2918953612           -            7.6e-17   61.6   0.4   6.2e-13   48.8   0.0   2.2   2   0   0   2   2   2   2 Baseplate J-like protein
Baseplate_J          PF04865.18 2901051035           -            1.6e-18   67.1   0.0   5.9e-17   62.0   0.0   2.2   2   0   0   2   2   2   2 Baseplate J-like protein
Baseplate_J          PF04865.18 2901105796           -            8.5e-08   32.0   0.0     3e-07   30.2   0.0   1.8   2   0   0   2   2   2   1 Baseplate J-like protein
Baseplate_J          PF04865.18 2913555973           -            3.3e-13   49.7   2.1   1.6e-07   31.1   0.3   2.2   2   0   0   2   2   2   2 Baseplate J-like protein
Baseplate_J          PF04865.18 2904421905           -            2.7e-08   33.6   0.0   5.5e-08   32.6   0.0   1.5   1   0   0   1   1   1   1 Baseplate J-like protein
GPW_gp25             PF04965.18 2904424773           -            7.5e-26   90.0   0.2   8.9e-26   89.7   0.2   1.1   1   0   0   1   1   1   1 Baseplate wedge protein gp25
PAAR_motif           PF05488.17 2904425081           -            1.7e-23   82.8  16.3     6e-21   74.6   8.9   2.8   1   1   2   3   3   3   3 PAAR motif
PAAR_motif           PF05488.17 2904463328           -            1.1e-23   83.4  13.0   3.5e-21   75.4   7.7   2.2   1   1   1   2   2   2   2 PAAR motif
Baseplate_J          PF04865.18 2919428104           -            6.3e-14   52.1   0.1   6.2e-11   42.3   0.0   2.2   2   0   0   2   2   2   2 Baseplate J-like protein
Baseplate_J          PF04865.18 2919778288           -            4.2e-08   33.0   0.2   6.9e-08   32.3   0.2   1.3   1   0   0   1   1   1   1 Baseplate J-like protein
Tail_P2_I            PF09684.14 2919559827           -            2.2e-13   50.5   0.2     4e-13   49.7   0.2   1.3   1   0   0   1   1   1   1 Phage tail protein (Tail_P2_I)
Baseplate_J          PF04865.18 2919580633           -            9.3e-08   31.9   0.1   1.5e-07   31.2   0.1   1.3   1   0   0   1   1   1   1 Baseplate J-like protein
GPW_gp25             PF04965.18 2919597081           -            1.2e-24   86.1   0.0   1.4e-24   85.9   0.0   1.0   1   0   0   1   1   1   1 Baseplate wedge protein gp25
AAA                  PF00004.33 2919652797           -            2.4e-25   89.7   0.0   3.7e-25   89.1   0.0   1.3   1   0   0   1   1   1   1 ATPase family associated with various cellular activities (AAA)
Tail_P2_I            PF09684.14 2919846687           -            1.7e-07   31.4   0.1   4.9e-07   29.9   0.1   1.7   1   0   0   1   1   1   1 Phage tail protein (Tail_P2_I)
PAAR_motif           PF05488.17 2919851760           -            3.3e-24   85.1  12.6   3.7e-22   78.5   7.4   2.4   1   1   1   2   2   2   2 PAAR motif
Baseplate_J          PF04865.18 2926036797           -              5e-10   39.3   0.1   3.8e-05   23.3   0.0   3.0   2   1   0   2   2   2   2 Baseplate J-like protein
Baseplate_J          PF04865.18 2926718009           -              5e-10   39.3   0.1   3.8e-05   23.3   0.0   3.0   2   1   0   2   2   2   2 Baseplate J-like protein
Baseplate_J          PF04865.18 2926443178           -              5e-10   39.3   0.1   3.8e-05   23.3   0.0   3.0   2   1   0   2   2   2   2 Baseplate J-like protein
Baseplate_J          PF04865.18 2926058901           -            1.5e-09   37.8   0.1    0.0001   21.9   0.0   3.0   2   1   0   2   2   2   2 Baseplate J-like protein
Baseplate_J          PF04865.18 2926447696           -            1.5e-09   37.8   0.1    0.0001   21.9   0.0   3.0   2   1   0   2   2   2   2 Baseplate J-like protein
Baseplate_J          PF04865.18 2926747422           -            1.5e-09   37.8   0.1    0.0001   21.9   0.0   3.0   2   1   0   2   2   2   2 Baseplate J-like protein
Baseplate_J          PF04865.18 2926457236           -            1.5e-09   37.8   0.1    0.0001   21.9   0.0   3.0   2   1   0   2   2   2   2 Baseplate J-like protein
Baseplate_J          PF04865.18 2926462138           -            1.5e-09   37.8   0.1    0.0001   21.9   0.0   3.0   2   1   0   2   2   2   2 Baseplate J-like protein
PAAR_motif           PF05488.17 2926253849           -            1.9e-24   85.8  12.7   5.1e-22   78.0   7.3   2.2   1   1   1   2   2   2   2 PAAR motif
Baseplate_J          PF04865.18 2926312812           -            2.7e-18   66.4   0.6   3.4e-15   56.3   0.1   2.2   2   0   0   2   2   2   2 Baseplate J-like protein
Baseplate_J          PF04865.18 2926318511           -            1.1e-12   48.0   0.0   8.3e-12   45.1   0.0   2.0   2   0   0   2   2   2   1 Baseplate J-like protein
Baseplate_J          PF04865.18 2926324223           -            3.3e-18   66.1   0.6     4e-15   56.0   0.1   2.2   2   0   0   2   2   2   2 Baseplate J-like protein
Tail_P2_I            PF09684.14 2926349244           -            3.2e-14   53.2   0.1   1.3e-13   51.3   0.0   1.9   2   0   0   2   2   2   1 Phage tail protein (Tail_P2_I)
PAAR_motif           PF05488.17 2526115856           -            6.3e-26   90.6  15.7   9.9e-23   80.3   4.8   2.9   1   1   2   3   3   3   3 PAAR motif
Baseplate_J          PF04865.18 2523671512           -            1.7e-08   34.3   0.2   5.4e-08   32.6   0.0   1.8   2   0   0   2   2   2   1 Baseplate J-like protein
CIS_spike_tip        PF19267.3  2523973450           -              1e-45  155.3   1.8   1.1e-45  155.2   1.8   1.0   1   0   0   1   1   1   1 Contractile injection system spike tip protein
Baseplate_J          PF04865.18 2529304317           -            5.8e-12   45.6   0.0   2.3e-11   43.7   0.0   1.9   3   0   0   3   3   3   1 Baseplate J-like protein
PAAR_motif           PF05488.17 2529305323           -            7.3e-25   87.2  12.1   3.6e-22   78.5   6.9   2.3   1   1   1   2   2   2   2 PAAR motif
Baseplate_J          PF04865.18 2523962215           -            1.2e-18   67.5   0.5   8.8e-14   51.6   0.2   2.5   3   0   0   3   3   3   2 Baseplate J-like protein
HTH_3                PF01381.26 2595404930           -              3e-13   49.8   0.8   4.1e-13   49.3   0.8   1.2   1   0   0   1   1   1   1 Helix-turn-helix
HTH_31               PF13560.10 2595404930           -            1.6e-11   44.5   0.0   2.1e-11   44.1   0.0   1.2   1   0   0   1   1   1   1 Helix-turn-helix domain
HTH_19               PF12844.11 2595404930           -            1.7e-09   37.8   0.8   2.4e-09   37.3   0.8   1.2   1   0   0   1   1   1   1 Helix-turn-helix domain
GPW_gp25             PF04965.18 2554756216           -              1e-26   92.8   0.0   1.2e-26   92.5   0.0   1.1   1   0   0   1   1   1   1 Baseplate wedge protein gp25
Baseplate_J          PF04865.18 JAAAMV010000001.1_49 -              5e-19   68.8   0.1   1.3e-16   60.9   0.0   2.3   2   0   0   2   2   2   2 Baseplate J-like protein
Baseplate_J          PF04865.18 JAADZV010000002.1_414 -            5.4e-08   32.6   0.0   1.1e-07   31.6   0.0   1.5   1   0   0   1   1   1   1 Baseplate J-like protein
Baseplate_J          PF04865.18 JAAEAH010000003.1_10 -            6.8e-14   52.0   0.0   1.3e-13   51.0   0.0   1.4   1   0   0   1   1   1   1 Baseplate J-like protein
GPW_gp25             PF04965.18 JAAECF010000065.1_7  -            5.1e-26   90.5   0.2   6.2e-26   90.2   0.2   1.1   1   0   0   1   1   1   1 Baseplate wedge protein gp25
Baseplate_J          PF04865.18 JAAIMZ010000002.1_100 -            5.5e-13   49.0   0.0   9.7e-13   48.2   0.0   1.3   1   0   0   1   1   1   1 Baseplate J-like protein
Baseplate_J          PF04865.18 JAAISM010000002.1_93 -            5.5e-13   49.0   0.0   9.7e-13   48.2   0.0   1.3   1   0   0   1   1   1   1 Baseplate J-like protein
GPW_gp25             PF04965.18 JAAIXY010000005.1_260 -            2.9e-23   81.7   0.1   3.4e-23   81.5   0.1   1.1   1   0   0   1   1   1   1 Baseplate wedge protein gp25
GPW_gp25             PF04965.18 JAAIXZ010000015.1_38 -            4.5e-23   81.1   0.2   5.4e-23   80.8   0.2   1.1   1   0   0   1   1   1   1 Baseplate wedge protein gp25
GPW_gp25             PF04965.18 JAAIYA010000017.1_47 -            3.7e-23   81.4   0.1   4.3e-23   81.1   0.1   1.1   1   0   0   1   1   1   1 Baseplate wedge protein gp25
Baseplate_J          PF04865.18 JAAKZO010000002.1_4325 -              1e-17   64.5   0.2   2.1e-16   60.2   0.3   2.1   2   0   0   2   2   2   2 Baseplate J-like protein
Baseplate_J          PF04865.18 JAAOLF020000003.1_968 -            1.6e-08   34.3   0.0   6.8e-06   25.8   0.0   2.4   2   0   0   2   2   2   2 Baseplate J-like protein
Baseplate_J          PF04865.18 JAAOZR010000044.1_82 -              1e-14   54.7   0.3   1.5e-11   44.3   0.0   2.4   2   0   0   2   2   2   2 Baseplate J-like protein
PAAR_motif           PF05488.17 JABANZ010000001.1_831 -            4.6e-26   91.0  13.4   1.7e-23   82.8   7.1   2.7   1   1   2   3   3   3   3 PAAR motif
GPW_gp25             PF04965.18 JABBGA010000003.1_17 -            7.2e-21   74.0   0.0   8.5e-21   73.8   0.0   1.1   1   0   0   1   1   1   1 Baseplate wedge protein gp25
Baseplate_J          PF04865.18 JABBGF010000001.1_2087 -            2.4e-10   40.3   0.0   6.9e-10   38.9   0.0   1.7   1   0   0   1   1   1   1 Baseplate J-like protein
Baseplate_J          PF04865.18 JABMIT010000006.1_96 -            1.9e-17   63.6   0.2   3.7e-16   59.4   0.2   2.1   2   0   0   2   2   2   2 Baseplate J-like protein
Baseplate_J          PF04865.18 JABMIU010000009.1_99 -            1.2e-16   61.0   0.3   6.1e-16   58.7   0.6   1.8   2   0   0   2   2   2   1 Baseplate J-like protein
Baseplate_J          PF04865.18 JABMIV010000009.1_100 -            2.6e-17   63.2   0.2   1.3e-16   60.9   0.4   1.8   2   0   0   2   2   2   1 Baseplate J-like protein
Baseplate_J          PF04865.18 JABQ01000043_71      -            2.1e-13   50.3   2.3   5.9e-08   32.5   0.3   2.4   2   0   0   2   2   2   2 Baseplate J-like protein
AAA                  PF00004.33 JABRVS010000001.1_1889 -            5.3e-27   95.0   0.0   1.1e-26   94.0   0.0   1.6   1   0   0   1   1   1   1 ATPase family associated with various cellular activities (AAA)
GPW_gp25             PF04965.18 JABRVS010000001.1_3628 -            4.2e-24   84.4   0.1   4.9e-24   84.2   0.1   1.1   1   0   0   1   1   1   1 Baseplate wedge protein gp25
PAAR_motif           PF05488.17 JABSOD010000017.1_30 -            3.3e-24   85.1  13.3     7e-22   77.6   6.4   2.9   1   1   2   3   3   3   3 PAAR motif
Baseplate_J          PF04865.18 JABSUT010000010.1_99 -            1.3e-16   60.9   0.2     6e-16   58.7   0.3   1.8   2   0   0   2   2   2   1 Baseplate J-like protein
Baseplate_J          PF04865.18 JABSUU010000005.1_98 -            3.6e-16   59.4   0.1   2.1e-15   56.9   0.3   1.9   2   0   0   2   2   2   1 Baseplate J-like protein
Baseplate_J          PF04865.18 JABSUV010000017.1_94 -            5.9e-18   65.3   0.2   1.2e-16   61.0   0.3   2.1   2   0   0   2   2   2   2 Baseplate J-like protein
Baseplate_J          PF04865.18 JABSUY010000007.1_254 -            1.6e-17   63.9   0.0   8.1e-17   61.6   0.1   1.9   2   0   0   2   2   2   1 Baseplate J-like protein
Baseplate_J          PF04865.18 JABSUZ010000033.1_21 -            5.3e-17   62.1   0.2   9.5e-16   58.0   0.4   2.1   2   0   0   2   2   2   2 Baseplate J-like protein
GPW_gp25             PF04965.18 JABUMR010000002.1_274 -            4.6e-24   84.3   0.1   5.4e-24   84.0   0.1   1.1   1   0   0   1   1   1   1 Baseplate wedge protein gp25
Baseplate_J          PF04865.18 JABUMR010000008.1_48 -            1.1e-09   38.2   0.0   1.9e-09   37.4   0.0   1.3   1   0   0   1   1   1   1 Baseplate J-like protein
GPW_gp25             PF04965.18 JABUMS010000006.1_164 -            4.6e-24   84.3   0.1   5.4e-24   84.0   0.1   1.1   1   0   0   1   1   1   1 Baseplate wedge protein gp25
Baseplate_J          PF04865.18 JABUMS010000028.1_16 -            1.1e-09   38.2   0.0   1.9e-09   37.4   0.0   1.3   1   0   0   1   1   1   1 Baseplate J-like protein
GPW_gp25             PF04965.18 JABUMT010000015.1_68 -            5.5e-24   84.0   0.1   6.5e-24   83.8   0.1   1.1   1   0   0   1   1   1   1 Baseplate wedge protein gp25
GPW_gp25             PF04965.18 JABUMU010000028.1_12 -            4.6e-24   84.3   0.1   5.4e-24   84.0   0.1   1.1   1   0   0   1   1   1   1 Baseplate wedge protein gp25
Baseplate_J          PF04865.18 JABWEB010000003.1_206 -            3.1e-21   76.0   0.0   8.4e-20   71.3   0.0   2.2   2   0   0   2   2   2   2 Baseplate J-like protein
Baseplate_J          PF04865.18 JABXEO010000013.1_44 -            3.5e-14   52.9   0.0     7e-14   51.9   0.0   1.4   1   0   0   1   1   1   1 Baseplate J-like protein
CIS_spike_tip        PF19267.3  JACA01000001_37      -            7.7e-48  162.2   2.1   8.4e-48  162.1   2.1   1.0   1   0   0   1   1   1   1 Contractile injection system spike tip protein
GPW_gp25             PF04965.18 JACGVA010000071.1_13 -              3e-23   81.7   0.1   3.5e-23   81.4   0.1   1.1   1   0   0   1   1   1   1 Baseplate wedge protein gp25
PAAR_motif           PF05488.17 JACJUG010000021.1_82 -            8.9e-25   86.9  14.7   1.7e-21   76.4   6.9   2.5   1   1   2   3   3   3   3 PAAR motif
Baseplate_J          PF04865.18 JACLCS010000006.1_128 -            1.6e-11   44.2   0.0     4e-11   42.9   0.0   1.5   1   0   0   1   1   1   1 Baseplate J-like protein
Baseplate_J          PF04865.18 JACLCT010000006.1_128 -            1.6e-11   44.2   0.0     4e-11   42.9   0.0   1.5   1   0   0   1   1   1   1 Baseplate J-like protein
Baseplate_J          PF04865.18 JACODZ010000008.1_88 -            1.4e-09   37.8   0.0   3.6e-09   36.5   0.0   1.6   1   0   0   1   1   1   1 Baseplate J-like protein
PAAR_motif           PF05488.17 JACOFT010000002.1_818 -            1.9e-23   82.7  17.3   6.4e-21   74.5   6.6   2.5   1   1   2   3   3   3   3 PAAR motif
PAAR_motif           PF05488.17 JACOFU010000005.1_341 -            4.7e-24   84.6  10.9   4.7e-22   78.2   5.7   2.6   1   1   2   3   3   3   3 PAAR motif
PAAR_motif           PF05488.17 JACOFY010000013.1_20 -            5.3e-24   84.4  11.8   4.8e-22   78.1   6.5   2.6   1   1   2   3   3   3   3 PAAR motif
PAAR_motif           PF05488.17 JACOFZ010000013.1_20 -            5.3e-24   84.4  11.8   4.8e-22   78.1   6.5   2.6   1   1   2   3   3   3   3 PAAR motif
PAAR_motif           PF05488.17 JACOGA010000017.1_49 -            7.2e-23   80.8  14.4     7e-22   77.6   7.9   2.4   1   1   1   2   2   2   2 PAAR motif
PAAR_motif           PF05488.17 JACOGB010000002.1_428 -            1.9e-23   82.7  17.3   6.4e-21   74.5   6.6   2.5   1   1   2   3   3   3   3 PAAR motif
PAAR_motif           PF05488.17 JACOGE010000008.1_19 -            1.9e-23   82.7  17.3   6.4e-21   74.5   6.6   2.5   1   1   2   3   3   3   3 PAAR motif
GPW_gp25             PF04965.18 JACOGF010000003.1_208 -            3.2e-21   75.1   0.1   3.8e-21   74.9   0.1   1.1   1   0   0   1   1   1   1 Baseplate wedge protein gp25
GPW_gp25             PF04965.18 JACOOI010000009.1_45 -            5.6e-24   84.0   0.0   7.9e-24   83.5   0.0   1.2   1   0   0   1   1   1   1 Baseplate wedge protein gp25
GPW_gp25             PF04965.18 JACOOJ010000007.1_113 -            8.7e-18   64.1   0.6     1e-17   63.9   0.6   1.1   1   0   0   1   1   1   1 Baseplate wedge protein gp25
Baseplate_J          PF04865.18 JACOPL010000006.1_15 -            5.3e-13   49.1   0.0   5.6e-10   39.1   0.0   2.2   2   0   0   2   2   2   2 Baseplate J-like protein
Baseplate_J          PF04865.18 JACORT010000003.1_414 -            1.6e-10   41.0   0.0   1.1e-09   38.1   0.0   2.0   2   0   0   2   2   2   1 Baseplate J-like protein
Baseplate_J          PF04865.18 JACSCW010000007.1_34 -            2.5e-11   43.5   0.0   2.6e-09   36.9   0.0   3.0   3   0   0   3   3   3   2 Baseplate J-like protein
Baseplate_J          PF04865.18 JACSJJ010000002.1_376 -            1.1e-10   41.5   0.0   3.9e-10   39.7   0.0   1.9   2   0   0   2   2   2   1 Baseplate J-like protein
GPW_gp25             PF04965.18 JACWZY010000005.1_248 -            8.4e-20   70.6   0.1     1e-19   70.4   0.1   1.1   1   0   0   1   1   1   1 Baseplate wedge protein gp25
PAAR_motif           PF05488.17 JACZZA010000005.1_30 -            1.1e-25   89.8  16.6   1.2e-22   80.1   6.7   2.5   1   1   2   3   3   3   3 PAAR motif
Baseplate_J          PF04865.18 JARQ01000007_132     -            1.3e-09   38.0   0.1   3.4e-09   36.6   0.1   1.6   1   0   0   1   1   1   1 Baseplate J-like protein
Baseplate_J          PF04865.18 JFHC01000006_60      -            1.2e-17   64.3   0.1   3.1e-17   62.9   0.0   1.6   2   0   0   2   2   2   1 Baseplate J-like protein
PAAR_motif           PF05488.17 JFHN01000053_222     -            8.8e-26   90.1  12.9   4.8e-23   81.4   6.6   2.7   1   1   2   3   3   3   3 PAAR motif
Baseplate_J          PF04865.18 JFHX01000016_144     -            6.5e-13   48.8   0.0   2.7e-09   36.9   0.0   2.2   2   0   0   2   2   2   2 Baseplate J-like protein
GPW_gp25             PF04965.18 2578689349           -              2e-23   82.2   0.4   2.3e-23   82.0   0.4   1.0   1   0   0   1   1   1   1 Baseplate wedge protein gp25
AAA                  PF00004.33 JJNZ01000017_98      -            3.1e-27   95.8   0.0   9.2e-27   94.3   0.0   1.9   1   0   0   1   1   1   1 ATPase family associated with various cellular activities (AAA)
GPW_gp25             PF04965.18 JNHL01000054_67      -            3.9e-22   78.1   0.3   4.6e-22   77.8   0.3   1.1   1   0   0   1   1   1   1 Baseplate wedge protein gp25
GPW_gp25             PF04965.18 2589965792           -            3.8e-22   78.1   0.3   4.5e-22   77.9   0.3   1.1   1   0   0   1   1   1   1 Baseplate wedge protein gp25
Baseplate_J          PF04865.18 JNLB01000009_127     -            4.9e-12   45.9   0.0   9.3e-12   45.0   0.0   1.3   1   0   0   1   1   1   1 Baseplate J-like protein
Baseplate_J          PF04865.18 JNYY01000001_451     -            8.4e-21   74.6   5.4   1.8e-13   50.6   1.1   2.2   2   0   0   2   2   2   2 Baseplate J-like protein
Baseplate_J          PF04865.18 JOAG01000015_63      -            1.1e-15   57.8   3.8   7.4e-10   38.7   0.7   2.3   2   0   0   2   2   2   2 Baseplate J-like protein
Tail_P2_I            PF09684.14 JOCF01000003_84      -            2.6e-11   43.8   0.0   5.1e-11   42.9   0.0   1.5   1   1   0   1   1   1   1 Phage tail protein (Tail_P2_I)
Tail_P2_I            PF09684.14 JOCX01000006_67      -            9.3e-11   42.0   0.1   2.2e-10   40.8   0.1   1.5   1   0   0   1   1   1   1 Phage tail protein (Tail_P2_I)
Baseplate_J          PF04865.18 JOCY01000002_82      -            8.4e-09   35.3   0.1   1.5e-08   34.5   0.1   1.4   1   0   0   1   1   1   1 Baseplate J-like protein
LysM                 PF01476.24 JOEW01000014_73      -            1.2e-09   38.2   0.0     4e-09   36.5   0.0   1.9   2   0   0   2   2   2   1 LysM domain
Baseplate_J          PF04865.18 JOEW01000014_73      -            1.6e-08   34.4   0.1   0.00091   18.8   0.0   2.4   2   0   0   2   2   2   2 Baseplate J-like protein
LysM                 PF01476.24 JOEW01000014.1_73    -            1.2e-09   38.2   0.0     4e-09   36.5   0.0   1.9   2   0   0   2   2   2   1 LysM domain
Baseplate_J          PF04865.18 JOEW01000014.1_73    -            1.6e-08   34.4   0.1   0.00091   18.8   0.0   2.4   2   0   0   2   2   2   2 Baseplate J-like protein
Baseplate_J          PF04865.18 JOGW01000016_99      -            1.3e-20   74.0   0.2     4e-19   69.1   0.1   2.2   2   0   0   2   2   2   2 Baseplate J-like protein
Baseplate_J          PF04865.18 JOJL01000002_336     -            4.9e-15   55.7   6.0   5.7e-13   48.9   1.7   2.3   2   0   0   2   2   2   2 Baseplate J-like protein
Baseplate_J          PF04865.18 JOJL01000002.1_336   -            4.9e-15   55.7   6.0   5.7e-13   48.9   1.7   2.3   2   0   0   2   2   2   2 Baseplate J-like protein
Baseplate_J          PF04865.18 JPGN01000060_63      -            6.6e-15   55.3   0.0   1.1e-13   51.3   0.0   2.2   2   0   0   2   2   2   2 Baseplate J-like protein
Baseplate_J          PF04865.18 JPRH01000008_21      -            4.9e-11   42.6   0.0     1e-10   41.5   0.0   1.4   1   0   0   1   1   1   1 Baseplate J-like protein
Baseplate_J          PF04865.18 JRKJ01000008_187     -            1.1e-18   67.7   2.5   5.2e-17   62.2   0.4   2.1   2   0   0   2   2   2   2 Baseplate J-like protein
GPW_gp25             PF04965.18 JRKM01000001_2301    -            4.7e-19   68.2   0.0   5.7e-19   67.9   0.0   1.1   1   0   0   1   1   1   1 Baseplate wedge protein gp25
Baseplate_J          PF04865.18 JRLV01000005_217     -            4.2e-08   33.0   0.1   1.3e-07   31.3   0.0   1.8   2   0   0   2   2   2   1 Baseplate J-like protein
GPW_gp25             PF04965.18 JRWY01000006_114     -            1.4e-26   92.3   0.0   1.6e-26   92.1   0.0   1.1   1   0   0   1   1   1   1 Baseplate wedge protein gp25
PAAR_motif           PF05488.17 JRYB01000001_3697    -            1.4e-24   86.3  16.7   1.5e-22   79.8   9.7   2.7   1   1   2   3   3   3   3 PAAR motif
GPW_gp25             PF04965.18 JSXD01000015_42      -            1.4e-26   92.3   0.0   1.6e-26   92.1   0.0   1.1   1   0   0   1   1   1   1 Baseplate wedge protein gp25
GPW_gp25             PF04965.18 JSYH01000007_26      -            4.7e-26   90.6   0.0   5.6e-26   90.4   0.0   1.1   1   0   0   1   1   1   1 Baseplate wedge protein gp25
PAAR_motif           PF05488.17 JSZO01000033_104     -            7.8e-25   87.1  17.9   6.4e-22   77.7   7.8   2.6   1   1   2   3   3   3   3 PAAR motif
GPW_gp25             PF04965.18 JWLS01000017_160     -            3.8e-26   90.9   0.0   4.5e-26   90.7   0.0   1.1   1   0   0   1   1   1   1 Baseplate wedge protein gp25
Baseplate_J          PF04865.18 JXBL01000001_1995    -            6.5e-16   58.6   0.0   3.6e-12   46.3   0.0   2.3   2   0   0   2   2   2   2 Baseplate J-like protein
GPW_gp25             PF04965.18 JXBN01000015_165     -            1.8e-26   92.0   0.0   2.1e-26   91.8   0.0   1.1   1   0   0   1   1   1   1 Baseplate wedge protein gp25
GPW_gp25             PF04965.18 JXBO01000059_42      -            1.4e-26   92.3   0.0   1.6e-26   92.1   0.0   1.1   1   0   0   1   1   1   1 Baseplate wedge protein gp25
Baseplate_J          PF04865.18 JXQR01000014_191     -            7.9e-12   45.2   0.1   4.5e-11   42.7   0.0   2.2   2   0   0   2   2   2   1 Baseplate J-like protein
LysM                 PF01476.24 JYIJ01000017_3       -            3.4e-10   39.9   0.0   8.7e-10   38.6   0.0   1.8   1   0   0   1   1   1   1 LysM domain
Baseplate_J          PF04865.18 2524476061           -            5.6e-21   75.2   0.0     1e-19   71.1   0.0   2.1   2   0   0   2   2   2   2 Baseplate J-like protein
GPW_gp25             PF04965.18 2526161567           -            7.7e-27   93.2   0.2     9e-27   92.9   0.2   1.1   1   0   0   1   1   1   1 Baseplate wedge protein gp25
Baseplate_J          PF04865.18 2529012404           -            6.7e-08   32.3   0.0   0.00021   20.9   0.0   2.2   2   0   0   2   2   2   2 Baseplate J-like protein
DUF1257              PF06868.15 2526233370           -            1.1e-15   57.9   0.6   1.3e-15   57.7   0.6   1.1   1   0   0   1   1   1   1 Protein of unknown function (DUF1257)
GPW_gp25             PF04965.18 2541028986           -            6.8e-26   90.1   0.0   8.2e-26   89.9   0.0   1.1   1   0   0   1   1   1   1 Baseplate wedge protein gp25
Tail_P2_I            PF09684.14 2529054972           -            3.7e-07   30.4   0.1   1.2e-06   28.7   0.0   1.8   2   0   0   2   2   2   1 Phage tail protein (Tail_P2_I)
Baseplate_J          PF04865.18 KB903294.1_520       -            1.5e-20   73.8   0.1   8.9e-17   61.4   0.0   2.2   2   0   0   2   2   2   2 Baseplate J-like protein
Baseplate_J          PF04865.18 KQ948425.1_239       -            1.7e-11   44.1   0.6   3.6e-11   43.1   0.4   1.6   2   0   0   2   2   2   1 Baseplate J-like protein
Baseplate_J          PF04865.18 KQ948593.1_86        -            3.3e-07   30.1   0.0   5.4e-05   22.8   0.1   2.6   2   0   0   2   2   2   2 Baseplate J-like protein
Baseplate_J          PF04865.18 KQ948767.1_362       -            5.8e-10   39.1   3.3   5.9e-10   39.1   1.1   2.0   2   0   0   2   2   2   1 Baseplate J-like protein
PAAR_motif           PF05488.17 KV880769_3814        -            5.1e-24   84.5  15.3   1.7e-21   76.4  10.5   2.7   1   1   2   3   3   3   3 PAAR motif
PAAR_motif           PF05488.17 KV880769.1_3814      -            5.1e-24   84.5  15.3   1.7e-21   76.4  10.5   2.7   1   1   2   3   3   3   3 PAAR motif
Baseplate_J          PF04865.18 KZ319288_231         -            2.1e-07   30.7   0.0   1.3e-05   24.9   0.0   2.2   2   0   0   2   2   2   2 Baseplate J-like protein
Baseplate_J          PF04865.18 KZ857173.1_19        -            8.2e-20   71.4   0.0   2.2e-19   70.0   0.0   1.6   2   0   0   2   2   2   1 Baseplate J-like protein
Baseplate_J          PF04865.18 KZ857175.1_343       -            4.5e-11   42.7   0.2   2.7e-10   40.2   0.1   2.1   2   0   0   2   2   2   1 Baseplate J-like protein
PA14                 PF07691.16 LACE01000004_64      -            1.2e-29  103.2   0.0   2.2e-29  102.4   0.0   1.4   1   0   0   1   1   1   1 PA14 domain
Baseplate_J          PF04865.18 LACE01000004_64      -            5.5e-11   42.5   0.0     1e-10   41.6   0.0   1.3   1   0   0   1   1   1   1 Baseplate J-like protein
GPW_gp25             PF04965.18 LAZY01000009_70      -            3.8e-25   87.8   0.1   4.4e-25   87.5   0.1   1.1   1   0   0   1   1   1   1 Baseplate wedge protein gp25
Baseplate_J          PF04865.18 LDOD01000012_36      -            2.3e-09   37.1   0.0   7.3e-09   35.5   0.0   1.8   1   0   0   1   1   1   1 Baseplate J-like protein
Baseplate_J          PF04865.18 LDZV01000001_3686    -            7.4e-17   61.7   0.2   1.3e-15   57.6   0.3   2.1   2   0   0   2   2   2   2 Baseplate J-like protein
Baseplate_J          PF04865.18 LEKS01000019_55      -            9.6e-08   31.8   0.0   3.7e-07   29.9   0.0   2.0   1   1   0   1   1   1   1 Baseplate J-like protein
Baseplate_J          PF04865.18 LEKS01000019.1_55    -            9.6e-08   31.8   0.0   3.7e-07   29.9   0.0   2.0   1   1   0   1   1   1   1 Baseplate J-like protein
GPW_gp25             PF04965.18 LFLT01000015_31      -            1.1e-24   86.3   0.0   1.3e-24   86.0   0.0   1.1   1   0   0   1   1   1   1 Baseplate wedge protein gp25
PAAR_motif           PF05488.17 LFLU01000013_52      -            2.6e-21   75.8  17.2   1.1e-19   70.6  10.1   2.8   1   1   2   3   3   3   3 PAAR motif
Baseplate_J          PF04865.18 LGDA01000049_48      -            8.1e-09   35.3   0.1   1.5e-08   34.5   0.1   1.4   1   0   0   1   1   1   1 Baseplate J-like protein
Tail_P2_I            PF09684.14 LGDB01000127_106     -            9.3e-11   42.0   0.1   1.7e-10   41.1   0.1   1.3   1   0   0   1   1   1   1 Phage tail protein (Tail_P2_I)
Baseplate_J          PF04865.18 LGDW01000008_18      -            2.9e-08   33.5   0.2   3.8e-07   29.8   0.0   2.4   2   0   0   2   2   2   1 Baseplate J-like protein
Baseplate_J          PF04865.18 LGJF01000001_293     -            1.1e-16   61.1   0.3   2.2e-15   56.9   0.4   2.1   2   0   0   2   2   2   2 Baseplate J-like protein
Y1_Tnp               PF01797.20 LIDT01000035_16      -            1.9e-07   31.4   0.0   2.3e-07   31.1   0.0   1.2   1   0   0   1   1   1   1 Transposase IS200 like
GPW_gp25             PF04965.18 LIRF01000003_1321    -            8.8e-25   86.6   0.1     1e-24   86.3   0.1   1.1   1   0   0   1   1   1   1 Baseplate wedge protein gp25
PA14                 PF07691.16 LJXB01000089_48      -            3.6e-30  104.9   0.0   6.7e-30  104.0   0.0   1.4   1   0   0   1   1   1   1 PA14 domain
Baseplate_J          PF04865.18 LJXB01000089_48      -            4.2e-10   39.5   0.0   2.7e-09   36.9   0.0   2.0   2   0   0   2   2   2   1 Baseplate J-like protein
Baseplate_J          PF04865.18 LLYZ01000006_64      -              1e-10   41.6   0.0   2.4e-10   40.4   0.0   1.5   1   0   0   1   1   1   1 Baseplate J-like protein
Tail_P2_I            PF09684.14 LMDC01000028_38      -            3.7e-08   33.6   0.2     1e-07   32.1   0.2   1.7   1   0   0   1   1   1   1 Phage tail protein (Tail_P2_I)
GPW_gp25             PF04965.18 LMDE01000002_97      -            9.7e-25   86.4   0.0   1.2e-24   86.1   0.0   1.1   1   0   0   1   1   1   1 Baseplate wedge protein gp25
PAAR_motif           PF05488.17 LMDI01000045_236     -            2.6e-24   85.4  11.9     5e-22   78.1   5.9   2.8   1   1   2   3   3   3   3 PAAR motif
Tail_P2_I            PF09684.14 LMDK01000012_908     -            3.1e-07   30.6   0.1     9e-07   29.1   0.1   1.7   1   0   0   1   1   1   1 Phage tail protein (Tail_P2_I)
Baseplate_J          PF04865.18 LMDM01000004_68      -            6.4e-12   45.5   0.0   1.2e-11   44.6   0.0   1.3   1   0   0   1   1   1   1 Baseplate J-like protein
PAAR_motif           PF05488.17 LMDM01000018_19      -            5.9e-24   84.3  11.3   1.7e-21   76.3   5.1   2.6   1   1   2   3   3   3   2 PAAR motif
Baseplate_J          PF04865.18 LMEO01000023_223     -            6.5e-14   52.0   0.0   6.4e-11   42.2   0.0   2.2   2   0   0   2   2   2   2 Baseplate J-like protein
PA14                 PF07691.16 LMGO01000001_131     -            7.6e-39  133.0   0.0   1.3e-38  132.3   0.0   1.3   1   0   0   1   1   1   1 PA14 domain
GLEYA                PF10528.13 LMGO01000001_131     -            5.1e-08   33.3   0.0   1.3e-07   32.0   0.0   1.8   1   0   0   1   1   1   1 GLEYA domain
Baseplate_J          PF04865.18 LMHL01000012_99      -            6.4e-12   45.5   0.0   1.2e-11   44.6   0.0   1.3   1   0   0   1   1   1   1 Baseplate J-like protein
PAAR_motif           PF05488.17 LMHL01000017_19      -            5.9e-24   84.3  11.3   1.7e-21   76.3   5.1   2.6   1   1   2   3   3   3   2 PAAR motif
Baseplate_J          PF04865.18 LMIE01000022_109     -            8.3e-12   45.1   0.0   1.4e-11   44.4   0.0   1.2   1   0   0   1   1   1   1 Baseplate J-like protein
PA14                 PF07691.16 LMIU01000004_32      -            2.7e-34  118.3   0.0   4.6e-34  117.5   0.0   1.3   1   0   0   1   1   1   1 PA14 domain
Baseplate_J          PF04865.18 LMIU01000004_32      -            3.3e-07   30.1   0.0   6.4e-07   29.1   0.0   1.4   1   0   0   1   1   1   1 Baseplate J-like protein
Baseplate_J          PF04865.18 LMIV01000001_1120    -            1.3e-26   93.7   1.6   1.5e-22   80.3   0.2   2.2   2   0   0   2   2   2   2 Baseplate J-like protein
Baseplate_J          PF04865.18 LMNI01000011_807     -            7.9e-08   32.1   0.1   1.3e-07   31.4   0.1   1.3   1   0   0   1   1   1   1 Baseplate J-like protein
GPW_gp25             PF04965.18 LNIY01000001_165     -            7.7e-18   64.3   0.0   9.5e-18   64.0   0.0   1.0   1   0   0   1   1   1   1 Baseplate wedge protein gp25
Baseplate_J          PF04865.18 LNJT01000008_2023    -            9.7e-10   38.4   0.1   4.5e-09   36.2   0.0   1.9   1   1   1   2   2   2   1 Baseplate J-like protein
PAAR_motif           PF05488.17 LNQS01000001_738     -            3.7e-25   88.1  13.5   8.6e-23   80.5   6.6   2.8   1   1   2   3   3   3   3 PAAR motif
Baseplate_J          PF04865.18 LOZR01000044_71      -            3.8e-09   36.4   0.1   1.8e-08   34.2   0.0   1.9   1   1   1   2   2   2   1 Baseplate J-like protein
Baseplate_J          PF04865.18 LQRA01000066_42      -            1.3e-12   47.8   0.0     3e-09   36.7   0.0   2.2   2   0   0   2   2   2   2 Baseplate J-like protein
CIS_spike_tip        PF19267.3  LQRT01000010_28      -            7.5e-46  155.8   0.8   8.2e-46  155.6   0.8   1.0   1   0   0   1   1   1   1 Contractile injection system spike tip protein
GPW_gp25             PF04965.18 LQRT01000024_255     -            2.7e-20   72.2   0.0   3.2e-20   71.9   0.0   1.1   1   0   0   1   1   1   1 Baseplate wedge protein gp25
GPW_gp25             PF04965.18 LR215978.1_2886      -            5.9e-22   77.5   0.4   7.4e-22   77.2   0.4   1.1   1   0   0   1   1   1   1 Baseplate wedge protein gp25
Baseplate_J          PF04865.18 LRBF01000279_87      -            7.9e-12   45.2   0.0   1.2e-07   31.5   0.0   2.4   2   0   0   2   2   2   2 Baseplate J-like protein
PAAR_motif           PF05488.17 LRDC01000010_74      -            2.9e-22   78.8  15.5   5.3e-20   71.6   5.5   2.5   1   1   2   3   3   3   3 PAAR motif
Baseplate_J          PF04865.18 LRUA01000003_326     -            6.2e-08   32.5   0.0   1.1e-07   31.6   0.0   1.3   1   0   0   1   1   1   1 Baseplate J-like protein
PA14                 PF07691.16 LSMI01000043_125     -            2.3e-36  125.0   0.0   4.1e-36  124.2   0.0   1.4   1   0   0   1   1   1   1 PA14 domain
GPW_gp25             PF04965.18 LSYT01000003_12      -            9.6e-20   70.4   0.0   1.1e-19   70.2   0.0   1.1   1   0   0   1   1   1   1 Baseplate wedge protein gp25
Baseplate_J          PF04865.18 LT821258_184         -            2.3e-12   46.9   1.4   2.5e-11   43.6   0.1   2.1   2   0   0   2   2   2   2 Baseplate J-like protein
PAAR_motif           PF05488.17 LT906435_2310        -              3e-22   78.8  16.7   4.3e-20   71.9  10.5   2.7   1   1   2   3   3   3   3 PAAR motif
Baseplate_J          PF04865.18 LUUF01000073_46      -            3.8e-11   43.0   0.0   7.9e-11   41.9   0.0   1.4   1   0   0   1   1   1   1 Baseplate J-like protein
Baseplate_J          PF04865.18 LUUG01000088_79      -            2.9e-11   43.4   0.0   6.2e-11   42.3   0.0   1.5   1   0   0   1   1   1   1 Baseplate J-like protein
Baseplate_J          PF04865.18 LUUH01000013_74      -            2.5e-11   43.6   0.0   5.9e-11   42.3   0.0   1.5   1   1   0   1   1   1   1 Baseplate J-like protein
Baseplate_J          PF04865.18 LUUI01000092_52      -            5.3e-10   39.2   0.0   2.5e-08   33.8   0.0   2.7   2   1   0   2   2   2   2 Baseplate J-like protein
GPW_gp25             PF04965.18 LUVZ01000002_18      -            1.5e-25   89.0   0.1   1.8e-25   88.8   0.1   1.1   1   0   0   1   1   1   1 Baseplate wedge protein gp25
Baseplate_J          PF04865.18 2595647929           -            2.1e-07   30.7   0.0   4.1e-07   29.7   0.0   1.4   1   0   0   1   1   1   1 Baseplate J-like protein
Baseplate_J          PF04865.18 LVJS01000045_36      -            1.4e-08   34.6   0.2   1.8e-06   27.6   0.0   3.1   3   0   0   3   3   3   2 Baseplate J-like protein
Baseplate_J          PF04865.18 LVJU01000017_77      -            6.7e-10   38.9   1.6   1.2e-07   31.5   0.0   3.4   2   1   1   3   3   3   2 Baseplate J-like protein
Baseplate_J          PF04865.18 LVYG01000016_28      -            5.4e-18   65.4   0.4   1.1e-16   61.1   0.5   2.1   2   0   0   2   2   2   2 Baseplate J-like protein
Baseplate_J          PF04865.18 LVYG01000016.1_28    -            5.4e-18   65.4   0.4   1.1e-16   61.1   0.5   2.1   2   0   0   2   2   2   2 Baseplate J-like protein
Baseplate_J          PF04865.18 LWLA01000046.1_206   -              3e-08   33.5   0.5     5e-08   32.7   0.5   1.2   1   0   0   1   1   1   1 Baseplate J-like protein
Baseplate_J          PF04865.18 LWLD01000038_383     -            1.3e-20   74.0   0.9   8.1e-14   51.7   0.4   2.2   2   0   0   2   2   2   2 Baseplate J-like protein
Baseplate_J          PF04865.18 2596753594           -            8.4e-17   61.5   4.2   6.5e-12   45.5   1.9   2.3   2   0   0   2   2   2   2 Baseplate J-like protein
PA14                 PF07691.16 LXPW01000021_90      -            1.4e-35  122.4   0.0   2.6e-35  121.6   0.0   1.4   1   0   0   1   1   1   1 PA14 domain
Baseplate_J          PF04865.18 LYMK01000063_5       -            5.6e-08   32.6   0.0   6.5e-06   25.8   0.0   2.4   2   0   0   2   2   2   2 Baseplate J-like protein
PAAR_motif           PF05488.17 LYRP01000001.1_835   -            8.7e-25   86.9  15.9   4.6e-22   78.2   8.1   2.9   1   1   2   3   3   3   3 PAAR motif
Baseplate_J          PF04865.18 LZHZ01000035_213     -            6.5e-26   91.4   0.2   3.5e-24   85.7   0.0   2.2   2   0   0   2   2   2   2 Baseplate J-like protein
Baseplate_J          PF04865.18 LZHZ01000035.1_213   -            6.5e-26   91.4   0.2   3.5e-24   85.7   0.0   2.2   2   0   0   2   2   2   2 Baseplate J-like protein
GPW_gp25             PF04965.18 2555172057           -            1.4e-22   79.5   0.0   1.7e-22   79.3   0.0   1.1   1   0   0   1   1   1   1 Baseplate wedge protein gp25
PAAR_motif           PF05488.17 MAOS01000039_113     -            4.8e-22   78.1  17.3   7.3e-20   71.2  10.5   2.8   1   1   2   3   3   3   3 PAAR motif
PAAR_motif           PF05488.17 MAOS01000039.1_113   -            4.8e-22   78.1  17.3   7.3e-20   71.2  10.5   2.8   1   1   2   3   3   3   3 PAAR motif
Baseplate_J          PF04865.18 MASS01000027_34      -            4.5e-16   59.1   0.0   1.9e-11   43.9   0.0   2.2   2   0   0   2   2   2   2 Baseplate J-like protein
GPW_gp25             PF04965.18 MAYH01000001_407     -            6.7e-26   90.2   0.1   7.8e-26   89.9   0.1   1.1   1   0   0   1   1   1   1 Baseplate wedge protein gp25
Baseplate_J          PF04865.18 MBTG01000006_123     -              9e-15   54.8   0.1   4.5e-11   42.7   0.0   2.2   2   0   0   2   2   2   2 Baseplate J-like protein
Baseplate_J          PF04865.18 MBTG01000006.1_123   -              9e-15   54.8   0.1   4.5e-11   42.7   0.0   2.2   2   0   0   2   2   2   2 Baseplate J-like protein
GPW_gp25             PF04965.18 MDGR01000007_1266    -            3.1e-25   88.0   0.1   3.7e-25   87.8   0.1   1.1   1   0   0   1   1   1   1 Baseplate wedge protein gp25
GPW_gp25             PF04965.18 MDGR01000007.1_1266  -            3.1e-25   88.0   0.1   3.7e-25   87.8   0.1   1.1   1   0   0   1   1   1   1 Baseplate wedge protein gp25
GPW_gp25             PF04965.18 MDJD01000054_186     -            8.6e-24   83.4   0.1   1.1e-23   83.1   0.1   1.1   1   0   0   1   1   1   1 Baseplate wedge protein gp25
GPW_gp25             PF04965.18 MDJD01000054.1_186   -            8.6e-24   83.4   0.1   1.1e-23   83.1   0.1   1.1   1   0   0   1   1   1   1 Baseplate wedge protein gp25
GPW_gp25             PF04965.18 MEFP01000019_90      -            4.1e-22   78.0   0.0   4.8e-22   77.8   0.0   1.1   1   0   0   1   1   1   1 Baseplate wedge protein gp25
GPW_gp25             PF04965.18 MEGS01000013_19      -            4.1e-22   78.0   0.0   4.8e-22   77.8   0.0   1.1   1   0   0   1   1   1   1 Baseplate wedge protein gp25
Baseplate_J          PF04865.18 MEIY01000001_2047    -              9e-09   35.2   0.0   7.6e-08   32.2   0.0   2.1   2   0   0   2   2   2   1 Baseplate J-like protein
GPW_gp25             PF04965.18 2517027652           -            5.9e-26   90.3   0.2     7e-26   90.1   0.2   1.1   1   0   0   1   1   1   1 Baseplate wedge protein gp25
Baseplate_J          PF04865.18 MIKE01000028_173     -            6.9e-11   42.1   0.1   3.2e-10   39.9   0.0   2.1   2   0   0   2   2   2   1 Baseplate J-like protein
Baseplate_J          PF04865.18 MKTM01000008_132     -            9.7e-10   38.4   0.0     3e-09   36.7   0.0   1.8   2   0   0   2   2   2   1 Baseplate J-like protein
Baseplate_J          PF04865.18 ML769301.1_587       -            1.5e-07   31.1   0.1   1.3e-06   28.1   0.1   2.2   2   0   0   2   2   2   1 Baseplate J-like protein
PAAR_motif           PF05488.17 MPHJ01000011_101     -            3.6e-22   78.6  14.2   3.8e-20   72.1   7.2   2.4   1   1   1   2   2   2   2 PAAR motif
PAAR_motif           PF05488.17 MPHJ01000011.1_101   -            3.6e-22   78.6  14.2   3.8e-20   72.1   7.2   2.4   1   1   1   2   2   2   2 PAAR motif
Baseplate_J          PF04865.18 MRYI01000024.1_13    -            1.8e-09   37.5   0.1   3.4e-09   36.6   0.1   1.3   1   0   0   1   1   1   1 Baseplate J-like protein
Baseplate_J          PF04865.18 MSIF01000007_213     -            2.2e-18   66.7   4.1     4e-13   49.4   0.7   2.3   2   0   0   2   2   2   2 Baseplate J-like protein
GPW_gp25             PF04965.18 MSMP01000017_36      -            5.7e-24   84.0   0.0     7e-24   83.7   0.0   1.1   1   0   0   1   1   1   1 Baseplate wedge protein gp25
GPW_gp25             PF04965.18 MSMP01000017.1_36    -            5.7e-24   84.0   0.0     7e-24   83.7   0.0   1.1   1   0   0   1   1   1   1 Baseplate wedge protein gp25
DUF4157              PF13699.10 MSYQ01000001_2535    -            3.8e-12   46.4   0.4   3.8e-12   46.4   0.4   2.4   2   0   0   2   2   2   1 Domain of unknown function (DUF4157)
DUF4157              PF13699.10 MSYQ01000001.1_2534  -            3.8e-12   46.4   0.4   3.8e-12   46.4   0.4   2.4   2   0   0   2   2   2   1 Domain of unknown function (DUF4157)
Baseplate_J          PF04865.18 MTAZ01000007_103     -            1.1e-07   31.6   0.0   1.5e-06   27.9   0.0   2.2   2   0   0   2   2   2   1 Baseplate J-like protein
Baseplate_J          PF04865.18 MTAZ01000007.1_103   -            1.1e-07   31.6   0.0   1.5e-06   27.9   0.0   2.2   2   0   0   2   2   2   1 Baseplate J-like protein
GPW_gp25             PF04965.18 MUGW01000003_10      -            1.3e-19   70.0   0.0   1.6e-19   69.7   0.0   1.1   1   0   0   1   1   1   1 Baseplate wedge protein gp25
Baseplate_J          PF04865.18 MUHB01000007_746     -            1.1e-12   48.0   0.1   5.3e-12   45.8   0.0   2.1   2   0   0   2   2   2   1 Baseplate J-like protein
Baseplate_J          PF04865.18 MUHG01000017_129     -            6.9e-11   42.1   0.1   3.2e-10   39.9   0.0   2.1   2   0   0   2   2   2   1 Baseplate J-like protein
Baseplate_J          PF04865.18 MUHH01000046.1_13    -            6.8e-11   42.1   0.1   3.2e-10   39.9   0.0   2.1   2   0   0   2   2   2   1 Baseplate J-like protein
FG-GAP_2             PF14312.10 MUKU01000020_16      -              1e-09   38.6   2.4   0.00035   20.9   0.1   4.0   3   0   0   3   3   3   2 FG-GAP repeat
FG-GAP_2             PF14312.10 MUKU01000020.1_16    -              1e-09   38.6   2.4   0.00035   20.9   0.1   4.0   3   0   0   3   3   3   2 FG-GAP repeat
Baseplate_J          PF04865.18 MUNP01000041.1_30    -            1.4e-09   37.8   1.8   4.3e-08   33.0   0.0   3.1   2   1   1   4   4   4   2 Baseplate J-like protein
Baseplate_J          PF04865.18 MUNY01000072.1_336   -            2.1e-08   34.0   0.0   4.2e-08   33.0   0.0   1.4   1   0   0   1   1   1   1 Baseplate J-like protein
Baseplate_J          PF04865.18 MVAG01000128_372     -            2.4e-11   43.6   0.1   5.9e-11   42.3   0.1   1.6   1   0   0   1   1   1   1 Baseplate J-like protein
Baseplate_J          PF04865.18 MVAG01000128.1_372   -            2.4e-11   43.6   0.1   5.9e-11   42.3   0.1   1.6   1   0   0   1   1   1   1 Baseplate J-like protein
Baseplate_J          PF04865.18 MWSG01000014_36      -            4.6e-15   55.8   0.0     2e-11   43.9   0.0   2.2   2   0   0   2   2   2   2 Baseplate J-like protein
Baseplate_J          PF04865.18 MWSG01000014.1_36    -            4.6e-15   55.8   0.0     2e-11   43.9   0.0   2.2   2   0   0   2   2   2   2 Baseplate J-like protein
GPW_gp25             PF04965.18 MWUM01000011_63      -            2.4e-20   72.4   0.0   2.8e-20   72.1   0.0   1.1   1   0   0   1   1   1   1 Baseplate wedge protein gp25
Baseplate_J          PF04865.18 2522595551           -            2.6e-14   53.3   0.0   4.2e-14   52.7   0.0   1.2   1   0   0   1   1   1   1 Baseplate J-like protein
Baseplate_J          PF04865.18 MXAR01000010_288     -            4.5e-17   62.4   0.2   9.4e-16   58.1   0.2   2.1   2   0   0   2   2   2   2 Baseplate J-like protein
Baseplate_J          PF04865.18 2551827923           -            6.9e-14   52.0   0.0   1.3e-13   51.0   0.0   1.4   1   0   0   1   1   1   1 Baseplate J-like protein
PAAR_motif           PF05488.17 MXLE01000008_35      -            1.6e-25   89.3  17.1     3e-23   82.0   9.0   2.8   1   1   2   3   3   3   3 PAAR motif
Baseplate_J          PF04865.18 MXQD01000004_550     -            1.2e-10   41.3   0.0   5.8e-10   39.1   0.0   1.9   2   0   0   2   2   2   1 Baseplate J-like protein
Baseplate_J          PF04865.18 2549833017           -            1.1e-16   61.1   0.3   2.2e-15   56.9   0.4   2.1   2   0   0   2   2   2   2 Baseplate J-like protein
Baseplate_J          PF04865.18 2517432366           -            2.8e-07   30.3   0.0   4.5e-07   29.6   0.0   1.3   1   0   0   1   1   1   1 Baseplate J-like protein
Baseplate_J          PF04865.18 2557461713           -            2.5e-08   33.7   0.0     3e-07   30.2   0.0   2.2   2   0   0   2   2   2   1 Baseplate J-like protein
Baseplate_J          PF04865.18 NCSM01000011.1_196   -            4.8e-14   52.5   2.2   3.4e-09   36.6   0.3   2.3   2   0   0   2   2   2   2 Baseplate J-like protein
GPW_gp25             PF04965.18 NCTK01000002_559     -            2.5e-27   94.7   0.2   2.9e-27   94.5   0.2   1.1   1   0   0   1   1   1   1 Baseplate wedge protein gp25
GPW_gp25             PF04965.18 NCTK01000002.1_559   -            2.5e-27   94.7   0.2   2.9e-27   94.5   0.2   1.1   1   0   0   1   1   1   1 Baseplate wedge protein gp25
Baseplate_J          PF04865.18 637125658            -            1.8e-16   60.5   0.0   2.6e-12   46.8   0.0   2.3   2   0   0   2   2   2   2 Baseplate J-like protein
Baseplate_J          PF04865.18 637203488            -            3.3e-07   30.1   0.0   5.4e-05   22.8   0.1   2.6   2   0   0   2   2   2   2 Baseplate J-like protein
Baseplate_J          PF04865.18 637738344            -            6.6e-15   55.3   0.0   1.1e-13   51.3   0.0   2.2   2   0   0   2   2   2   2 Baseplate J-like protein
Tail_P2_I            PF09684.14 637778418            -            3.3e-08   33.7   0.0   6.2e-08   32.8   0.0   1.4   1   0   0   1   1   1   1 Phage tail protein (Tail_P2_I)
Baseplate_J          PF04865.18 637857139            -            4.3e-09   36.2   0.0   2.3e-07   30.6   0.0   2.2   2   0   0   2   2   2   2 Baseplate J-like protein
Baseplate_J          PF04865.18 637920112            -            2.6e-07   30.4   0.0   5.4e-07   29.4   0.0   1.4   1   0   0   1   1   1   1 Baseplate J-like protein
GPW_gp25             PF04965.18 638025847            -            5.3e-23   80.9   0.5   6.2e-23   80.6   0.5   1.1   1   0   0   1   1   1   1 Baseplate wedge protein gp25
GPW_gp25             PF04965.18 639637501            -            1.8e-25   88.8   0.0   2.1e-25   88.5   0.0   1.1   1   0   0   1   1   1   1 Baseplate wedge protein gp25
Baseplate_J          PF04865.18 638126503            -            1.4e-07   31.3   0.0     6e-07   29.2   0.0   2.0   3   0   0   3   3   3   1 Baseplate J-like protein
GPW_gp25             PF04965.18 639754406            -            4.1e-25   87.6   0.0   4.8e-25   87.4   0.0   1.1   1   0   0   1   1   1   1 Baseplate wedge protein gp25
GPW_gp25             PF04965.18 640485907            -            6.1e-28   96.7   0.0     7e-28   96.5   0.0   1.1   1   0   0   1   1   1   1 Baseplate wedge protein gp25
Baseplate_J          PF04865.18 640521962            -            2.2e-08   33.9   0.0   1.1e-07   31.6   0.0   2.1   2   0   0   2   2   2   1 Baseplate J-like protein
Tail_P2_I            PF09684.14 641665822            -            2.4e-08   34.2   0.2   6.1e-08   32.9   0.2   1.7   1   0   0   1   1   1   1 Phage tail protein (Tail_P2_I)
GPW_gp25             PF04965.18 642705002            -            3.9e-27   94.1   0.0   4.5e-27   93.9   0.0   1.1   1   0   0   1   1   1   1 Baseplate wedge protein gp25
Baseplate_J          PF04865.18 642768548            -            2.2e-09   37.2   0.0   3.9e-09   36.4   0.0   1.3   1   0   0   1   1   1   1 Baseplate J-like protein
Baseplate_J          PF04865.18 643641063            -            2.8e-08   33.6   0.0   5.6e-08   32.6   0.0   1.4   1   0   0   1   1   1   1 Baseplate J-like protein
Baseplate_J          PF04865.18 643787019            -            2.3e-17   63.3   0.2   3.7e-16   59.4   0.3   2.1   2   0   0   2   2   2   2 Baseplate J-like protein
GPW_gp25             PF04965.18 644851062            -            4.6e-26   90.7   0.0   5.5e-26   90.4   0.0   1.1   1   0   0   1   1   1   1 Baseplate wedge protein gp25
Baseplate_J          PF04865.18 644869290            -            8.3e-08   32.0   0.0   1.6e-07   31.1   0.0   1.4   1   0   0   1   1   1   1 Baseplate J-like protein
Phage_base_V         PF04717.16 644917206            -            1.1e-19   70.7   0.0   2.5e-19   69.6   0.0   1.7   1   0   0   1   1   1   1 Type VI secretion system/phage-baseplate injector OB domain
Baseplate_J          PF04865.18 646443369            -            4.5e-24   85.3   2.4   7.1e-24   84.7   0.7   1.9   2   0   0   2   2   2   1 Baseplate J-like protein
GPW_gp25             PF04965.18 646450841            -            4.3e-26   90.8   0.0   5.1e-26   90.5   0.0   1.1   1   0   0   1   1   1   1 Baseplate wedge protein gp25
Baseplate_J          PF04865.18 649928113            -            9.8e-09   35.1   0.1   2.2e-08   33.9   0.0   1.6   2   0   0   2   2   2   1 Baseplate J-like protein
GPW_gp25             PF04965.18 650977218            -              7e-23   80.5   0.6   8.2e-23   80.3   0.6   1.1   1   0   0   1   1   1   1 Baseplate wedge protein gp25
PA14                 PF07691.16 2511630183           -            1.4e-29  102.9   0.1   2.3e-29  102.3   0.1   1.3   1   0   0   1   1   1   1 PA14 domain
Baseplate_J          PF04865.18 2511630183           -              5e-14   52.4   0.0   2.2e-13   50.3   0.0   1.9   2   0   0   2   2   2   1 Baseplate J-like protein
GPW_gp25             PF04965.18 2511730818           -            3.1e-22   78.4   0.0   3.7e-22   78.1   0.0   1.1   1   0   0   1   1   1   1 Baseplate wedge protein gp25
PAAR_motif           PF05488.17 NEGZ01000054_35      -            7.1e-24   84.0  14.2   5.7e-21   74.7   7.4   2.8   1   1   2   3   3   3   3 PAAR motif
PAAR_motif           PF05488.17 NEGZ01000054.1_35    -            7.1e-24   84.0  14.2   5.7e-21   74.7   7.4   2.8   1   1   2   3   3   3   3 PAAR motif
Baseplate_J          PF04865.18 NFGZ01000037_10      -            1.7e-14   53.9   0.0   4.1e-14   52.7   0.0   1.5   2   0   0   2   2   2   1 Baseplate J-like protein
Baseplate_J          PF04865.18 NFGZ01000037.1_10    -            1.7e-14   53.9   0.0   4.1e-14   52.7   0.0   1.5   2   0   0   2   2   2   1 Baseplate J-like protein
Baseplate_J          PF04865.18 NFHG01000006_97      -            2.4e-09   37.1   0.0   1.2e-07   31.5   0.1   2.1   2   0   0   2   2   2   2 Baseplate J-like protein
Baseplate_J          PF04865.18 NFHG01000006.1_97    -            2.4e-09   37.1   0.0   1.2e-07   31.5   0.1   2.1   2   0   0   2   2   2   2 Baseplate J-like protein
Baseplate_J          PF04865.18 NFHM01000015_45      -            1.6e-11   44.2   0.0   1.1e-08   34.9   0.0   2.2   2   0   0   2   2   2   2 Baseplate J-like protein
Baseplate_J          PF04865.18 NFHM01000015.1_45    -            1.6e-11   44.2   0.0   1.1e-08   34.9   0.0   2.2   2   0   0   2   2   2   2 Baseplate J-like protein
Response_reg         PF00072.28 NFJU01000010_50      -              5e-22   78.4   0.0   7.3e-22   77.8   0.0   1.2   1   0   0   1   1   1   1 Response regulator receiver domain
Trans_reg_C          PF00486.32 NFJU01000010_50      -            4.2e-21   75.0   0.1   8.5e-21   74.0   0.1   1.5   1   0   0   1   1   1   1 Transcriptional regulatory protein, C terminal
Response_reg         PF00072.28 NFJU01000010.1_50    -            4.9e-22   78.4   0.0   7.1e-22   77.9   0.0   1.2   1   0   0   1   1   1   1 Response regulator receiver domain
Trans_reg_C          PF00486.32 NFJU01000010.1_50    -            4.1e-21   75.1   0.1   8.3e-21   74.1   0.1   1.5   1   0   0   1   1   1   1 Transcriptional regulatory protein, C terminal
GPW_gp25             PF04965.18 NFJX01000005_223     -            3.9e-22   78.1   0.3   4.6e-22   77.8   0.3   1.1   1   0   0   1   1   1   1 Baseplate wedge protein gp25
GPW_gp25             PF04965.18 NFJX01000005.1_222   -            3.9e-22   78.1   0.3   4.6e-22   77.8   0.3   1.1   1   0   0   1   1   1   1 Baseplate wedge protein gp25
AAA                  PF00004.33 NFJZ01000005_98      -            2.8e-28   99.2   0.0   1.4e-26   93.7   0.0   2.4   2   0   0   2   2   2   2 ATPase family associated with various cellular activities (AAA)
AAA                  PF00004.33 NFJZ01000005.1_98    -            2.8e-28   99.2   0.0   1.4e-26   93.7   0.0   2.4   2   0   0   2   2   2   2 ATPase family associated with various cellular activities (AAA)
Baseplate_J          PF04865.18 NFLG01000016_62      -            1.8e-14   53.9   0.0   4.1e-14   52.7   0.0   1.5   2   0   0   2   2   2   1 Baseplate J-like protein
Baseplate_J          PF04865.18 NFLG01000016.1_62    -            1.8e-14   53.9   0.0   4.1e-14   52.7   0.0   1.5   2   0   0   2   2   2   1 Baseplate J-like protein
Baseplate_J          PF04865.18 NFMB01000009_48      -            4.7e-08   32.8   0.0   2.7e-06   27.0   0.0   2.2   2   0   0   2   2   2   2 Baseplate J-like protein
Baseplate_J          PF04865.18 NFMB01000009.1_48    -            4.7e-08   32.8   0.0   2.7e-06   27.0   0.0   2.2   2   0   0   2   2   2   2 Baseplate J-like protein
GPW_gp25             PF04965.18 NGNS01000018.1_45    -            6.6e-21   74.1   0.2   7.7e-21   73.9   0.2   1.1   1   0   0   1   1   1   1 Baseplate wedge protein gp25
PAAR_motif           PF05488.17 NGUQ01000037_492     -            9.1e-22   77.3  13.7   2.1e-19   69.7   7.5   2.8   1   1   2   3   3   3   3 PAAR motif
PAAR_motif           PF05488.17 NGUQ01000037.1_492   -            9.1e-22   77.3  13.7   2.1e-19   69.7   7.5   2.8   1   1   2   3   3   3   3 PAAR motif
PAAR_motif           PF05488.17 NGUR01000009_206     -            9.1e-22   77.3  13.7   2.1e-19   69.7   7.5   2.8   1   1   2   3   3   3   3 PAAR motif
PAAR_motif           PF05488.17 NGUR01000009.1_206   -            9.1e-22   77.3  13.7   2.1e-19   69.7   7.5   2.8   1   1   2   3   3   3   3 PAAR motif
GPW_gp25             PF04965.18 NHNI01000001_2130    -            1.4e-23   82.7   0.0   1.6e-23   82.5   0.0   1.1   1   0   0   1   1   1   1 Baseplate wedge protein gp25
Baseplate_J          PF04865.18 NHNI01000001_2175    -            2.4e-07   30.5   0.0   4.1e-07   29.7   0.0   1.4   1   0   0   1   1   1   1 Baseplate J-like protein
GPW_gp25             PF04965.18 NHNI01000001.1_2130  -            1.4e-23   82.7   0.0   1.6e-23   82.5   0.0   1.1   1   0   0   1   1   1   1 Baseplate wedge protein gp25
Baseplate_J          PF04865.18 NHNI01000001.1_2175  -            2.4e-07   30.5   0.0   4.1e-07   29.7   0.0   1.4   1   0   0   1   1   1   1 Baseplate J-like protein
PAAR_motif           PF05488.17 NIOE01000011_40      -            2.2e-23   82.4  12.5   2.1e-21   76.1   6.9   2.4   1   1   1   2   2   2   2 PAAR motif
PAAR_motif           PF05488.17 NIOE01000011.1_40    -            2.2e-23   82.4  12.5   2.1e-21   76.1   6.9   2.4   1   1   1   2   2   2   2 PAAR motif
PAAR_motif           PF05488.17 NIOF01000016_38      -            5.8e-23   81.1  18.5   3.1e-20   72.3   8.7   2.5   1   1   2   3   3   3   3 PAAR motif
PAAR_motif           PF05488.17 NIOG01000001_662     -            1.4e-20   73.5  10.6   1.3e-18   67.2   5.2   2.5   1   1   2   3   3   3   3 PAAR motif
Baseplate_J          PF04865.18 NIUC01000002_1312    -            5.8e-10   39.1   0.0     1e-09   38.3   0.0   1.3   1   0   0   1   1   1   1 Baseplate J-like protein
Baseplate_J          PF04865.18 NIUC01000002.1_1312  -            5.8e-10   39.1   0.0     1e-09   38.3   0.0   1.3   1   0   0   1   1   1   1 Baseplate J-like protein
GPW_gp25             PF04965.18 NIUC01000006_26      -            1.8e-22   79.2   0.0     2e-22   79.0   0.0   1.1   1   0   0   1   1   1   1 Baseplate wedge protein gp25
GPW_gp25             PF04965.18 NIUC01000006.1_26    -            1.8e-22   79.2   0.0     2e-22   79.0   0.0   1.1   1   0   0   1   1   1   1 Baseplate wedge protein gp25
Baseplate_J          PF04865.18 NMQW01000024_58      -            2.1e-12   47.1   1.0   9.3e-08   31.9   0.1   2.2   2   0   0   2   2   2   2 Baseplate J-like protein
Baseplate_J          PF04865.18 NPKN01000008.1_125   -            2.4e-08   33.8   1.0   1.7e-07   31.0   0.0   2.6   3   0   0   3   3   3   1 Baseplate J-like protein
Baseplate_J          PF04865.18 NVOC01000003.1_54    -              2e-19   70.1   0.0   6.8e-14   52.0   0.0   2.5   3   0   0   3   3   3   2 Baseplate J-like protein
Baseplate_J          PF04865.18 NZXG01000031_40      -            1.2e-08   34.8   0.0   2.2e-08   33.9   0.0   1.3   1   0   0   1   1   1   1 Baseplate J-like protein
Baseplate_J          PF04865.18 648278929            -            5.5e-10   39.2   0.1   1.3e-09   37.9   0.1   1.5   1   0   0   1   1   1   1 Baseplate J-like protein
Baseplate_J          PF04865.18 638937157            -            1.3e-11   44.5   0.0   7.9e-11   41.9   0.0   2.2   3   0   0   3   3   3   1 Baseplate J-like protein
AAA                  PF00004.33 639002326            -            2.7e-27   96.0   0.0   4.8e-27   95.2   0.0   1.4   1   0   0   1   1   1   1 ATPase family associated with various cellular activities (AAA)
CIS_spike_tip        PF19267.3  640217368            -            1.6e-47  161.2   2.1   1.7e-47  161.1   2.1   1.0   1   0   0   1   1   1   1 Contractile injection system spike tip protein
Baseplate_J          PF04865.18 640615320            -              3e-09   36.8   0.0   4.7e-09   36.1   0.0   1.2   1   0   0   1   1   1   1 Baseplate J-like protein
Baseplate_J          PF04865.18 645977151            -            1.9e-08   34.1   8.7   4.6e-05   23.0   0.3   2.8   3   0   0   3   3   3   2 Baseplate J-like protein
PA14                 PF07691.16 644377950            -            1.4e-30  106.2   0.1   2.3e-30  105.5   0.1   1.3   1   0   0   1   1   1   1 PA14 domain
Baseplate_J          PF04865.18 644377950            -              9e-14   51.6   0.0   4.6e-13   49.2   0.0   2.0   2   0   0   2   2   2   1 Baseplate J-like protein
AAA                  PF00004.33 647266763            -            4.5e-28   98.5   0.0   1.4e-26   93.6   0.0   2.3   2   0   0   2   2   2   2 ATPase family associated with various cellular activities (AAA)
Baseplate_J          PF04865.18 650079829            -            4.3e-13   49.3   0.0   7.6e-13   48.5   0.0   1.3   1   0   0   1   1   1   1 Baseplate J-like protein
Baseplate_J          PF04865.18 651402501            -            2.2e-13   50.3   3.2   1.6e-08   34.4   1.3   2.3   2   0   0   2   2   2   2 Baseplate J-like protein
Baseplate_J          PF04865.18 648722772            -              7e-18   65.0   0.1   3.4e-16   59.5   0.1   2.2   2   0   0   2   2   2   2 Baseplate J-like protein
PA14                 PF07691.16 2514499135           -            9.5e-37  126.3   0.1   1.5e-36  125.6   0.1   1.3   1   0   0   1   1   1   1 PA14 domain
Baseplate_J          PF04865.18 2514499135           -              2e-07   30.8   0.1     5e-07   29.5   0.0   1.6   2   0   0   2   2   2   1 Baseplate J-like protein
Baseplate_J          PF04865.18 647627410            -            6.6e-15   55.3   0.0   1.1e-13   51.3   0.0   2.2   2   0   0   2   2   2   2 Baseplate J-like protein
GPW_gp25             PF04965.18 646288911            -            5.8e-22   77.5   0.4   7.2e-22   77.2   0.4   1.1   1   0   0   1   1   1   1 Baseplate wedge protein gp25
GPW_gp25             PF04965.18 647877115            -            3.8e-22   78.1   0.3   4.5e-22   77.9   0.3   1.1   1   0   0   1   1   1   1 Baseplate wedge protein gp25
GPW_gp25             PF04965.18 648890321            -            5.8e-22   77.5   0.4   7.2e-22   77.2   0.4   1.1   1   0   0   1   1   1   1 Baseplate wedge protein gp25
CIS_spike_tip        PF19267.3  648921898            -            3.4e-45  153.6   0.8   3.8e-45  153.5   0.8   1.0   1   0   0   1   1   1   1 Contractile injection system spike tip protein
PAAR_motif           PF05488.17 OLMS01000002_731     -            3.5e-27   94.6  18.6   3.4e-23   81.8   7.0   2.9   1   1   2   3   3   3   3 PAAR motif
PAAR_motif           PF05488.17 OLMS01000002.1_731   -            3.5e-27   94.6  18.6   3.4e-23   81.8   7.0   2.9   1   1   2   3   3   3   3 PAAR motif
Baseplate_J          PF04865.18 OMKB01000010_461     -            1.8e-07   30.9   0.0   6.6e-07   29.1   0.0   1.8   2   0   0   2   2   2   1 Baseplate J-like protein
Baseplate_J          PF04865.18 OMKB01000010.1_461   -            1.8e-07   30.9   0.0   6.6e-07   29.1   0.0   1.8   2   0   0   2   2   2   1 Baseplate J-like protein
CIS_spike_tip        PF19267.3  OMKC01000017_604     -            1.4e-53  180.8   4.3   1.6e-53  180.7   4.3   1.0   1   0   0   1   1   1   1 Contractile injection system spike tip protein
CIS_spike_tip        PF19267.3  OMKC01000017.1_604   -            1.4e-53  180.8   4.3   1.6e-53  180.7   4.3   1.0   1   0   0   1   1   1   1 Contractile injection system spike tip protein
DUF4157              PF13699.10 OMPE01000009.1_1367  -            6.3e-31  106.6   0.2   6.3e-31  106.6   0.2   2.5   2   0   0   2   2   2   1 Domain of unknown function (DUF4157)
Phage_base_V         PF04717.16 OMPF01000001.1_127   -              3e-22   79.0   0.0   7.1e-22   77.8   0.0   1.7   1   0   0   1   1   1   1 Type VI secretion system/phage-baseplate injector OB domain
CIS_spike_tip        PF19267.3  OMPF01000036.1_7     -            1.2e-51  174.6   4.3   1.3e-51  174.5   4.3   1.0   1   0   0   1   1   1   1 Contractile injection system spike tip protein
Baseplate_J          PF04865.18 OMPN01000001_2565    -            5.3e-13   49.1   0.0   5.6e-10   39.1   0.0   2.2   2   0   0   2   2   2   2 Baseplate J-like protein
Baseplate_J          PF04865.18 OMPN01000001.1_2567  -            5.3e-13   49.1   0.0   5.6e-10   39.1   0.0   2.2   2   0   0   2   2   2   2 Baseplate J-like protein
GPW_gp25             PF04965.18 PCPH01000001_139     -            1.6e-25   89.0   0.1   1.8e-25   88.7   0.1   1.1   1   0   0   1   1   1   1 Baseplate wedge protein gp25
GPW_gp25             PF04965.18 PCPH01000001.1_139   -            1.6e-25   89.0   0.1   1.8e-25   88.7   0.1   1.1   1   0   0   1   1   1   1 Baseplate wedge protein gp25
GPW_gp25             PF04965.18 PCPP01000001_1396    -            1.6e-25   89.0   0.1   1.8e-25   88.7   0.1   1.1   1   0   0   1   1   1   1 Baseplate wedge protein gp25
Baseplate_J          PF04865.18 PDDG01000001_1914    -            4.1e-13   49.4   0.0   6.4e-13   48.8   0.0   1.2   1   0   0   1   1   1   1 Baseplate J-like protein
PAAR_motif           PF05488.17 PDOB01000005_107     -            1.3e-20   73.5  16.3   6.9e-20   71.2  10.3   2.6   1   1   2   3   3   3   3 PAAR motif
PAAR_motif           PF05488.17 PDOB01000005.1_107   -            1.3e-20   73.5  16.3   6.9e-20   71.2  10.3   2.6   1   1   2   3   3   3   3 PAAR motif
Baseplate_J          PF04865.18 PDOG01000002.1_81    -            1.8e-11   44.1   0.2   4.9e-08   32.8   0.1   2.6   2   1   0   2   2   2   2 Baseplate J-like protein
Baseplate_J          PF04865.18 PDUU01000008_207     -            1.2e-10   41.4   0.1   3.2e-10   39.9   0.1   1.7   1   0   0   1   1   1   1 Baseplate J-like protein
PAAR_motif           PF05488.17 PDZI01000010_28      -            7.1e-24   84.0  14.2   5.7e-21   74.7   7.4   2.8   1   1   2   3   3   3   3 PAAR motif
PAAR_motif           PF05488.17 PDZI01000010.1_28    -            7.1e-24   84.0  14.2   5.7e-21   74.7   7.4   2.8   1   1   2   3   3   3   3 PAAR motif
PAAR_motif           PF05488.17 PDZO01000042_8       -            7.1e-24   84.0  14.2   5.7e-21   74.7   7.4   2.8   1   1   2   3   3   3   3 PAAR motif
Baseplate_J          PF04865.18 PDZP01000025_7       -            2.8e-08   33.6   0.0   3.4e-07   30.0   0.0   2.5   3   0   0   3   3   3   1 Baseplate J-like protein
Baseplate_J          PF04865.18 PDZP01000025.1_7     -            2.8e-08   33.6   0.0   3.4e-07   30.0   0.0   2.5   3   0   0   3   3   3   1 Baseplate J-like protein
GPW_gp25             PF04965.18 PEMZ01000007.1_34    -            3.8e-26   90.9   0.0   4.5e-26   90.7   0.0   1.1   1   0   0   1   1   1   1 Baseplate wedge protein gp25
Baseplate_J          PF04865.18 PERU01000009_21      -            6.6e-08   32.3   0.0   3.1e-07   30.1   0.0   2.0   1   1   0   1   1   1   1 Baseplate J-like protein
Baseplate_J          PF04865.18 PIZT01000067_228     -            4.8e-12   45.9   0.0   9.3e-12   45.0   0.0   1.4   1   0   0   1   1   1   1 Baseplate J-like protein
Baseplate_J          PF04865.18 PIZT01000067.1_228   -            4.8e-12   45.9   0.0   9.3e-12   45.0   0.0   1.4   1   0   0   1   1   1   1 Baseplate J-like protein
Baseplate_J          PF04865.18 PJBB01000003_1235    -            2.5e-08   33.8   0.2   6.5e-08   32.4   0.0   1.7   2   0   0   2   2   2   1 Baseplate J-like protein
Baseplate_J          PF04865.18 PJIN01000009.1_80    -            6.1e-09   35.7   0.1   1.8e-06   27.7   0.0   2.6   2   0   0   2   2   2   2 Baseplate J-like protein
GPW_gp25             PF04965.18 PJJB01000002.1_113   -            9.2e-27   92.9   0.0   1.1e-26   92.7   0.0   1.1   1   0   0   1   1   1   1 Baseplate wedge protein gp25
GPW_gp25             PF04965.18 PJJC01000002.1_112   -            9.2e-27   92.9   0.0   1.1e-26   92.7   0.0   1.1   1   0   0   1   1   1   1 Baseplate wedge protein gp25
Baseplate_J          PF04865.18 PJQW01000001.1_63    -            2.1e-07   30.7   0.1   1.6e-06   27.8   0.1   2.3   1   1   1   2   2   2   1 Baseplate J-like protein
CIS_spike_tip        PF19267.3  PJQW01000004.1_32    -            1.7e-44  151.4   0.8   1.9e-44  151.2   0.8   1.0   1   0   0   1   1   1   1 Contractile injection system spike tip protein
GPW_gp25             PF04965.18 PJRS01000034_68      -            9.6e-18   64.0   0.0   1.2e-17   63.7   0.0   1.0   1   0   0   1   1   1   1 Baseplate wedge protein gp25
GPW_gp25             PF04965.18 PJRS01000034.1_68    -            9.6e-18   64.0   0.0   1.2e-17   63.7   0.0   1.0   1   0   0   1   1   1   1 Baseplate wedge protein gp25
Baseplate_J          PF04865.18 PKDY01000045_12      -            2.7e-07   30.3   0.1   5.3e-07   29.4   0.1   1.4   1   0   0   1   1   1   1 Baseplate J-like protein
Baseplate_J          PF04865.18 2511129897           -            1.3e-08   34.7   0.2     1e-05   25.2   0.0   3.0   3   0   0   3   3   3   2 Baseplate J-like protein
Baseplate_J          PF04865.18 2512637794           -            4.7e-16   59.0   0.2   9.5e-15   54.8   0.4   2.1   2   0   0   2   2   2   2 Baseplate J-like protein
PAAR_motif           PF05488.17 2511249306           -            1.2e-21   76.8  16.4   5.3e-20   71.6   9.7   2.8   1   1   2   3   3   3   3 PAAR motif
Baseplate_J          PF04865.18 PNRE01000105.1_26    -            3.7e-09   36.5   2.9   8.3e-06   25.5   0.0   2.8   2   1   1   3   3   3   2 Baseplate J-like protein
GPW_gp25             PF04965.18 PNYB01000002_296     -            3.7e-24   84.6   0.0   4.5e-24   84.3   0.0   1.1   1   0   0   1   1   1   1 Baseplate wedge protein gp25
Baseplate_J          PF04865.18 POSP01000003_1459    -            5.1e-12   45.8   0.0   2.1e-11   43.8   0.0   2.1   3   0   0   3   3   3   1 Baseplate J-like protein
Baseplate_J          PF04865.18 POSP01000003.1_1459  -            5.1e-12   45.8   0.0   2.1e-11   43.8   0.0   2.1   3   0   0   3   3   3   1 Baseplate J-like protein
Baseplate_J          PF04865.18 PPEG02000002.1_552   -            2.6e-11   43.5   0.1   6.4e-11   42.2   0.1   1.6   1   0   0   1   1   1   1 Baseplate J-like protein
GPW_gp25             PF04965.18 PQWP01000132.1_30    -            2.5e-27   94.7   0.2   2.9e-27   94.5   0.2   1.1   1   0   0   1   1   1   1 Baseplate wedge protein gp25
PAAR_motif           PF05488.17 PUGF01000007_84      -            6.8e-24   84.1  12.4   9.6e-22   77.2   7.5   2.5   1   1   2   3   3   3   3 PAAR motif
PAAR_motif           PF05488.17 PUGF01000007.1_84    -            6.8e-24   84.1  12.4   9.6e-22   77.2   7.5   2.5   1   1   2   3   3   3   3 PAAR motif
GPW_gp25             PF04965.18 PXXU01000001_124     -            3.7e-26   91.0   0.1   4.3e-26   90.8   0.1   1.1   1   0   0   1   1   1   1 Baseplate wedge protein gp25
GPW_gp25             PF04965.18 PXXU01000001.1_123   -            3.7e-26   91.0   0.1   4.3e-26   90.8   0.1   1.1   1   0   0   1   1   1   1 Baseplate wedge protein gp25
Baseplate_J          PF04865.18 PXXZ01000016_151     -              7e-18   65.0   0.2   1.1e-16   61.1   0.3   2.1   2   0   0   2   2   2   1 Baseplate J-like protein
Baseplate_J          PF04865.18 PXXZ01000016.1_151   -              7e-18   65.0   0.2   1.1e-16   61.1   0.3   2.1   2   0   0   2   2   2   1 Baseplate J-like protein
Baseplate_J          PF04865.18 PXYI01000001_606     -            9.5e-08   31.8   0.0     5e-05   22.9   0.0   2.5   2   0   0   2   2   2   2 Baseplate J-like protein
Baseplate_J          PF04865.18 PXYI01000001.1_606   -            9.5e-08   31.8   0.0     5e-05   22.9   0.0   2.5   2   0   0   2   2   2   2 Baseplate J-like protein
Baseplate_J          PF04865.18 PXZL01000033_28      -            5.1e-17   62.2   0.2   8.5e-16   58.2   0.2   2.1   2   0   0   2   2   2   2 Baseplate J-like protein
Baseplate_J          PF04865.18 PXZL01000033.1_28    -            5.1e-17   62.2   0.2   8.5e-16   58.2   0.2   2.1   2   0   0   2   2   2   2 Baseplate J-like protein
Baseplate_J          PF04865.18 PXZN01000046_102     -              5e-17   62.2   0.1   8.8e-16   58.2   0.2   2.1   2   0   0   2   2   2   2 Baseplate J-like protein
Baseplate_J          PF04865.18 PXZN01000046.1_102   -              5e-17   62.2   0.1   8.8e-16   58.2   0.2   2.1   2   0   0   2   2   2   2 Baseplate J-like protein
Baseplate_J          PF04865.18 PYHP01000022_13      -            2.3e-14   53.5   0.0   6.5e-10   38.9   0.0   2.3   2   0   0   2   2   2   2 Baseplate J-like protein
Baseplate_J          PF04865.18 PYXG01000001_1477    -            1.2e-07   31.5   0.0   5.3e-07   29.4   0.0   1.8   2   0   0   2   2   2   1 Baseplate J-like protein
Baseplate_J          PF04865.18 2558013810           -            7.2e-11   42.1   0.0   1.4e-10   41.1   0.0   1.4   1   0   0   1   1   1   1 Baseplate J-like protein
Baseplate_J          PF04865.18 2571097467           -            1.3e-09   38.0   0.0   5.7e-09   35.8   0.0   1.8   2   0   0   2   2   2   1 Baseplate J-like protein
PA14                 PF07691.16 QAYS01000057_40      -            8.5e-37  126.4   0.0   1.5e-36  125.6   0.0   1.4   1   0   0   1   1   1   1 PA14 domain
GPW_gp25             PF04965.18 QDKO01000023_81      -              7e-19   67.6   0.0   8.8e-19   67.3   0.0   1.1   1   0   0   1   1   1   1 Baseplate wedge protein gp25
Baseplate_J          PF04865.18 QEHP01000106_9       -            2.4e-11   43.6   0.1   5.9e-11   42.3   0.1   1.6   1   0   0   1   1   1   1 Baseplate J-like protein
GPW_gp25             PF04965.18 QEIH01000013.1_41    -            1.1e-21   76.7   0.1   1.3e-21   76.4   0.1   1.1   1   0   0   1   1   1   1 Baseplate wedge protein gp25
GPW_gp25             PF04965.18 QGNA01000002.1_799   -            4.1e-14   52.4   0.0   5.2e-14   52.0   0.0   1.1   1   0   0   1   1   1   1 Baseplate wedge protein gp25
Baseplate_J          PF04865.18 QGOL01000002.1_339   -            7.8e-09   35.4   0.0   1.8e-08   34.2   0.0   1.5   1   0   0   1   1   1   1 Baseplate J-like protein
Baseplate_J          PF04865.18 QHKY01000002.1_113   -            4.1e-09   36.3   0.0   1.3e-08   34.6   0.0   1.7   2   0   0   2   2   2   1 Baseplate J-like protein
Baseplate_J          PF04865.18 QJVJ01000004.1_421   -              3e-18   66.2   0.7   2.1e-13   50.4   0.4   2.1   2   0   0   2   2   2   2 Baseplate J-like protein
Tail_P2_I            PF09684.14 QKOE01000004.1_7     -            2.2e-09   37.6   0.0   6.7e-09   36.0   0.0   1.9   1   1   0   1   1   1   1 Phage tail protein (Tail_P2_I)
Baseplate_J          PF04865.18 QKXH01000001.1_202   -            2.4e-07   30.5   0.0   6.1e-07   29.2   0.0   1.6   1   0   0   1   1   1   1 Baseplate J-like protein
Baseplate_J          PF04865.18 QLNI01000010.1_35    -            1.9e-14   53.8   0.0   6.5e-13   48.8   0.0   2.1   2   0   0   2   2   2   2 Baseplate J-like protein
GPW_gp25             PF04965.18 QMIK01000001.1_228   -            9.9e-23   80.0   0.0   1.2e-22   79.8   0.0   1.1   1   0   0   1   1   1   1 Baseplate wedge protein gp25
GPW_gp25             PF04965.18 QNUN01000014.1_157   -            6.4e-23   80.6   0.2   7.6e-23   80.4   0.2   1.1   1   0   0   1   1   1   1 Baseplate wedge protein gp25
Baseplate_J          PF04865.18 QOCC01000029.1_70    -            2.7e-08   33.6   0.1   7.5e-08   32.2   0.0   1.7   2   0   0   2   2   2   1 Baseplate J-like protein
GPW_gp25             PF04965.18 QOCG01000011.1_65    -            7.2e-26   90.1   0.0   8.4e-26   89.8   0.0   1.1   1   0   0   1   1   1   1 Baseplate wedge protein gp25
Baseplate_J          PF04865.18 QOWE01000008.1_142   -            6.3e-09   35.7   0.1   1.7e-08   34.3   0.0   1.7   2   0   0   2   2   2   1 Baseplate J-like protein
Baseplate_J          PF04865.18 QRCC01000012.1_50    -            1.1e-08   34.9   0.0     2e-06   27.5   0.0   2.3   2   0   0   2   2   2   2 Baseplate J-like protein
PAAR_motif           PF05488.17 QRGA01000009.1_63    -            7.4e-26   90.4  12.3   7.3e-24   84.0   6.6   2.4   1   1   2   3   3   3   3 PAAR motif
GPW_gp25             PF04965.18 QRKE01000014.1_11    -            5.9e-22   77.5   0.4   7.4e-22   77.2   0.4   1.1   1   0   0   1   1   1   1 Baseplate wedge protein gp25
HTH_3                PF01381.26 QRKS01000015.1_61    -            3.1e-13   49.7   0.8   4.2e-13   49.3   0.8   1.2   1   0   0   1   1   1   1 Helix-turn-helix
HTH_31               PF13560.10 QRKS01000015.1_61    -            1.7e-11   44.5   0.0   2.2e-11   44.1   0.0   1.2   1   0   0   1   1   1   1 Helix-turn-helix domain
HTH_19               PF12844.11 QRKS01000015.1_61    -            1.8e-09   37.7   0.8   2.4e-09   37.3   0.8   1.2   1   0   0   1   1   1   1 Helix-turn-helix domain
KilA-N               PF04383.17 QRLF01000011.1_49    -            2.9e-21   75.5   0.1   4.6e-21   74.9   0.1   1.3   1   0   0   1   1   1   1 KilA-N domain
HTH_3                PF01381.26 QRNI01000006.1_50    -            3.1e-13   49.7   0.8   4.2e-13   49.3   0.8   1.2   1   0   0   1   1   1   1 Helix-turn-helix
HTH_31               PF13560.10 QRNI01000006.1_50    -            1.7e-11   44.5   0.0   2.2e-11   44.1   0.0   1.2   1   0   0   1   1   1   1 Helix-turn-helix domain
HTH_19               PF12844.11 QRNI01000006.1_50    -            1.8e-09   37.7   0.8   2.4e-09   37.3   0.8   1.2   1   0   0   1   1   1   1 Helix-turn-helix domain
GPW_gp25             PF04965.18 QRNQ01000002.1_308   -            5.9e-22   77.5   0.4   7.4e-22   77.2   0.4   1.1   1   0   0   1   1   1   1 Baseplate wedge protein gp25
HTH_3                PF01381.26 QROV01000008.1_44    -            3.1e-13   49.7   0.8   4.2e-13   49.3   0.8   1.2   1   0   0   1   1   1   1 Helix-turn-helix
HTH_31               PF13560.10 QROV01000008.1_44    -            1.7e-11   44.5   0.0   2.2e-11   44.1   0.0   1.2   1   0   0   1   1   1   1 Helix-turn-helix domain
HTH_19               PF12844.11 QROV01000008.1_44    -            1.8e-09   37.7   0.8   2.4e-09   37.3   0.8   1.2   1   0   0   1   1   1   1 Helix-turn-helix domain
GPW_gp25             PF04965.18 QRPA01000023.1_45    -            3.9e-22   78.1   0.3   4.6e-22   77.8   0.3   1.1   1   0   0   1   1   1   1 Baseplate wedge protein gp25
GPW_gp25             PF04965.18 QRPY01000003.1_11    -            5.9e-22   77.5   0.4   7.4e-22   77.2   0.4   1.1   1   0   0   1   1   1   1 Baseplate wedge protein gp25
GPW_gp25             PF04965.18 QRYZ01000003.1_273   -            5.9e-22   77.5   0.4   7.4e-22   77.2   0.4   1.1   1   0   0   1   1   1   1 Baseplate wedge protein gp25
GPW_gp25             PF04965.18 QRZH01000002.1_135   -            2.5e-24   85.1   0.9   2.8e-24   84.9   0.9   1.0   1   0   0   1   1   1   1 Baseplate wedge protein gp25
HTH_3                PF01381.26 QRZK01000006.1_43    -            3.1e-13   49.7   0.8   4.2e-13   49.3   0.8   1.2   1   0   0   1   1   1   1 Helix-turn-helix
HTH_31               PF13560.10 QRZK01000006.1_43    -            1.7e-11   44.5   0.0   2.2e-11   44.1   0.0   1.2   1   0   0   1   1   1   1 Helix-turn-helix domain
HTH_19               PF12844.11 QRZK01000006.1_43    -            1.8e-09   37.7   0.8   2.4e-09   37.3   0.8   1.2   1   0   0   1   1   1   1 Helix-turn-helix domain
GPW_gp25             PF04965.18 QRZO01000002.1_133   -            2.5e-24   85.1   0.9   2.8e-24   84.9   0.9   1.0   1   0   0   1   1   1   1 Baseplate wedge protein gp25
GPW_gp25             PF04965.18 QSHF01000004.1_11    -            5.9e-22   77.5   0.4   7.4e-22   77.2   0.4   1.1   1   0   0   1   1   1   1 Baseplate wedge protein gp25
GPW_gp25             PF04965.18 QSJN01000023.1_11    -            5.9e-22   77.5   0.4   7.4e-22   77.2   0.4   1.1   1   0   0   1   1   1   1 Baseplate wedge protein gp25
GPW_gp25             PF04965.18 QSLB01000015.1_11    -            5.9e-22   77.5   0.4   7.4e-22   77.2   0.4   1.1   1   0   0   1   1   1   1 Baseplate wedge protein gp25
HTH_3                PF01381.26 QSLC01000002.1_389   -            3.1e-13   49.7   0.8   4.2e-13   49.3   0.8   1.2   1   0   0   1   1   1   1 Helix-turn-helix
HTH_31               PF13560.10 QSLC01000002.1_389   -            1.7e-11   44.5   0.0   2.2e-11   44.1   0.0   1.2   1   0   0   1   1   1   1 Helix-turn-helix domain
HTH_19               PF12844.11 QSLC01000002.1_389   -            1.8e-09   37.7   0.8   2.4e-09   37.3   0.8   1.2   1   0   0   1   1   1   1 Helix-turn-helix domain
GPW_gp25             PF04965.18 QSLF01000005.1_11    -            5.9e-22   77.5   0.4   7.4e-22   77.2   0.4   1.1   1   0   0   1   1   1   1 Baseplate wedge protein gp25
GPW_gp25             PF04965.18 QSQL01000017.1_9     -            3.9e-22   78.1   0.3   4.6e-22   77.8   0.3   1.1   1   0   0   1   1   1   1 Baseplate wedge protein gp25
GPW_gp25             PF04965.18 QSQS01000015.1_95    -            5.9e-22   77.5   0.4   7.4e-22   77.2   0.4   1.1   1   0   0   1   1   1   1 Baseplate wedge protein gp25
GPW_gp25             PF04965.18 QSQY01000029.1_23    -            3.9e-22   78.1   0.3   4.6e-22   77.8   0.3   1.1   1   0   0   1   1   1   1 Baseplate wedge protein gp25
GPW_gp25             PF04965.18 QSTM01000005.1_11    -            5.9e-22   77.5   0.4   7.4e-22   77.2   0.4   1.1   1   0   0   1   1   1   1 Baseplate wedge protein gp25
Amidase_3            PF01520.22 QSUL01000020.1_38    -            2.5e-28   99.4   0.0   2.9e-28   99.3   0.0   1.0   1   0   0   1   1   1   1 N-acetylmuramoyl-L-alanine amidase
GPW_gp25             PF04965.18 QSVO01000003.1_283   -            5.9e-22   77.5   0.4   7.4e-22   77.2   0.4   1.1   1   0   0   1   1   1   1 Baseplate wedge protein gp25
DUF6261              PF19775.3  QSWF01000006.1_238   -            3.1e-39  134.6   3.3   3.1e-39  134.6   3.3   1.4   2   0   0   2   2   2   1 Family of unknown function (DUF6261)
GPW_gp25             PF04965.18 QTLD01000037.1_10    -            3.9e-22   78.1   0.3   4.6e-22   77.8   0.3   1.1   1   0   0   1   1   1   1 Baseplate wedge protein gp25
GPW_gp25             PF04965.18 QTLE01000029.1_42    -            7.1e-26   90.1   0.1   8.3e-26   89.9   0.1   1.1   1   0   0   1   1   1   1 Baseplate wedge protein gp25
GPW_gp25             PF04965.18 QTLI01000013.1_9     -            3.9e-22   78.1   0.3   4.6e-22   77.8   0.3   1.1   1   0   0   1   1   1   1 Baseplate wedge protein gp25
GPW_gp25             PF04965.18 QTLP01000005.1_10    -            3.9e-22   78.1   0.3   4.6e-22   77.8   0.3   1.1   1   0   0   1   1   1   1 Baseplate wedge protein gp25
GPW_gp25             PF04965.18 QTLZ01000003.1_276   -            3.9e-22   78.1   0.3   4.6e-22   77.8   0.3   1.1   1   0   0   1   1   1   1 Baseplate wedge protein gp25
GPW_gp25             PF04965.18 QTMG01000015.1_10    -            3.9e-22   78.1   0.3   4.6e-22   77.8   0.3   1.1   1   0   0   1   1   1   1 Baseplate wedge protein gp25
GPW_gp25             PF04965.18 QTMJ01000002.1_10    -            3.9e-22   78.1   0.3   4.6e-22   77.8   0.3   1.1   1   0   0   1   1   1   1 Baseplate wedge protein gp25
GPW_gp25             PF04965.18 QTMM01000005.1_266   -            6.9e-25   86.9   0.1   8.4e-25   86.6   0.1   1.1   1   0   0   1   1   1   1 Baseplate wedge protein gp25
GPW_gp25             PF04965.18 QTNC01000002.1_11    -            3.9e-22   78.1   0.3   4.6e-22   77.8   0.3   1.1   1   0   0   1   1   1   1 Baseplate wedge protein gp25
Baseplate_J          PF04865.18 QTQP01000035.1_11    -              3e-08   33.5   0.0   7.5e-08   32.2   0.0   1.6   1   0   0   1   1   1   1 Baseplate J-like protein
GPW_gp25             PF04965.18 QUGR01000001.1_412   -            1.4e-21   76.4   0.2   1.5e-21   76.2   0.2   1.0   1   0   0   1   1   1   1 Baseplate wedge protein gp25
GPW_gp25             PF04965.18 QUHH01000016.1_24    -            1.4e-21   76.4   0.2   1.5e-21   76.2   0.2   1.0   1   0   0   1   1   1   1 Baseplate wedge protein gp25
Baseplate_J          PF04865.18 QURC01000004.1_1634  -            3.9e-11   42.9   0.0   1.9e-07   30.9   0.0   2.5   2   0   0   2   2   2   2 Baseplate J-like protein
Baseplate_J          PF04865.18 QWGL01000007.1_20    -            1.1e-07   31.7   0.0   4.8e-07   29.5   0.0   1.8   2   0   0   2   2   2   1 Baseplate J-like protein
Baseplate_J          PF04865.18 QZFV01000084.1_52    -            2.8e-08   33.6   3.2    0.0025   17.4   0.1   2.9   3   0   0   3   3   3   2 Baseplate J-like protein
Baseplate_J          PF04865.18 2506718738           -            8.3e-08   32.0   1.3   7.1e-07   29.0   0.0   3.0   3   1   1   4   4   4   1 Baseplate J-like protein
Baseplate_J          PF04865.18 RAHW01000003.1_10    -            1.8e-07   30.9   0.0   3.7e-07   29.9   0.0   1.4   1   0   0   1   1   1   1 Baseplate J-like protein
Baseplate_J          PF04865.18 RAWM01000031.1_3     -              2e-07   30.8   0.8   6.9e-06   25.7   0.1   2.3   2   0   0   2   2   2   2 Baseplate J-like protein
GPW_gp25             PF04965.18 RAYG01000046.1_11    -            3.9e-22   78.1   0.3   4.6e-22   77.8   0.3   1.1   1   0   0   1   1   1   1 Baseplate wedge protein gp25
Baseplate_J          PF04865.18 RBAM01000001.1_118   -            1.2e-13   51.2   0.5   2.9e-10   40.1   0.0   2.7   3   0   0   3   3   3   2 Baseplate J-like protein
Baseplate_J          PF04865.18 RCHJ01000035.1_21    -            5.9e-12   45.6   0.0   6.9e-09   35.6   0.0   2.2   2   0   0   2   2   2   2 Baseplate J-like protein
Tail_P2_I            PF09684.14 RJAC01000004.1_178   -              8e-15   55.2   0.1   1.8e-14   54.0   0.1   1.7   1   1   0   1   1   1   1 Phage tail protein (Tail_P2_I)
GPW_gp25             PF04965.18 RJLR01000025.1_159   -            4.3e-26   90.8   0.0     5e-26   90.6   0.0   1.1   1   0   0   1   1   1   1 Baseplate wedge protein gp25
GPW_gp25             PF04965.18 2510237253           -            1.5e-25   89.0   0.0   1.8e-25   88.8   0.0   1.1   1   0   0   1   1   1   1 Baseplate wedge protein gp25
PAAR_motif           PF05488.17 RMBP01000017.1_227   -            6.3e-26   90.6  17.3   4.3e-23   81.5   9.3   2.9   1   1   2   3   3   3   3 PAAR motif
Baseplate_J          PF04865.18 RSEC01000053.1_26    -            4.1e-17   62.5   4.7   1.4e-11   44.4   0.9   2.2   2   0   0   2   2   2   2 Baseplate J-like protein
AAA                  PF00004.33 RSED01000016.1_34    -            1.2e-26   93.9   0.0   2.7e-26   92.8   0.0   1.6   1   0   0   1   1   1   1 ATPase family associated with various cellular activities (AAA)
Baseplate_J          PF04865.18 RSFU01000007.1_79    -              2e-09   37.3   0.0   6.6e-09   35.6   0.0   1.8   1   0   0   1   1   1   1 Baseplate J-like protein
GPW_gp25             PF04965.18 RWIU01000003.1_232   -            4.7e-23   81.0   0.1   5.8e-23   80.7   0.1   1.1   1   0   0   1   1   1   1 Baseplate wedge protein gp25
Baseplate_J          PF04865.18 RWKQ01000028.1_39    -            4.3e-08   33.0   0.4   4.8e-07   29.5   0.1   2.3   2   0   0   2   2   2   1 Baseplate J-like protein
Baseplate_J          PF04865.18 RXHU01000033.1_12    -            1.3e-15   57.6   0.3   7.4e-14   51.9   0.1   2.2   2   0   0   2   2   2   2 Baseplate J-like protein
Phage_base_V         PF04717.16 RXOM01000067.1_118   -              2e-21   76.3   0.0   3.7e-21   75.5   0.0   1.5   1   0   0   1   1   1   1 Type VI secretion system/phage-baseplate injector OB domain
Baseplate_J          PF04865.18 RYYV01000002.1_198   -            6.6e-08   32.4   0.1   5.8e-07   29.3   0.1   2.3   2   0   0   2   2   2   1 Baseplate J-like protein
PAAR_motif           PF05488.17 RYYV01000002.1_311   -            3.2e-24   85.1  20.1   6.6e-21   74.5   8.9   2.8   1   1   2   3   3   3   3 PAAR motif
Baseplate_J          PF04865.18 2585743349           -            1.4e-08   34.6   0.2   1.8e-06   27.6   0.0   3.1   3   0   0   3   3   3   2 Baseplate J-like protein
Baseplate_J          PF04865.18 2585813285           -            6.7e-10   38.9   1.6   1.2e-07   31.5   0.0   3.4   2   1   1   3   3   3   2 Baseplate J-like protein
Baseplate_J          PF04865.18 2510415652           -            8.3e-08   32.0   1.3   7.1e-07   29.0   0.0   3.0   3   1   1   4   4   4   1 Baseplate J-like protein
Baseplate_J          PF04865.18 2510323141           -            1.3e-08   34.7   0.1   1.8e-06   27.7   0.0   2.6   3   0   0   3   3   3   2 Baseplate J-like protein
GPW_gp25             PF04965.18 2517714958           -            6.4e-22   77.4   0.0   7.5e-22   77.2   0.0   1.1   1   0   0   1   1   1   1 Baseplate wedge protein gp25
Baseplate_J          PF04865.18 SAMD00064386.contig00002_361 -            4.6e-24   85.3   2.4   7.1e-24   84.7   0.7   1.9   2   0   0   2   2   2   1 Baseplate J-like protein
Baseplate_J          PF04865.18 SAMEA104136515.contig00001_156 -            1.4e-13   50.9   0.0   2.5e-09   37.0   0.0   2.2   2   0   0   2   2   2   2 Baseplate J-like protein
PAAR_motif           PF05488.17 SAMEA104412446.contig00001_303 -            1.6e-25   89.3  17.1     3e-23   82.0   9.0   2.8   1   1   2   3   3   3   3 PAAR motif
PAAR_motif           PF05488.17 SAMEA104413301.contig00002_246 -            1.6e-25   89.3  17.1     3e-23   82.0   9.0   2.8   1   1   2   3   3   3   3 PAAR motif
PAAR_motif           PF05488.17 SAMEA104437633.contig00003_36 -            1.8e-25   89.1  17.2   3.4e-23   81.8   9.2   2.8   1   1   2   3   3   3   3 PAAR motif
PAAR_motif           PF05488.17 SAMEA104437767.contig00024_23 -            1.8e-25   89.1  17.2   3.4e-23   81.8   9.2   2.8   1   1   2   3   3   3   3 PAAR motif
Baseplate_J          PF04865.18 SAMEA31222168.contig00023_28 -            5.8e-18   65.3   0.0   8.9e-14   51.6   0.0   2.3   2   0   0   2   2   2   2 Baseplate J-like protein
GPW_gp25             PF04965.18 SAMEA3545280.contig00004_282 -            1.1e-22   79.8   0.4   1.4e-22   79.6   0.4   1.1   1   0   0   1   1   1   1 Baseplate wedge protein gp25
Baseplate_J          PF04865.18 SAMEA3545336.contig00004_98 -            2.8e-07   30.3   0.0   1.3e-06   28.2   0.0   1.8   2   0   0   2   2   2   1 Baseplate J-like protein
GPW_gp25             PF04965.18 SAMEA3545364.contig00004_206 -            3.9e-22   78.1   0.3   4.6e-22   77.8   0.3   1.1   1   0   0   1   1   1   1 Baseplate wedge protein gp25
Baseplate_J          PF04865.18 SAMEA3545390.contig00005_15 -            5.3e-13   49.1   0.0   5.6e-10   39.1   0.0   2.2   2   0   0   2   2   2   2 Baseplate J-like protein
GPW_gp25             PF04965.18 SAMEA3545411.contig00012_106 -            3.9e-22   78.1   0.3   4.6e-22   77.8   0.3   1.1   1   0   0   1   1   1   1 Baseplate wedge protein gp25
Baseplate_J          PF04865.18 SAMEA3642867.contig00011_100 -            6.3e-17   61.9   0.2   1.1e-15   57.8   0.3   2.1   2   0   0   2   2   2   2 Baseplate J-like protein
Tail_P2_I            PF09684.14 SAMEA3642905.contig00006_89 -            5.7e-09   36.2   0.3   1.6e-08   34.8   0.3   1.7   1   0   0   1   1   1   1 Phage tail protein (Tail_P2_I)
Baseplate_J          PF04865.18 SAMEA3642910.contig00003_639 -            7.9e-08   32.1   0.1   1.3e-07   31.4   0.1   1.3   1   0   0   1   1   1   1 Baseplate J-like protein
Baseplate_J          PF04865.18 SAMEA3642954.contig00007_115 -              6e-10   39.0   0.0   1.6e-09   37.6   0.0   1.7   1   0   0   1   1   1   1 Baseplate J-like protein
Tail_P2_I            PF09684.14 SAMEA3642985.contig00010_25 -            3.7e-08   33.6   0.2     1e-07   32.1   0.2   1.7   1   0   0   1   1   1   1 Phage tail protein (Tail_P2_I)
GPW_gp25             PF04965.18 SAMEA3642986.contig00014_27 -            9.7e-25   86.4   0.0   1.2e-24   86.1   0.0   1.1   1   0   0   1   1   1   1 Baseplate wedge protein gp25
PAAR_motif           PF05488.17 SAMEA3642988.contig00021_45 -            2.6e-24   85.4  11.9     5e-22   78.1   5.9   2.8   1   1   2   3   3   3   3 PAAR motif
Tail_P2_I            PF09684.14 SAMEA3642989.contig00010_192 -            3.1e-07   30.6   0.1     9e-07   29.1   0.1   1.7   1   0   0   1   1   1   1 Phage tail protein (Tail_P2_I)
Baseplate_J          PF04865.18 SAMEA3642990.contig00012_83 -            6.4e-12   45.5   0.0   1.2e-11   44.6   0.0   1.3   1   0   0   1   1   1   1 Baseplate J-like protein
Baseplate_J          PF04865.18 SAMEA3643034.contig00009_97 -            6.4e-12   45.5   0.0   1.2e-11   44.6   0.0   1.3   1   0   0   1   1   1   1 Baseplate J-like protein
PA14                 PF07691.16 SAMEA3643035.contig00008_30 -              1e-37  129.4   0.0   1.7e-37  128.6   0.0   1.3   1   0   0   1   1   1   1 PA14 domain
GLEYA                PF10528.13 SAMEA3643035.contig00008_30 -            6.9e-08   32.9   0.1   2.1e-07   31.3   0.1   1.8   1   0   0   1   1   1   1 GLEYA domain
Baseplate_J          PF04865.18 SAMEA3643045.contig00001_69 -            8.3e-12   45.1   0.0   1.4e-11   44.4   0.0   1.2   1   0   0   1   1   1   1 Baseplate J-like protein
Baseplate_J          PF04865.18 SAMEA3643056.contig00001_16 -            1.3e-26   93.7   1.6   1.5e-22   80.3   0.2   2.2   2   0   0   2   2   2   2 Baseplate J-like protein
Baseplate_J          PF04865.18 SAMEA3643066.contig00018_44 -            6.4e-12   45.5   0.0   1.2e-11   44.6   0.0   1.3   1   0   0   1   1   1   1 Baseplate J-like protein
Baseplate_J          PF04865.18 SAMEA3643093.contig00011_83 -            6.5e-14   52.0   0.0   6.4e-11   42.2   0.0   2.2   2   0   0   2   2   2   2 Baseplate J-like protein
PA14                 PF07691.16 SAMEA3643119.contig00003_496 -            7.6e-39  133.0   0.0   1.3e-38  132.3   0.0   1.3   1   0   0   1   1   1   1 PA14 domain
GLEYA                PF10528.13 SAMEA3643119.contig00003_496 -            5.1e-08   33.3   0.0   1.3e-07   32.0   0.0   1.8   1   0   0   1   1   1   1 GLEYA domain
PA14                 PF07691.16 SAMEA3643157.contig00014_31 -            2.7e-34  118.3   0.0   4.6e-34  117.5   0.0   1.3   1   0   0   1   1   1   1 PA14 domain
Baseplate_J          PF04865.18 SAMEA3643157.contig00014_31 -            3.3e-07   30.1   0.0   6.4e-07   29.1   0.0   1.4   1   0   0   1   1   1   1 Baseplate J-like protein
GPW_gp25             PF04965.18 SAMEA3725528.contig00020_10 -            3.9e-22   78.1   0.3   4.6e-22   77.8   0.3   1.1   1   0   0   1   1   1   1 Baseplate wedge protein gp25
GPW_gp25             PF04965.18 SAMEA3725547.contig00007_134 -            6.9e-25   86.9   0.1   8.4e-25   86.6   0.1   1.1   1   0   0   1   1   1   1 Baseplate wedge protein gp25
Baseplate_J          PF04865.18 SAMEA3731252.contig00006_128 -            1.4e-13   50.9   4.8   6.7e-13   48.7   0.4   2.2   2   0   0   2   2   2   2 Baseplate J-like protein
Baseplate_J          PF04865.18 SAMEA3731255.contig00030_28 -            9.4e-13   48.2   1.1   4.9e-09   36.0   0.2   2.3   2   0   0   2   2   2   2 Baseplate J-like protein
GPW_gp25             PF04965.18 SAMEA3731257.contig00012_37 -            6.9e-25   86.9   0.1   8.2e-25   86.7   0.1   1.1   1   0   0   1   1   1   1 Baseplate wedge protein gp25
Baseplate_J          PF04865.18 SAMEA3731261.contig00035_44 -            6.8e-13   48.7   1.0   2.1e-08   34.0   0.1   2.5   2   0   0   2   2   2   2 Baseplate J-like protein
Baseplate_J          PF04865.18 SAMEA3731265.contig00011_164 -            3.2e-12   46.5   3.9   1.1e-11   44.7   0.3   2.3   2   0   0   2   2   2   2 Baseplate J-like protein
Pvc16_N              PF14065.10 SAMEA3731268.contig00071_24 -            3.7e-18   66.0   0.0   4.3e-18   65.8   0.0   1.1   1   0   0   1   1   1   1 Pvc16 N-terminal domain
Baseplate_J          PF04865.18 SAMEA3731268.contig00077_9 -            4.7e-24   85.3   0.8   1.1e-22   80.7   0.6   2.1   2   0   0   2   2   2   2 Baseplate J-like protein
Baseplate_J          PF04865.18 SAMEA4003652.contig00003_156 -              1e-13   51.4   0.0   1.2e-09   38.1   0.0   2.2   2   0   0   2   2   2   2 Baseplate J-like protein
GPW_gp25             PF04965.18 SAMEA4029002.contig00011_28 -            5.1e-27   93.7   0.4   6.2e-27   93.5   0.4   1.1   1   0   0   1   1   1   1 Baseplate wedge protein gp25
Baseplate_J          PF04865.18 SAMN00015377.contig00010_81 -            7.1e-18   65.0   0.1   3.5e-16   59.5   0.1   2.2   2   0   0   2   2   2   2 Baseplate J-like protein
GPW_gp25             PF04965.18 SAMN00627902.contig00012_66 -            2.1e-23   82.2   0.4   2.4e-23   82.0   0.4   1.0   1   0   0   1   1   1   1 Baseplate wedge protein gp25
GPW_gp25             PF04965.18 SAMN00630397.contig00008_11 -            5.9e-22   77.5   0.4   7.4e-22   77.2   0.4   1.1   1   0   0   1   1   1   1 Baseplate wedge protein gp25
GPW_gp25             PF04965.18 SAMN00630420.contig00049_33 -            6.9e-25   86.9   0.1   8.4e-25   86.6   0.1   1.1   1   0   0   1   1   1   1 Baseplate wedge protein gp25
Baseplate_J          PF04865.18 SAMN00713628.contig00004_34 -            1.1e-09   38.1   0.1   7.3e-09   35.5   0.1   2.2   2   1   0   2   2   2   1 Baseplate J-like protein
Baseplate_J          PF04865.18 SAMN01731003.contig00002_161 -            2.7e-09   36.9   0.0   1.1e-05   25.1   0.0   2.3   2   0   0   2   2   2   2 Baseplate J-like protein
GPW_gp25             PF04965.18 SAMN01731008.contig00045_7 -            6.9e-25   86.9   0.1   8.4e-25   86.6   0.1   1.1   1   0   0   1   1   1   1 Baseplate wedge protein gp25
Baseplate_J          PF04865.18 SAMN02256430.contig00001_163 -            4.2e-08   33.0   0.0     9e-08   31.9   0.0   1.5   1   0   0   1   1   1   1 Baseplate J-like protein
Tail_P2_I            PF09684.14 SAMN02256442.contig00008_74 -            4.2e-11   43.1   0.1   7.7e-11   42.3   0.1   1.3   1   0   0   1   1   1   1 Phage tail protein (Tail_P2_I)
GPW_gp25             PF04965.18 SAMN02261407.contig00042_15 -            9.3e-22   76.9   0.0   1.1e-21   76.7   0.0   1.1   1   0   0   1   1   1   1 Baseplate wedge protein gp25
PAAR_motif           PF05488.17 SAMN02367787.contig00008_35 -            1.6e-25   89.3  17.1     3e-23   82.0   9.0   2.8   1   1   2   3   3   3   3 PAAR motif
PAAR_motif           PF05488.17 SAMN02367827.contig00003_35 -            5.3e-25   87.6  16.8   5.4e-23   81.2   8.5   2.8   1   1   2   3   3   3   3 PAAR motif
GPW_gp25             PF04965.18 SAMN02370938.contig00003_12 -            3.9e-22   78.1   0.3   4.6e-22   77.8   0.3   1.1   1   0   0   1   1   1   1 Baseplate wedge protein gp25
GPW_gp25             PF04965.18 SAMN02370939.contig00002_291 -            3.9e-22   78.1   0.3   4.6e-22   77.8   0.3   1.1   1   0   0   1   1   1   1 Baseplate wedge protein gp25
PAAR_motif           PF05488.17 SAMN02440596.contig00013_13 -            3.5e-26   91.4  15.8   5.1e-23   81.2   4.9   2.9   1   1   2   3   3   3   3 PAAR motif
GPW_gp25             PF04965.18 SAMN02441563.contig00029_15 -            5.8e-28   96.8   0.0   6.8e-28   96.5   0.0   1.1   1   0   0   1   1   1   1 Baseplate wedge protein gp25
GPW_gp25             PF04965.18 SAMN02441720.contig00028_24 -              2e-25   88.6   0.1   2.3e-25   88.4   0.1   1.1   1   0   0   1   1   1   1 Baseplate wedge protein gp25
Baseplate_J          PF04865.18 SAMN02603567.contig00031_42 -            2.7e-09   36.9   0.2   1.2e-08   34.8   0.0   2.0   1   1   1   2   2   2   1 Baseplate J-like protein
PAAR_motif           PF05488.17 SAMN02839584.contig00024_39 -            7.1e-24   84.0  14.2   5.7e-21   74.7   7.4   2.8   1   1   2   3   3   3   3 PAAR motif
PAAR_motif           PF05488.17 SAMN02849780.contig00001_469 -            1.8e-25   89.1  17.2   3.4e-23   81.8   9.2   2.8   1   1   2   3   3   3   3 PAAR motif
Baseplate_J          PF04865.18 SAMN02864944.contig00011_76 -            6.6e-15   55.3   0.0   1.1e-13   51.3   0.0   2.2   2   0   0   2   2   2   2 Baseplate J-like protein
PAAR_motif           PF05488.17 SAMN03165953.contig00003_298 -            1.8e-25   89.1  17.2   3.4e-23   81.8   9.2   2.8   1   1   2   3   3   3   3 PAAR motif
Baseplate_J          PF04865.18 SAMN03449218.contig00002_256 -            2.5e-07   30.4   0.3   0.00098   18.7   0.1   2.6   2   0   0   2   2   2   2 Baseplate J-like protein
Baseplate_J          PF04865.18 SAMN03449261.contig00031_26 -            2.7e-09   36.9   0.2   1.2e-08   34.8   0.0   2.0   1   1   1   2   2   2   1 Baseplate J-like protein
Baseplate_J          PF04865.18 SAMN03449293.contig00031_43 -            3.8e-09   36.4   0.1   1.8e-08   34.2   0.0   1.9   1   1   1   2   2   2   1 Baseplate J-like protein
Baseplate_J          PF04865.18 SAMN03449327.contig00018_71 -            3.8e-09   36.4   0.1   1.8e-08   34.2   0.0   1.9   1   1   1   2   2   2   1 Baseplate J-like protein
Baseplate_J          PF04865.18 SAMN03449341.contig00027_42 -            9.7e-10   38.4   0.1   4.5e-09   36.2   0.0   1.9   1   1   1   2   2   2   1 Baseplate J-like protein
PAAR_motif           PF05488.17 SAMN03468629.contig00002_34 -            1.6e-25   89.3  17.1     3e-23   82.0   9.0   2.8   1   1   2   3   3   3   3 PAAR motif
PAAR_motif           PF05488.17 SAMN03476180.contig00012_35 -            1.8e-25   89.1  17.2   3.4e-23   81.8   9.2   2.8   1   1   2   3   3   3   3 PAAR motif
PAAR_motif           PF05488.17 SAMN03480071.contig00008_113 -            1.6e-25   89.3  17.1     3e-23   82.0   9.0   2.8   1   1   2   3   3   3   3 PAAR motif
PAAR_motif           PF05488.17 SAMN03480336.contig00031_34 -            1.6e-25   89.3  17.1     3e-23   82.0   9.0   2.8   1   1   2   3   3   3   3 PAAR motif
Baseplate_J          PF04865.18 SAMN03571290.contig00004_295 -              3e-07   30.2   0.2   1.9e-06   27.6   0.1   2.0   2   0   0   2   2   2   1 Baseplate J-like protein
PAAR_motif           PF05488.17 SAMN03649455.contig00017_77 -            6.7e-24   84.1  16.9   3.7e-21   75.3   8.2   2.5   1   1   2   3   3   3   3 PAAR motif
PAAR_motif           PF05488.17 SAMN03765215.contig00002_438 -            1.8e-25   89.1  17.2   3.4e-23   81.8   9.2   2.8   1   1   2   3   3   3   3 PAAR motif
PAAR_motif           PF05488.17 SAMN03765216.contig00004_35 -            1.8e-25   89.1  17.2   3.4e-23   81.8   9.2   2.8   1   1   2   3   3   3   3 PAAR motif
PAAR_motif           PF05488.17 SAMN03765217.contig00004_229 -            1.8e-25   89.1  17.2   3.4e-23   81.8   9.2   2.8   1   1   2   3   3   3   3 PAAR motif
PAAR_motif           PF05488.17 SAMN03861848.contig00011_116 -            1.6e-25   89.3  17.1     3e-23   82.0   9.0   2.8   1   1   2   3   3   3   3 PAAR motif
PAAR_motif           PF05488.17 SAMN04038493.contig00001_738 -            3.7e-25   88.1  13.5   8.6e-23   80.5   6.6   2.8   1   1   2   3   3   3   3 PAAR motif
Baseplate_J          PF04865.18 SAMN04151670.contig00011_100 -            6.3e-17   61.9   0.2   1.1e-15   57.8   0.3   2.1   2   0   0   2   2   2   2 Baseplate J-like protein
Baseplate_J          PF04865.18 SAMN04538214.contig00006_122 -            6.8e-14   52.0   0.0   1.3e-13   51.0   0.0   1.4   1   0   0   1   1   1   1 Baseplate J-like protein
Baseplate_J          PF04865.18 SAMN04538215.contig00005_374 -            2.5e-13   50.1   0.0   4.8e-13   49.2   0.0   1.4   1   0   0   1   1   1   1 Baseplate J-like protein
Baseplate_J          PF04865.18 SAMN04538216.contig00007_173 -            6.8e-14   52.0   0.0   1.3e-13   51.0   0.0   1.4   1   0   0   1   1   1   1 Baseplate J-like protein
Baseplate_J          PF04865.18 SAMN04538217.contig00005_374 -            2.5e-13   50.1   0.0   4.8e-13   49.2   0.0   1.4   1   0   0   1   1   1   1 Baseplate J-like protein
Baseplate_J          PF04865.18 SAMN04538219.contig00013_24 -            6.8e-14   52.0   0.0   1.3e-13   51.0   0.0   1.4   1   0   0   1   1   1   1 Baseplate J-like protein
Baseplate_J          PF04865.18 SAMN04538223.contig00014_95 -            6.8e-14   52.0   0.0   1.3e-13   51.0   0.0   1.4   1   0   0   1   1   1   1 Baseplate J-like protein
Baseplate_J          PF04865.18 SAMN04538226.contig00002_374 -            2.5e-13   50.1   0.0   4.8e-13   49.2   0.0   1.4   1   0   0   1   1   1   1 Baseplate J-like protein
Baseplate_J          PF04865.18 SAMN04538227.contig00006_122 -            6.8e-14   52.0   0.0   1.3e-13   51.0   0.0   1.4   1   0   0   1   1   1   1 Baseplate J-like protein
Baseplate_J          PF04865.18 SAMN04538230.contig00006_172 -            6.8e-14   52.0   0.0   1.3e-13   51.0   0.0   1.4   1   0   0   1   1   1   1 Baseplate J-like protein
Baseplate_J          PF04865.18 SAMN04538231.contig00004_173 -            2.5e-13   50.1   0.0   4.8e-13   49.2   0.0   1.4   1   0   0   1   1   1   1 Baseplate J-like protein
PAAR_motif           PF05488.17 SAMN04590160.contig00007_248 -            1.6e-25   89.3  17.1     3e-23   82.0   9.0   2.8   1   1   2   3   3   3   3 PAAR motif
Baseplate_J          PF04865.18 SAMN04634262.contig00006_28 -            6.5e-26   91.4   0.2   3.5e-24   85.7   0.0   2.2   2   0   0   2   2   2   2 Baseplate J-like protein
PA14                 PF07691.16 SAMN05163871.contig00004_113 -            2.3e-38  131.5   0.0   3.6e-38  130.8   0.0   1.3   1   0   0   1   1   1   1 PA14 domain
GLEYA                PF10528.13 SAMN05163871.contig00004_113 -            1.1e-07   32.3   0.1     3e-07   30.9   0.1   1.8   1   0   0   1   1   1   1 GLEYA domain
PA14                 PF07691.16 SAMN05163874.contig00007_113 -            2.3e-38  131.5   0.0   3.6e-38  130.8   0.0   1.3   1   0   0   1   1   1   1 PA14 domain
GLEYA                PF10528.13 SAMN05163874.contig00007_113 -            1.1e-07   32.3   0.1     3e-07   30.9   0.1   1.8   1   0   0   1   1   1   1 GLEYA domain
PAAR_motif           PF05488.17 SAMN05226146.contig00067_7 -            4.8e-22   78.1  17.3   7.3e-20   71.2  10.5   2.8   1   1   2   3   3   3   3 PAAR motif
PA14                 PF07691.16 SAMN05232932.contig00001_184 -            1.2e-37  129.1   0.0     2e-37  128.4   0.0   1.4   1   0   0   1   1   1   1 PA14 domain
GLEYA                PF10528.13 SAMN05232932.contig00001_184 -            9.9e-08   32.4   0.1     3e-07   30.8   0.1   1.8   1   0   0   1   1   1   1 GLEYA domain
PAAR_motif           PF05488.17 SAMN05294051.contig00010_152 -            7.1e-24   84.0  14.2   5.7e-21   74.7   7.4   2.8   1   1   2   3   3   3   3 PAAR motif
Baseplate_J          PF04865.18 SAMN05294054.contig00032_47 -            2.8e-08   33.6   0.0   3.4e-07   30.0   0.0   2.5   3   0   0   3   3   3   1 Baseplate J-like protein
GPW_gp25             PF04965.18 SAMN06049051.contig00029_10 -            1.3e-19   70.0   0.0   1.6e-19   69.7   0.0   1.1   1   0   0   1   1   1   1 Baseplate wedge protein gp25
Baseplate_J          PF04865.18 SAMN06049056.contig00006_173 -            6.9e-11   42.1   0.1   3.2e-10   39.9   0.0   2.1   2   0   0   2   2   2   1 Baseplate J-like protein
Baseplate_J          PF04865.18 SAMN06049057.contig00006_131 -            1.1e-12   48.0   0.1   5.3e-12   45.8   0.0   2.1   2   0   0   2   2   2   1 Baseplate J-like protein
Baseplate_J          PF04865.18 SAMN06049067.contig00003_258 -            6.8e-11   42.1   0.1   3.2e-10   39.9   0.0   2.1   2   0   0   2   2   2   1 Baseplate J-like protein
GPW_gp25             PF04965.18 SAMN06173322.contig00006_197 -            1.8e-25   88.7   0.0   2.2e-25   88.5   0.0   1.1   1   0   0   1   1   1   1 Baseplate wedge protein gp25
AAA                  PF00004.33 SAMN06173366.contig00031_7 -            4.5e-28   98.5   0.0   1.4e-26   93.6   0.0   2.3   2   0   0   2   2   2   2 ATPase family associated with various cellular activities (AAA)
FG-GAP_2             PF14312.10 SAMN06294330.contig00020_17 -              1e-09   38.6   2.4   0.00035   20.9   0.1   4.0   3   0   0   3   3   3   2 FG-GAP repeat
PAAR_motif           PF05488.17 SAMN06320221.contig00003_251 -            1.6e-25   89.3  17.1     3e-23   82.0   9.0   2.8   1   1   2   3   3   3   3 PAAR motif
PAAR_motif           PF05488.17 SAMN06333463.contig00031_34 -            1.6e-25   89.3  17.1     3e-23   82.0   9.0   2.8   1   1   2   3   3   3   3 PAAR motif
PAAR_motif           PF05488.17 SAMN06333867.contig00011_152 -            1.6e-25   89.3  17.1     3e-23   82.0   9.0   2.8   1   1   2   3   3   3   3 PAAR motif
PAAR_motif           PF05488.17 SAMN06333869.contig00009_35 -            1.6e-25   89.3  17.1     3e-23   82.0   9.0   2.8   1   1   2   3   3   3   3 PAAR motif
GPW_gp25             PF04965.18 SAMN06459178.contig00009_165 -              1e-19   70.3   0.0   1.2e-19   70.1   0.0   1.1   1   0   0   1   1   1   1 Baseplate wedge protein gp25
Baseplate_J          PF04865.18 SAMN06473608.contig00032_16 -            1.8e-14   53.9   0.0   4.1e-14   52.7   0.0   1.5   2   0   0   2   2   2   1 Baseplate J-like protein
Baseplate_J          PF04865.18 SAMN06473649.contig00005_80 -            2.4e-09   37.1   0.0   1.2e-07   31.5   0.1   2.1   2   0   0   2   2   2   2 Baseplate J-like protein
AAA                  PF00004.33 SAMN06473657.contig00007_19 -            2.8e-28   99.2   0.0   1.4e-26   93.7   0.0   2.4   2   0   0   2   2   2   2 ATPase family associated with various cellular activities (AAA)
GPW_gp25             PF04965.18 SAMN06473660.contig00003_11 -            3.9e-22   78.1   0.3   4.6e-22   77.8   0.3   1.1   1   0   0   1   1   1   1 Baseplate wedge protein gp25
Response_reg         PF00072.28 SAMN06473663.contig00011_37 -            4.9e-22   78.4   0.0   7.1e-22   77.9   0.0   1.2   1   0   0   1   1   1   1 Response regulator receiver domain
Trans_reg_C          PF00486.32 SAMN06473663.contig00011_37 -            4.1e-21   75.1   0.1   8.3e-21   74.1   0.1   1.5   1   0   0   1   1   1   1 Transcriptional regulatory protein, C terminal
Baseplate_J          PF04865.18 SAMN06473762.contig00009_59 -            2.4e-09   37.1   0.0   1.2e-07   31.5   0.1   2.1   2   0   0   2   2   2   2 Baseplate J-like protein
Baseplate_J          PF04865.18 SAMN06473771.contig00034_10 -            1.7e-14   53.9   0.0   4.1e-14   52.7   0.0   1.5   2   0   0   2   2   2   1 Baseplate J-like protein
Baseplate_J          PF04865.18 SAMN06473772.contig00009_59 -            2.4e-09   37.1   0.0   1.2e-07   31.5   0.1   2.1   2   0   0   2   2   2   2 Baseplate J-like protein
GPW_gp25             PF04965.18 SAMN06480675.contig00012_63 -            2.4e-20   72.4   0.0   2.8e-20   72.1   0.0   1.1   1   0   0   1   1   1   1 Baseplate wedge protein gp25
PAAR_motif           PF05488.17 SAMN06602650.contig00006_247 -            1.6e-25   89.3  17.1     3e-23   82.0   9.0   2.8   1   1   2   3   3   3   3 PAAR motif
PAAR_motif           PF05488.17 SAMN07138301.contig00012_96 -            1.6e-25   89.3  17.1     3e-23   82.0   9.0   2.8   1   1   2   3   3   3   3 PAAR motif
PAAR_motif           PF05488.17 SAMN07152376.contig00003_34 -            1.6e-25   89.3  17.1     3e-23   82.0   9.0   2.8   1   1   2   3   3   3   3 PAAR motif
PAAR_motif           PF05488.17 SAMN07450339.contig00003_303 -            1.6e-25   89.3  17.1     3e-23   82.0   9.0   2.8   1   1   2   3   3   3   3 PAAR motif
GPW_gp25             PF04965.18 SAMN07581367.contig00010_16 -            1.6e-25   89.0   0.1   1.8e-25   88.7   0.1   1.1   1   0   0   1   1   1   1 Baseplate wedge protein gp25
Baseplate_J          PF04865.18 SAMN07658361.contig00031_9 -            1.9e-20   73.4   0.4   2.2e-17   63.4   0.2   2.2   2   0   0   2   2   2   2 Baseplate J-like protein
GPW_gp25             PF04965.18 SAMN07722692.contig00001_471 -            1.6e-23   82.6   0.0   1.8e-23   82.4   0.0   1.0   1   0   0   1   1   1   1 Baseplate wedge protein gp25
PAAR_motif           PF05488.17 SAMN07739567.contig00004_36 -            1.8e-25   89.1  17.2   3.4e-23   81.8   9.2   2.8   1   1   2   3   3   3   3 PAAR motif
PAAR_motif           PF05488.17 SAMN07812052.contig00003_34 -            1.6e-25   89.3  17.1     3e-23   82.0   9.0   2.8   1   1   2   3   3   3   3 PAAR motif
PAAR_motif           PF05488.17 SAMN07812097.contig00025_5 -            1.6e-25   89.3  17.1     3e-23   82.0   9.0   2.8   1   1   2   3   3   3   3 PAAR motif
PAAR_motif           PF05488.17 SAMN07812151.contig00003_34 -            1.6e-25   89.3  17.1     3e-23   82.0   9.0   2.8   1   1   2   3   3   3   3 PAAR motif
PAAR_motif           PF05488.17 SAMN07812158.contig00032_35 -            1.6e-25   89.3  17.1     3e-23   82.0   9.0   2.8   1   1   2   3   3   3   3 PAAR motif
PAAR_motif           PF05488.17 SAMN07812322.contig00002_34 -            1.6e-25   89.3  17.1     3e-23   82.0   9.0   2.8   1   1   2   3   3   3   3 PAAR motif
PAAR_motif           PF05488.17 SAMN07812377.contig00012_127 -            1.6e-25   89.3  17.1     3e-23   82.0   9.0   2.8   1   1   2   3   3   3   3 PAAR motif
PAAR_motif           PF05488.17 SAMN07812685.contig00013_90 -            1.6e-25   89.3  17.1     3e-23   82.0   9.0   2.8   1   1   2   3   3   3   3 PAAR motif
PAAR_motif           PF05488.17 SAMN07812758.contig00004_35 -            1.6e-25   89.3  17.1     3e-23   82.0   9.0   2.8   1   1   2   3   3   3   3 PAAR motif
PAAR_motif           PF05488.17 SAMN07816175.contig00012_77 -            1.6e-25   89.3  17.1     3e-23   82.0   9.0   2.8   1   1   2   3   3   3   3 PAAR motif
PAAR_motif           PF05488.17 SAMN07816207.contig00020_34 -            1.6e-25   89.3  17.1     3e-23   82.0   9.0   2.8   1   1   2   3   3   3   3 PAAR motif
PAAR_motif           PF05488.17 SAMN07816343.contig00004_35 -            1.6e-25   89.3  17.1     3e-23   82.0   9.0   2.8   1   1   2   3   3   3   3 PAAR motif
PAAR_motif           PF05488.17 SAMN07946607.contig00024_4 -            1.6e-25   89.3  17.1     3e-23   82.0   9.0   2.8   1   1   2   3   3   3   3 PAAR motif
PAAR_motif           PF05488.17 SAMN07946609.contig00003_34 -            1.6e-25   89.3  17.1     3e-23   82.0   9.0   2.8   1   1   2   3   3   3   3 PAAR motif
PAAR_motif           PF05488.17 SAMN08049945.contig00003_306 -            1.6e-25   89.3  17.1     3e-23   82.0   9.0   2.8   1   1   2   3   3   3   3 PAAR motif
PAAR_motif           PF05488.17 SAMN08118168.contig00012_96 -            1.6e-25   89.3  17.1     3e-23   82.0   9.0   2.8   1   1   2   3   3   3   3 PAAR motif
AAA                  PF00004.33 SAMN08720246.contig00018_19 -            7.5e-28   97.8   0.0     2e-26   93.2   0.0   2.3   2   0   0   2   2   2   1 ATPase family associated with various cellular activities (AAA)
PAAR_motif           PF05488.17 SAMN08744072.contig00005_255 -            1.6e-25   89.3  17.1     3e-23   82.0   9.0   2.8   1   1   2   3   3   3   3 PAAR motif
PAAR_motif           PF05488.17 SAMN09009105.contig00002_371 -            1.8e-25   89.1  17.2   3.4e-23   81.8   9.2   2.8   1   1   2   3   3   3   3 PAAR motif
PAAR_motif           PF05488.17 SAMN09222255.contig00012_87 -            1.8e-25   89.1  17.2   3.4e-23   81.8   9.2   2.8   1   1   2   3   3   3   3 PAAR motif
PAAR_motif           PF05488.17 SAMN09295071.contig00007_130 -            1.8e-25   89.1  17.2   3.4e-23   81.8   9.2   2.8   1   1   2   3   3   3   3 PAAR motif
Tail_P2_I            PF09684.14 SAMN09380186.contig00005_6 -            2.2e-09   37.6   0.0   6.7e-09   36.0   0.0   1.9   1   1   0   1   1   1   1 Phage tail protein (Tail_P2_I)
PAAR_motif           PF05488.17 SAMN09388941.contig00011_34 -            1.6e-25   89.3  17.1     3e-23   82.0   9.0   2.8   1   1   2   3   3   3   3 PAAR motif
PAAR_motif           PF05488.17 SAMN09433534.contig00013_87 -            1.8e-25   89.1  17.2   3.4e-23   81.8   9.2   2.8   1   1   2   3   3   3   3 PAAR motif
PAAR_motif           PF05488.17 SAMN09469086.contig00032_5 -            1.6e-25   89.3  17.1     3e-23   82.0   9.0   2.8   1   1   2   3   3   3   3 PAAR motif
PAAR_motif           PF05488.17 SAMN09475633.contig00014_87 -            1.8e-25   89.1  17.2   3.4e-23   81.8   9.2   2.8   1   1   2   3   3   3   3 PAAR motif
PAAR_motif           PF05488.17 SAMN09484590.contig00012_35 -            1.6e-25   89.3  17.1     3e-23   82.0   9.0   2.8   1   1   2   3   3   3   3 PAAR motif
PAAR_motif           PF05488.17 SAMN09491801.contig00023_38 -            1.8e-25   89.1  17.2   3.4e-23   81.8   9.2   2.8   1   1   2   3   3   3   3 PAAR motif
PAAR_motif           PF05488.17 SAMN09516403.contig00010_23 -            6.8e-25   87.3  16.3   1.3e-22   80.0   8.2   2.8   1   1   2   3   3   3   3 PAAR motif
PAAR_motif           PF05488.17 SAMN09530898.contig00019_34 -            1.6e-25   89.3  17.1     3e-23   82.0   9.0   2.8   1   1   2   3   3   3   3 PAAR motif
PAAR_motif           PF05488.17 SAMN09531070.contig00002_304 -            1.8e-25   89.1  17.2   3.4e-23   81.8   9.2   2.8   1   1   2   3   3   3   3 PAAR motif
PAAR_motif           PF05488.17 SAMN09628608.contig00032_35 -            1.6e-25   89.3  17.1     3e-23   82.0   9.0   2.8   1   1   2   3   3   3   3 PAAR motif
PAAR_motif           PF05488.17 SAMN09634165.contig00005_37 -            1.8e-25   89.1  17.2   3.4e-23   81.8   9.2   2.8   1   1   2   3   3   3   3 PAAR motif
PAAR_motif           PF05488.17 SAMN09690777.contig00027_10 -            1.6e-25   89.3  17.1     3e-23   82.0   9.0   2.8   1   1   2   3   3   3   3 PAAR motif
GPW_gp25             PF04965.18 SAMN09808872.contig00002_112 -            9.2e-27   92.9   0.0   1.1e-26   92.7   0.0   1.1   1   0   0   1   1   1   1 Baseplate wedge protein gp25
GPW_gp25             PF04965.18 SAMN10134657.contig00019_24 -            2.3e-20   72.4   0.0   2.7e-20   72.2   0.0   1.1   1   0   0   1   1   1   1 Baseplate wedge protein gp25
CIS_spike_tip        PF19267.3  SAMN10134657.contig00033_23 -            5.1e-46  156.3   0.7   5.6e-46  156.2   0.7   1.0   1   0   0   1   1   1   1 Contractile injection system spike tip protein
GPW_gp25             PF04965.18 SAMN10163213.contig00001_167 -            2.7e-25   88.2   0.1   3.2e-25   88.0   0.1   1.1   1   0   0   1   1   1   1 Baseplate wedge protein gp25
Baseplate_J          PF04865.18 SEJA01000010.1_6     -            3.4e-07   30.0   0.0   2.8e-05   23.8   0.0   2.4   2   1   0   2   2   2   2 Baseplate J-like protein
Baseplate_J          PF04865.18 SIRE01000004.1_254   -              5e-13   49.1   0.0   4.4e-10   39.5   0.0   2.1   2   0   0   2   2   2   2 Baseplate J-like protein
PAAR_motif           PF05488.17 SIRR01000003.1_701   -            1.7e-24   86.0  12.9   2.7e-22   78.9   6.5   2.7   1   1   2   3   3   3   3 PAAR motif
Baseplate_J          PF04865.18 SJAC01000003.1_68    -              1e-10   41.6   0.0   4.1e-08   33.0   0.0   2.3   2   0   0   2   2   2   2 Baseplate J-like protein
GPW_gp25             PF04965.18 SJXJ01000004.1_150   -            3.2e-22   78.3   0.0     4e-22   78.0   0.0   1.1   1   0   0   1   1   1   1 Baseplate wedge protein gp25
Baseplate_J          PF04865.18 SMNY01000022.1_14    -            1.7e-20   73.6   0.0   3.5e-19   69.3   0.0   2.1   2   0   0   2   2   2   2 Baseplate J-like protein
Baseplate_J          PF04865.18 SMNZ01000003.1_509   -            4.1e-13   49.4   0.4   1.6e-10   40.9   0.1   2.5   2   0   0   2   2   2   2 Baseplate J-like protein
Baseplate_J          PF04865.18 SMRT01000006.1_149   -            7.3e-17   61.7   0.4   7.5e-14   51.8   0.0   2.2   2   0   0   2   2   2   2 Baseplate J-like protein
GPW_gp25             PF04965.18 SMUW01000018.1_15    -            1.4e-22   79.5   0.0   1.7e-22   79.3   0.0   1.1   1   0   0   1   1   1   1 Baseplate wedge protein gp25
Baseplate_J          PF04865.18 SMUW01000032.1_173   -            4.6e-10   39.4   0.0     8e-10   38.6   0.0   1.3   1   0   0   1   1   1   1 Baseplate J-like protein
GPW_gp25             PF04965.18 SPJX01000253.1_16    -              4e-14   52.4   0.3   4.6e-14   52.2   0.3   1.1   1   0   0   1   1   1   1 Baseplate wedge protein gp25
GPW_gp25             PF04965.18 SPPR01000003.1_168   -            6.9e-25   86.9   0.1   8.4e-25   86.6   0.1   1.1   1   0   0   1   1   1   1 Baseplate wedge protein gp25
Baseplate_J          PF04865.18 SRSC01000002.1_204   -            2.2e-08   33.9   0.0   4.3e-08   33.0   0.0   1.4   1   0   0   1   1   1   1 Baseplate J-like protein
Tail_P2_I            PF09684.14 SRSH01000030.1_18    -            2.8e-08   34.0   0.1   6.3e-08   32.8   0.1   1.6   1   0   0   1   1   1   1 Phage tail protein (Tail_P2_I)
Baseplate_J          PF04865.18 SSHH01000003.1_303   -            3.9e-24   85.5   0.8   2.4e-19   69.8   0.1   2.1   2   0   0   2   2   2   2 Baseplate J-like protein
Baseplate_J          PF04865.18 2547161181           -              1e-18   67.8   0.2   1.1e-16   61.2   0.2   2.1   2   0   0   2   2   2   2 Baseplate J-like protein
Tail_P2_I            PF09684.14 SSXV01000029.1_45    -            8.3e-09   35.7   0.1   1.7e-08   34.7   0.1   1.4   1   0   0   1   1   1   1 Phage tail protein (Tail_P2_I)
Baseplate_J          PF04865.18 SSYA01000002.1_780   -            2.1e-08   34.0   0.0   3.6e-08   33.2   0.0   1.3   1   0   0   1   1   1   1 Baseplate J-like protein
Baseplate_J          PF04865.18 SSYB01000001.1_237   -            3.9e-08   33.1   0.0   8.5e-08   32.0   0.0   1.5   1   0   0   1   1   1   1 Baseplate J-like protein
GPW_gp25             PF04965.18 SUNI01000011.1_115   -            5.5e-27   93.6   0.0   6.4e-27   93.4   0.0   1.1   1   0   0   1   1   1   1 Baseplate wedge protein gp25
PAAR_motif           PF05488.17 SWJE01000006.1_99    -            1.2e-24   86.5  17.6   6.2e-22   77.8  11.6   2.9   1   1   2   3   3   3   3 PAAR motif
LysM                 PF01476.24 SWMA01000040.1_10    -            3.3e-07   30.3   0.0   9.2e-07   28.9   0.0   1.8   1   0   0   1   1   1   1 LysM domain
Baseplate_J          PF04865.18 SZNK01000001.1_429   -            3.9e-17   62.6   0.1   7.4e-16   58.4   0.1   2.1   2   0   0   2   2   2   2 Baseplate J-like protein
Baseplate_J          PF04865.18 SZQA01000006.1_119   -            2.3e-21   76.4   1.3   1.6e-14   54.1   0.2   2.3   2   0   0   2   2   2   2 Baseplate J-like protein
Baseplate_J          PF04865.18 2513005158           -            1.4e-10   41.1   0.0   3.1e-10   40.0   0.0   1.5   1   0   0   1   1   1   1 Baseplate J-like protein
PAAR_motif           PF05488.17 2510921215           -            3.2e-26   91.5  15.8     5e-23   81.3   4.9   2.9   1   1   2   3   3   3   3 PAAR motif
GPW_gp25             PF04965.18 2509048277           -            9.1e-22   76.9   0.0   1.1e-21   76.7   0.0   1.1   1   0   0   1   1   1   1 Baseplate wedge protein gp25
Baseplate_J          PF04865.18 2507114131           -            1.5e-08   34.4   2.7   1.6e-06   27.9   0.0   2.7   3   0   0   3   3   3   2 Baseplate J-like protein
Baseplate_J          PF04865.18 2506725800           -            1.4e-10   41.1   0.0   3.1e-10   40.0   0.0   1.5   1   0   0   1   1   1   1 Baseplate J-like protein
Peptidase_M78        PF06114.17 2504609548           -              5e-13   49.1   0.1   9.2e-13   48.3   0.1   1.4   1   0   0   1   1   1   1 IrrE N-terminal-like domain
Baseplate_J          PF04865.18 2561705780           -            4.9e-12   45.9   0.0   9.3e-12   45.0   0.0   1.3   1   0   0   1   1   1   1 Baseplate J-like protein
Baseplate_J          PF04865.18 UBMU01000042.1_17    -            1.9e-17   63.6   0.1   2.4e-13   50.2   0.0   2.2   2   0   0   2   2   2   2 Baseplate J-like protein
ODP                  PF19583.3  UWOE01000001.1_1257  -              6e-22   78.7   0.0   9.7e-22   78.0   0.0   1.3   1   0   0   1   1   1   1 ODP family beta lactamase
Lactamase_B          PF00753.31 UWOE01000001.1_1257  -            2.1e-10   41.1   0.0   2.9e-10   40.6   0.0   1.3   1   0   0   1   1   1   1 Metallo-beta-lactamase superfamily
Flavodoxin_1         PF00258.29 UWOE01000001.1_1257  -            8.2e-08   32.7   0.0   1.4e-07   32.0   0.0   1.4   1   0   0   1   1   1   1 Flavodoxin
Baseplate_J          PF04865.18 UYXD01000029.1_71    -            1.8e-07   30.9   0.0   6.6e-07   29.1   0.0   1.8   2   0   0   2   2   2   1 Baseplate J-like protein
GPW_gp25             PF04965.18 VATA01000032.1_15    -            5.4e-16   58.4   0.2   6.7e-16   58.1   0.2   1.1   1   0   0   1   1   1   1 Baseplate wedge protein gp25
Baseplate_J          PF04865.18 VBSL01000005.1_96    -            1.8e-08   34.2   0.0   4.3e-08   33.0   0.0   1.6   1   0   0   1   1   1   1 Baseplate J-like protein
Baseplate_J          PF04865.18 VBUI01000004.1_143   -            2.3e-11   43.7   1.1   2.2e-05   24.1   0.0   3.2   3   0   0   3   3   3   3 Baseplate J-like protein
GPW_gp25             PF04965.18 VCEI01000011.1_764   -            1.4e-27   95.5   0.0   1.6e-27   95.3   0.0   1.1   1   0   0   1   1   1   1 Baseplate wedge protein gp25
Baseplate_J          PF04865.18 VCNA01000001.1_113   -            2.8e-19   69.6   0.0   4.5e-17   62.4   0.0   2.2   2   0   0   2   2   2   2 Baseplate J-like protein
Baseplate_J          PF04865.18 VDBO01000001.1_2106  -            4.3e-14   52.6   0.1   1.3e-10   41.2   0.1   2.3   2   0   0   2   2   2   2 Baseplate J-like protein
Baseplate_J          PF04865.18 VDCQ01000060.1_19    -            3.1e-15   56.4   0.1   8.1e-13   48.4   0.1   2.2   2   0   0   2   2   2   2 Baseplate J-like protein
GPW_gp25             PF04965.18 VDEK01000031.1_34    -            6.2e-28   96.7   0.0   7.2e-28   96.5   0.0   1.1   1   0   0   1   1   1   1 Baseplate wedge protein gp25
Baseplate_J          PF04865.18 VIGH01000006.1_86    -            1.2e-07   31.4   0.7   6.8e-06   25.8   0.1   2.3   2   0   0   2   2   2   2 Baseplate J-like protein
GPW_gp25             PF04965.18 VKDC01000011.1_87    -            9.4e-24   83.3   0.0   1.1e-23   83.0   0.0   1.1   1   0   0   1   1   1   1 Baseplate wedge protein gp25
Baseplate_J          PF04865.18 VKKY01000002.1_1414  -            1.9e-08   34.1   0.0   1.7e-07   31.0   0.0   2.2   2   0   0   2   2   2   1 Baseplate J-like protein
Phage_base_V         PF04717.16 VLNR01000007.1_99    -              3e-22   79.0   0.0   7.1e-22   77.8   0.0   1.7   1   0   0   1   1   1   1 Type VI secretion system/phage-baseplate injector OB domain
CIS_spike_tip        PF19267.3  VLNR01000011.1_104   -            7.8e-52  175.2   4.3   8.6e-52  175.0   4.3   1.0   1   0   0   1   1   1   1 Contractile injection system spike tip protein
Baseplate_J          PF04865.18 VOGY01000001.1_302   -            6.4e-13   48.8   0.0   2.2e-12   47.0   0.0   1.8   2   0   0   2   2   2   1 Baseplate J-like protein
AAA                  PF00004.33 VSEY01000012.1_89    -            5.5e-24   85.3   0.0   8.2e-24   84.7   0.0   1.3   1   0   0   1   1   1   1 ATPase family associated with various cellular activities (AAA)
Baseplate_J          PF04865.18 VTFT01000002.1_361   -            3.2e-07   30.1   0.2   5.6e-07   29.3   0.2   1.4   1   0   0   1   1   1   1 Baseplate J-like protein
GPW_gp25             PF04965.18 VTRU01000001.1_952   -            1.6e-25   89.0   0.1   1.8e-25   88.7   0.1   1.1   1   0   0   1   1   1   1 Baseplate wedge protein gp25
GPW_gp25             PF04965.18 VTZU01000003.1_197   -            1.5e-21   76.2   0.1   1.8e-21   76.0   0.1   1.1   1   0   0   1   1   1   1 Baseplate wedge protein gp25
CIS_spike_tip        PF19267.3  VTZU01000031.1_53    -              1e-53  181.3   4.4   1.1e-53  181.1   4.4   1.0   1   0   0   1   1   1   1 Contractile injection system spike tip protein
Baseplate_J          PF04865.18 VVIN01000009.1_21    -            1.2e-07   31.5   0.0   1.7e-06   27.7   0.0   2.2   2   0   0   2   2   2   1 Baseplate J-like protein
GPW_gp25             PF04965.18 VWBA01000012.1_78    -            2.1e-23   82.2   0.4   2.4e-23   82.0   0.4   1.0   1   0   0   1   1   1   1 Baseplate wedge protein gp25
GPW_gp25             PF04965.18 VWBB01000011.1_68    -            2.1e-23   82.2   0.4   2.4e-23   82.0   0.4   1.0   1   0   0   1   1   1   1 Baseplate wedge protein gp25
GPW_gp25             PF04965.18 VWBJ01000009.1_67    -            2.1e-23   82.2   0.4   2.4e-23   82.0   0.4   1.0   1   0   0   1   1   1   1 Baseplate wedge protein gp25
GPW_gp25             PF04965.18 VWBK01000012.1_78    -            2.1e-23   82.2   0.4   2.4e-23   82.0   0.4   1.0   1   0   0   1   1   1   1 Baseplate wedge protein gp25
GPW_gp25             PF04965.18 VWBO01000010.1_78    -            2.1e-23   82.2   0.4   2.4e-23   82.0   0.4   1.0   1   0   0   1   1   1   1 Baseplate wedge protein gp25
GPW_gp25             PF04965.18 VWEH01000011.1_74    -            2.1e-23   82.2   0.4   2.4e-23   82.0   0.4   1.0   1   0   0   1   1   1   1 Baseplate wedge protein gp25
GPW_gp25             PF04965.18 VWEI01000003.1_354   -            2.1e-23   82.2   0.4   2.4e-23   82.0   0.4   1.0   1   0   0   1   1   1   1 Baseplate wedge protein gp25
GPW_gp25             PF04965.18 VWEJ01000013.1_74    -            2.1e-23   82.2   0.4   2.4e-23   82.0   0.4   1.0   1   0   0   1   1   1   1 Baseplate wedge protein gp25
GPW_gp25             PF04965.18 VWEL01000005.1_74    -            2.1e-23   82.2   0.4   2.4e-23   82.0   0.4   1.0   1   0   0   1   1   1   1 Baseplate wedge protein gp25
GPW_gp25             PF04965.18 VWEQ01000011.1_69    -            2.1e-23   82.2   0.4   2.4e-23   82.0   0.4   1.0   1   0   0   1   1   1   1 Baseplate wedge protein gp25
GPW_gp25             PF04965.18 VWES01000012.1_87    -            2.1e-23   82.2   0.4   2.4e-23   82.0   0.4   1.0   1   0   0   1   1   1   1 Baseplate wedge protein gp25
GPW_gp25             PF04965.18 VWET01000015.1_68    -            2.1e-23   82.2   0.4   2.4e-23   82.0   0.4   1.0   1   0   0   1   1   1   1 Baseplate wedge protein gp25
GPW_gp25             PF04965.18 VWEV01000018.1_73    -            2.1e-23   82.2   0.4   2.4e-23   82.0   0.4   1.0   1   0   0   1   1   1   1 Baseplate wedge protein gp25
GPW_gp25             PF04965.18 VWEX01000007.1_316   -            2.1e-23   82.2   0.4   2.4e-23   82.0   0.4   1.0   1   0   0   1   1   1   1 Baseplate wedge protein gp25
GPW_gp25             PF04965.18 VWEZ01000011.1_118   -            2.1e-23   82.2   0.4   2.4e-23   82.0   0.4   1.0   1   0   0   1   1   1   1 Baseplate wedge protein gp25
Baseplate_J          PF04865.18 VWSF01000003.1_378   -            7.8e-11   41.9   0.0   2.7e-09   36.9   0.0   2.4   2   0   0   2   2   2   2 Baseplate J-like protein
Baseplate_J          PF04865.18 VWWP01000006.1_158   -            7.3e-12   45.3   0.1   1.5e-11   44.3   0.1   1.4   1   0   0   1   1   1   1 Baseplate J-like protein
Baseplate_J          PF04865.18 VXLC01000022.1_26    -            3.3e-08   33.4   1.5   1.3e-05   24.8   0.9   2.4   2   0   0   2   2   2   2 Baseplate J-like protein
Baseplate_J          PF04865.18 WBSK01000090.1_6     -            6.8e-14   52.0   0.0   1.3e-13   51.0   0.0   1.4   1   0   0   1   1   1   1 Baseplate J-like protein
Baseplate_J          PF04865.18 WBXO01000008.1_30    -            1.7e-10   40.8   0.0   2.3e-08   33.9   0.0   2.3   2   0   0   2   2   2   2 Baseplate J-like protein
PAAR_motif           PF05488.17 WHJG01000024.1_8     -            1.7e-21   76.4  13.5   4.1e-19   68.7   6.8   2.3   1   1   1   2   2   2   2 PAAR motif
Baseplate_J          PF04865.18 WHJH01000010.1_73    -            7.7e-12   45.2   3.3     3e-11   43.3   0.1   2.3   2   0   0   2   2   2   2 Baseplate J-like protein
PAAR_motif           PF05488.17 WHLX01000002.1_397   -              6e-25   87.4  10.7   2.2e-22   79.2   6.4   2.5   1   1   2   3   3   3   3 PAAR motif
PAAR_motif           PF05488.17 WKJK01000003.1_181   -            6.7e-23   80.9  13.5   8.4e-21   74.2   6.8   2.4   1   1   1   2   2   2   2 PAAR motif
GPW_gp25             PF04965.18 WKLJ01000007.1_34    -            6.9e-25   86.9   0.1   8.4e-25   86.6   0.1   1.1   1   0   0   1   1   1   1 Baseplate wedge protein gp25
GPW_gp25             PF04965.18 WKLL01000008.1_34    -            6.9e-25   86.9   0.1   8.4e-25   86.6   0.1   1.1   1   0   0   1   1   1   1 Baseplate wedge protein gp25
GPW_gp25             PF04965.18 WKLN01000008.1_34    -            6.9e-25   86.9   0.1   8.4e-25   86.6   0.1   1.1   1   0   0   1   1   1   1 Baseplate wedge protein gp25
GPW_gp25             PF04965.18 WKLO01000005.1_34    -            6.9e-25   86.9   0.1   8.4e-25   86.6   0.1   1.1   1   0   0   1   1   1   1 Baseplate wedge protein gp25
GPW_gp25             PF04965.18 WKLQ01000018.1_64    -            6.9e-25   86.9   0.1   8.4e-25   86.6   0.1   1.1   1   0   0   1   1   1   1 Baseplate wedge protein gp25
GPW_gp25             PF04965.18 WKLR01000007.1_34    -            6.9e-25   86.9   0.1   8.4e-25   86.6   0.1   1.1   1   0   0   1   1   1   1 Baseplate wedge protein gp25
GPW_gp25             PF04965.18 WKLT01000004.1_10    -            3.9e-22   78.1   0.3   4.6e-22   77.8   0.3   1.1   1   0   0   1   1   1   1 Baseplate wedge protein gp25
GPW_gp25             PF04965.18 WKLU01000004.1_283   -            3.9e-22   78.1   0.3   4.6e-22   77.8   0.3   1.1   1   0   0   1   1   1   1 Baseplate wedge protein gp25
GPW_gp25             PF04965.18 WKLV01000017.1_10    -            3.9e-22   78.1   0.3   4.6e-22   77.8   0.3   1.1   1   0   0   1   1   1   1 Baseplate wedge protein gp25
GPW_gp25             PF04965.18 WKLX01000003.1_10    -            3.9e-22   78.1   0.3   4.6e-22   77.8   0.3   1.1   1   0   0   1   1   1   1 Baseplate wedge protein gp25
GPW_gp25             PF04965.18 WKLY01000003.1_283   -            3.9e-22   78.1   0.3   4.6e-22   77.8   0.3   1.1   1   0   0   1   1   1   1 Baseplate wedge protein gp25
GPW_gp25             PF04965.18 WKMM01000007.1_163   -            4.6e-22   77.9   0.4   5.4e-22   77.6   0.4   1.1   1   0   0   1   1   1   1 Baseplate wedge protein gp25
GPW_gp25             PF04965.18 WKMN01000080.1_8     -            5.9e-22   77.5   0.4   7.4e-22   77.2   0.4   1.1   1   0   0   1   1   1   1 Baseplate wedge protein gp25
GPW_gp25             PF04965.18 WKMO01000003.1_12    -            5.9e-22   77.5   0.4   7.4e-22   77.2   0.4   1.1   1   0   0   1   1   1   1 Baseplate wedge protein gp25
GPW_gp25             PF04965.18 WKMP01000004.1_274   -            5.9e-22   77.5   0.4   7.4e-22   77.2   0.4   1.1   1   0   0   1   1   1   1 Baseplate wedge protein gp25
GPW_gp25             PF04965.18 WKMQ01000021.1_69    -            5.9e-22   77.5   0.4   7.4e-22   77.2   0.4   1.1   1   0   0   1   1   1   1 Baseplate wedge protein gp25
GPW_gp25             PF04965.18 WKMR01000006.1_194   -            5.9e-22   77.5   0.4   7.4e-22   77.2   0.4   1.1   1   0   0   1   1   1   1 Baseplate wedge protein gp25
GPW_gp25             PF04965.18 WKMT01000019.1_69    -            5.9e-22   77.5   0.4   7.4e-22   77.2   0.4   1.1   1   0   0   1   1   1   1 Baseplate wedge protein gp25
GPW_gp25             PF04965.18 WKMU01000004.1_274   -            5.9e-22   77.5   0.4   7.4e-22   77.2   0.4   1.1   1   0   0   1   1   1   1 Baseplate wedge protein gp25
GPW_gp25             PF04965.18 WKMV01000009.1_188   -            5.9e-22   77.5   0.4   7.4e-22   77.2   0.4   1.1   1   0   0   1   1   1   1 Baseplate wedge protein gp25
GPW_gp25             PF04965.18 WKMW01000008.1_11    -            3.9e-22   78.1   0.3   4.6e-22   77.8   0.3   1.1   1   0   0   1   1   1   1 Baseplate wedge protein gp25
GPW_gp25             PF04965.18 WKMX01000008.1_11    -            3.9e-22   78.1   0.3   4.6e-22   77.8   0.3   1.1   1   0   0   1   1   1   1 Baseplate wedge protein gp25
Baseplate_J          PF04865.18 WTVH01000027.1_17    -              7e-26   91.3   0.1     9e-25   87.6   0.2   2.1   2   0   0   2   2   2   1 Baseplate J-like protein
GPW_gp25             PF04965.18 WTVQ01000021.1_68    -            1.6e-21   76.1   0.3   1.9e-21   75.9   0.3   1.1   1   0   0   1   1   1   1 Baseplate wedge protein gp25
Tail_P2_I            PF09684.14 WUAF01000021.1_24    -            3.6e-08   33.6   0.2   1.3e-07   31.8   0.2   1.9   1   1   1   2   2   2   1 Phage tail protein (Tail_P2_I)
PAAR_motif           PF05488.17 WWCK01000003.1_211   -            1.8e-23   82.7  18.1   5.4e-21   74.8   7.4   2.5   1   1   2   3   3   3   3 PAAR motif
PAAR_motif           PF05488.17 WWCR01000004.1_44    -            7.7e-24   83.9  19.3   2.5e-21   75.9   8.7   2.5   1   1   2   3   3   3   3 PAAR motif
GPW_gp25             PF04965.18 WXLE01000022.1_37    -            3.9e-22   78.1   0.3   4.6e-22   77.8   0.3   1.1   1   0   0   1   1   1   1 Baseplate wedge protein gp25
AAA                  PF00004.33 WXYH01000391.1_13    -            6.2e-29  101.3   0.0   3.9e-28   98.7   0.0   2.1   2   0   0   2   2   2   1 ATPase family associated with various cellular activities (AAA)
PAAR_motif           PF05488.17 2513684674           -            6.3e-26   90.6  15.7   9.9e-23   80.3   4.8   2.9   1   1   2   3   3   3   3 PAAR motif
CIS_spike_tip        PF19267.3  2586763752           -            7.5e-48  162.2   2.1   8.2e-48  162.1   2.1   1.0   1   0   0   1   1   1   1 Contractile injection system spike tip protein
Baseplate_J          PF04865.18 2522716264           -            5.4e-10   39.2   0.0   1.3e-09   37.9   0.0   1.5   2   0   0   2   2   2   1 Baseplate J-like protein
GPW_gp25             PF04965.18 2517498193           -            1.7e-26   92.1   0.0     2e-26   91.8   0.0   1.1   1   0   0   1   1   1   1 Baseplate wedge protein gp25
#
# Program:         hmmscan
# Version:         3.3.2 (Nov 2020)
# Pipeline mode:   SCAN
# Query file:      upstream_2_genes_aa.faa
# Target file:     /sci/labs/asafle/vita_26/tools/Pfam-A.hmm
# Option settings: /sci/home/nimrod196/miniconda3/bin/hmmscan --tblout upstream_2_tblout.tsv -T 30 --cpu 15 /sci/labs/asafle/vita_26/tools/Pfam-A.hmm upstream_2_genes_aa.faa 
# Current dir:     /sci/labs/asafle/nimrod196/fibers_proj
# Date:            Wed Mar 26 18:13:57 2025
# [ok]
