# Supplementary material for: A comprehensive catalogue of receptor-binding domains in extracellular contractile injection systems
Source: Nat Commun. 2026 Jan 22;17:1939. doi: 10.1038/s41467-026-68710-y (PMC12923769; doi:10.1038/s41467-026-68710-y)
Supplement: Supplementary file 6 — Source Data [file 41467_2026_68710_MOESM6_ESM.zip › Source_data/Panel_S2B_phyla_enrichment_test.tsv]

Phylum	p_value	odds_ratio	percent_multi_gene_clusters	multi_gene_clusters_in_phylum	single_gene_clusters_in_phylum	total_clusters_in_phylum
Proteobacteria	2.892563205717353e-15	2.1258195006277028	29.61	405	963	1368
Myxococcota	3.876903509999203e-09	7.347988505747127	68.42	26	12	38
Bacteroidota	1.910115457003245e-08	0.47488919073491564	14.05	68	416	484
Firmicutes_A	4.053120462197839e-08	0.07378262563303467	2.3	2	85	87
Firmicutes	1.0716316748835653e-07	0.10690863862505653	3.3	3	88	91
Desulfobacterota	0.0007108694543800935	0.14231052244297276	4.26	2	45	47
Firmicutes_B	0.21057518246072834	0.0	0.0	0	7	7
Actinobacteriota	0.7918124069876282	0.9540476459297731	22.73	85	289	374
Spirochaetota	1.0	0.0	0.0	0	3	3
