# Supplementary material for: A comprehensive catalogue of receptor-binding domains in extracellular contractile injection systems
Source: Nat Commun. 2026 Jan 22;17:1939. doi: 10.1038/s41467-026-68710-y (PMC12923769; doi:10.1038/s41467-026-68710-y)
Supplement: Supplementary file 6 — Source Data [file 41467_2026_68710_MOESM6_ESM.zip › Source_data/Panel_S6CD_fiber_length_agnstrom_with_bulkiness.tsv]

protein_id	pdb_file	aa_chain_length	fiber_length	group	bulkiness_factor
2676859595	2676859595__clust__1044___unrelaxed_rank_001_alphafold2_multimer_v3_model_1_seed_000.pdb	859	194.77438	eBAP4	4.410230955426479
SAMEA3545340.contig00007_23	SAMEA3545340.contig00007_23__clust__3135___unrelaxed_rank_001_alphafold2_multimer_v3_model_1_seed_000.pdb	595	130.41585	eBAP3	4.562328888704862
2776393643	2776393643__clust__1580___unrelaxed_rank_001_alphafold2_multimer_v3_model_1_seed_000.pdb	688	176.14764	eBAP3	3.905814463367207
VATA01000032.1_11	VATA01000032.1_11__clust__3559___unrelaxed_rank_001_alphafold2_multimer_v3_model_1_seed_000.pdb	769	158.05392	eBAP3	4.865428203235958
2588293644	2588293644__clust__735___unrelaxed_rank_001_alphafold2_multimer_v3_model_1_seed_000.pdb	264	109.75053	eBAP2	2.4054553540652606
MSIF01000007_211	MSIF01000007_211__clust__2475___unrelaxed_rank_001_alphafold2_multimer_v3_model_1_seed_000.pdb	385	103.527794	eBAP3	3.7188081106026463
CP017316_5293	CP017316_5293__clust__383___unrelaxed_rank_001_alphafold2_multimer_v3_model_1_seed_000.pdb	754	180.66444	eBAP3	4.173483171342407
2523990910	2523990910__clust__793___unrelaxed_rank_001_alphafold2_multimer_v3_model_1_seed_000.pdb	1080	181.96388	eBAP5	5.935243851691886
2768264098	2768264098__clust__1246___unrelaxed_rank_001_alphafold2_multimer_v3_model_1_seed_000.pdb	561	282.76273	eBAP3	1.9839955569816434
FCOG01000058_26	FCOG01000058_26__clust__753___unrelaxed_rank_001_alphafold2_multimer_v3_model_1_seed_000.pdb	283	93.96905	eBAP3	3.01162989303393
LYMK01000063_3	LYMK01000063_3__clust__2364___unrelaxed_rank_001_alphafold2_multimer_v3_model_1_seed_000.pdb	483	106.2983	eBAP5	4.543816787286344
JNWJ01000056_9	JNWJ01000056_9__clust__1942___unrelaxed_rank_001_alphafold2_multimer_v3_model_1_seed_000.pdb	373	112.617676	eBAP3	3.3120910788462727
JACOGF010000003.1_210	JACOGF010000003.1_210__clust__1893___unrelaxed_rank_001_alphafold2_multimer_v3_model_1_seed_000.pdb	271	116.51131	eBAP2	2.325954450258949
2599069323	2599069323__clust__816___unrelaxed_rank_001_alphafold2_multimer_v3_model_1_seed_000.pdb	475	354.1927	eBAP1	1.3410778934743715
2698151083	2698151083__clust__1180___unrelaxed_rank_001_alphafold2_multimer_v3_model_1_seed_000.pdb	414	161.42728	eBAP3	2.5646222868897994
2558991323	2558991323__clust__3542___unrelaxed_rank_001_alphafold2_multimer_v3_model_1_seed_000.pdb	599	142.78047	eBAP3	4.195251633504218
2745458245	2745458245__clust__1213___unrelaxed_rank_001_alphafold2_multimer_v3_model_1_seed_000.pdb	313	98.54913	eBAP3	3.1760808035545316
JABUMS010000029.1_30	JABUMS010000029.1_30__clust__1862___unrelaxed_rank_001_alphafold2_multimer_v3_model_1_seed_000.pdb	1358	308.1848	eBAP5	4.406447040866389
AZHI01000139_27	AZHI01000139_27__clust__145___unrelaxed_rank_001_alphafold2_multimer_v3_model_1_seed_000.pdb	747	147.3186	eBAP3	5.070642810887423
2566039612	2566039612__clust__190___unrelaxed_rank_001_alphafold2_multimer_v3_model_1_seed_000.pdb	403	301.68204	eBAP1	1.3358435258525831
QEIH01000013.1_38	QEIH01000013.1_38__clust__2937___unrelaxed_rank_001_alphafold2_multimer_v3_model_1_seed_000.pdb	833	181.44128	eBAP4	4.591016994589103
CP037922.1_1910	CP037922.1_1910__clust__582___unrelaxed_rank_001_alphafold2_multimer_v3_model_1_seed_000.pdb	260	115.476555	eBAP4	2.2515392843161974
QMFY01000003.1_72	QMFY01000003.1_72__clust__2971___unrelaxed_rank_001_alphafold2_multimer_v3_model_1_seed_000.pdb	987	195.4083	eBAP4	5.050962523086277
AMWD01000002_677	AMWD01000002_677__clust__51___unrelaxed_rank_001_alphafold2_multimer_v3_model_1_seed_000.pdb	493	152.43604	eBAP3	3.2341433167641984
RMBP01000017.1_224	RMBP01000017.1_224__clust__3070___unrelaxed_rank_001_alphafold2_multimer_v3_model_1_seed_000.pdb	279	109.20296	eBAP2	2.5548758019013404
640485910	640485910__clust__2568___unrelaxed_rank_001_alphafold2_multimer_v3_model_1_seed_000.pdb	864	129.55286	eBAP3	6.669092446125851
SAMD00064387.contig00021_17	SAMD00064387.contig00021_17__clust__3101___unrelaxed_rank_001_alphafold2_multimer_v3_model_1_seed_000.pdb	537	109.04922	eBAP3	4.9243818525249425
LWLD01000038_381	LWLD01000038_381__clust__2353___unrelaxed_rank_001_alphafold2_multimer_v3_model_1_seed_000.pdb	746	301.75528	eBAP3	2.4722019777085587
2735125944	2735125944__clust__1425___unrelaxed_rank_001_alphafold2_multimer_v3_model_1_seed_000.pdb	888	208.61125	eBAP4	4.256721533474345
CABPSA010000001.1_315	CABPSA010000001.1_315__clust__206___unrelaxed_rank_001_alphafold2_multimer_v3_model_1_seed_000.pdb	282	96.79343	eBAP2	2.9134208799088945
JWIE01000161_17	JWIE01000161_17__clust__2041___unrelaxed_rank_001_alphafold2_multimer_v3_model_1_seed_000.pdb	1106	130.55609	eBAP5	8.471454682811043
JNZA01000041.1_55	JNZA01000041.1_55__clust__1957___unrelaxed_rank_001_alphafold2_multimer_v3_model_1_seed_000.pdb	1036	300.48386	eBAP5	3.4477725359358735
2691329832	2691329832__clust__1161___unrelaxed_rank_001_alphafold2_multimer_v3_model_1_seed_000.pdb	264	105.65827	eBAP2	2.498621262680148
650723731	650723731__clust__2609___unrelaxed_rank_001_alphafold2_multimer_v3_model_1_seed_000.pdb	177	144.79585	eBAP1	1.2224107251692642
2827631177	2827631177__clust__1665___unrelaxed_rank_001_alphafold2_multimer_v3_model_1_seed_000.pdb	863	141.64566	eBAP3	6.092668141049998
SAMD00064386.contig00002_357	SAMD00064386.contig00002_357__clust__3099___unrelaxed_rank_001_alphafold2_multimer_v3_model_1_seed_000.pdb	681	246.94572	eBAP3	2.7576910423877767
MJAO01000010_159	MJAO01000010_159__clust__2444___unrelaxed_rank_001_alphafold2_multimer_v3_model_1_seed_000.pdb	237	212.5432	eBAP1	1.1150674309975572
CABFPG010000006.1_310	CABFPG010000006.1_310__clust__204___unrelaxed_rank_001_alphafold2_multimer_v3_model_1_seed_000.pdb	302	90.69136	eBAP3	3.329975424340312
OLMS01000002.1_734	OLMS01000002.1_734__clust__2765___unrelaxed_rank_001_alphafold2_multimer_v3_model_1_seed_000.pdb	256	100.12096	eBAP2	2.5569071650931035
2644140819	2644140819__clust__961___unrelaxed_rank_001_alphafold2_multimer_v3_model_1_seed_000.pdb	302	91.210304	eBAP3	3.311029420535645
SMNY01000022.1_17	SMNY01000022.1_17__clust__3509___unrelaxed_rank_001_alphafold2_multimer_v3_model_1_seed_000.pdb	670	200.73112	eBAP3	3.3377983443723127
2521629160	2521629160__clust__783___unrelaxed_rank_001_alphafold2_multimer_v3_model_1_seed_000.pdb	1079	138.29836	eBAP5	7.8019724890447
JAAIYA010000017.1_51	JAAIYA010000017.1_51__clust__1826___unrelaxed_rank_001_alphafold2_multimer_v3_model_1_seed_000.pdb	431	103.13196	eBAP3	4.1791118873334705
2690430314	2690430314__clust__1081___unrelaxed_rank_001_alphafold2_multimer_v3_model_1_seed_000.pdb	1028	192.90845	eBAP4	5.32895267159111
WHJF01000058.1_25	WHJF01000058.1_25__clust__3635___unrelaxed_rank_001_alphafold2_multimer_v3_model_1_seed_000.pdb	485	157.7853	eBAP3	3.073797115447383
RAWP01000023.1_67	RAWP01000023.1_67__clust__3057___unrelaxed_rank_001_alphafold2_multimer_v3_model_1_seed_000.pdb	620	212.25029	eBAP5	2.921079636687422
CP027062_871	CP027062_871__clust__513___unrelaxed_rank_001_alphafold2_multimer_v3_model_1_seed_000.pdb	256	101.12388	eBAP2	2.5315484334659626
CP015839_3960	CP015839_3960__clust__352___unrelaxed_rank_001_alphafold2_multimer_v3_model_1_seed_000.pdb	1463	207.93472	eBAP3	7.035862024389193
2517433185	2517433185__clust__2532___unrelaxed_rank_001_alphafold2_multimer_v3_model_1_seed_000.pdb	1338	217.02563	eBAP4	6.165170445536778
2728214002	2728214002__clust__1394___unrelaxed_rank_001_alphafold2_multimer_v3_model_1_seed_000.pdb	1089	234.7505	eBAP4	4.638967755127252
2566041438	2566041438__clust__191___unrelaxed_rank_001_alphafold2_multimer_v3_model_1_seed_000.pdb	202	129.86174	eBAP1	1.5555004884425543
LMXN01000010_181	LMXN01000010_181__clust__2214___unrelaxed_rank_001_alphafold2_multimer_v3_model_1_seed_000.pdb	1365	181.96655	eBAP4	7.501378687456568
2927153431	2927153431__clust__1720___unrelaxed_rank_001_alphafold2_multimer_v3_model_1_seed_000.pdb	929	145.9732	eBAP3	6.364181918324734
2639097925	2639097925__clust__796___unrelaxed_rank_001_alphafold2_multimer_v3_model_1_seed_000.pdb	526	170.73048	eBAP5	3.0808792899779815
2522716262	2522716262__clust__3713___unrelaxed_rank_001_alphafold2_multimer_v3_model_1_seed_000.pdb	1209	188.98323	eBAP4	6.3973930385251645
AQZD01000016_34	AQZD01000016_34__clust__78___unrelaxed_rank_001_alphafold2_multimer_v3_model_1_seed_000.pdb	597	153.91733	eBAP3	3.8787055362771694
2723245891	2723245891__clust__1412___unrelaxed_rank_001_alphafold2_multimer_v3_model_1_seed_000.pdb	451	114.2377	eBAP3	3.947908615106922
2694870509	2694870509__clust__1191___unrelaxed_rank_001_alphafold2_multimer_v3_model_1_seed_000.pdb	545	148.14192	eBAP3	3.6789046611519547
LRBF01000279_85	LRBF01000279_85__clust__2315___unrelaxed_rank_001_alphafold2_multimer_v3_model_1_seed_000.pdb	1009	162.55658	eBAP5	6.207069563102275
WBXO01000008.1_27	WBXO01000008.1_27__clust__3634___unrelaxed_rank_001_alphafold2_multimer_v3_model_1_seed_000.pdb	598	137.13467	eBAP3	4.360676989998225
2599763718	2599763718__clust__832___unrelaxed_rank_001_alphafold2_multimer_v3_model_1_seed_000.pdb	688	243.44876	eBAP1	2.8260567028560755
MRYI01000003.1_438	MRYI01000003.1_438__clust__2469___unrelaxed_rank_001_alphafold2_multimer_v3_model_1_seed_000.pdb	593	192.30528	eBAP3	3.0836386811636163
NMQW01000024_56	NMQW01000024_56__clust__2683___unrelaxed_rank_001_alphafold2_multimer_v3_model_1_seed_000.pdb	546	139.47612	eBAP3	3.9146486151177706
2558013812	2558013812__clust__2924___unrelaxed_rank_001_alphafold2_multimer_v3_model_1_seed_000.pdb	945	275.06866	eBAP4	3.4355058842399564
CP041188.1_2211	CP041188.1_2211__clust__598___unrelaxed_rank_001_alphafold2_multimer_v3_model_1_seed_000.pdb	694	263.48117	eBAP4	2.633964317070552
2771855736	2771855736__clust__1552___unrelaxed_rank_001_alphafold2_multimer_v3_model_1_seed_000.pdb	1118	178.40797	eBAP5	6.266536186696143
2536941974	2536941974__clust__27___unrelaxed_rank_001_alphafold2_multimer_v3_model_1_seed_000.pdb	228	108.40712	eBAP2	2.103182890570287
JAAIMZ010000002.1_98	JAAIMZ010000002.1_98__clust__1821___unrelaxed_rank_001_alphafold2_multimer_v3_model_1_seed_000.pdb	583	136.63065	eBAP3	4.266978163391596
2587727541	2587727541__clust__736___unrelaxed_rank_001_alphafold2_multimer_v3_model_1_seed_000.pdb	325	98.31386	eBAP3	3.30573939422173
JABBFX010000002.1_1080	JABBFX010000002.1_1080__clust__1838___unrelaxed_rank_001_alphafold2_multimer_v3_model_1_seed_000.pdb	520	107.13114	eBAP5	4.853864151916987
MSYR01000001.1_1794	MSYR01000001.1_1794__clust__2484___unrelaxed_rank_001_alphafold2_multimer_v3_model_1_seed_000.pdb	1135	161.20729	eBAP5	7.040624527588052
2655776936	2655776936__clust__956___unrelaxed_rank_001_alphafold2_multimer_v3_model_1_seed_000.pdb	260	101.35141	eBAP2	2.5653318488613035
CP016559_5559	CP016559_5559__clust__364___unrelaxed_rank_001_alphafold2_multimer_v3_model_1_seed_000.pdb	713	166.47742	eBAP3	4.282863105398919
2919131908	2919131908__clust__1770___unrelaxed_rank_001_alphafold2_multimer_v3_model_1_seed_000.pdb	511	110.92198	eBAP5	4.606841673760241
2520584005	2520584005__clust__203___unrelaxed_rank_001_alphafold2_multimer_v3_model_1_seed_000.pdb	1571	267.23148	eBAP2	5.878798411025528
CP028843_3838	CP028843_3838__clust__523___unrelaxed_rank_001_alphafold2_multimer_v3_model_1_seed_000.pdb	305	106.48911	eBAP3	2.8641426339275444
2532993762	2532993762__clust__23___unrelaxed_rank_001_alphafold2_multimer_v3_model_1_seed_000.pdb	247	119.540215	eBAP2	2.0662502572878925
2599132896	2599132896__clust__814___unrelaxed_rank_001_alphafold2_multimer_v3_model_1_seed_000.pdb	448	98.652214	eBAP5	4.541205735129269
2690341151	2690341151__clust__1230___unrelaxed_rank_001_alphafold2_multimer_v3_model_1_seed_000.pdb	549	174.44023	eBAP3	3.1472097921448507
AOBT01000009_34	AOBT01000009_34__clust__61___unrelaxed_rank_001_alphafold2_multimer_v3_model_1_seed_000.pdb	1506	229.43022	eBAP3	6.564087329036254
2756756477	2756756477__clust__1514___unrelaxed_rank_001_alphafold2_multimer_v3_model_1_seed_000.pdb	569	145.36597	eBAP3	3.9142586122460434
2644228921	2644228921__clust__964___unrelaxed_rank_001_alphafold2_multimer_v3_model_1_seed_000.pdb	253	80.10004	eBAP3	3.1585502329337163
2824194453	2824194453__clust__1587___unrelaxed_rank_001_alphafold2_multimer_v3_model_1_seed_000.pdb	228	111.996605	eBAP3	2.035775995174139
SAMN06841128.contig00013_95	SAMN06841128.contig00013_95__clust__3401___unrelaxed_rank_001_alphafold2_multimer_v3_model_1_seed_000.pdb	398	299.6291	eBAP1	1.3283088992357552
637078517	637078517__clust__2548___unrelaxed_rank_001_alphafold2_multimer_v3_model_1_seed_000.pdb	606	165.92253	eBAP3	3.6523068928613855
2511090612	2511090612__clust__795___unrelaxed_rank_001_alphafold2_multimer_v3_model_1_seed_000.pdb	917	183.91486	eBAP5	4.986002762365151
2766300953	2766300953__clust__1292___unrelaxed_rank_001_alphafold2_multimer_v3_model_1_seed_000.pdb	471	102.79782	eBAP5	4.581809225137264
2701248366	2701248366__clust__1183___unrelaxed_rank_001_alphafold2_multimer_v3_model_1_seed_000.pdb	1123	193.15785	eBAP5	5.8138978043087555
WTVH01000027.1_21	WTVH01000027.1_21__clust__3688___unrelaxed_rank_001_alphafold2_multimer_v3_model_1_seed_000.pdb	745	257.51324	eBAP3	2.8930551299032237
CP049056.1_2296	CP049056.1_2296__clust__643___unrelaxed_rank_001_alphafold2_multimer_v3_model_1_seed_000.pdb	1092	179.832	eBAP4	6.0723341785666625
MZGX01000004_188	MZGX01000004_188__clust__2524___unrelaxed_rank_001_alphafold2_multimer_v3_model_1_seed_000.pdb	896	236.73476	eBAP3	3.7848265290656937
2727775979	2727775979__clust__1383___unrelaxed_rank_001_alphafold2_multimer_v3_model_1_seed_000.pdb	1077	247.34718	eBAP5	4.354203674365723
AMYW01000027_43	AMYW01000027_43__clust__54___unrelaxed_rank_001_alphafold2_multimer_v3_model_1_seed_000.pdb	1152	215.7924	eBAP4	5.338464190583172
2755135680	2755135680__clust__1502___unrelaxed_rank_001_alphafold2_multimer_v3_model_1_seed_000.pdb	991	213.44836	eBAP4	4.642809155338556
SAMN03732699.contig00021_80	SAMN03732699.contig00021_80__clust__3329___unrelaxed_rank_001_alphafold2_multimer_v3_model_1_seed_000.pdb	432	315.82312	eBAP1	1.3678542596881444
CP002047.1_483	CP002047.1_483__clust__235___unrelaxed_rank_001_alphafold2_multimer_v3_model_1_seed_000.pdb	1076	202.83572	eBAP3	5.304785567354704
QURC01000004.1_1632	QURC01000004.1_1632__clust__3041___unrelaxed_rank_001_alphafold2_multimer_v3_model_1_seed_000.pdb	464	109.96851	eBAP5	4.219389714382781
2799189503	2799189503__clust__1605___unrelaxed_rank_001_alphafold2_multimer_v3_model_1_seed_000.pdb	1150	213.55518	eBAP4	5.385025078764186
CP019312_1995	CP019312_1995__clust__402___unrelaxed_rank_001_alphafold2_multimer_v3_model_1_seed_000.pdb	602	149.34018	eBAP3	4.031065182859696
2873304363	2873304363__clust__1051___unrelaxed_rank_001_alphafold2_multimer_v3_model_1_seed_000.pdb	278	83.34568	eBAP3	3.335505811458974
VTZS01000002.1_714	VTZS01000002.1_714__clust__3602___unrelaxed_rank_001_alphafold2_multimer_v3_model_1_seed_000.pdb	1139	182.0863	eBAP4	6.255275657751297
2739056961	2739056961__clust__1449___unrelaxed_rank_001_alphafold2_multimer_v3_model_1_seed_000.pdb	469	143.90198	eBAP3	3.2591629385502547
QGNA01000002.1_795	QGNA01000002.1_795__clust__2951___unrelaxed_rank_001_alphafold2_multimer_v3_model_1_seed_000.pdb	939	152.97661	eBAP3	6.138193283273829
644869288	644869288__clust__2584___unrelaxed_rank_001_alphafold2_multimer_v3_model_1_seed_000.pdb	1460	199.20352	eBAP4	7.32918775732477
VCNA01000001.1_111	VCNA01000001.1_111__clust__3566___unrelaxed_rank_001_alphafold2_multimer_v3_model_1_seed_000.pdb	544	178.48552	eBAP3	3.047866291898637
2828652015	2828652015__clust__1657___unrelaxed_rank_001_alphafold2_multimer_v3_model_1_seed_000.pdb	173	72.328415	eBAP2	2.391867705105939
2830056873	2830056873__clust__1648___unrelaxed_rank_001_alphafold2_multimer_v3_model_1_seed_000.pdb	437	103.15159	eBAP3	4.2364834124224355
CP015281.1_1705	CP015281.1_1705__clust__342___unrelaxed_rank_001_alphafold2_multimer_v3_model_1_seed_000.pdb	434	320.06592	eBAP1	1.3559706700419714
KZ857173.1_21	KZ857173.1_21__clust__2095___unrelaxed_rank_001_alphafold2_multimer_v3_model_1_seed_000.pdb	502	157.08405	eBAP3	3.195741388129476
KQ948767.1_359	KQ948767.1_359__clust__2084___unrelaxed_rank_001_alphafold2_multimer_v3_model_1_seed_000.pdb	637	137.57683	eBAP5	4.6301401187976206
CP040017.1_984	CP040017.1_984__clust__588___unrelaxed_rank_001_alphafold2_multimer_v3_model_1_seed_000.pdb	596	151.45403	eBAP3	3.935187462492745
CP015281.1_2506	CP015281.1_2506__clust__344___unrelaxed_rank_001_alphafold2_multimer_v3_model_1_seed_000.pdb	418	332.00574	eBAP1	1.2590143772815494
NSCJ01000005.1_117	NSCJ01000005.1_117__clust__2713___unrelaxed_rank_001_alphafold2_multimer_v3_model_1_seed_000.pdb	316	225.88768	eBAP1	1.3989253420106844
2524921508	2524921508__clust__744___unrelaxed_rank_001_alphafold2_multimer_v3_model_1_seed_000.pdb	245	120.08468	eBAP2	2.040226946518074
AGUF01000059_3	AGUF01000059_3__clust__22___unrelaxed_rank_001_alphafold2_multimer_v3_model_1_seed_000.pdb	1041	206.91136	eBAP5	5.031139904546565
2667905836	2667905836__clust__1072___unrelaxed_rank_001_alphafold2_multimer_v3_model_1_seed_000.pdb	649	186.05003	eBAP3	3.4883090317158243
SAMEA3643045.contig00001_65	SAMEA3643045.contig00001_65__clust__3173___unrelaxed_rank_001_alphafold2_multimer_v3_model_1_seed_000.pdb	1614	248.60722	eBAP3	6.492168650612801
RYFI01000005.1_89	RYFI01000005.1_89__clust__3079___unrelaxed_rank_001_alphafold2_multimer_v3_model_1_seed_000.pdb	1077	139.832	eBAP5	7.702099662452086
WTVR01000045.1_3	WTVR01000045.1_3__clust__3690___unrelaxed_rank_001_alphafold2_multimer_v3_model_1_seed_000.pdb	837	219.59895	eBAP3	3.8114936341908736
BAHD01000018_94	BAHD01000018_94__clust__173___unrelaxed_rank_001_alphafold2_multimer_v3_model_1_seed_000.pdb	750	228.77527	eBAP3	3.278326368055428
2623233994	2623233994__clust__878___unrelaxed_rank_001_alphafold2_multimer_v3_model_1_seed_000.pdb	1248	199.30159	eBAP4	6.26186675179059
2516923261	2516923261__clust__13___unrelaxed_rank_001_alphafold2_multimer_v3_model_1_seed_000.pdb	1104	292.05188	eBAP3	3.7801502938450526
2791343035	2791343035__clust__1597___unrelaxed_rank_001_alphafold2_multimer_v3_model_1_seed_000.pdb	435	232.57368	eBAP1	1.8703750140600606
FAOS01000003_1700	FAOS01000003_1700__clust__749___unrelaxed_rank_001_alphafold2_multimer_v3_model_1_seed_000.pdb	398	159.65215	eBAP3	2.492919763373058
LPKY01000097_16	LPKY01000097_16__clust__2301___unrelaxed_rank_001_alphafold2_multimer_v3_model_1_seed_000.pdb	200	143.9905	eBAP1	1.388980523020616
PDOB01000005.1_104	PDOB01000005.1_104__clust__2787___unrelaxed_rank_001_alphafold2_multimer_v3_model_1_seed_000.pdb	278	99.96946	eBAP2	2.7808492713674755
AOTL01000005_189	AOTL01000005_189__clust__63___unrelaxed_rank_001_alphafold2_multimer_v3_model_1_seed_000.pdb	1278	181.83441	eBAP4	7.028372682596215
2635301515	2635301515__clust__913___unrelaxed_rank_001_alphafold2_multimer_v3_model_1_seed_000.pdb	1018	166.7395	eBAP5	6.105331969929141
640217372	640217372__clust__2734___unrelaxed_rank_001_alphafold2_multimer_v3_model_1_seed_000.pdb	617	305.03702	eBAP2	2.022705309670282
RCHJ01000035.1_23	RCHJ01000035.1_23__clust__3061___unrelaxed_rank_001_alphafold2_multimer_v3_model_1_seed_000.pdb	653	335.84146	eBAP3	1.9443698225942683
2778333517	2778333517__clust__1543___unrelaxed_rank_001_alphafold2_multimer_v3_model_1_seed_000.pdb	381	292.12424	eBAP1	1.3042395934003972
2873302713	2873302713__clust__1050___unrelaxed_rank_001_alphafold2_multimer_v3_model_1_seed_000.pdb	483	100.95499	eBAP5	4.784310314923512
FCOX01000008_17	FCOX01000008_17__clust__757___unrelaxed_rank_001_alphafold2_multimer_v3_model_1_seed_000.pdb	335	111.742	eBAP3	2.9979774838467184
2513912613	2513912613__clust__8___unrelaxed_rank_001_alphafold2_multimer_v3_model_1_seed_000.pdb	854	235.59985	eBAP5	3.624790083694875
637682077	637682077__clust__2555___unrelaxed_rank_001_alphafold2_multimer_v3_model_1_seed_000.pdb	941	275.23846	eBAP4	3.418853600619623
2687014595	2687014595__clust__1216___unrelaxed_rank_001_alphafold2_multimer_v3_model_1_seed_000.pdb	266	107.87309	eBAP2	2.4658605774619042
SSHH01000003.1_300	SSHH01000003.1_300__clust__3523___unrelaxed_rank_001_alphafold2_multimer_v3_model_1_seed_000.pdb	581	166.61716	eBAP3	3.4870357891107973
2802467990	2802467990__clust__1619___unrelaxed_rank_001_alphafold2_multimer_v3_model_1_seed_000.pdb	613	176.1364	eBAP3	3.4802573460113866
641665825	641665825__clust__2573___unrelaxed_rank_001_alphafold2_multimer_v3_model_1_seed_000.pdb	309	91.29363	eBAP3	3.384683027720554
2861529715	2861529715__clust__1611___unrelaxed_rank_001_alphafold2_multimer_v3_model_1_seed_000.pdb	275	96.018295	eBAP3	2.864037525348685
JRRH01000001_45	JRRH01000001_45__clust__2031___unrelaxed_rank_001_alphafold2_multimer_v3_model_1_seed_000.pdb	1178	325.58954	eBAP3	3.6180523489790244
LN832559_1933	LN832559_1933__clust__2217___unrelaxed_rank_001_alphafold2_multimer_v3_model_1_seed_000.pdb	952	180.93903	eBAP5	5.261440828990849
JACOFT010000002.1_821	JACOFT010000002.1_821__clust__1886___unrelaxed_rank_001_alphafold2_multimer_v3_model_1_seed_000.pdb	272	103.31844	eBAP2	2.6326375040118686
2599844965	2599844965__clust__825___unrelaxed_rank_001_alphafold2_multimer_v3_model_1_seed_000.pdb	445	192.5556	eBAP2	2.3110208168445894
2529012407	2529012407__clust__2063___unrelaxed_rank_001_alphafold2_multimer_v3_model_1_seed_000.pdb	432	114.82991	eBAP3	3.762086027934708
JABBFW010000013.1_41	JABBFW010000013.1_41__clust__1837___unrelaxed_rank_001_alphafold2_multimer_v3_model_1_seed_000.pdb	1199	167.96338	eBAP5	7.138460776390663
2863072629	2863072629__clust__1690___unrelaxed_rank_001_alphafold2_multimer_v3_model_1_seed_000.pdb	309	93.31909	eBAP3	3.3112196014770396
PUJX01000006.1_186	PUJX01000006.1_186__clust__2877___unrelaxed_rank_001_alphafold2_multimer_v3_model_1_seed_000.pdb	381	279.56647	eBAP1	1.3628243758988694
2690323837	2690323837__clust__1229___unrelaxed_rank_001_alphafold2_multimer_v3_model_1_seed_000.pdb	234	120.32658	eBAP2	1.9447074785969982
LRQU01000001_31	LRQU01000001_31__clust__2319___unrelaxed_rank_001_alphafold2_multimer_v3_model_1_seed_000.pdb	611	253.88127	eBAP1	2.406636771590122
JACJUG010000021.1_85	JACJUG010000021.1_85__clust__1880___unrelaxed_rank_001_alphafold2_multimer_v3_model_1_seed_000.pdb	263	109.62279	eBAP2	2.399136165025539
RWKI01000017.1_57	RWKI01000017.1_57__clust__3075___unrelaxed_rank_001_alphafold2_multimer_v3_model_1_seed_000.pdb	1143	199.40866	eBAP5	5.731947649615619
WTVH01000027.1_20	WTVH01000027.1_20__clust__3688___unrelaxed_rank_001_alphafold2_multimer_v3_model_1_seed_000.pdb	594	153.36638	eBAP3	3.8730783109049063
2684554309	2684554309__clust__1074___unrelaxed_rank_001_alphafold2_multimer_v3_model_1_seed_000.pdb	964	182.29521	eBAP5	5.288125782350507
2757558462	2757558462__clust__1509___unrelaxed_rank_001_alphafold2_multimer_v3_model_1_seed_000.pdb	832	182.55342	eBAP4	4.557570052645413
QTQP01000035.1_9	QTQP01000035.1_9__clust__3031___unrelaxed_rank_001_alphafold2_multimer_v3_model_1_seed_000.pdb	1336	210.243	eBAP4	6.354551637866659
2532711877	2532711877__clust__55___unrelaxed_rank_001_alphafold2_multimer_v3_model_1_seed_000.pdb	1420	209.2991	eBAP4	6.784549001882951
2753797483	2753797483__clust__1493___unrelaxed_rank_001_alphafold2_multimer_v3_model_1_seed_000.pdb	750	122.60186	eBAP5	6.1173623303920515
2512829205	2512829205__clust__245___unrelaxed_rank_001_alphafold2_multimer_v3_model_1_seed_000.pdb	432	118.19191	eBAP3	3.6550725003090316
NJAK01000002.1_350	NJAK01000002.1_350__clust__2677___unrelaxed_rank_001_alphafold2_multimer_v3_model_1_seed_000.pdb	363	259.76492	eBAP1	1.3974173264041965
JAAIXZ010000015.1_41	JAAIXZ010000015.1_41__clust__1825___unrelaxed_rank_001_alphafold2_multimer_v3_model_1_seed_000.pdb	557	139.48691	eBAP3	3.993206244227505
2873403064	2873403064__clust__1055___unrelaxed_rank_001_alphafold2_multimer_v3_model_1_seed_000.pdb	406	115.849434	eBAP3	3.504548843976225
JABUMS010000006.1_167	JABUMS010000006.1_167__clust__1859___unrelaxed_rank_001_alphafold2_multimer_v3_model_1_seed_000.pdb	480	135.6958	eBAP3	3.5373239260168705
RIBS01000001.1_381	RIBS01000001.1_381__clust__3065___unrelaxed_rank_001_alphafold2_multimer_v3_model_1_seed_000.pdb	783	208.60788	eBAP3	3.7534536087515007
FMGJ01000001_153	FMGJ01000001_153__clust__761___unrelaxed_rank_001_alphafold2_multimer_v3_model_1_seed_000.pdb	561	128.16144	eBAP3	4.377291640917893
KB903294.1_522	KB903294.1_522__clust__2071___unrelaxed_rank_001_alphafold2_multimer_v3_model_1_seed_000.pdb	812	142.1801	eBAP3	5.7110664572608965
2739056959	2739056959__clust__1449___unrelaxed_rank_001_alphafold2_multimer_v3_model_1_seed_000.pdb	379	144.25386	eBAP3	2.6273127110775407
SMRT01000006.1_151	SMRT01000006.1_151__clust__3512___unrelaxed_rank_001_alphafold2_multimer_v3_model_1_seed_000.pdb	550	177.787	eBAP3	3.093589520043648
2521989154	2521989154__clust__252___unrelaxed_rank_001_alphafold2_multimer_v3_model_1_seed_000.pdb	882	212.927	eBAP5	4.142264719833558
RAWM01000031.1_1	RAWM01000031.1_1__clust__3056___unrelaxed_rank_001_alphafold2_multimer_v3_model_1_seed_000.pdb	1504	263.99524	eBAP5	5.697072416911759
PXYI01000001.1_604	PXYI01000001.1_604__clust__2913___unrelaxed_rank_001_alphafold2_multimer_v3_model_1_seed_000.pdb	486	105.71878	eBAP5	4.59710185834532
2585087745	2585087745__clust__716___unrelaxed_rank_001_alphafold2_multimer_v3_model_1_seed_000.pdb	1148	148.58528	eBAP5	7.726202757096799
JABWEB010000003.1_210	JABWEB010000003.1_210__clust__1869___unrelaxed_rank_001_alphafold2_multimer_v3_model_1_seed_000.pdb	716	330.98468	eBAP3	2.163242117429725
LZHZ01000035_210	LZHZ01000035_210__clust__2367___unrelaxed_rank_001_alphafold2_multimer_v3_model_1_seed_000.pdb	601	190.52733	eBAP3	3.154403097970249
2539929149	2539929149__clust__60___unrelaxed_rank_001_alphafold2_multimer_v3_model_1_seed_000.pdb	657	171.05084	eBAP3	3.8409633065818327
CP040899.1_1657	CP040899.1_1657__clust__595___unrelaxed_rank_001_alphafold2_multimer_v3_model_1_seed_000.pdb	596	124.98156	eBAP3	4.768703479137242
2753054663	2753054663__clust__1492___unrelaxed_rank_001_alphafold2_multimer_v3_model_1_seed_000.pdb	675	179.95366	eBAP3	3.750965665271826
2616666197	2616666197__clust__859___unrelaxed_rank_001_alphafold2_multimer_v3_model_1_seed_000.pdb	251	101.64283	eBAP2	2.4694314394827455
CP041335.1_2995	CP041335.1_2995__clust__600___unrelaxed_rank_001_alphafold2_multimer_v3_model_1_seed_000.pdb	418	114.88913	eBAP3	3.6382902368570464
CP021744.1_432	CP021744.1_432__clust__437___unrelaxed_rank_001_alphafold2_multimer_v3_model_1_seed_000.pdb	491	107.23543	eBAP5	4.578710599659087
PUWU01000001.1_182	PUWU01000001.1_182__clust__2888___unrelaxed_rank_001_alphafold2_multimer_v3_model_1_seed_000.pdb	415	298.44553	eBAP1	1.3905385012802838
SAMN00015377.contig00010_83	SAMN00015377.contig00010_83__clust__3220___unrelaxed_rank_001_alphafold2_multimer_v3_model_1_seed_000.pdb	819	336.1401	eBAP3	2.436484073158781
648278926	648278926__clust__2730___unrelaxed_rank_001_alphafold2_multimer_v3_model_1_seed_000.pdb	789	193.16852	eBAP5	4.084516462620307
CP012737_410	CP012737_410__clust__312___unrelaxed_rank_001_alphafold2_multimer_v3_model_1_seed_000.pdb	160	87.99393	eBAP2	1.8183072400562175
2713950054	2713950054__clust__1244___unrelaxed_rank_001_alphafold2_multimer_v3_model_1_seed_000.pdb	282	108.588936	eBAP2	2.5969496560865095
639002324	639002324__clust__2733___unrelaxed_rank_001_alphafold2_multimer_v3_model_1_seed_000.pdb	405	117.380806	eBAP3	3.4503085623726246
JRYB01000001_3700	JRYB01000001_3700__clust__2035___unrelaxed_rank_001_alphafold2_multimer_v3_model_1_seed_000.pdb	273	99.48881	eBAP2	2.744027192605882
MKTM01000008_130	MKTM01000008_130__clust__2446___unrelaxed_rank_001_alphafold2_multimer_v3_model_1_seed_000.pdb	1030	236.85014	eBAP4	4.348741360254209
639002323	639002323__clust__2733___unrelaxed_rank_001_alphafold2_multimer_v3_model_1_seed_000.pdb	1238	194.55832	eBAP3	6.363130602690236
2730313249	2730313249__clust__1414___unrelaxed_rank_001_alphafold2_multimer_v3_model_1_seed_000.pdb	569	321.5785	eBAP1	1.76939689686966
JRKJ01000008_184	JRKJ01000008_184__clust__2027___unrelaxed_rank_001_alphafold2_multimer_v3_model_1_seed_000.pdb	448	105.78503	eBAP3	4.235003761874435
AWXR01000058_6	AWXR01000058_6__clust__133___unrelaxed_rank_001_alphafold2_multimer_v3_model_1_seed_000.pdb	253	106.87325	eBAP2	2.367290224635257
QUDI01000023.1_89	QUDI01000023.1_89__clust__3034___unrelaxed_rank_001_alphafold2_multimer_v3_model_1_seed_000.pdb	232	107.98233	eBAP2	2.148499666565817
CADIKI010000016.1_126	CADIKI010000016.1_126__clust__214___unrelaxed_rank_001_alphafold2_multimer_v3_model_1_seed_000.pdb	931	173.6622	eBAP5	5.3609824129833665
ARJM01000057_29	ARJM01000057_29__clust__96___unrelaxed_rank_001_alphafold2_multimer_v3_model_1_seed_000.pdb	1468	211.15381	eBAP3	6.9522780574028005
2772881700	2772881700__clust__1312___unrelaxed_rank_001_alphafold2_multimer_v3_model_1_seed_000.pdb	450	105.41941	eBAP5	4.268663617070139
2685871261	2685871261__clust__1076___unrelaxed_rank_001_alphafold2_multimer_v3_model_1_seed_000.pdb	334	252.67528	eBAP1	1.3218546745055553
CP018812_401	CP018812_401__clust__397___unrelaxed_rank_001_alphafold2_multimer_v3_model_1_seed_000.pdb	342	270.83527	eBAP1	1.2627602010624392
PKDY01000045_14	PKDY01000045_14__clust__2828___unrelaxed_rank_001_alphafold2_multimer_v3_model_1_seed_000.pdb	837	180.45581	eBAP4	4.638254650820054
SAMN02261407.contig00042_13	SAMN02261407.contig00042_13__clust__3235___unrelaxed_rank_001_alphafold2_multimer_v3_model_1_seed_000.pdb	503	140.90132	eBAP2	3.5698742921641897
PYXG01000001_1475	PYXG01000001_1475__clust__2923___unrelaxed_rank_001_alphafold2_multimer_v3_model_1_seed_000.pdb	726	154.0481	eBAP4	4.7128137250637945
LOIC01000072.1_285	LOIC01000072.1_285__clust__2228___unrelaxed_rank_001_alphafold2_multimer_v3_model_1_seed_000.pdb	423	299.88535	eBAP1	1.4105390610111497
SIRE01000004.1_252	SIRE01000004.1_252__clust__3497___unrelaxed_rank_001_alphafold2_multimer_v3_model_1_seed_000.pdb	558	138.78525	eBAP3	4.020600171848233
2870605093	2870605093__clust__1464___unrelaxed_rank_001_alphafold2_multimer_v3_model_1_seed_000.pdb	484	110.96395	eBAP5	4.361776955488697
2516586577	2516586577__clust__683___unrelaxed_rank_001_alphafold2_multimer_v3_model_1_seed_000.pdb	555	179.31529	eBAP3	3.095106948213953
MBJU01000073.1_56	MBJU01000073.1_56__clust__2382___unrelaxed_rank_001_alphafold2_multimer_v3_model_1_seed_000.pdb	406	292.41052	eBAP1	1.3884589377974499
CP033915.1_3875	CP033915.1_3875__clust__566___unrelaxed_rank_001_alphafold2_multimer_v3_model_1_seed_000.pdb	1049	234.70332	eBAP4	4.469472353437523
SAMN00713628.contig00004_37	SAMN00713628.contig00004_37__clust__3226___unrelaxed_rank_001_alphafold2_multimer_v3_model_1_seed_000.pdb	613	173.62653	eBAP3	3.5305664405088324
2643925070	2643925070__clust__990___unrelaxed_rank_001_alphafold2_multimer_v3_model_1_seed_000.pdb	443	122.047325	eBAP3	3.629739529317828
2829982771	2829982771__clust__1646___unrelaxed_rank_001_alphafold2_multimer_v3_model_1_seed_000.pdb	728	135.32611	eBAP3	5.379597477530389
QHKY01000002.1_116	QHKY01000002.1_116__clust__2953___unrelaxed_rank_001_alphafold2_multimer_v3_model_1_seed_000.pdb	579	131.45364	eBAP3	4.404594654054463
CP011130_2341	CP011130_2341__clust__301___unrelaxed_rank_001_alphafold2_multimer_v3_model_1_seed_000.pdb	485	120.43519	eBAP3	4.027062190045949
NCTK01000002_556	NCTK01000002_556__clust__2546___unrelaxed_rank_001_alphafold2_multimer_v3_model_1_seed_000.pdb	458	224.40579	eBAP3	2.0409455567077837
JRKM01000001_2304	JRKM01000001_2304__clust__2028___unrelaxed_rank_001_alphafold2_multimer_v3_model_1_seed_000.pdb	929	256.10138	eBAP4	3.6274697153135214
2861550371	2861550371__clust__1672___unrelaxed_rank_001_alphafold2_multimer_v3_model_1_seed_000.pdb	867	222.02588	eBAP5	3.904950179681756
RYYV01000002.1_196	RYYV01000002.1_196__clust__3082___unrelaxed_rank_001_alphafold2_multimer_v3_model_1_seed_000.pdb	551	153.61371	eBAP5	3.586919422752045
FAOS01000003_1702	FAOS01000003_1702__clust__749___unrelaxed_rank_001_alphafold2_multimer_v3_model_1_seed_000.pdb	461	116.77286	eBAP3	3.9478351390896824
2690341150	2690341150__clust__1230___unrelaxed_rank_001_alphafold2_multimer_v3_model_1_seed_000.pdb	409	107.4685	eBAP3	3.805766340834756
2523455868	2523455868__clust__789___unrelaxed_rank_001_alphafold2_multimer_v3_model_1_seed_000.pdb	1121	223.15063	eBAP4	5.0235125932649165
CP029843.1_680	CP029843.1_680__clust__537___unrelaxed_rank_001_alphafold2_multimer_v3_model_1_seed_000.pdb	723	318.1501	eBAP3	2.2725122512927074
JACORT010000003.1_416	JACORT010000003.1_416__clust__1899___unrelaxed_rank_001_alphafold2_multimer_v3_model_1_seed_000.pdb	718	201.17145	eBAP3	3.569094918786935
FAOS01000003_1701	FAOS01000003_1701__clust__749___unrelaxed_rank_001_alphafold2_multimer_v3_model_1_seed_000.pdb	631	119.926285	eBAP3	5.2615654691546565
2644580667	2644580667__clust__1024___unrelaxed_rank_001_alphafold2_multimer_v3_model_1_seed_000.pdb	467	120.17799	eBAP3	3.885902901188479
BDJC01000041.1_11	BDJC01000041.1_11__clust__186___unrelaxed_rank_001_alphafold2_multimer_v3_model_1_seed_000.pdb	1048	243.56358	eBAP5	4.302777944058795
SAMEA3642905.contig00006_93	SAMEA3642905.contig00006_93__clust__3148___unrelaxed_rank_001_alphafold2_multimer_v3_model_1_seed_000.pdb	665	183.68373	eBAP3	3.620353310551784
ARDA01000030_19	ARDA01000030_19__clust__86___unrelaxed_rank_001_alphafold2_multimer_v3_model_1_seed_000.pdb	264	92.58038	eBAP3	2.8515761114828
SAMN02441563.contig00029_12	SAMN02441563.contig00029_12__clust__3250___unrelaxed_rank_001_alphafold2_multimer_v3_model_1_seed_000.pdb	291	108.9854	eBAP3	2.670082414708759
SJXJ01000004.1_185	SJXJ01000004.1_185__clust__3503___unrelaxed_rank_001_alphafold2_multimer_v3_model_1_seed_000.pdb	1486	274.1926	eBAP2	5.41954815702539
FCOG01000072_19	FCOG01000072_19__clust__754___unrelaxed_rank_001_alphafold2_multimer_v3_model_1_seed_000.pdb	665	178.67427	eBAP3	3.7218565381573967
2710208367	2710208367__clust__1234___unrelaxed_rank_001_alphafold2_multimer_v3_model_1_seed_000.pdb	544	280.29413	eBAP1	1.9408183824613094
CP041061.1_3680	CP041061.1_3680__clust__597___unrelaxed_rank_001_alphafold2_multimer_v3_model_1_seed_000.pdb	1143	236.33583	eBAP5	4.836338188754537
SZQA01000006.1_121	SZQA01000006.1_121__clust__3537___unrelaxed_rank_001_alphafold2_multimer_v3_model_1_seed_000.pdb	570	199.27643	eBAP3	2.8603483111374484
SWJE01000006.1_96	SWJE01000006.1_96__clust__3533___unrelaxed_rank_001_alphafold2_multimer_v3_model_1_seed_000.pdb	233	114.25606	eBAP2	2.0392791419553586
CP023523_189	CP023523_189__clust__478___unrelaxed_rank_001_alphafold2_multimer_v3_model_1_seed_000.pdb	284	93.99056	eBAP3	3.0215800395273735
2585813287	2585813287__clust__3087___unrelaxed_rank_001_alphafold2_multimer_v3_model_1_seed_000.pdb	529	151.10837	eBAP5	3.5007987975781885
PUJX01000006.1_168	PUJX01000006.1_168__clust__2877___unrelaxed_rank_001_alphafold2_multimer_v3_model_1_seed_000.pdb	515	425.2787	eBAP1	1.2109705941068762
2689801755	2689801755__clust__1199___unrelaxed_rank_001_alphafold2_multimer_v3_model_1_seed_000.pdb	699	165.83182	eBAP3	4.215113842445919
650595960	650595960__clust__768___unrelaxed_rank_001_alphafold2_multimer_v3_model_1_seed_000.pdb	579	129.43439	eBAP3	4.473308832374456
2728029374	2728029374__clust__1384___unrelaxed_rank_001_alphafold2_multimer_v3_model_1_seed_000.pdb	314	109.73522	eBAP3	2.8614331843504757
2563614697	2563614697__clust__65___unrelaxed_rank_001_alphafold2_multimer_v3_model_1_seed_000.pdb	312	92.71391	eBAP3	3.3651908327455935
QMIK01000001.1_226	QMIK01000001.1_226__clust__2972___unrelaxed_rank_001_alphafold2_multimer_v3_model_1_seed_000.pdb	251	101.29228	eBAP2	2.477977591184639
2583206277	2583206277__clust__717___unrelaxed_rank_001_alphafold2_multimer_v3_model_1_seed_000.pdb	295	100.60837	eBAP3	2.932161608422838
ATHJ01000059_23	ATHJ01000059_23__clust__110___unrelaxed_rank_001_alphafold2_multimer_v3_model_1_seed_000.pdb	965	242.2583	eBAP5	3.9833516539990583
SAMEA3643029.contig00001_730	SAMEA3643029.contig00001_730__clust__3166___unrelaxed_rank_001_alphafold2_multimer_v3_model_1_seed_000.pdb	1233	252.162	eBAP5	4.889713755442929
FAOS01000003_1703	FAOS01000003_1703__clust__749___unrelaxed_rank_001_alphafold2_multimer_v3_model_1_seed_000.pdb	390	100.00658	eBAP3	3.8997433968844852
WHZZ01000001.1_729	WHZZ01000001.1_729__clust__3642___unrelaxed_rank_001_alphafold2_multimer_v3_model_1_seed_000.pdb	336	239.0758	eBAP2	1.4054120074051828
QRNI01000006.1_52	QRNI01000006.1_52__clust__2991___unrelaxed_rank_001_alphafold2_multimer_v3_model_1_seed_000.pdb	93	64.465294	eBAP2	1.4426367155015225
2863072628	2863072628__clust__1690___unrelaxed_rank_001_alphafold2_multimer_v3_model_1_seed_000.pdb	315	86.81923	eBAP3	3.6282284466240946
AYYG01000022_41	AYYG01000022_41__clust__141___unrelaxed_rank_001_alphafold2_multimer_v3_model_1_seed_000.pdb	1081	173.7819	eBAP4	6.220440678804869
CP018786_2921	CP018786_2921__clust__396___unrelaxed_rank_001_alphafold2_multimer_v3_model_1_seed_000.pdb	1000	246.86855	eBAP4	4.050738743351472
AUBU01000020_9	AUBU01000020_9__clust__115___unrelaxed_rank_001_alphafold2_multimer_v3_model_1_seed_000.pdb	251	103.08727	eBAP2	2.4348302171548437
2563377338	2563377338__clust__225___unrelaxed_rank_001_alphafold2_multimer_v3_model_1_seed_000.pdb	568	127.10551	eBAP3	4.4687283816413625
2778336263	2778336263__clust__1544___unrelaxed_rank_001_alphafold2_multimer_v3_model_1_seed_000.pdb	310	247.63524	eBAP1	1.2518412161370893
2682260390	2682260390__clust__1041___unrelaxed_rank_001_alphafold2_multimer_v3_model_1_seed_000.pdb	1110	215.70807	eBAP5	5.145843639507785
NEGZ01000054_38	NEGZ01000054_38__clust__2622___unrelaxed_rank_001_alphafold2_multimer_v3_model_1_seed_000.pdb	280	97.20338	eBAP2	2.880558268652798
2901051033	2901051033__clust__1729___unrelaxed_rank_001_alphafold2_multimer_v3_model_1_seed_000.pdb	559	189.34627	eBAP3	2.952263068081563
MSIF01000007_210	MSIF01000007_210__clust__2475___unrelaxed_rank_001_alphafold2_multimer_v3_model_1_seed_000.pdb	656	181.7938	eBAP3	3.60848389769068
2926277294	2926277294__clust__1772___unrelaxed_rank_001_alphafold2_multimer_v3_model_1_seed_000.pdb	314	110.92921	eBAP3	2.8306340593248613
VTZU01000001.1_40	VTZU01000001.1_40__clust__3603___unrelaxed_rank_001_alphafold2_multimer_v3_model_1_seed_000.pdb	1371	183.37254	eBAP4	7.476582916940563
QKPN01000011.1_16	QKPN01000011.1_16__clust__2963___unrelaxed_rank_001_alphafold2_multimer_v3_model_1_seed_000.pdb	1108	229.18506	eBAP5	4.834521063458499
2515456882	2515456882__clust__157___unrelaxed_rank_001_alphafold2_multimer_v3_model_1_seed_000.pdb	1145	202.93613	eBAP5	5.642169287450194
2791343034	2791343034__clust__1597___unrelaxed_rank_001_alphafold2_multimer_v3_model_1_seed_000.pdb	413	302.4848	eBAP1	1.3653578626099558
2684413149	2684413149__clust__1083___unrelaxed_rank_001_alphafold2_multimer_v3_model_1_seed_000.pdb	1216	251.8183	eBAP3	4.828878600165278
CP024311.1_3467	CP024311.1_3467__clust__491___unrelaxed_rank_001_alphafold2_multimer_v3_model_1_seed_000.pdb	1477	184.0629	eBAP4	8.02443077882615
WHJH01000010.1_71	WHJH01000010.1_71__clust__3638___unrelaxed_rank_001_alphafold2_multimer_v3_model_1_seed_000.pdb	461	125.663445	eBAP3	3.6685290618922632
2919652800	2919652800__clust__1757___unrelaxed_rank_001_alphafold2_multimer_v3_model_1_seed_000.pdb	1308	190.52074	eBAP3	6.865394287257125
CP038439.1_2201	CP038439.1_2201__clust__586___unrelaxed_rank_001_alphafold2_multimer_v3_model_1_seed_000.pdb	788	220.63174	eBAP3	3.571562278392039
CP035501.1_4881	CP035501.1_4881__clust__579___unrelaxed_rank_001_alphafold2_multimer_v3_model_1_seed_000.pdb	534	123.68914	eBAP3	4.317274742147936
JAAAYE010000029.1_39	JAAAYE010000029.1_39__clust__1811___unrelaxed_rank_001_alphafold2_multimer_v3_model_1_seed_000.pdb	1135	358.43872	eBAP3	3.1665105823388724
2748060214	2748060214__clust__1500___unrelaxed_rank_001_alphafold2_multimer_v3_model_1_seed_000.pdb	1116	219.35956	eBAP4	5.087537557059287
645977153	645977153__clust__2741___unrelaxed_rank_001_alphafold2_multimer_v3_model_1_seed_000.pdb	673	173.98753	eBAP5	3.8680933053075703
LRQU01000001_25	LRQU01000001_25__clust__2319___unrelaxed_rank_001_alphafold2_multimer_v3_model_1_seed_000.pdb	389	151.45337	eBAP1	2.568447304936166
JYIJ01000017_1	JYIJ01000017_1__clust__2056___unrelaxed_rank_001_alphafold2_multimer_v3_model_1_seed_000.pdb	473	108.65948	eBAP5	4.3530486249336
NFJU01000010_48	NFJU01000010_48__clust__2636___unrelaxed_rank_001_alphafold2_multimer_v3_model_1_seed_000.pdb	601	134.4798	eBAP3	4.469072678573287
650723730	650723730__clust__2609___unrelaxed_rank_001_alphafold2_multimer_v3_model_1_seed_000.pdb	567	238.70763	eBAP1	2.375290643202314
2676880523	2676880523__clust__1045___unrelaxed_rank_001_alphafold2_multimer_v3_model_1_seed_000.pdb	860	195.80382	eBAP4	4.392151286936077
2927427724	2927427724__clust__1782___unrelaxed_rank_001_alphafold2_multimer_v3_model_1_seed_000.pdb	513	130.06078	eBAP3	3.944309729651014
JABRVS010000001.1_1912	JABRVS010000001.1_1912__clust__1847___unrelaxed_rank_001_alphafold2_multimer_v3_model_1_seed_000.pdb	1555	196.47751	eBAP2	7.9143918303932095
2919652799	2919652799__clust__1757___unrelaxed_rank_001_alphafold2_multimer_v3_model_1_seed_000.pdb	442	122.64205	eBAP3	3.6039841147469405
2728214001	2728214001__clust__1394___unrelaxed_rank_001_alphafold2_multimer_v3_model_1_seed_000.pdb	829	184.60031	eBAP4	4.490783357839431
SSHH01000003.1_299	SSHH01000003.1_299__clust__3523___unrelaxed_rank_001_alphafold2_multimer_v3_model_1_seed_000.pdb	692	264.09525	eBAP3	2.620266740882314
CP027407_1965	CP027407_1965__clust__517___unrelaxed_rank_001_alphafold2_multimer_v3_model_1_seed_000.pdb	286	105.13607	eBAP2	2.720284294438626
JACVCU010000001.1_197	JACVCU010000001.1_197__clust__1902___unrelaxed_rank_001_alphafold2_multimer_v3_model_1_seed_000.pdb	725	262.2676	eBAP4	2.764352134994944
2600893753	2600893753__clust__804___unrelaxed_rank_001_alphafold2_multimer_v3_model_1_seed_000.pdb	246	119.92964	eBAP2	2.051202688509696
QLUW01000001.1_1534	QLUW01000001.1_1534__clust__2969___unrelaxed_rank_001_alphafold2_multimer_v3_model_1_seed_000.pdb	786	137.2203	eBAP5	5.728015461269214
SSXW01000028.1_3	SSXW01000028.1_3__clust__3527___unrelaxed_rank_001_alphafold2_multimer_v3_model_1_seed_000.pdb	930	279.72003	eBAP4	3.3247529681732124
2685857790	2685857790__clust__1078___unrelaxed_rank_001_alphafold2_multimer_v3_model_1_seed_000.pdb	311	234.11102	eBAP1	1.3284295630338119
LSTR01000020_249	LSTR01000020_249__clust__2322___unrelaxed_rank_001_alphafold2_multimer_v3_model_1_seed_000.pdb	528	134.7668	eBAP3	3.91787888411686
LZHZ01000035_209	LZHZ01000035_209__clust__2367___unrelaxed_rank_001_alphafold2_multimer_v3_model_1_seed_000.pdb	650	224.22504	eBAP3	2.8988733818488783
VSEZ01000002.1_299	VSEZ01000002.1_299__clust__3586___unrelaxed_rank_001_alphafold2_multimer_v3_model_1_seed_000.pdb	1012	204.58212	eBAP5	4.946668848675534
WUAF01000021.1_27	WUAF01000021.1_27__clust__3691___unrelaxed_rank_001_alphafold2_multimer_v3_model_1_seed_000.pdb	325	92.26067	eBAP3	3.522627789284426
2744846002	2744846002__clust__1206___unrelaxed_rank_001_alphafold2_multimer_v3_model_1_seed_000.pdb	575	176.07796	eBAP3	3.2655989426501764
QRGA01000010.1_183	QRGA01000010.1_183__clust__2986___unrelaxed_rank_001_alphafold2_multimer_v3_model_1_seed_000.pdb	554	180.12694	eBAP3	3.075608790112129
CP025698.1_1583	CP025698.1_1583__clust__503___unrelaxed_rank_001_alphafold2_multimer_v3_model_1_seed_000.pdb	353	249.01544	eBAP1	1.4175827812122814
2731978847	2731978847__clust__1420___unrelaxed_rank_001_alphafold2_multimer_v3_model_1_seed_000.pdb	376	144.65503	eBAP3	2.59928742194447
PNYB01000002_294	PNYB01000002_294__clust__2840___unrelaxed_rank_001_alphafold2_multimer_v3_model_1_seed_000.pdb	259	104.19793	eBAP2	2.4856539856405977
2795701326	2795701326__clust__1624___unrelaxed_rank_001_alphafold2_multimer_v3_model_1_seed_000.pdb	1488	184.45271	eBAP5	8.067108366149785
CP021659_2657	CP021659_2657__clust__432___unrelaxed_rank_001_alphafold2_multimer_v3_model_1_seed_000.pdb	412	218.65497	eBAP2	1.8842471314509797
2623170773	2623170773__clust__879___unrelaxed_rank_001_alphafold2_multimer_v3_model_1_seed_000.pdb	1363	255.14986	eBAP4	5.341958643441937
2733007042	2733007042__clust__1177___unrelaxed_rank_001_alphafold2_multimer_v3_model_1_seed_000.pdb	598	141.17963	eBAP3	4.235738541034567
2772803826	2772803826__clust__1402___unrelaxed_rank_001_alphafold2_multimer_v3_model_1_seed_000.pdb	1159	263.6659	eBAP5	4.395714424959769
QUSW01000010.1_21	QUSW01000010.1_21__clust__3043___unrelaxed_rank_001_alphafold2_multimer_v3_model_1_seed_000.pdb	658	141.51291	eBAP3	4.649752450147481
SAMN06173366.contig00031_5	SAMN06173366.contig00031_5__clust__3378___unrelaxed_rank_001_alphafold2_multimer_v3_model_1_seed_000.pdb	297	143.66399	eBAP1	2.0673238993292613
2525345932	2525345932__clust__794___unrelaxed_rank_001_alphafold2_multimer_v3_model_1_seed_000.pdb	1570	192.60126	eBAP5	8.151556225540789
2904424778	2904424778__clust__1738___unrelaxed_rank_001_alphafold2_multimer_v3_model_1_seed_000.pdb	745	257.16705	eBAP3	2.896949667541001
2774839135	2774839135__clust__1560___unrelaxed_rank_001_alphafold2_multimer_v3_model_1_seed_000.pdb	1377	218.68547	eBAP3	6.296714637694036
SAMN03571290.contig00004_293	SAMN03571290.contig00004_293__clust__3325___unrelaxed_rank_001_alphafold2_multimer_v3_model_1_seed_000.pdb	968	164.05943	eBAP5	5.900300884868368
2506469636	2506469636__clust__685___unrelaxed_rank_001_alphafold2_multimer_v3_model_1_seed_000.pdb	878	174.98993	eBAP4	5.017431574491172
2758210339	2758210339__clust__1435___unrelaxed_rank_001_alphafold2_multimer_v3_model_1_seed_000.pdb	509	107.623055	eBAP5	4.729469907725626
NFHX01000006_60	NFHX01000006_60__clust__2632___unrelaxed_rank_001_alphafold2_multimer_v3_model_1_seed_000.pdb	593	151.19798	eBAP3	3.922010069182141
PUJT01000006.1_114	PUJT01000006.1_114__clust__2868___unrelaxed_rank_001_alphafold2_multimer_v3_model_1_seed_000.pdb	343	252.02501	eBAP1	1.3609760396398753
LIDT01000035_14	LIDT01000035_14__clust__2140___unrelaxed_rank_001_alphafold2_multimer_v3_model_1_seed_000.pdb	227	103.82887	eBAP2	2.186289805523262
JOJL01000002.1_334	JOJL01000002.1_334__clust__2016___unrelaxed_rank_001_alphafold2_multimer_v3_model_1_seed_000.pdb	411	115.17134	eBAP3	3.5685961455341233
VLNR01000011.1_102	VLNR01000011.1_102__clust__3582___unrelaxed_rank_001_alphafold2_multimer_v3_model_1_seed_000.pdb	361	251.35947	eBAP2	1.4361901701972877
LEKS01000019_53	LEKS01000019_53__clust__2109___unrelaxed_rank_001_alphafold2_multimer_v3_model_1_seed_000.pdb	898	171.60948	eBAP4	5.2328111477291355
2698151080	2698151080__clust__1180___unrelaxed_rank_001_alphafold2_multimer_v3_model_1_seed_000.pdb	344	121.55978	eBAP3	2.8298833709636524
2727830490	2727830490__clust__1398___unrelaxed_rank_001_alphafold2_multimer_v3_model_1_seed_000.pdb	761	146.43773	eBAP3	5.196748133148472
SRZX01000007.1_41	SRZX01000007.1_41__clust__3522___unrelaxed_rank_001_alphafold2_multimer_v3_model_1_seed_000.pdb	572	151.42082	eBAP3	3.777551858456453
ANFM01000002_43	ANFM01000002_43__clust__58___unrelaxed_rank_001_alphafold2_multimer_v3_model_1_seed_000.pdb	1111	197.45763	eBAP5	5.626523523046438
2729650604	2729650604__clust__1389___unrelaxed_rank_001_alphafold2_multimer_v3_model_1_seed_000.pdb	1474	196.8107	eBAP4	7.489430198662979
2526161563	2526161563__clust__2061___unrelaxed_rank_001_alphafold2_multimer_v3_model_1_seed_000.pdb	311	110.37619	eBAP3	2.817636666023714
NJAJ01000007.1_91	NJAJ01000007.1_91__clust__2675___unrelaxed_rank_001_alphafold2_multimer_v3_model_1_seed_000.pdb	304	207.39575	eBAP1	1.4657966713396973
2752826151	2752826151__clust__1496___unrelaxed_rank_001_alphafold2_multimer_v3_model_1_seed_000.pdb	938	177.89172	eBAP3	5.272870485484091
WPZY01000004.1_74	WPZY01000004.1_74__clust__3685___unrelaxed_rank_001_alphafold2_multimer_v3_model_1_seed_000.pdb	1118	185.15005	eBAP5	6.0383456553211845
2913555971	2913555971__clust__1733___unrelaxed_rank_001_alphafold2_multimer_v3_model_1_seed_000.pdb	425	141.44708	eBAP3	3.004657289496538
2776590400	2776590400__clust__1576___unrelaxed_rank_001_alphafold2_multimer_v3_model_1_seed_000.pdb	1115	183.62407	eBAP5	6.072188684195923
LOYE01000005_73	LOYE01000005_73__clust__2235___unrelaxed_rank_001_alphafold2_multimer_v3_model_1_seed_000.pdb	276	94.8019	eBAP3	2.9113340555410807
2583643140	2583643140__clust__76___unrelaxed_rank_001_alphafold2_multimer_v3_model_1_seed_000.pdb	960	179.16266	eBAP5	5.358259360516304
ARNI01000013_267	ARNI01000013_267__clust__99___unrelaxed_rank_001_alphafold2_multimer_v3_model_1_seed_000.pdb	643	135.183	eBAP4	4.756515242301178
2501024433	2501024433__clust__714___unrelaxed_rank_001_alphafold2_multimer_v3_model_1_seed_000.pdb	1471	218.32303	eBAP3	6.737722538936914
646443366	646443366__clust__2600___unrelaxed_rank_001_alphafold2_multimer_v3_model_1_seed_000.pdb	649	154.4052	eBAP3	4.203226316212148
CP013136_2345	CP013136_2345__clust__318___unrelaxed_rank_001_alphafold2_multimer_v3_model_1_seed_000.pdb	267	97.203316	eBAP2	2.7468198718652768
VWXF01000001.1_566	VWXF01000001.1_566__clust__3631___unrelaxed_rank_001_alphafold2_multimer_v3_model_1_seed_000.pdb	487	311.17462	eBAP1	1.5650376627759681
ASYR01000021.1_85	ASYR01000021.1_85__clust__104___unrelaxed_rank_001_alphafold2_multimer_v3_model_1_seed_000.pdb	418	111.62655	eBAP3	3.7446288539778396
2774839134	2774839134__clust__1560___unrelaxed_rank_001_alphafold2_multimer_v3_model_1_seed_000.pdb	466	112.19913	eBAP3	4.153329887673817
LT821258_182	LT821258_182__clust__2324___unrelaxed_rank_001_alphafold2_multimer_v3_model_1_seed_000.pdb	543	181.24603	eBAP3	2.995927690112716
CP028324.1_3392	CP028324.1_3392__clust__522___unrelaxed_rank_001_alphafold2_multimer_v3_model_1_seed_000.pdb	275	99.73783	eBAP2	2.7572286262895433
643698892	643698892__clust__2578___unrelaxed_rank_001_alphafold2_multimer_v3_model_1_seed_000.pdb	492	167.726	eBAP3	2.9333555918581498
2740006792	2740006792__clust__1445___unrelaxed_rank_001_alphafold2_multimer_v3_model_1_seed_000.pdb	1146	219.55278	eBAP4	5.2197016134343635
2726937009	2726937009__clust__1145___unrelaxed_rank_001_alphafold2_multimer_v3_model_1_seed_000.pdb	206	89.53877	eBAP5	2.300679359343444
VATA01000032.1_10	VATA01000032.1_10__clust__3559___unrelaxed_rank_001_alphafold2_multimer_v3_model_1_seed_000.pdb	1369	215.56598	eBAP3	6.350723801594296
QLNI01000010.1_37	QLNI01000010.1_37__clust__2967___unrelaxed_rank_001_alphafold2_multimer_v3_model_1_seed_000.pdb	285	89.99218	eBAP3	3.166941838724209
WNKF01000001.1_175	WNKF01000001.1_175__clust__3680___unrelaxed_rank_001_alphafold2_multimer_v3_model_1_seed_000.pdb	880	178.38332	eBAP4	4.933196668836525
SPJX01000253.1_13	SPJX01000253.1_13__clust__3515___unrelaxed_rank_001_alphafold2_multimer_v3_model_1_seed_000.pdb	314	93.00594	eBAP3	3.3761284494302193
SMRP01000045.1_15	SMRP01000045.1_15__clust__3511___unrelaxed_rank_001_alphafold2_multimer_v3_model_1_seed_000.pdb	1233	190.38576	eBAP5	6.476324699914532
2755238378	2755238378__clust__1487___unrelaxed_rank_001_alphafold2_multimer_v3_model_1_seed_000.pdb	328	241.04803	eBAP1	1.3607246655365737
2656134035	2656134035__clust__1035___unrelaxed_rank_001_alphafold2_multimer_v3_model_1_seed_000.pdb	405	180.64949	eBAP5	2.2419105639323975
2728079124	2728079124__clust__1397___unrelaxed_rank_001_alphafold2_multimer_v3_model_1_seed_000.pdb	949	359.2203	eBAP3	2.6418328808254987
2606079742	2606079742__clust__840___unrelaxed_rank_001_alphafold2_multimer_v3_model_1_seed_000.pdb	911	271.25043	eBAP4	3.358520021516648
JRLV01000005_215	JRLV01000005_215__clust__2029___unrelaxed_rank_001_alphafold2_multimer_v3_model_1_seed_000.pdb	995	208.24976	eBAP4	4.777916670828336
2771579323	2771579323__clust__1548___unrelaxed_rank_001_alphafold2_multimer_v3_model_1_seed_000.pdb	284	95.7047	eBAP3	2.967461368145974
2652416784	2652416784__clust__946___unrelaxed_rank_001_alphafold2_multimer_v3_model_1_seed_000.pdb	1260	193.46184	eBAP5	6.51291231387027
CP015199_3277	CP015199_3277__clust__341___unrelaxed_rank_001_alphafold2_multimer_v3_model_1_seed_000.pdb	879	201.28024	eBAP4	4.367045667274642
SSHH01000003.1_301	SSHH01000003.1_301__clust__3523___unrelaxed_rank_001_alphafold2_multimer_v3_model_1_seed_000.pdb	841	132.3523	eBAP3	6.35425300504789
AUMK01000016_58	AUMK01000016_58__clust__126___unrelaxed_rank_001_alphafold2_multimer_v3_model_1_seed_000.pdb	1155	203.35501	eBAP4	5.679722373203394
JAAOZR010000044.1_80	JAAOZR010000044.1_80__clust__1833___unrelaxed_rank_001_alphafold2_multimer_v3_model_1_seed_000.pdb	564	174.87727	eBAP3	3.2251189648603273
2606207033	2606207033__clust__831___unrelaxed_rank_001_alphafold2_multimer_v3_model_1_seed_000.pdb	652	188.6082	eBAP2	3.456901661751716
2585823173	2585823173__clust__727___unrelaxed_rank_001_alphafold2_multimer_v3_model_1_seed_000.pdb	862	140.98187	eBAP3	6.114261358570432
JNXY01000011_111	JNXY01000011_111__clust__1953___unrelaxed_rank_001_alphafold2_multimer_v3_model_1_seed_000.pdb	610	150.10362	eBAP5	4.063859352625872
SRSH01000030.1_21	SRSH01000030.1_21__clust__3519___unrelaxed_rank_001_alphafold2_multimer_v3_model_1_seed_000.pdb	308	94.00891	eBAP3	3.2762851946693137
643608439	643608439__clust__2579___unrelaxed_rank_001_alphafold2_multimer_v3_model_1_seed_000.pdb	873	392.25186	eBAP3	2.2256108613481143
WWCR01000004.1_47	WWCR01000004.1_47__clust__3695___unrelaxed_rank_001_alphafold2_multimer_v3_model_1_seed_000.pdb	272	106.4702	eBAP2	2.554705448097214
2926349241	2926349241__clust__1776___unrelaxed_rank_001_alphafold2_multimer_v3_model_1_seed_000.pdb	453	116.986824	eBAP3	3.8722309445720144
MBSV01000035_42	MBSV01000035_42__clust__2384___unrelaxed_rank_001_alphafold2_multimer_v3_model_1_seed_000.pdb	406	107.79528	eBAP3	3.7663986771962557
2795813745	2795813745__clust__1616___unrelaxed_rank_001_alphafold2_multimer_v3_model_1_seed_000.pdb	1126	186.56044	eBAP5	6.035577531871173
2730313250	2730313250__clust__1414___unrelaxed_rank_001_alphafold2_multimer_v3_model_1_seed_000.pdb	87	145.25607	eBAP1	0.5989422679547919
2529054976	2529054976__clust__2069___unrelaxed_rank_001_alphafold2_multimer_v3_model_1_seed_000.pdb	629	140.57178	eBAP3	4.474582309479186
2919869883	2919869883__clust__1060___unrelaxed_rank_001_alphafold2_multimer_v3_model_1_seed_000.pdb	414	122.05527	eBAP3	3.3919059783326033
2824194454	2824194454__clust__1587___unrelaxed_rank_001_alphafold2_multimer_v3_model_1_seed_000.pdb	463	121.54785	eBAP3	3.809199422285133
2919791815	2919791815__clust__1758___unrelaxed_rank_001_alphafold2_multimer_v3_model_1_seed_000.pdb	348	155.26154	eBAP3	2.241379288135362
CP040077.1_2340	CP040077.1_2340__clust__589___unrelaxed_rank_001_alphafold2_multimer_v3_model_1_seed_000.pdb	337	112.89625	eBAP3	2.9850415757830753
BAZF01000010_112	BAZF01000010_112__clust__175___unrelaxed_rank_001_alphafold2_multimer_v3_model_1_seed_000.pdb	413	148.37863	eBAP3	2.7834196878620596
2904425084	2904425084__clust__1739___unrelaxed_rank_001_alphafold2_multimer_v3_model_1_seed_000.pdb	279	97.11563	eBAP2	2.872864028169307
RSED01000016.1_37	RSED01000016.1_37__clust__3072___unrelaxed_rank_001_alphafold2_multimer_v3_model_1_seed_000.pdb	1197	196.25752	eBAP3	6.099129348011735
QXGH01000049.1_28	QXGH01000049.1_28__clust__3048___unrelaxed_rank_001_alphafold2_multimer_v3_model_1_seed_000.pdb	654	240.60185	eBAP4	2.71818358836393
CP040017.1_985	CP040017.1_985__clust__588___unrelaxed_rank_001_alphafold2_multimer_v3_model_1_seed_000.pdb	527	137.86963	eBAP3	3.8224516885988598
CP015281.1_1643	CP015281.1_1643__clust__342___unrelaxed_rank_001_alphafold2_multimer_v3_model_1_seed_000.pdb	405	302.6023	eBAP1	1.3383903559226087
2529304319	2529304319__clust__1795___unrelaxed_rank_001_alphafold2_multimer_v3_model_1_seed_000.pdb	912	359.52045	eBAP3	2.5367124457037145
2585195367	2585195367__clust__731___unrelaxed_rank_001_alphafold2_multimer_v3_model_1_seed_000.pdb	581	137.50487	eBAP5	4.225304892837613
CP040899.1_1655	CP040899.1_1655__clust__595___unrelaxed_rank_001_alphafold2_multimer_v3_model_1_seed_000.pdb	307	111.25376	eBAP3	2.7594572983420966
2686910951	2686910951__clust__1113___unrelaxed_rank_001_alphafold2_multimer_v3_model_1_seed_000.pdb	288	116.71669	eBAP2	2.4675134293133225
2873304362	2873304362__clust__1051___unrelaxed_rank_001_alphafold2_multimer_v3_model_1_seed_000.pdb	345	120.32672	eBAP3	2.8671935875921823
2690429518	2690429518__clust__1080___unrelaxed_rank_001_alphafold2_multimer_v3_model_1_seed_000.pdb	998	195.7669	eBAP4	5.097899593853711
2799463513	2799463513__clust__1620___unrelaxed_rank_001_alphafold2_multimer_v3_model_1_seed_000.pdb	895	172.53539	eBAP5	5.187341565113105
JACODZ010000008.1_90	JACODZ010000008.1_90__clust__1885___unrelaxed_rank_001_alphafold2_multimer_v3_model_1_seed_000.pdb	1421	191.26425	eBAP4	7.429511788010567
CP020038_1740	CP020038_1740__clust__416___unrelaxed_rank_001_alphafold2_multimer_v3_model_1_seed_000.pdb	450	120.77118	eBAP3	3.7260545106870695
CP041360.1_5627	CP041360.1_5627__clust__601___unrelaxed_rank_001_alphafold2_multimer_v3_model_1_seed_000.pdb	1001	200.01263	eBAP4	5.004683954208292
RXOM01000067.1_115	RXOM01000067.1_115__clust__3078___unrelaxed_rank_001_alphafold2_multimer_v3_model_1_seed_000.pdb	244	100.99272	eBAP2	2.4160157286584614
2648548857	2648548857__clust__920___unrelaxed_rank_001_alphafold2_multimer_v3_model_1_seed_000.pdb	1226	272.97012	eBAP5	4.491334069824199
2756758606	2756758606__clust__1515___unrelaxed_rank_001_alphafold2_multimer_v3_model_1_seed_000.pdb	1533	193.1369	eBAP5	7.937374991521558
2504609550	2504609550__clust__3551___unrelaxed_rank_001_alphafold2_multimer_v3_model_1_seed_000.pdb	506	128.87366	eBAP3	3.926325984689191
MUBJ01000001.1_326	MUBJ01000001.1_326__clust__2492___unrelaxed_rank_001_alphafold2_multimer_v3_model_1_seed_000.pdb	425	318.2354	eBAP1	1.3354893893011273
AUMK01000002_892	AUMK01000002_892__clust__125___unrelaxed_rank_001_alphafold2_multimer_v3_model_1_seed_000.pdb	394	275.434	eBAP2	1.4304697314057087
2515212357	2515212357__clust__11___unrelaxed_rank_001_alphafold2_multimer_v3_model_1_seed_000.pdb	445	122.09266	eBAP3	3.6447727488286357
SZQA01000006.1_123	SZQA01000006.1_123__clust__3537___unrelaxed_rank_001_alphafold2_multimer_v3_model_1_seed_000.pdb	549	185.64206	eBAP3	2.9573039644140993
NGNS01000018.1_42	NGNS01000018.1_42__clust__2654___unrelaxed_rank_001_alphafold2_multimer_v3_model_1_seed_000.pdb	897	261.19257	eBAP4	3.434247765929942
2535518109	2535518109__clust__17___unrelaxed_rank_001_alphafold2_multimer_v3_model_1_seed_000.pdb	1079	196.08266	eBAP5	5.502781327017901
JRKJ01000008_185	JRKJ01000008_185__clust__2027___unrelaxed_rank_001_alphafold2_multimer_v3_model_1_seed_000.pdb	393	100.67205	eBAP3	3.9037647490043166
651046553	651046553__clust__2617___unrelaxed_rank_001_alphafold2_multimer_v3_model_1_seed_000.pdb	1222	357.33948	eBAP3	3.419717295161453
JOEW01000014.1_71	JOEW01000014.1_71__clust__1992___unrelaxed_rank_001_alphafold2_multimer_v3_model_1_seed_000.pdb	494	110.363846	eBAP5	4.4761035239746905
QKPN01000002.1_191	QKPN01000002.1_191__clust__2962___unrelaxed_rank_001_alphafold2_multimer_v3_model_1_seed_000.pdb	279	106.01297	eBAP2	2.631753454317901
2595404928	2595404928__clust__1803___unrelaxed_rank_001_alphafold2_multimer_v3_model_1_seed_000.pdb	228	105.21393	eBAP2	2.167013436338705
2596753592	2596753592__clust__2357___unrelaxed_rank_001_alphafold2_multimer_v3_model_1_seed_000.pdb	439	122.260826	eBAP3	3.5906840675197143
CP035300.1_1230	CP035300.1_1230__clust__576___unrelaxed_rank_001_alphafold2_multimer_v3_model_1_seed_000.pdb	839	177.20741	eBAP5	4.734564993642196
JOAG01000015_61	JOAG01000015_61__clust__1959___unrelaxed_rank_001_alphafold2_multimer_v3_model_1_seed_000.pdb	454	153.91002	eBAP3	2.949775459713409
2656131002	2656131002__clust__1034___unrelaxed_rank_001_alphafold2_multimer_v3_model_1_seed_000.pdb	249	100.24769	eBAP2	2.483847757489474
2670950366	2670950366__clust__1088___unrelaxed_rank_001_alphafold2_multimer_v3_model_1_seed_000.pdb	490	229.87437	eBAP2	2.131599099107917
2640545319	2640545319__clust__947___unrelaxed_rank_001_alphafold2_multimer_v3_model_1_seed_000.pdb	451	101.57974	eBAP3	4.4398617283328345
2690119243	2690119243__clust__1075___unrelaxed_rank_001_alphafold2_multimer_v3_model_1_seed_000.pdb	1148	186.07877	eBAP5	6.169430290193771
CP011129_2618	CP011129_2618__clust__300___unrelaxed_rank_001_alphafold2_multimer_v3_model_1_seed_000.pdb	534	171.88472	eBAP5	3.1067333966626007
RSED01000016.1_36	RSED01000016.1_36__clust__3072___unrelaxed_rank_001_alphafold2_multimer_v3_model_1_seed_000.pdb	285	97.52512	eBAP3	2.9223240125210816
LWLA01000046.1_209	LWLA01000046.1_209__clust__2350___unrelaxed_rank_001_alphafold2_multimer_v3_model_1_seed_000.pdb	847	205.21576	eBAP5	4.127363317515186
2745026079	2745026079__clust__1208___unrelaxed_rank_001_alphafold2_multimer_v3_model_1_seed_000.pdb	891	170.17535	eBAP4	5.235775921718392
2587727542	2587727542__clust__736___unrelaxed_rank_001_alphafold2_multimer_v3_model_1_seed_000.pdb	653	133.27582	eBAP3	4.899613448260907
2777268203	2777268203__clust__1300___unrelaxed_rank_001_alphafold2_multimer_v3_model_1_seed_000.pdb	1097	134.2235	eBAP5	8.172935439770233
VUKD01000004.1_426	VUKD01000004.1_426__clust__3606___unrelaxed_rank_001_alphafold2_multimer_v3_model_1_seed_000.pdb	1050	237.92389	eBAP5	4.413175995062959
CP054424.1_1553	CP054424.1_1553__clust__658___unrelaxed_rank_001_alphafold2_multimer_v3_model_1_seed_000.pdb	1110	176.58966	eBAP5	6.285758747142952
AUMK01000002_893	AUMK01000002_893__clust__125___unrelaxed_rank_001_alphafold2_multimer_v3_model_1_seed_000.pdb	368	257.61432	eBAP2	1.4284920186113876
2557153780	2557153780__clust__169___unrelaxed_rank_001_alphafold2_multimer_v3_model_1_seed_000.pdb	434	330.32358	eBAP1	1.3138632125505543
CP013232_2349	CP013232_2349__clust__324___unrelaxed_rank_001_alphafold2_multimer_v3_model_1_seed_000.pdb	280	94.939224	eBAP3	2.949255199305189
MUNP01000041.1_28	MUNP01000041.1_28__clust__2502___unrelaxed_rank_001_alphafold2_multimer_v3_model_1_seed_000.pdb	557	125.25629	eBAP5	4.4468824679383365
2873317797	2873317797__clust__1062___unrelaxed_rank_001_alphafold2_multimer_v3_model_1_seed_000.pdb	379	147.77716	eBAP3	2.5646723756228633
2647272238	2647272238__clust__933___unrelaxed_rank_001_alphafold2_multimer_v3_model_1_seed_000.pdb	1027	213.56035	eBAP5	4.808945106149152
2778074597	2778074597__clust__1510___unrelaxed_rank_001_alphafold2_multimer_v3_model_1_seed_000.pdb	423	98.60274	eBAP5	4.289941638538645
SMNZ01000003.1_511	SMNZ01000003.1_511__clust__3510___unrelaxed_rank_001_alphafold2_multimer_v3_model_1_seed_000.pdb	885	136.38686	eBAP3	6.488894897939581
2588215181	2588215181__clust__725___unrelaxed_rank_001_alphafold2_multimer_v3_model_1_seed_000.pdb	1175	195.00386	eBAP4	6.025521751210463
KZ857173.1_23	KZ857173.1_23__clust__2095___unrelaxed_rank_001_alphafold2_multimer_v3_model_1_seed_000.pdb	758	189.31387	eBAP3	4.003932728225354
QRGA01000009.1_60	QRGA01000009.1_60__clust__2985___unrelaxed_rank_001_alphafold2_multimer_v3_model_1_seed_000.pdb	251	128.88531	eBAP2	1.9474678689138427
RWKQ01000028.1_41	RWKQ01000028.1_41__clust__3076___unrelaxed_rank_001_alphafold2_multimer_v3_model_1_seed_000.pdb	478	106.681	eBAP5	4.480647912936699
2712711362	2712711362__clust__1242___unrelaxed_rank_001_alphafold2_multimer_v3_model_1_seed_000.pdb	495	101.79588	eBAP5	4.862672241744951
2852685781	2852685781__clust__1668___unrelaxed_rank_001_alphafold2_multimer_v3_model_1_seed_000.pdb	1115	179.78441	eBAP5	6.201872565034977
2719828527	2719828527__clust__1405___unrelaxed_rank_001_alphafold2_multimer_v3_model_1_seed_000.pdb	295	115.52418	eBAP2	2.5535779609082705
CP048878.1_3087	CP048878.1_3087__clust__642___unrelaxed_rank_001_alphafold2_multimer_v3_model_1_seed_000.pdb	294	105.12175	eBAP2	2.796757093560562
2525557828	2525557828__clust__791___unrelaxed_rank_001_alphafold2_multimer_v3_model_1_seed_000.pdb	1115	178.52744	eBAP5	6.245538500972175
2576848029	2576848029__clust__192___unrelaxed_rank_001_alphafold2_multimer_v3_model_1_seed_000.pdb	632	171.79155	eBAP3	3.678877104258038
AZAB01000014_14	AZAB01000014_14__clust__144___unrelaxed_rank_001_alphafold2_multimer_v3_model_1_seed_000.pdb	397	307.95538	eBAP1	1.2891477979699526
QRGA01000010.1_186	QRGA01000010.1_186__clust__2986___unrelaxed_rank_001_alphafold2_multimer_v3_model_1_seed_000.pdb	178	84.04658	eBAP3	2.11787320792827
649928111	649928111__clust__2610___unrelaxed_rank_001_alphafold2_multimer_v3_model_1_seed_000.pdb	1042	241.64687	eBAP5	4.312077371413915
2676425769	2676425769__clust__1039___unrelaxed_rank_001_alphafold2_multimer_v3_model_1_seed_000.pdb	662	252.4955	eBAP3	2.6218289038814553
2720997039	2720997039__clust__1415___unrelaxed_rank_001_alphafold2_multimer_v3_model_1_seed_000.pdb	278	103.19588	eBAP3	2.6939059970223616
AZHI01000139_26	AZHI01000139_26__clust__145___unrelaxed_rank_001_alphafold2_multimer_v3_model_1_seed_000.pdb	552	220.456	eBAP3	2.503901005189244
CP024608_4341	CP024608_4341__clust__492___unrelaxed_rank_001_alphafold2_multimer_v3_model_1_seed_000.pdb	280	97.1049	eBAP2	2.8834796184332614
2608478663	2608478663__clust__836___unrelaxed_rank_001_alphafold2_multimer_v3_model_1_seed_000.pdb	578	157.30507	eBAP3	3.674388880154975
2637594452	2637594452__clust__935___unrelaxed_rank_001_alphafold2_multimer_v3_model_1_seed_000.pdb	1255	302.8776	eBAP2	4.143588036883547
JABUMS010000028.1_18	JABUMS010000028.1_18__clust__1861___unrelaxed_rank_001_alphafold2_multimer_v3_model_1_seed_000.pdb	310	94.59684	eBAP3	3.2770650689811625
BAHD01000018_95	BAHD01000018_95__clust__173___unrelaxed_rank_001_alphafold2_multimer_v3_model_1_seed_000.pdb	520	107.62458	eBAP3	4.831610028118113
MTAZ01000007_101	MTAZ01000007_101__clust__2485___unrelaxed_rank_001_alphafold2_multimer_v3_model_1_seed_000.pdb	1247	199.46626	eBAP4	6.251683868740508
LWCS01000032_93	LWCS01000032_93__clust__2348___unrelaxed_rank_001_alphafold2_multimer_v3_model_1_seed_000.pdb	1200	179.64624	eBAP5	6.6797946898304135
2517432364	2517432364__clust__2531___unrelaxed_rank_001_alphafold2_multimer_v3_model_1_seed_000.pdb	503	104.64222	eBAP5	4.806855206244669
JAAIYA010000017.1_50	JAAIYA010000017.1_50__clust__1826___unrelaxed_rank_001_alphafold2_multimer_v3_model_1_seed_000.pdb	568	134.08868	eBAP3	4.236002621548664
2598654593	2598654593__clust__844___unrelaxed_rank_001_alphafold2_multimer_v3_model_1_seed_000.pdb	421	332.13333	eBAP1	1.2675632403408594
SAMEA3731258.contig00002_240	SAMEA3731258.contig00002_240__clust__3203___unrelaxed_rank_001_alphafold2_multimer_v3_model_1_seed_000.pdb	979	162.2766	eBAP5	6.032909242614154
QHKY01000002.1_115	QHKY01000002.1_115__clust__2953___unrelaxed_rank_001_alphafold2_multimer_v3_model_1_seed_000.pdb	538	124.73015	eBAP3	4.313311577032498
2515941023	2515941023__clust__166___unrelaxed_rank_001_alphafold2_multimer_v3_model_1_seed_000.pdb	275	116.14639	eBAP2	2.3677016565043476
2545656667	2545656667__clust__2067___unrelaxed_rank_001_alphafold2_multimer_v3_model_1_seed_000.pdb	645	164.6818	eBAP5	3.9166440978905985
2529012406	2529012406__clust__2063___unrelaxed_rank_001_alphafold2_multimer_v3_model_1_seed_000.pdb	442	126.99835	eBAP3	3.4803601779078233
2753054662	2753054662__clust__1492___unrelaxed_rank_001_alphafold2_multimer_v3_model_1_seed_000.pdb	311	104.54432	eBAP3	2.9748148919042183
CP034235.1_3570	CP034235.1_3570__clust__569___unrelaxed_rank_001_alphafold2_multimer_v3_model_1_seed_000.pdb	559	176.02565	eBAP3	3.1756735453043348
2752992207	2752992207__clust__1491___unrelaxed_rank_001_alphafold2_multimer_v3_model_1_seed_000.pdb	971	157.25772	eBAP3	6.174577629638787
WXYH01000391.1_15	WXYH01000391.1_15__clust__3700___unrelaxed_rank_001_alphafold2_multimer_v3_model_1_seed_000.pdb	307	97.79953	eBAP3	3.1390743902347995
CGBP01000029_14	CGBP01000029_14__clust__226___unrelaxed_rank_001_alphafold2_multimer_v3_model_1_seed_000.pdb	307	209.93819	eBAP1	1.4623351758915326
RBZU01000004.1_373	RBZU01000004.1_373__clust__3060___unrelaxed_rank_001_alphafold2_multimer_v3_model_1_seed_000.pdb	280	228.82597	eBAP1	1.2236373345210771
JAANOZ010000020.1_30	JAANOZ010000020.1_30__clust__1830___unrelaxed_rank_001_alphafold2_multimer_v3_model_1_seed_000.pdb	295	94.59546	eBAP3	3.1185428983589696
2777488834	2777488834__clust__1159___unrelaxed_rank_001_alphafold2_multimer_v3_model_1_seed_000.pdb	473	109.468	eBAP5	4.320897431212774
2596377591	2596377591__clust__1804___unrelaxed_rank_001_alphafold2_multimer_v3_model_1_seed_000.pdb	625	145.64177	eBAP3	4.29135130670274
2644228920	2644228920__clust__964___unrelaxed_rank_001_alphafold2_multimer_v3_model_1_seed_000.pdb	314	110.67126	eBAP3	2.837231635385736
2667913221	2667913221__clust__1066___unrelaxed_rank_001_alphafold2_multimer_v3_model_1_seed_000.pdb	515	176.25726	eBAP5	2.921865459612841
2623170778	2623170778__clust__879___unrelaxed_rank_001_alphafold2_multimer_v3_model_1_seed_000.pdb	1051	208.86813	eBAP4	5.031883035482723
2720997036	2720997036__clust__1415___unrelaxed_rank_001_alphafold2_multimer_v3_model_1_seed_000.pdb	284	130.58383	eBAP3	2.174848141611408
2738713853	2738713853__clust__1443___unrelaxed_rank_001_alphafold2_multimer_v3_model_1_seed_000.pdb	453	99.69619	eBAP5	4.543804532550341
2599072171	2599072171__clust__817___unrelaxed_rank_001_alphafold2_multimer_v3_model_1_seed_000.pdb	423	341.00848	eBAP1	1.2404383609463319
AFXQ01000001_164	AFXQ01000001_164__clust__20___unrelaxed_rank_001_alphafold2_multimer_v3_model_1_seed_000.pdb	1577	190.31302	eBAP5	8.28634845897564
2568532268	2568532268__clust__194___unrelaxed_rank_001_alphafold2_multimer_v3_model_1_seed_000.pdb	1125	182.472	eBAP5	6.165329475207154
CP009539_1568	CP009539_1568__clust__281___unrelaxed_rank_001_alphafold2_multimer_v3_model_1_seed_000.pdb	318	247.70175	eBAP1	1.283801991709788
2644126277	2644126277__clust__1002___unrelaxed_rank_001_alphafold2_multimer_v3_model_1_seed_000.pdb	861	140.46797	eBAP3	6.129511233059038
SAMN10134657.contig00033_25	SAMN10134657.contig00033_25__clust__3486___unrelaxed_rank_001_alphafold2_multimer_v3_model_1_seed_000.pdb	354	244.79054	eBAP2	1.4461343154845772
2730313248	2730313248__clust__1414___unrelaxed_rank_001_alphafold2_multimer_v3_model_1_seed_000.pdb	677	358.31885	eBAP1	1.8893786916317687
JAANOZ010000020.1_32	JAANOZ010000020.1_32__clust__1830___unrelaxed_rank_001_alphafold2_multimer_v3_model_1_seed_000.pdb	1508	224.03471	eBAP3	6.731099837163626
2864813241	2864813241__clust__1680___unrelaxed_rank_001_alphafold2_multimer_v3_model_1_seed_000.pdb	1137	184.73781	eBAP3	6.154668608445667
2645340254	2645340254__clust__1029___unrelaxed_rank_001_alphafold2_multimer_v3_model_1_seed_000.pdb	450	117.9636	eBAP3	3.8147360711270255
2770866901	2770866901__clust__1567___unrelaxed_rank_001_alphafold2_multimer_v3_model_1_seed_000.pdb	637	188.11734	eBAP5	3.386184388956382
KZ857175.1_341	KZ857175.1_341__clust__2096___unrelaxed_rank_001_alphafold2_multimer_v3_model_1_seed_000.pdb	1227	186.96088	eBAP5	6.562870264624343
2521521293	2521521293__clust__2374___unrelaxed_rank_001_alphafold2_multimer_v3_model_1_seed_000.pdb	1164	211.47194	eBAP5	5.50427635931273
PDOG01000002.1_79	PDOG01000002.1_79__clust__2788___unrelaxed_rank_001_alphafold2_multimer_v3_model_1_seed_000.pdb	653	123.504715	eBAP5	5.287247535448343
2819887587	2819887587__clust__1483___unrelaxed_rank_001_alphafold2_multimer_v3_model_1_seed_000.pdb	753	151.93358	eBAP3	4.956113059403984
644889763	644889763__clust__2589___unrelaxed_rank_001_alphafold2_multimer_v3_model_1_seed_000.pdb	508	387.46704	eBAP1	1.3110792597997496
2735949866	2735949866__clust__1438___unrelaxed_rank_001_alphafold2_multimer_v3_model_1_seed_000.pdb	269	104.979935	eBAP2	2.562394423277172
SAMN03649455.contig00017_74	SAMN03649455.contig00017_74__clust__3328___unrelaxed_rank_001_alphafold2_multimer_v3_model_1_seed_000.pdb	286	107.84926	eBAP2	2.651849442453291
SAMEA102067168.contig00010_100	SAMEA102067168.contig00010_100__clust__3114___unrelaxed_rank_001_alphafold2_multimer_v3_model_1_seed_000.pdb	951	175.39622	eBAP5	5.422009664746481
640217370	640217370__clust__2734___unrelaxed_rank_001_alphafold2_multimer_v3_model_1_seed_000.pdb	502	240.50105	eBAP2	2.0873089743267235
2821263866	2821263866__clust__1604___unrelaxed_rank_001_alphafold2_multimer_v3_model_1_seed_000.pdb	661	231.66139	eBAP3	2.8533023996791176
CP046912.1_181	CP046912.1_181__clust__631___unrelaxed_rank_001_alphafold2_multimer_v3_model_1_seed_000.pdb	1257	183.8921	eBAP5	6.835530183188946
2608672448	2608672448__clust__850___unrelaxed_rank_001_alphafold2_multimer_v3_model_1_seed_000.pdb	874	172.64407	eBAP4	5.0624385766623785
2863072627	2863072627__clust__1690___unrelaxed_rank_001_alphafold2_multimer_v3_model_1_seed_000.pdb	326	98.44433	eBAP3	3.3115162650809857
KZ857173.1_22	KZ857173.1_22__clust__2095___unrelaxed_rank_001_alphafold2_multimer_v3_model_1_seed_000.pdb	644	152.78012	eBAP3	4.215208104300481
2687034793	2687034793__clust__1117___unrelaxed_rank_001_alphafold2_multimer_v3_model_1_seed_000.pdb	310	118.198906	eBAP2	2.622697709232605
637969343	637969343__clust__2561___unrelaxed_rank_001_alphafold2_multimer_v3_model_1_seed_000.pdb	487	101.2015	eBAP5	4.812181637623948
CP043304.1_2933	CP043304.1_2933__clust__619___unrelaxed_rank_001_alphafold2_multimer_v3_model_1_seed_000.pdb	308	96.008385	eBAP3	3.2080531299427646
CP035300.1_2853	CP035300.1_2853__clust__577___unrelaxed_rank_001_alphafold2_multimer_v3_model_1_seed_000.pdb	911	284.04227	eBAP3	3.2072691152623167
AQRA01000011_55	AQRA01000011_55__clust__77___unrelaxed_rank_001_alphafold2_multimer_v3_model_1_seed_000.pdb	176	74.83996	eBAP2	2.351684848575547
CP038436.1_3133	CP038436.1_3133__clust__585___unrelaxed_rank_001_alphafold2_multimer_v3_model_1_seed_000.pdb	1012	207.92577	eBAP5	4.867121569394693
2758546540	2758546540__clust__1536___unrelaxed_rank_001_alphafold2_multimer_v3_model_1_seed_000.pdb	536	152.5912	eBAP3	3.5126534164486554
2562246238	2562246238__clust__3545___unrelaxed_rank_001_alphafold2_multimer_v3_model_1_seed_000.pdb	587	154.60365	eBAP3	3.796805573477729
CABFPG010000006.1_311	CABFPG010000006.1_311__clust__204___unrelaxed_rank_001_alphafold2_multimer_v3_model_1_seed_000.pdb	582	152.65265	eBAP3	3.812577115431668
2756756476	2756756476__clust__1514___unrelaxed_rank_001_alphafold2_multimer_v3_model_1_seed_000.pdb	273	97.801895	eBAP3	2.7913569568360614
PNYB01000011_86	PNYB01000011_86__clust__2841___unrelaxed_rank_001_alphafold2_multimer_v3_model_1_seed_000.pdb	904	245.22252	eBAP3	3.6864477210331255
CP040899.1_1658	CP040899.1_1658__clust__595___unrelaxed_rank_001_alphafold2_multimer_v3_model_1_seed_000.pdb	475	125.108604	eBAP3	3.796701304412285
2640816855	2640816855__clust__930___unrelaxed_rank_001_alphafold2_multimer_v3_model_1_seed_000.pdb	281	207.99281	eBAP1	1.351008239179037
LOYE01000005_74	LOYE01000005_74__clust__2235___unrelaxed_rank_001_alphafold2_multimer_v3_model_1_seed_000.pdb	1210	362.5041	eBAP3	3.337893281758744
2684413150	2684413150__clust__1083___unrelaxed_rank_001_alphafold2_multimer_v3_model_1_seed_000.pdb	588	153.75795	eBAP3	3.8241925051680257
NZXG01000031_44	NZXG01000031_44__clust__2729___unrelaxed_rank_001_alphafold2_multimer_v3_model_1_seed_000.pdb	1240	253.50793	eBAP3	4.891365725719113
2511129894	2511129894__clust__2831___unrelaxed_rank_001_alphafold2_multimer_v3_model_1_seed_000.pdb	427	96.17746	eBAP3	4.439709678338355
QMIK01000002.1_28	QMIK01000002.1_28__clust__2973___unrelaxed_rank_001_alphafold2_multimer_v3_model_1_seed_000.pdb	1366	187.23885	eBAP4	7.295494498070245
2678696177	2678696177__clust__1131___unrelaxed_rank_001_alphafold2_multimer_v3_model_1_seed_000.pdb	946	243.68971	eBAP5	3.8819858253350135
643720041	643720041__clust__2581___unrelaxed_rank_001_alphafold2_multimer_v3_model_1_seed_000.pdb	1400	212.84337	eBAP4	6.577606810115815
2712578711	2712578711__clust__1107___unrelaxed_rank_001_alphafold2_multimer_v3_model_1_seed_000.pdb	430	100.79262	eBAP5	4.266185361586989
2511750069	2511750069__clust__64___unrelaxed_rank_001_alphafold2_multimer_v3_model_1_seed_000.pdb	589	151.54446	eBAP3	3.8866481823222045
2720997035	2720997035__clust__1415___unrelaxed_rank_001_alphafold2_multimer_v3_model_1_seed_000.pdb	302	192.38976	eBAP3	1.5697301145341624
SRXY01000002.1_269	SRXY01000002.1_269__clust__3521___unrelaxed_rank_001_alphafold2_multimer_v3_model_1_seed_000.pdb	958	183.10448	eBAP5	5.231985585497417
VATA01000032.1_12	VATA01000032.1_12__clust__3559___unrelaxed_rank_001_alphafold2_multimer_v3_model_1_seed_000.pdb	307	98.57011	eBAP3	3.114534416163277
QMEK01000002.1_27	QMEK01000002.1_27__clust__2970___unrelaxed_rank_001_alphafold2_multimer_v3_model_1_seed_000.pdb	1076	197.24167	eBAP5	5.455236715446589
SAMN02261384.contig00011_113	SAMN02261384.contig00011_113__clust__3234___unrelaxed_rank_001_alphafold2_multimer_v3_model_1_seed_000.pdb	1394	165.70561	eBAP5	8.41250938939243
648246209	648246209__clust__232___unrelaxed_rank_001_alphafold2_multimer_v3_model_1_seed_000.pdb	628	219.9967	eBAP3	2.854588273369555
ARDA01000030_20	ARDA01000030_20__clust__86___unrelaxed_rank_001_alphafold2_multimer_v3_model_1_seed_000.pdb	492	139.59113	eBAP3	3.5245792479794384
2768675858	2768675858__clust__1352___unrelaxed_rank_001_alphafold2_multimer_v3_model_1_seed_000.pdb	745	124.574684	eBAP5	5.980348302549176
JNWJ01000056_8	JNWJ01000056_8__clust__1942___unrelaxed_rank_001_alphafold2_multimer_v3_model_1_seed_000.pdb	402	157.55215	eBAP3	2.5515361104243897
JAAOLF020000003.1_970	JAAOLF020000003.1_970__clust__1831___unrelaxed_rank_001_alphafold2_multimer_v3_model_1_seed_000.pdb	462	106.16343	eBAP5	4.3517810229002585
CP023523_188	CP023523_188__clust__478___unrelaxed_rank_001_alphafold2_multimer_v3_model_1_seed_000.pdb	1206	340.11407	eBAP3	3.545869184418039
KZ671990_103	KZ671990_103__clust__2092___unrelaxed_rank_001_alphafold2_multimer_v3_model_1_seed_000.pdb	891	235.71114	eBAP5	3.7800504464914133
2588293005	2588293005__clust__734___unrelaxed_rank_001_alphafold2_multimer_v3_model_1_seed_000.pdb	1250	190.312	eBAP5	6.568161755433183
LR027600.1_109	LR027600.1_109__clust__2313___unrelaxed_rank_001_alphafold2_multimer_v3_model_1_seed_000.pdb	578	128.1268	eBAP3	4.511156135952822
CP028843_3840	CP028843_3840__clust__523___unrelaxed_rank_001_alphafold2_multimer_v3_model_1_seed_000.pdb	261	107.040665	eBAP3	2.438325658757819
2508595896	2508595896__clust__198___unrelaxed_rank_001_alphafold2_multimer_v3_model_1_seed_000.pdb	669	191.35782	eBAP3	3.496068255794302
QNHG01000002.1_832	QNHG01000002.1_832__clust__2974___unrelaxed_rank_001_alphafold2_multimer_v3_model_1_seed_000.pdb	816	208.01729	eBAP5	3.922750844412981
2725995450	2725995450__clust__1137___unrelaxed_rank_001_alphafold2_multimer_v3_model_1_seed_000.pdb	648	237.10448	eBAP3	2.7329724010275975
2596753591	2596753591__clust__2357___unrelaxed_rank_001_alphafold2_multimer_v3_model_1_seed_000.pdb	656	172.26912	eBAP3	3.8079953040916448
JROA01000001_1269	JROA01000001_1269__clust__2030___unrelaxed_rank_001_alphafold2_multimer_v3_model_1_seed_000.pdb	464	102.55153	eBAP5	4.5245546312180815
JRKJ01000008_182	JRKJ01000008_182__clust__2027___unrelaxed_rank_001_alphafold2_multimer_v3_model_1_seed_000.pdb	411	157.5172	eBAP3	2.609238864073257
2576848030	2576848030__clust__192___unrelaxed_rank_001_alphafold2_multimer_v3_model_1_seed_000.pdb	950	350.53275	eBAP3	2.710160462895407
2771516057	2771516057__clust__1553___unrelaxed_rank_001_alphafold2_multimer_v3_model_1_seed_000.pdb	265	109.816895	eBAP2	2.41310774630807
MEGS01000013_17	MEGS01000013_17__clust__2438___unrelaxed_rank_001_alphafold2_multimer_v3_model_1_seed_000.pdb	356	190.91628	eBAP2	1.864691685800708
LOMY01000085.1_14	LOMY01000085.1_14__clust__2233___unrelaxed_rank_001_alphafold2_multimer_v3_model_1_seed_000.pdb	414	309.988	eBAP1	1.3355355691188047
QUJM01000015.1_9	QUJM01000015.1_9__clust__3039___unrelaxed_rank_001_alphafold2_multimer_v3_model_1_seed_000.pdb	588	134.60179	eBAP3	4.368441162632384
2766196131	2766196131__clust__1233___unrelaxed_rank_001_alphafold2_multimer_v3_model_1_seed_000.pdb	400	160.05234	eBAP3	2.499182454939428
2574430888	2574430888__clust__193___unrelaxed_rank_001_alphafold2_multimer_v3_model_1_seed_000.pdb	428	114.27989	eBAP3	3.7451908642894214
2526161564	2526161564__clust__2061___unrelaxed_rank_001_alphafold2_multimer_v3_model_1_seed_000.pdb	260	83.91758	eBAP3	3.098278096198675
VBUI01000004.1_145	VBUI01000004.1_145__clust__3563___unrelaxed_rank_001_alphafold2_multimer_v3_model_1_seed_000.pdb	1071	184.86873	eBAP5	5.793299926926528
CP015281.1_1663	CP015281.1_1663__clust__342___unrelaxed_rank_001_alphafold2_multimer_v3_model_1_seed_000.pdb	343	257.8959	eBAP1	1.3299940014556262
CP010519_4334	CP010519_4334__clust__290___unrelaxed_rank_001_alphafold2_multimer_v3_model_1_seed_000.pdb	533	199.67746	eBAP5	2.6693047878313356
2578325450	2578325450__clust__268___unrelaxed_rank_001_alphafold2_multimer_v3_model_1_seed_000.pdb	1060	187.49709	eBAP5	5.653421074428409
PDZJ01000001_893	PDZJ01000001_893__clust__2793___unrelaxed_rank_001_alphafold2_multimer_v3_model_1_seed_000.pdb	271	93.83906	eBAP3	2.8879232166221613
2772692512	2772692512__clust__1305___unrelaxed_rank_001_alphafold2_multimer_v3_model_1_seed_000.pdb	644	183.32936	eBAP3	3.5128034047574266
KQ948425.1_242	KQ948425.1_242__clust__2080___unrelaxed_rank_001_alphafold2_multimer_v3_model_1_seed_000.pdb	805	180.1449	eBAP5	4.468624979114035
2784731700	2784731700__clust__1469___unrelaxed_rank_001_alphafold2_multimer_v3_model_1_seed_000.pdb	267	117.287704	eBAP3	2.2764534635276004
2571097464	2571097464__clust__2926___unrelaxed_rank_001_alphafold2_multimer_v3_model_1_seed_000.pdb	706	164.47076	eBAP3	4.292556318217293
SAMN03351828.contig00002_456	SAMN03351828.contig00002_456__clust__3270___unrelaxed_rank_001_alphafold2_multimer_v3_model_1_seed_000.pdb	858	150.27417	eBAP5	5.709564058813301
2752992205	2752992205__clust__1491___unrelaxed_rank_001_alphafold2_multimer_v3_model_1_seed_000.pdb	787	269.02502	eBAP3	2.9253784647985532
2788651816	2788651816__clust__1598___unrelaxed_rank_001_alphafold2_multimer_v3_model_1_seed_000.pdb	982	170.51231	eBAP5	5.75911498706457
2644126278	2644126278__clust__1002___unrelaxed_rank_001_alphafold2_multimer_v3_model_1_seed_000.pdb	582	152.53549	eBAP3	3.815505493180636
JABUMR010000002.1_270	JABUMR010000002.1_270__clust__1855___unrelaxed_rank_001_alphafold2_multimer_v3_model_1_seed_000.pdb	428	100.234604	eBAP3	4.269982450372129
CP014782_4415	CP014782_4415__clust__334___unrelaxed_rank_001_alphafold2_multimer_v3_model_1_seed_000.pdb	291	109.36578	eBAP2	2.660795726048861
OMKC01000005_57	OMKC01000005_57__clust__2769___unrelaxed_rank_001_alphafold2_multimer_v3_model_1_seed_000.pdb	1602	183.82843	eBAP4	8.714647674464716
2521988235	2521988235__clust__251___unrelaxed_rank_001_alphafold2_multimer_v3_model_1_seed_000.pdb	904	286.5012	eBAP4	3.155309646172512
2904424777	2904424777__clust__1738___unrelaxed_rank_001_alphafold2_multimer_v3_model_1_seed_000.pdb	638	179.85892	eBAP3	3.547224680321665
2829982770	2829982770__clust__1646___unrelaxed_rank_001_alphafold2_multimer_v3_model_1_seed_000.pdb	288	100.33541	eBAP3	2.870372483652581
OMPF01000036.1_5	OMPF01000036.1_5__clust__2778___unrelaxed_rank_001_alphafold2_multimer_v3_model_1_seed_000.pdb	398	175.52205	eBAP2	2.2675213740951636
VSTH01000098.1_3	VSTH01000098.1_3__clust__3589___unrelaxed_rank_001_alphafold2_multimer_v3_model_1_seed_000.pdb	465	109.79937	eBAP5	4.23499697675861
NIOE01000011.1_106	NIOE01000011.1_106__clust__2667___unrelaxed_rank_001_alphafold2_multimer_v3_model_1_seed_000.pdb	1268	174.26437	eBAP5	7.276300944364014
JOCE01000045.1_44	JOCE01000045.1_44__clust__1969___unrelaxed_rank_001_alphafold2_multimer_v3_model_1_seed_000.pdb	889	147.69186	eBAP5	6.0192890793033555
2645450877	2645450877__clust__1016___unrelaxed_rank_001_alphafold2_multimer_v3_model_1_seed_000.pdb	1025	242.15675	eBAP5	4.232795493001951
2771579324	2771579324__clust__1548___unrelaxed_rank_001_alphafold2_multimer_v3_model_1_seed_000.pdb	603	140.52246	eBAP3	4.291128976819791
VXLC01000022.1_28	VXLC01000022.1_28__clust__3632___unrelaxed_rank_001_alphafold2_multimer_v3_model_1_seed_000.pdb	446	100.61145	eBAP5	4.432895063136452
2586763750	2586763750__clust__3709___unrelaxed_rank_001_alphafold2_multimer_v3_model_1_seed_000.pdb	413	268.5851	eBAP2	1.5376876826004122
2612170265	2612170265__clust__830___unrelaxed_rank_001_alphafold2_multimer_v3_model_1_seed_000.pdb	315	99.44478	eBAP3	3.167587076968746
VKKY01000002.1_1412	VKKY01000002.1_1412__clust__3579___unrelaxed_rank_001_alphafold2_multimer_v3_model_1_seed_000.pdb	1297	187.99942	eBAP4	6.898957454230445
NFGZ01000037_8	NFGZ01000037_8__clust__2626___unrelaxed_rank_001_alphafold2_multimer_v3_model_1_seed_000.pdb	584	134.21251	eBAP3	4.351308234977499
2827631176	2827631176__clust__1665___unrelaxed_rank_001_alphafold2_multimer_v3_model_1_seed_000.pdb	542	120.37575	eBAP3	4.502568000614742
637820511	637820511__clust__2558___unrelaxed_rank_001_alphafold2_multimer_v3_model_1_seed_000.pdb	274	95.24171	eBAP3	2.876890807609397
2515505713	2515505713__clust__160___unrelaxed_rank_001_alphafold2_multimer_v3_model_1_seed_000.pdb	505	127.57008	eBAP3	3.958608476219502
2599763719	2599763719__clust__832___unrelaxed_rank_001_alphafold2_multimer_v3_model_1_seed_000.pdb	180	150.37094	eBAP1	1.1970398003763227
CP040896.1_3312	CP040896.1_3312__clust__593___unrelaxed_rank_001_alphafold2_multimer_v3_model_1_seed_000.pdb	1462	213.35313	eBAP4	6.852489110424581
PDZP01000025_5	PDZP01000025_5__clust__2795___unrelaxed_rank_001_alphafold2_multimer_v3_model_1_seed_000.pdb	1319	238.1891	eBAP4	5.537616960641776
JOCF01000003_87	JOCF01000003_87__clust__1970___unrelaxed_rank_001_alphafold2_multimer_v3_model_1_seed_000.pdb	501	138.69812	eBAP3	3.612161433767091
2919791814	2919791814__clust__1758___unrelaxed_rank_001_alphafold2_multimer_v3_model_1_seed_000.pdb	472	156.34549	eBAP3	3.018955007912284
CP041253.1_3311	CP041253.1_3311__clust__599___unrelaxed_rank_001_alphafold2_multimer_v3_model_1_seed_000.pdb	1433	187.57343	eBAP4	7.639674766303521
PNRE01000105.1_24	PNRE01000105.1_24__clust__2837___unrelaxed_rank_001_alphafold2_multimer_v3_model_1_seed_000.pdb	1062	181.11531	eBAP5	5.863667737420983
2720997038	2720997038__clust__1415___unrelaxed_rank_001_alphafold2_multimer_v3_model_1_seed_000.pdb	335	117.298744	eBAP3	2.8559555590808374
2784731701	2784731701__clust__1469___unrelaxed_rank_001_alphafold2_multimer_v3_model_1_seed_000.pdb	455	134.68994	eBAP3	3.3781290570030693
2821263867	2821263867__clust__1604___unrelaxed_rank_001_alphafold2_multimer_v3_model_1_seed_000.pdb	607	162.08943	eBAP3	3.744846286398811
CP016449_2428	CP016449_2428__clust__363___unrelaxed_rank_001_alphafold2_multimer_v3_model_1_seed_000.pdb	754	172.6849	eBAP3	4.36633428863786
2504155368	2504155368__clust__710___unrelaxed_rank_001_alphafold2_multimer_v3_model_1_seed_000.pdb	1359	175.67828	eBAP5	7.735731474602324
2643925071	2643925071__clust__990___unrelaxed_rank_001_alphafold2_multimer_v3_model_1_seed_000.pdb	425	104.62635	eBAP3	4.062074228910785
MUKU01000020_18	MUKU01000020_18__clust__2500___unrelaxed_rank_001_alphafold2_multimer_v3_model_1_seed_000.pdb	348	228.08855	eBAP1	1.525723233367041
2553191155	2553191155__clust__168___unrelaxed_rank_001_alphafold2_multimer_v3_model_1_seed_000.pdb	515	330.72778	eBAP1	1.5571718831723178
JOGW01000016_102	JOGW01000016_102__clust__2005___unrelaxed_rank_001_alphafold2_multimer_v3_model_1_seed_000.pdb	420	128.98026	eBAP3	3.2563122449900477
2730693478	2730693478__clust__1424___unrelaxed_rank_001_alphafold2_multimer_v3_model_1_seed_000.pdb	493	197.9337	eBAP3	2.4907330080729055
RZYA01000001.1_226	RZYA01000001.1_226__clust__3085___unrelaxed_rank_001_alphafold2_multimer_v3_model_1_seed_000.pdb	531	154.68182	eBAP5	3.4328533243273194
CP022757.1_1683	CP022757.1_1683__clust__456___unrelaxed_rank_001_alphafold2_multimer_v3_model_1_seed_000.pdb	1245	242.33931	eBAP5	5.137424877540503
VATY01000001.1_176	VATY01000001.1_176__clust__3560___unrelaxed_rank_001_alphafold2_multimer_v3_model_1_seed_000.pdb	818	139.38087	eBAP4	5.868811121641012
2752826152	2752826152__clust__1496___unrelaxed_rank_001_alphafold2_multimer_v3_model_1_seed_000.pdb	527	198.69221	eBAP3	2.652343541802671
637820512	637820512__clust__2558___unrelaxed_rank_001_alphafold2_multimer_v3_model_1_seed_000.pdb	1136	320.00995	eBAP3	3.549889620619609
2802709714	2802709714__clust__1615___unrelaxed_rank_001_alphafold2_multimer_v3_model_1_seed_000.pdb	289	105.20086	eBAP2	2.747125831480845
2752969741	2752969741__clust__1442___unrelaxed_rank_001_alphafold2_multimer_v3_model_1_seed_000.pdb	916	277.87643	eBAP4	3.2964292797341606
MDJD01000054_184	MDJD01000054_184__clust__2394___unrelaxed_rank_001_alphafold2_multimer_v3_model_1_seed_000.pdb	251	101.81495	eBAP2	2.465256821321427
2709366735	2709366735__clust__1239___unrelaxed_rank_001_alphafold2_multimer_v3_model_1_seed_000.pdb	1058	181.34827	eBAP5	5.834078262781332
2864813242	2864813242__clust__1680___unrelaxed_rank_001_alphafold2_multimer_v3_model_1_seed_000.pdb	430	113.328804	eBAP3	3.7942692839147933
NFHM01000015_43	NFHM01000015_43__clust__2630___unrelaxed_rank_001_alphafold2_multimer_v3_model_1_seed_000.pdb	576	130.4913	eBAP3	4.414087375940006
JACLCS010000006.1_131	JACLCS010000006.1_131__clust__1881___unrelaxed_rank_001_alphafold2_multimer_v3_model_1_seed_000.pdb	779	203.59831	eBAP4	3.8261614254067235
2518345489	2518345489__clust__2860___unrelaxed_rank_001_alphafold2_multimer_v3_model_1_seed_000.pdb	394	279.1337	eBAP1	1.4115099681622105
2574430889	2574430889__clust__193___unrelaxed_rank_001_alphafold2_multimer_v3_model_1_seed_000.pdb	1105	181.28767	eBAP3	6.095284913750615
2827631175	2827631175__clust__1665___unrelaxed_rank_001_alphafold2_multimer_v3_model_1_seed_000.pdb	616	237.63284	eBAP3	2.592234305662467
2776836541	2776836541__clust__1578___unrelaxed_rank_001_alphafold2_multimer_v3_model_1_seed_000.pdb	798	155.64804	eBAP3	5.12695180742398
LGDB01000127_103	LGDB01000127_103__clust__2117___unrelaxed_rank_001_alphafold2_multimer_v3_model_1_seed_000.pdb	492	142.09665	eBAP3	3.4624320840779848
2830940008	2830940008__clust__1661___unrelaxed_rank_001_alphafold2_multimer_v3_model_1_seed_000.pdb	449	133.00458	eBAP3	3.3758235994580037
BAWF01000051.1_5	BAWF01000051.1_5__clust__174___unrelaxed_rank_001_alphafold2_multimer_v3_model_1_seed_000.pdb	598	183.51503	eBAP3	3.2585886834446205
VIGH01000006.1_83	VIGH01000006.1_83__clust__3577___unrelaxed_rank_001_alphafold2_multimer_v3_model_1_seed_000.pdb	1001	160.73425	eBAP5	6.227670829334756
SAMN02441563.contig00029_9	SAMN02441563.contig00029_9__clust__3250___unrelaxed_rank_001_alphafold2_multimer_v3_model_1_seed_000.pdb	501	178.5137	eBAP3	2.80650728767596
JAAIXZ010000015.1_42	JAAIXZ010000015.1_42__clust__1825___unrelaxed_rank_001_alphafold2_multimer_v3_model_1_seed_000.pdb	427	110.06218	eBAP3	3.879625135537021
2927986638	2927986638__clust__1714___unrelaxed_rank_001_alphafold2_multimer_v3_model_1_seed_000.pdb	357	219.0981	eBAP1	1.6294071012026121
BAWF01000051.1_6	BAWF01000051.1_6__clust__174___unrelaxed_rank_001_alphafold2_multimer_v3_model_1_seed_000.pdb	759	178.71257	eBAP3	4.247043171053944
2645112114	2645112114__clust__1021___unrelaxed_rank_001_alphafold2_multimer_v3_model_1_seed_000.pdb	818	177.85205	eBAP4	4.599328486795626
2512829206	2512829206__clust__245___unrelaxed_rank_001_alphafold2_multimer_v3_model_1_seed_000.pdb	499	204.88885	eBAP3	2.435466839703576
2918370257	2918370257__clust__1725___unrelaxed_rank_001_alphafold2_multimer_v3_model_1_seed_000.pdb	912	149.3439	eBAP3	6.106710752832892
SAMEA3642905.contig00006_92	SAMEA3642905.contig00006_92__clust__3148___unrelaxed_rank_001_alphafold2_multimer_v3_model_1_seed_000.pdb	308	92.40091	eBAP3	3.3333005053738107
VFAC01000001.1_288	VFAC01000001.1_288__clust__3573___unrelaxed_rank_001_alphafold2_multimer_v3_model_1_seed_000.pdb	1237	183.60002	eBAP5	6.737472032955116
MUNQ01000020.1_92	MUNQ01000020.1_92__clust__2503___unrelaxed_rank_001_alphafold2_multimer_v3_model_1_seed_000.pdb	911	185.49797	eBAP5	4.911104957105461
RCHJ01000035.1_24	RCHJ01000035.1_24__clust__3061___unrelaxed_rank_001_alphafold2_multimer_v3_model_1_seed_000.pdb	771	180.26257	eBAP3	4.277094240917568
JRKJ01000008_183	JRKJ01000008_183__clust__2027___unrelaxed_rank_001_alphafold2_multimer_v3_model_1_seed_000.pdb	623	154.5254	eBAP3	4.031699642906603
642204528	642204528__clust__2736___unrelaxed_rank_001_alphafold2_multimer_v3_model_1_seed_000.pdb	596	159.83334	eBAP3	3.7288840988995164
638126501	638126501__clust__2564___unrelaxed_rank_001_alphafold2_multimer_v3_model_1_seed_000.pdb	967	248.16022	eBAP5	3.8966761070730835
QNUN01000014.1_154	QNUN01000014.1_154__clust__2976___unrelaxed_rank_001_alphafold2_multimer_v3_model_1_seed_000.pdb	465	134.65178	eBAP3	3.453352046293038
2873474585	2873474585__clust__1669___unrelaxed_rank_001_alphafold2_multimer_v3_model_1_seed_000.pdb	440	100.73959	eBAP5	4.367696950126558
2802643880	2802643880__clust__1625___unrelaxed_rank_001_alphafold2_multimer_v3_model_1_seed_000.pdb	467	140.89774	eBAP3	3.3144605442216464
SAMN02261381.contig00004_35	SAMN02261381.contig00004_35__clust__3233___unrelaxed_rank_001_alphafold2_multimer_v3_model_1_seed_000.pdb	493	126.05033	eBAP3	3.911136131099379
JABRVS010000001.1_1891	JABRVS010000001.1_1891__clust__1847___unrelaxed_rank_001_alphafold2_multimer_v3_model_1_seed_000.pdb	1043	449.49625	eBAP2	2.3203753090264936
2928268804	2928268804__clust__1779___unrelaxed_rank_001_alphafold2_multimer_v3_model_1_seed_000.pdb	1244	236.86893	eBAP5	5.251849619956488
POSP01000003.1_1457	POSP01000003.1_1457__clust__2848___unrelaxed_rank_001_alphafold2_multimer_v3_model_1_seed_000.pdb	1037	212.61719	eBAP5	4.8773102494676
2928250001	2928250001__clust__1778___unrelaxed_rank_001_alphafold2_multimer_v3_model_1_seed_000.pdb	1040	176.32002	eBAP5	5.898365937118201
2612170264	2612170264__clust__830___unrelaxed_rank_001_alphafold2_multimer_v3_model_1_seed_000.pdb	318	116.95035	eBAP3	2.719102593536488
RYYV01000002.1_57	RYYV01000002.1_57__clust__3081___unrelaxed_rank_001_alphafold2_multimer_v3_model_1_seed_000.pdb	338	228.30652	eBAP1	1.4804658228770688
2791795871	2791795871__clust__1457___unrelaxed_rank_001_alphafold2_multimer_v3_model_1_seed_000.pdb	519	125.25162	eBAP5	4.143658980219178
SUNI01000011.1_118	SUNI01000011.1_118__clust__3530___unrelaxed_rank_001_alphafold2_multimer_v3_model_1_seed_000.pdb	891	154.03291	eBAP3	5.78447813522448
2694870508	2694870508__clust__1191___unrelaxed_rank_001_alphafold2_multimer_v3_model_1_seed_000.pdb	764	150.62611	eBAP3	5.072161791869949
2700209176	2700209176__clust__1181___unrelaxed_rank_001_alphafold2_multimer_v3_model_1_seed_000.pdb	251	104.65846	eBAP2	2.398277215238978
2768696756	2768696756__clust__1309___unrelaxed_rank_001_alphafold2_multimer_v3_model_1_seed_000.pdb	1037	298.70825	eBAP5	3.471614861658491
2768733241	2768733241__clust__1324___unrelaxed_rank_001_alphafold2_multimer_v3_model_1_seed_000.pdb	1113	181.69942	eBAP5	6.125501116074008
CBTB010000098_75	CBTB010000098_75__clust__221___unrelaxed_rank_001_alphafold2_multimer_v3_model_1_seed_000.pdb	422	319.47766	eBAP1	1.3209061315899209
CP028843_3841	CP028843_3841__clust__523___unrelaxed_rank_001_alphafold2_multimer_v3_model_1_seed_000.pdb	246	87.05048	eBAP3	2.8259465082788746
2644321109	2644321109__clust__970___unrelaxed_rank_001_alphafold2_multimer_v3_model_1_seed_000.pdb	527	143.58342	eBAP3	3.6703402105897744
SAMN03475966.contig00028_29	SAMN03475966.contig00028_29__clust__3320___unrelaxed_rank_001_alphafold2_multimer_v3_model_1_seed_000.pdb	234	144.50581	eBAP1	1.6193120539582457
SMNZ01000003.1_512	SMNZ01000003.1_512__clust__3510___unrelaxed_rank_001_alphafold2_multimer_v3_model_1_seed_000.pdb	422	106.32842	eBAP3	3.9688354251854774
2543455435	2543455435__clust__57___unrelaxed_rank_001_alphafold2_multimer_v3_model_1_seed_000.pdb	1373	179.88446	eBAP4	7.632677108406141
VIDV02000175.1_55	VIDV02000175.1_55__clust__3576___unrelaxed_rank_001_alphafold2_multimer_v3_model_1_seed_000.pdb	1119	184.26855	eBAP5	6.07265862785592
FCOM01000039_42	FCOM01000039_42__clust__756___unrelaxed_rank_001_alphafold2_multimer_v3_model_1_seed_000.pdb	1201	154.49454	eBAP5	7.773737505545504
SMFK01000008.1_113	SMFK01000008.1_113__clust__3505___unrelaxed_rank_001_alphafold2_multimer_v3_model_1_seed_000.pdb	835	180.69228	eBAP4	4.621116076458828
KB889561.1_365	KB889561.1_365__clust__2070___unrelaxed_rank_001_alphafold2_multimer_v3_model_1_seed_000.pdb	322	109.54923	eBAP3	2.939317784342254
SRSC01000002.1_202	SRSC01000002.1_202__clust__3518___unrelaxed_rank_001_alphafold2_multimer_v3_model_1_seed_000.pdb	1470	194.25235	eBAP4	7.567476017664651
2600362838	2600362838__clust__835___unrelaxed_rank_001_alphafold2_multimer_v3_model_1_seed_000.pdb	452	330.3549	eBAP1	1.3682255053580257
637920114	637920114__clust__2560___unrelaxed_rank_001_alphafold2_multimer_v3_model_1_seed_000.pdb	925	260.49368	eBAP4	3.5509498733328195
PUJY01000016.1_73	PUJY01000016.1_73__clust__2880___unrelaxed_rank_001_alphafold2_multimer_v3_model_1_seed_000.pdb	296	202.90785	eBAP1	1.4587902833724768
JAAAMV010000001.1_46	JAAAMV010000001.1_46__clust__1809___unrelaxed_rank_001_alphafold2_multimer_v3_model_1_seed_000.pdb	601	203.1238	eBAP3	2.95878671037072
2667905835	2667905835__clust__1072___unrelaxed_rank_001_alphafold2_multimer_v3_model_1_seed_000.pdb	851	173.24467	eBAP3	4.912128032568043
CP041335.1_2994	CP041335.1_2994__clust__600___unrelaxed_rank_001_alphafold2_multimer_v3_model_1_seed_000.pdb	1305	169.75136	eBAP3	7.687714549091094
SJAC01000003.1_70	SJAC01000003.1_70__clust__3499___unrelaxed_rank_001_alphafold2_multimer_v3_model_1_seed_000.pdb	1090	183.87746	eBAP5	5.9278608699511075
2830938373	2830938373__clust__1660___unrelaxed_rank_001_alphafold2_multimer_v3_model_1_seed_000.pdb	956	241.85709	eBAP5	3.952747467523073
LGSI01000049_64	LGSI01000049_64__clust__2135___unrelaxed_rank_001_alphafold2_multimer_v3_model_1_seed_000.pdb	1074	199.43646	eBAP5	5.385173804228174
PUWX01000015.1_58	PUWX01000015.1_58__clust__2903___unrelaxed_rank_001_alphafold2_multimer_v3_model_1_seed_000.pdb	33	39.58796	eBAP1	0.8335867773939348
CP006829_1456	CP006829_1456__clust__264___unrelaxed_rank_001_alphafold2_multimer_v3_model_1_seed_000.pdb	1084	179.75656	eBAP4	6.0303779734102605
2766126897	2766126897__clust__1372___unrelaxed_rank_001_alphafold2_multimer_v3_model_1_seed_000.pdb	670	250.45358	eBAP1	2.6751464283321487
VWSF01000003.1_376	VWSF01000003.1_376__clust__3629___unrelaxed_rank_001_alphafold2_multimer_v3_model_1_seed_000.pdb	1208	189.53053	eBAP4	6.373643338622015
JABUMS010000028.1_19	JABUMS010000028.1_19__clust__1861___unrelaxed_rank_001_alphafold2_multimer_v3_model_1_seed_000.pdb	641	163.07126	eBAP3	3.9307968798425916
2727830488	2727830488__clust__1398___unrelaxed_rank_001_alphafold2_multimer_v3_model_1_seed_000.pdb	437	104.92225	eBAP3	4.164988836972139
639754404	639754404__clust__2565___unrelaxed_rank_001_alphafold2_multimer_v3_model_1_seed_000.pdb	265	107.60133	eBAP2	2.4627948372013617
SJXJ01000004.1_206	SJXJ01000004.1_206__clust__3503___unrelaxed_rank_001_alphafold2_multimer_v3_model_1_seed_000.pdb	862	211.64676	eBAP4	4.07282398275315
CP038439.1_2200	CP038439.1_2200__clust__586___unrelaxed_rank_001_alphafold2_multimer_v3_model_1_seed_000.pdb	482	115.42745	eBAP3	4.175783143437718
2562667494	2562667494__clust__197___unrelaxed_rank_001_alphafold2_multimer_v3_model_1_seed_000.pdb	618	141.518	eBAP3	4.366935654828361
2619854443	2619854443__clust__900___unrelaxed_rank_001_alphafold2_multimer_v3_model_1_seed_000.pdb	480	99.53604	eBAP5	4.822373885880933
2585247740	2585247740__clust__718___unrelaxed_rank_001_alphafold2_multimer_v3_model_1_seed_000.pdb	1073	199.1741	eBAP5	5.387246634979146
NIOE01000011.1_43	NIOE01000011.1_43__clust__2666___unrelaxed_rank_001_alphafold2_multimer_v3_model_1_seed_000.pdb	266	108.61412	eBAP2	2.4490370128672034
AP014940_1434	AP014940_1434__clust__68___unrelaxed_rank_001_alphafold2_multimer_v3_model_1_seed_000.pdb	534	179.32083	eBAP5	2.9779027902112656
SUNI01000011.1_119	SUNI01000011.1_119__clust__3530___unrelaxed_rank_001_alphafold2_multimer_v3_model_1_seed_000.pdb	390	108.75549	eBAP3	3.586025864073621
SAMD00064386.contig00002_359	SAMD00064386.contig00002_359__clust__3099___unrelaxed_rank_001_alphafold2_multimer_v3_model_1_seed_000.pdb	610	188.03653	eBAP3	3.2440505044418764
SPJX01000253.1_12	SPJX01000253.1_12__clust__3515___unrelaxed_rank_001_alphafold2_multimer_v3_model_1_seed_000.pdb	761	142.91765	eBAP3	5.32474470438046
WHJH01000010.1_69	WHJH01000010.1_69__clust__3638___unrelaxed_rank_001_alphafold2_multimer_v3_model_1_seed_000.pdb	387	146.17986	eBAP3	2.64742352332257
2506739645	2506739645__clust__152___unrelaxed_rank_001_alphafold2_multimer_v3_model_1_seed_000.pdb	698	184.36699	eBAP1	3.785927187941833
2788624140	2788624140__clust__1559___unrelaxed_rank_001_alphafold2_multimer_v3_model_1_seed_000.pdb	471	103.95531	eBAP5	4.530793087914413
2529054975	2529054975__clust__2069___unrelaxed_rank_001_alphafold2_multimer_v3_model_1_seed_000.pdb	280	100.76587	eBAP3	2.778718627646444
2928967176	2928967176__clust__1717___unrelaxed_rank_001_alphafold2_multimer_v3_model_1_seed_000.pdb	547	170.10117	eBAP5	3.215733319177052
MVAG01000128_370	MVAG01000128_370__clust__2510___unrelaxed_rank_001_alphafold2_multimer_v3_model_1_seed_000.pdb	995	240.1695	eBAP4	4.142907404978567
2670950364	2670950364__clust__1088___unrelaxed_rank_001_alphafold2_multimer_v3_model_1_seed_000.pdb	657	314.53104	eBAP2	2.0888240473817783
CP023548_1346	CP023548_1346__clust__482___unrelaxed_rank_001_alphafold2_multimer_v3_model_1_seed_000.pdb	1241	226.59962	eBAP3	5.476619951966381
CP034951.1_1817	CP034951.1_1817__clust__575___unrelaxed_rank_001_alphafold2_multimer_v3_model_1_seed_000.pdb	1156	190.49348	eBAP3	6.068449166869123
2507114133	2507114133__clust__3549___unrelaxed_rank_001_alphafold2_multimer_v3_model_1_seed_000.pdb	859	148.51035	eBAP5	5.784108649666505
2684413151	2684413151__clust__1083___unrelaxed_rank_001_alphafold2_multimer_v3_model_1_seed_000.pdb	303	91.63766	eBAP3	3.306500842557525
2532570853	2532570853__clust__171___unrelaxed_rank_001_alphafold2_multimer_v3_model_1_seed_000.pdb	471	126.62483	eBAP3	3.7196496137447923
2514025323	2514025323__clust__7___unrelaxed_rank_001_alphafold2_multimer_v3_model_1_seed_000.pdb	754	263.86975	eBAP3	2.857470399695304
QLNI01000010.1_38	QLNI01000010.1_38__clust__2967___unrelaxed_rank_001_alphafold2_multimer_v3_model_1_seed_000.pdb	630	140.26521	eBAP3	4.491491510974104
2514025325	2514025325__clust__7___unrelaxed_rank_001_alphafold2_multimer_v3_model_1_seed_000.pdb	846	147.5363	eBAP3	5.734182028422835
2781186399	2781186399__clust__1595___unrelaxed_rank_001_alphafold2_multimer_v3_model_1_seed_000.pdb	298	107.60207	eBAP2	2.769463449913185
CP035300.1_2854	CP035300.1_2854__clust__577___unrelaxed_rank_001_alphafold2_multimer_v3_model_1_seed_000.pdb	293	101.47054	eBAP3	2.8875376045106296
LRDC01000010_77	LRDC01000010_77__clust__2316___unrelaxed_rank_001_alphafold2_multimer_v3_model_1_seed_000.pdb	311	110.30159	eBAP2	2.819542311221443
LIRF01000003_1318	LIRF01000003_1318__clust__2143___unrelaxed_rank_001_alphafold2_multimer_v3_model_1_seed_000.pdb	987	246.27313	eBAP4	4.007745384159449
2676859594	2676859594__clust__1044___unrelaxed_rank_001_alphafold2_multimer_v3_model_1_seed_000.pdb	1066	254.23515	eBAP4	4.192968596199227
VTHK01000045.1_6	VTHK01000045.1_6__clust__3597___unrelaxed_rank_001_alphafold2_multimer_v3_model_1_seed_000.pdb	450	106.36031	eBAP5	4.230901545886807
CP011144_1708	CP011144_1708__clust__303___unrelaxed_rank_001_alphafold2_multimer_v3_model_1_seed_000.pdb	1433	203.8858	eBAP3	7.02844435463382
2525726769	2525726769__clust__792___unrelaxed_rank_001_alphafold2_multimer_v3_model_1_seed_000.pdb	1238	179.93669	eBAP5	6.880197696200814
SAMEA3643039.contig00009_104	SAMEA3643039.contig00009_104__clust__3171___unrelaxed_rank_001_alphafold2_multimer_v3_model_1_seed_000.pdb	1039	160.41359	eBAP3	6.477007340836895
QSUL01000020.1_40	QSUL01000020.1_40__clust__3018___unrelaxed_rank_001_alphafold2_multimer_v3_model_1_seed_000.pdb	231	108.1589	eBAP2	2.135746572866403
2524920610	2524920610__clust__743___unrelaxed_rank_001_alphafold2_multimer_v3_model_1_seed_000.pdb	442	122.31469	eBAP3	3.6136297283670507
SAMN07658361.contig00031_14	SAMN07658361.contig00031_14__clust__3408___unrelaxed_rank_001_alphafold2_multimer_v3_model_1_seed_000.pdb	608	234.19156	eBAP3	2.5961652930617993
JABBGA010000003.1_20	JABBGA010000003.1_20__clust__1839___unrelaxed_rank_001_alphafold2_multimer_v3_model_1_seed_000.pdb	920	283.99094	eBAP4	3.2395399656059447
JABWEB010000003.1_208	JABWEB010000003.1_208__clust__1869___unrelaxed_rank_001_alphafold2_multimer_v3_model_1_seed_000.pdb	806	130.84877	eBAP3	6.159782778240865
MQUS01000004_71	MQUS01000004_71__clust__2463___unrelaxed_rank_001_alphafold2_multimer_v3_model_1_seed_000.pdb	496	102.820595	eBAP5	4.82393629408583
MDGR01000007.1_1268	MDGR01000007.1_1268__clust__2393___unrelaxed_rank_001_alphafold2_multimer_v3_model_1_seed_000.pdb	248	100.79246	eBAP2	2.460501509735946
PDWR01000019.1_23	PDWR01000019.1_23__clust__2790___unrelaxed_rank_001_alphafold2_multimer_v3_model_1_seed_000.pdb	1081	185.12666	eBAP5	5.839245411762953
JOGW01000016_104	JOGW01000016_104__clust__2005___unrelaxed_rank_001_alphafold2_multimer_v3_model_1_seed_000.pdb	363	153.53282	eBAP3	2.364315330103362
NCGJ01000003_111	NCGJ01000003_111__clust__2543___unrelaxed_rank_001_alphafold2_multimer_v3_model_1_seed_000.pdb	908	270.19742	eBAP4	3.3605058108993044
NVOC01000003.1_56	NVOC01000003.1_56__clust__2726___unrelaxed_rank_001_alphafold2_multimer_v3_model_1_seed_000.pdb	206	108.130264	eBAP3	1.9051095630359323
SRSH01000030.1_22	SRSH01000030.1_22__clust__3519___unrelaxed_rank_001_alphafold2_multimer_v3_model_1_seed_000.pdb	509	146.89865	eBAP3	3.4649739803599284
SAMN09232753.contig00014_47	SAMN09232753.contig00014_47__clust__3463___unrelaxed_rank_001_alphafold2_multimer_v3_model_1_seed_000.pdb	1299	222.73006	eBAP5	5.832171912493536
2918324485	2918324485__clust__1722___unrelaxed_rank_001_alphafold2_multimer_v3_model_1_seed_000.pdb	441	102.43823	eBAP5	4.305033384508889
PUJW01000004.1_164	PUJW01000004.1_164__clust__2872___unrelaxed_rank_001_alphafold2_multimer_v3_model_1_seed_000.pdb	540	394.9727	eBAP1	1.3671830989838032
2926318509	2926318509__clust__1774___unrelaxed_rank_001_alphafold2_multimer_v3_model_1_seed_000.pdb	590	162.70235	eBAP3	3.626253708074899
2725830223	2725830223__clust__1134___unrelaxed_rank_001_alphafold2_multimer_v3_model_1_seed_000.pdb	281	104.312454	eBAP2	2.6938298278362813
2737436529	2737436529__clust__1441___unrelaxed_rank_001_alphafold2_multimer_v3_model_1_seed_000.pdb	1157	215.7423	eBAP5	5.362879694895252
JAAAMV010000001.1_47	JAAAMV010000001.1_47__clust__1809___unrelaxed_rank_001_alphafold2_multimer_v3_model_1_seed_000.pdb	525	182.32402	eBAP3	2.879488945011195
2644221266	2644221266__clust__963___unrelaxed_rank_001_alphafold2_multimer_v3_model_1_seed_000.pdb	626	141.05725	eBAP3	4.437914392914933
SAMEA4029002.contig00011_26	SAMEA4029002.contig00011_26__clust__3213___unrelaxed_rank_001_alphafold2_multimer_v3_model_1_seed_000.pdb	275	110.59997	eBAP2	2.4864382874606568
JACOGA010000017.1_46	JACOGA010000017.1_46__clust__1890___unrelaxed_rank_001_alphafold2_multimer_v3_model_1_seed_000.pdb	283	100.51408	eBAP2	2.8155259442259233
2645031188	2645031188__clust__1015___unrelaxed_rank_001_alphafold2_multimer_v3_model_1_seed_000.pdb	1072	175.48245	eBAP5	6.108872995561664
VTHK01000057.1_42	VTHK01000057.1_42__clust__3598___unrelaxed_rank_001_alphafold2_multimer_v3_model_1_seed_000.pdb	516	148.67372	eBAP5	3.4706873548331205
QDKO01000023_77	QDKO01000023_77__clust__2933___unrelaxed_rank_001_alphafold2_multimer_v3_model_1_seed_000.pdb	966	184.35611	eBAP3	5.239858879643316
OMKA01000023_223	OMKA01000023_223__clust__2766___unrelaxed_rank_001_alphafold2_multimer_v3_model_1_seed_000.pdb	1309	191.40842	eBAP4	6.838779610635728
644928538	644928538__clust__2591___unrelaxed_rank_001_alphafold2_multimer_v3_model_1_seed_000.pdb	1104	182.88747	eBAP4	6.036498837235815
JABRVS010000001.1_1894	JABRVS010000001.1_1894__clust__1847___unrelaxed_rank_001_alphafold2_multimer_v3_model_1_seed_000.pdb	152	93.60055	eBAP2	1.6239220816544349
644377952	644377952__clust__2742___unrelaxed_rank_001_alphafold2_multimer_v3_model_1_seed_000.pdb	1031	211.23305	eBAP5	4.880864997215161
FCOG01000058_27	FCOG01000058_27__clust__753___unrelaxed_rank_001_alphafold2_multimer_v3_model_1_seed_000.pdb	694	147.39024	eBAP3	4.708588574114541
PUJW01000005.1_87	PUJW01000005.1_87__clust__2873___unrelaxed_rank_001_alphafold2_multimer_v3_model_1_seed_000.pdb	276	222.29254	eBAP1	1.2416071182595692
2732425494	2732425494__clust__1168___unrelaxed_rank_001_alphafold2_multimer_v3_model_1_seed_000.pdb	825	201.26881	eBAP3	4.098995765911271
2714402296	2714402296__clust__1111___unrelaxed_rank_001_alphafold2_multimer_v3_model_1_seed_000.pdb	1057	187.69861	eBAP4	5.6313682877033555
MUYK01000006_145	MUYK01000006_145__clust__2507___unrelaxed_rank_001_alphafold2_multimer_v3_model_1_seed_000.pdb	967	176.27847	eBAP5	5.485638716968669
MEIY01000001_2049	MEIY01000001_2049__clust__2441___unrelaxed_rank_001_alphafold2_multimer_v3_model_1_seed_000.pdb	465	101.20582	eBAP5	4.594597425325935
PUWX01000011.1_56	PUWX01000011.1_56__clust__2900___unrelaxed_rank_001_alphafold2_multimer_v3_model_1_seed_000.pdb	174	134.49324	eBAP1	1.2937453213261871
NIBS01000001.1_203	NIBS01000001.1_203__clust__2663___unrelaxed_rank_001_alphafold2_multimer_v3_model_1_seed_000.pdb	407	298.56256	eBAP1	1.3631983862946513
2795708370	2795708370__clust__1621___unrelaxed_rank_001_alphafold2_multimer_v3_model_1_seed_000.pdb	434	118.76969	eBAP3	3.654130948729428
2712710611	2712710611__clust__1241___unrelaxed_rank_001_alphafold2_multimer_v3_model_1_seed_000.pdb	271	109.446594	eBAP2	2.476093499995075
CP013448_2003	CP013448_2003__clust__327___unrelaxed_rank_001_alphafold2_multimer_v3_model_1_seed_000.pdb	528	106.01967	eBAP5	4.98020791802125
2819887586	2819887586__clust__1483___unrelaxed_rank_001_alphafold2_multimer_v3_model_1_seed_000.pdb	502	173.06628	eBAP3	2.9006228134099836
2616679157	2616679157__clust__863___unrelaxed_rank_001_alphafold2_multimer_v3_model_1_seed_000.pdb	1046	182.57549	eBAP3	5.729137027100406
MBJU01000073.1_37	MBJU01000073.1_37__clust__2382___unrelaxed_rank_001_alphafold2_multimer_v3_model_1_seed_000.pdb	490	332.0424	eBAP1	1.4757151496314929
JXYI02000030_4	JXYI02000030_4__clust__2054___unrelaxed_rank_001_alphafold2_multimer_v3_model_1_seed_000.pdb	542	133.20505	eBAP5	4.06891480465643
CP033381.1_4186	CP033381.1_4186__clust__563___unrelaxed_rank_001_alphafold2_multimer_v3_model_1_seed_000.pdb	1224	246.9195	eBAP3	4.957081153979334
SAMN07658361.contig00031_11	SAMN07658361.contig00031_11__clust__3408___unrelaxed_rank_001_alphafold2_multimer_v3_model_1_seed_000.pdb	838	145.57286	eBAP3	5.756567536009117
QGNA01000002.1_796	QGNA01000002.1_796__clust__2951___unrelaxed_rank_001_alphafold2_multimer_v3_model_1_seed_000.pdb	445	132.40233	eBAP3	3.360968043387152
JAABNT010000008.1_134	JAABNT010000008.1_134__clust__1812___unrelaxed_rank_001_alphafold2_multimer_v3_model_1_seed_000.pdb	1113	194.52925	eBAP5	5.721504606633707
2806256423	2806256423__clust__1622___unrelaxed_rank_001_alphafold2_multimer_v3_model_1_seed_000.pdb	286	107.40865	eBAP2	2.662727815683374
637857142	637857142__clust__2559___unrelaxed_rank_001_alphafold2_multimer_v3_model_1_seed_000.pdb	431	96.29005	eBAP3	4.476059572094936
2710209888	2710209888__clust__1235___unrelaxed_rank_001_alphafold2_multimer_v3_model_1_seed_000.pdb	141	103.6401	eBAP1	1.3604772670037948
AULV01000006_161	AULV01000006_161__clust__123___unrelaxed_rank_001_alphafold2_multimer_v3_model_1_seed_000.pdb	557	179.95418	eBAP3	3.095232353035645
2729661803	2729661803__clust__1396___unrelaxed_rank_001_alphafold2_multimer_v3_model_1_seed_000.pdb	1272	193.88586	eBAP4	6.560560940338815
2724866103	2724866103__clust__1122___unrelaxed_rank_001_alphafold2_multimer_v3_model_1_seed_000.pdb	1106	188.8395	eBAP5	5.8568255052571105
JAANOZ010000020.1_31	JAANOZ010000020.1_31__clust__1830___unrelaxed_rank_001_alphafold2_multimer_v3_model_1_seed_000.pdb	723	135.62961	eBAP3	5.330694381558716
AMWD01000002_676	AMWD01000002_676__clust__51___unrelaxed_rank_001_alphafold2_multimer_v3_model_1_seed_000.pdb	288	117.85413	eBAP3	2.4436988334647247
CADIKL010000040.1_34	CADIKL010000040.1_34__clust__215___unrelaxed_rank_001_alphafold2_multimer_v3_model_1_seed_000.pdb	554	105.97996	eBAP5	5.227403369467209
2766126896	2766126896__clust__1372___unrelaxed_rank_001_alphafold2_multimer_v3_model_1_seed_000.pdb	191	143.84273	eBAP1	1.3278390920417042
2904463325	2904463325__clust__1740___unrelaxed_rank_001_alphafold2_multimer_v3_model_1_seed_000.pdb	267	108.655235	eBAP2	2.4573137226199915
CP049258.1_4097	CP049258.1_4097__clust__644___unrelaxed_rank_001_alphafold2_multimer_v3_model_1_seed_000.pdb	1083	160.86005	eBAP5	6.732560384010822
2873316503	2873316503__clust__1061___unrelaxed_rank_001_alphafold2_multimer_v3_model_1_seed_000.pdb	490	122.04485	eBAP5	4.014917466816502
CP009429_2367	CP009429_2367__clust__276___unrelaxed_rank_001_alphafold2_multimer_v3_model_1_seed_000.pdb	1180	211.06944	eBAP5	5.590577205302672
SAMEA102070918.contig00001_479	SAMEA102070918.contig00001_479__clust__3115___unrelaxed_rank_001_alphafold2_multimer_v3_model_1_seed_000.pdb	291	104.89453	eBAP2	2.7742152045487978
MRYI01000024.1_9	MRYI01000024.1_9__clust__2470___unrelaxed_rank_001_alphafold2_multimer_v3_model_1_seed_000.pdb	1261	237.80418	eBAP3	5.302682232078511
SAMEA3642954.contig00007_113	SAMEA3642954.contig00007_113__clust__3155___unrelaxed_rank_001_alphafold2_multimer_v3_model_1_seed_000.pdb	960	250.72429	eBAP4	3.828907043669363
PJQW01000004.1_34	PJQW01000004.1_34__clust__2824___unrelaxed_rank_001_alphafold2_multimer_v3_model_1_seed_000.pdb	354	246.45045	eBAP2	1.436394212305151
PXZL01000033_30	PXZL01000033_30__clust__2914___unrelaxed_rank_001_alphafold2_multimer_v3_model_1_seed_000.pdb	552	173.67123	eBAP3	3.178419361687022
2644504614	2644504614__clust__981___unrelaxed_rank_001_alphafold2_multimer_v3_model_1_seed_000.pdb	1036	160.78264	eBAP5	6.443481709219354
POGH01000016_31	POGH01000016_31__clust__2842___unrelaxed_rank_001_alphafold2_multimer_v3_model_1_seed_000.pdb	275	203.51624	eBAP1	1.351243517470645
SAMEA31222168.contig00023_24	SAMEA31222168.contig00023_24__clust__3127___unrelaxed_rank_001_alphafold2_multimer_v3_model_1_seed_000.pdb	685	265.61145	eBAP3	2.5789550864618223
KZ857177.1_358	KZ857177.1_358__clust__2097___unrelaxed_rank_001_alphafold2_multimer_v3_model_1_seed_000.pdb	295	97.3177	eBAP3	3.0313087958305633
2728029377	2728029377__clust__1384___unrelaxed_rank_001_alphafold2_multimer_v3_model_1_seed_000.pdb	599	153.88478	eBAP3	3.892522704324625
2709949633	2709949633__clust__1240___unrelaxed_rank_001_alphafold2_multimer_v3_model_1_seed_000.pdb	687	366.7884	eBAP3	1.873014522814789
CP017185_137	CP017185_137__clust__381___unrelaxed_rank_001_alphafold2_multimer_v3_model_1_seed_000.pdb	169	136.13908	eBAP1	1.2413775677050263
2702767388	2702767388__clust__1084___unrelaxed_rank_001_alphafold2_multimer_v3_model_1_seed_000.pdb	473	131.98181	eBAP3	3.583827195580967
CP012737_428	CP012737_428__clust__312___unrelaxed_rank_001_alphafold2_multimer_v3_model_1_seed_000.pdb	1540	229.8257	eBAP2	6.700730162031487
QUKV01000001.1_701	QUKV01000001.1_701__clust__3040___unrelaxed_rank_001_alphafold2_multimer_v3_model_1_seed_000.pdb	595	126.72677	eBAP3	4.6951405768489165
NZXG01000031_43	NZXG01000031_43__clust__2729___unrelaxed_rank_001_alphafold2_multimer_v3_model_1_seed_000.pdb	575	152.1188	eBAP3	3.779940414991441
638025850	638025850__clust__2562___unrelaxed_rank_001_alphafold2_multimer_v3_model_1_seed_000.pdb	309	91.77831	eBAP3	3.3668085629382367
2698151081	2698151081__clust__1180___unrelaxed_rank_001_alphafold2_multimer_v3_model_1_seed_000.pdb	409	128.81404	eBAP3	3.1751197307374257
2919851763	2919851763__clust__1760___unrelaxed_rank_001_alphafold2_multimer_v3_model_1_seed_000.pdb	263	107.19316	eBAP2	2.4535147578446237
RAVX01000006.1_166	RAVX01000006.1_166__clust__3055___unrelaxed_rank_001_alphafold2_multimer_v3_model_1_seed_000.pdb	1416	213.40924	eBAP5	6.6351391345566855
2741421673	2741421673__clust__1499___unrelaxed_rank_001_alphafold2_multimer_v3_model_1_seed_000.pdb	417	146.9628	eBAP3	2.837452743143163
PPEG02000002.1_555	PPEG02000002.1_555__clust__2851___unrelaxed_rank_001_alphafold2_multimer_v3_model_1_seed_000.pdb	1066	196.64226	eBAP4	5.421011739795912
2870609326	2870609326__clust__1466___unrelaxed_rank_001_alphafold2_multimer_v3_model_1_seed_000.pdb	458	102.602646	eBAP5	4.463822502199408
CP016559_5560	CP016559_5560__clust__364___unrelaxed_rank_001_alphafold2_multimer_v3_model_1_seed_000.pdb	422	115.297066	eBAP3	3.6601104836440506
2723245890	2723245890__clust__1412___unrelaxed_rank_001_alphafold2_multimer_v3_model_1_seed_000.pdb	1232	187.55623	eBAP3	6.568696758300164
2644527347	2644527347__clust__983___unrelaxed_rank_001_alphafold2_multimer_v3_model_1_seed_000.pdb	678	264.2212	eBAP3	2.5660317945721234
VIDQ01000058.1_18	VIDQ01000058.1_18__clust__3575___unrelaxed_rank_001_alphafold2_multimer_v3_model_1_seed_000.pdb	343	93.17526	eBAP3	3.681234696849786
QDKQ01000077.1_194	QDKQ01000077.1_194__clust__2935___unrelaxed_rank_001_alphafold2_multimer_v3_model_1_seed_000.pdb	877	228.13565	eBAP5	3.844204095238951
2904414205	2904414205__clust__1735___unrelaxed_rank_001_alphafold2_multimer_v3_model_1_seed_000.pdb	1071	182.28653	eBAP5	5.875365557729362
SAMEA104102533.contig00001_377	SAMEA104102533.contig00001_377__clust__3118___unrelaxed_rank_001_alphafold2_multimer_v3_model_1_seed_000.pdb	955	178.87431	eBAP5	5.338944424160182
2606526758	2606526758__clust__852___unrelaxed_rank_001_alphafold2_multimer_v3_model_1_seed_000.pdb	189	81.16836	eBAP2	2.3284935164391642
2598005697	2598005697__clust__808___unrelaxed_rank_001_alphafold2_multimer_v3_model_1_seed_000.pdb	476	200.97168	eBAP2	2.368492914026494
QUEI01000002.1_345	QUEI01000002.1_345__clust__3035___unrelaxed_rank_001_alphafold2_multimer_v3_model_1_seed_000.pdb	597	130.68196	eBAP3	4.568342868441826
SAMN07640763.contig00030_19	SAMN07640763.contig00030_19__clust__3407___unrelaxed_rank_001_alphafold2_multimer_v3_model_1_seed_000.pdb	1102	270.97595	eBAP5	4.066781572312967
RYYU01000001.1_128	RYYU01000001.1_128__clust__3080___unrelaxed_rank_001_alphafold2_multimer_v3_model_1_seed_000.pdb	626	114.660225	eBAP4	5.459609031815523
CP040017.1_983	CP040017.1_983__clust__588___unrelaxed_rank_001_alphafold2_multimer_v3_model_1_seed_000.pdb	783	308.41208	eBAP3	2.5388110608378245
QNRC01000017.1_3	QNRC01000017.1_3__clust__2975___unrelaxed_rank_001_alphafold2_multimer_v3_model_1_seed_000.pdb	1121	193.5163	eBAP5	5.792793681979244
2623254488	2623254488__clust__880___unrelaxed_rank_001_alphafold2_multimer_v3_model_1_seed_000.pdb	1280	204.25975	eBAP4	6.266530728643309
2644321110	2644321110__clust__970___unrelaxed_rank_001_alphafold2_multimer_v3_model_1_seed_000.pdb	646	190.33904	eBAP3	3.3939437752759494
JAAOLF020000004.1_4500	JAAOLF020000004.1_4500__clust__1832___unrelaxed_rank_001_alphafold2_multimer_v3_model_1_seed_000.pdb	505	137.3331	eBAP3	3.6771907136735424
VDCQ01000060.1_17	VDCQ01000060.1_17__clust__3568___unrelaxed_rank_001_alphafold2_multimer_v3_model_1_seed_000.pdb	549	161.40874	eBAP3	3.4013028042967193
QCXY01000005.1_280	QCXY01000005.1_280__clust__2932___unrelaxed_rank_001_alphafold2_multimer_v3_model_1_seed_000.pdb	872	170.85759	eBAP4	5.103665573182907
LOIC01000072.1_224	LOIC01000072.1_224__clust__2228___unrelaxed_rank_001_alphafold2_multimer_v3_model_1_seed_000.pdb	287	185.30298	eBAP1	1.5488148112890576
2734474140	2734474140__clust__1433___unrelaxed_rank_001_alphafold2_multimer_v3_model_1_seed_000.pdb	274	135.56488	eBAP2	2.0211724452527826
2752825152	2752825152__clust__1495___unrelaxed_rank_001_alphafold2_multimer_v3_model_1_seed_000.pdb	422	336.9254	eBAP2	1.2525027795470451
VWWP01000006.1_161	VWWP01000006.1_161__clust__3630___unrelaxed_rank_001_alphafold2_multimer_v3_model_1_seed_000.pdb	985	236.41188	eBAP4	4.1664572863258815
2731948030	2731948030__clust__1428___unrelaxed_rank_001_alphafold2_multimer_v3_model_1_seed_000.pdb	245	101.23375	eBAP2	2.420141504192031
JABWEB010000003.1_209	JABWEB010000003.1_209__clust__1869___unrelaxed_rank_001_alphafold2_multimer_v3_model_1_seed_000.pdb	510	135.37088	eBAP3	3.7674276772079787
2728193213	2728193213__clust__1395___unrelaxed_rank_001_alphafold2_multimer_v3_model_1_seed_000.pdb	1214	208.2329	eBAP4	5.830010531477014
2646474678	2646474678__clust__942___unrelaxed_rank_001_alphafold2_multimer_v3_model_1_seed_000.pdb	318	138.1739	eBAP2	2.3014476684815293
637078518	637078518__clust__2548___unrelaxed_rank_001_alphafold2_multimer_v3_model_1_seed_000.pdb	287	105.32904	eBAP3	2.724794605552277
2529305320	2529305320__clust__1796___unrelaxed_rank_001_alphafold2_multimer_v3_model_1_seed_000.pdb	270	107.687996	eBAP2	2.5072432399986346
2588100597	2588100597__clust__719___unrelaxed_rank_001_alphafold2_multimer_v3_model_1_seed_000.pdb	884	262.1515	eBAP4	3.372095906374749
2644221265	2644221265__clust__963___unrelaxed_rank_001_alphafold2_multimer_v3_model_1_seed_000.pdb	304	95.542534	eBAP3	3.181828943326958
2718540261	2718540261__clust__1404___unrelaxed_rank_001_alphafold2_multimer_v3_model_1_seed_000.pdb	1218	253.38629	eBAP3	4.806889907105866
2795789504	2795789504__clust__1612___unrelaxed_rank_001_alphafold2_multimer_v3_model_1_seed_000.pdb	907	258.48724	eBAP4	3.5088772660499608
CP011129_2513	CP011129_2513__clust__299___unrelaxed_rank_001_alphafold2_multimer_v3_model_1_seed_000.pdb	451	111.57064	eBAP3	4.042282091417599
2726927912	2726927912__clust__1144___unrelaxed_rank_001_alphafold2_multimer_v3_model_1_seed_000.pdb	764	265.29413	eBAP3	2.8798224823142524
PUWT01000050.1_30	PUWT01000050.1_30__clust__2882___unrelaxed_rank_001_alphafold2_multimer_v3_model_1_seed_000.pdb	470	317.88687	eBAP1	1.4785134095031984
PUWV01000002.1_73	PUWV01000002.1_73__clust__2894___unrelaxed_rank_001_alphafold2_multimer_v3_model_1_seed_000.pdb	339	251.0756	eBAP1	1.350190938506171
2644376737	2644376737__clust__972___unrelaxed_rank_001_alphafold2_multimer_v3_model_1_seed_000.pdb	1243	254.24939	eBAP5	4.88890061840463
MCVQ01000058.1_55	MCVQ01000058.1_55__clust__2388___unrelaxed_rank_001_alphafold2_multimer_v3_model_1_seed_000.pdb	1138	194.67162	eBAP5	5.8457416648610625
LFLU01000013_25	LFLU01000013_25__clust__2114___unrelaxed_rank_001_alphafold2_multimer_v3_model_1_seed_000.pdb	810	346.7862	eBAP3	2.335733082804333
2732425495	2732425495__clust__1168___unrelaxed_rank_001_alphafold2_multimer_v3_model_1_seed_000.pdb	310	93.047806	eBAP3	3.3316207369790107
SAMD00064387.contig00021_18	SAMD00064387.contig00021_18__clust__3101___unrelaxed_rank_001_alphafold2_multimer_v3_model_1_seed_000.pdb	621	188.41551	eBAP3	3.29590700892936
SZQA01000006.1_122	SZQA01000006.1_122__clust__3537___unrelaxed_rank_001_alphafold2_multimer_v3_model_1_seed_000.pdb	466	152.25575	eBAP3	3.060639745953765
VTGV01000010.1_41	VTGV01000010.1_41__clust__3592___unrelaxed_rank_001_alphafold2_multimer_v3_model_1_seed_000.pdb	1066	169.39565	eBAP5	6.29295970705269
2776836543	2776836543__clust__1578___unrelaxed_rank_001_alphafold2_multimer_v3_model_1_seed_000.pdb	455	105.18517	eBAP3	4.325704849837672
2733007043	2733007043__clust__1177___unrelaxed_rank_001_alphafold2_multimer_v3_model_1_seed_000.pdb	669	269.3358	eBAP3	2.483888142608595
CP033912.1_3617	CP033912.1_3617__clust__565___unrelaxed_rank_001_alphafold2_multimer_v3_model_1_seed_000.pdb	873	192.09224	eBAP4	4.544691654384373
643641061	643641061__clust__2580___unrelaxed_rank_001_alphafold2_multimer_v3_model_1_seed_000.pdb	984	162.83034	eBAP4	6.043099830166786
JAAHBZ010000010.1_168	JAAHBZ010000010.1_168__clust__1820___unrelaxed_rank_001_alphafold2_multimer_v3_model_1_seed_000.pdb	1025	191.01468	eBAP5	5.36607971701442
2864970296	2864970296__clust__1686___unrelaxed_rank_001_alphafold2_multimer_v3_model_1_seed_000.pdb	1080	187.3512	eBAP5	5.764574766534722
2752952638	2752952638__clust__1381___unrelaxed_rank_001_alphafold2_multimer_v3_model_1_seed_000.pdb	585	122.18552	eBAP3	4.787801369589457
2559214717	2559214717__clust__704___unrelaxed_rank_001_alphafold2_multimer_v3_model_1_seed_000.pdb	274	107.92989	eBAP2	2.538685066759542
JACOOJ010000007.1_115	JACOOJ010000007.1_115__clust__1895___unrelaxed_rank_001_alphafold2_multimer_v3_model_1_seed_000.pdb	171	74.73157	eBAP2	2.2881895830637573
SAMN10134657.contig00033_26	SAMN10134657.contig00033_26__clust__3486___unrelaxed_rank_001_alphafold2_multimer_v3_model_1_seed_000.pdb	449	213.54222	eBAP2	2.1026286979689544
AOBT01000009_33	AOBT01000009_33__clust__61___unrelaxed_rank_001_alphafold2_multimer_v3_model_1_seed_000.pdb	617	143.68726	eBAP3	4.294048059654001
WOFO01000003.1_230	WOFO01000003.1_230__clust__3682___unrelaxed_rank_001_alphafold2_multimer_v3_model_1_seed_000.pdb	881	160.19319	eBAP4	5.499609565175649
VDEK01000031.1_38	VDEK01000031.1_38__clust__3569___unrelaxed_rank_001_alphafold2_multimer_v3_model_1_seed_000.pdb	372	114.72013	eBAP3	3.242674149689335
CP009548_2228	CP009548_2228__clust__282___unrelaxed_rank_001_alphafold2_multimer_v3_model_1_seed_000.pdb	1087	186.4185	eBAP5	5.830966347224122
2863105420	2863105420__clust__1691___unrelaxed_rank_001_alphafold2_multimer_v3_model_1_seed_000.pdb	427	121.23972	eBAP3	3.521948087639925
JABRVS010000001.1_3626	JABRVS010000001.1_3626__clust__1848___unrelaxed_rank_001_alphafold2_multimer_v3_model_1_seed_000.pdb	291	108.477264	eBAP2	2.6825897821316733
QUSW01000010.1_20	QUSW01000010.1_20__clust__3043___unrelaxed_rank_001_alphafold2_multimer_v3_model_1_seed_000.pdb	337	95.074844	eBAP3	3.544575892230757
PERU01000009_24	PERU01000009_24__clust__2802___unrelaxed_rank_001_alphafold2_multimer_v3_model_1_seed_000.pdb	610	137.19514	eBAP3	4.446221637297064
SAMN03283207.contig00006_85	SAMN03283207.contig00006_85__clust__3268___unrelaxed_rank_001_alphafold2_multimer_v3_model_1_seed_000.pdb	330	112.16859	eBAP3	2.9420000732825473
SAMEA104379154.contig00028_39	SAMEA104379154.contig00028_39__clust__3120___unrelaxed_rank_001_alphafold2_multimer_v3_model_1_seed_000.pdb	522	302.81213	eBAP1	1.723841115611848
AUBX01000015_338	AUBX01000015_338__clust__119___unrelaxed_rank_001_alphafold2_multimer_v3_model_1_seed_000.pdb	1120	219.71695	eBAP4	5.097467446184739
SPJX01000253.1_11	SPJX01000253.1_11__clust__3515___unrelaxed_rank_001_alphafold2_multimer_v3_model_1_seed_000.pdb	1339	235.8901	eBAP3	5.676372175008616
2677563073	2677563073__clust__1128___unrelaxed_rank_001_alphafold2_multimer_v3_model_1_seed_000.pdb	403	109.36696	eBAP3	3.6848422960645517
VOGY01000001.1_300	VOGY01000001.1_300__clust__3583___unrelaxed_rank_001_alphafold2_multimer_v3_model_1_seed_000.pdb	924	168.48615	eBAP4	5.484130297950306
2753725529	2753725529__clust__1237___unrelaxed_rank_001_alphafold2_multimer_v3_model_1_seed_000.pdb	707	144.80956	eBAP2	4.8822743470804
WTVH01000027.1_19	WTVH01000027.1_19__clust__3688___unrelaxed_rank_001_alphafold2_multimer_v3_model_1_seed_000.pdb	805	243.36078	eBAP3	3.3078460711705477
2547161186	2547161186__clust__3525___unrelaxed_rank_001_alphafold2_multimer_v3_model_1_seed_000.pdb	391	156.11299	eBAP3	2.504596190233753
RJAC01000004.1_181	RJAC01000004.1_181__clust__3066___unrelaxed_rank_001_alphafold2_multimer_v3_model_1_seed_000.pdb	442	123.970276	eBAP3	3.5653707829125105
649754102	649754102__clust__2607___unrelaxed_rank_001_alphafold2_multimer_v3_model_1_seed_000.pdb	823	326.8274	eBAP3	2.518148723148671
NFJZ01000005_95	NFJZ01000005_95__clust__2640___unrelaxed_rank_001_alphafold2_multimer_v3_model_1_seed_000.pdb	596	131.50832	eBAP3	4.53203265010153
QSDR01000015.1_66	QSDR01000015.1_66__clust__3006___unrelaxed_rank_001_alphafold2_multimer_v3_model_1_seed_000.pdb	465	143.01839	eBAP3	3.2513301261467142
BBNP01000003_245	BBNP01000003_245__clust__178___unrelaxed_rank_001_alphafold2_multimer_v3_model_1_seed_000.pdb	1199	252.81624	eBAP5	4.7425750814109096
CP016001_643	CP016001_643__clust__354___unrelaxed_rank_001_alphafold2_multimer_v3_model_1_seed_000.pdb	468	243.35023	eBAP3	1.923154130571399
2778084543	2778084543__clust__1511___unrelaxed_rank_001_alphafold2_multimer_v3_model_1_seed_000.pdb	1063	180.27538	eBAP5	5.896534512921287
SAMN10134657.contig00019_22	SAMN10134657.contig00019_22__clust__3485___unrelaxed_rank_001_alphafold2_multimer_v3_model_1_seed_000.pdb	293	110.061646	eBAP2	2.6621444494842463
PUWX01000011.1_21	PUWX01000011.1_21__clust__2900___unrelaxed_rank_001_alphafold2_multimer_v3_model_1_seed_000.pdb	315	233.49512	eBAP1	1.3490645971530368
647844242	647844242__clust__2758___unrelaxed_rank_001_alphafold2_multimer_v3_model_1_seed_000.pdb	1078	194.63275	eBAP5	5.538636226431574
2643995841	2643995841__clust__997___unrelaxed_rank_001_alphafold2_multimer_v3_model_1_seed_000.pdb	675	253.34555	eBAP3	2.6643451996689897
LPKY01000097_17	LPKY01000097_17__clust__2301___unrelaxed_rank_001_alphafold2_multimer_v3_model_1_seed_000.pdb	668	247.79628	eBAP1	2.695762825818047
2728029376	2728029376__clust__1384___unrelaxed_rank_001_alphafold2_multimer_v3_model_1_seed_000.pdb	637	131.71434	eBAP3	4.83622360329179
NIOF01000016_41	NIOF01000016_41__clust__2668___unrelaxed_rank_001_alphafold2_multimer_v3_model_1_seed_000.pdb	273	108.60398	eBAP2	2.51372003125484
2769811230	2769811230__clust__1561___unrelaxed_rank_001_alphafold2_multimer_v3_model_1_seed_000.pdb	950	224.94817	eBAP5	4.223195058666181
2536972282	2536972282__clust__25___unrelaxed_rank_001_alphafold2_multimer_v3_model_1_seed_000.pdb	246	100.48021	eBAP2	2.448243290892804
2519853022	2519853022__clust__741___unrelaxed_rank_001_alphafold2_multimer_v3_model_1_seed_000.pdb	557	142.6057	eBAP3	3.9058747301124708
2753097337	2753097337__clust__1243___unrelaxed_rank_001_alphafold2_multimer_v3_model_1_seed_000.pdb	462	124.936905	eBAP3	3.6978665351122633
2562824473	2562824473__clust__2534___unrelaxed_rank_001_alphafold2_multimer_v3_model_1_seed_000.pdb	577	184.68408	eBAP3	3.1242541317042596
SACR01000003.1_317	SACR01000003.1_317__clust__3092___unrelaxed_rank_001_alphafold2_multimer_v3_model_1_seed_000.pdb	1227	180.682	eBAP3	6.79093656257956
LMDL01000034_332	LMDL01000034_332__clust__2162___unrelaxed_rank_001_alphafold2_multimer_v3_model_1_seed_000.pdb	516	146.48856	eBAP5	3.522459364744933
2729202898	2729202898__clust__1162___unrelaxed_rank_001_alphafold2_multimer_v3_model_1_seed_000.pdb	992	203.90613	eBAP4	4.864983705982748
LMIE01000022_107	LMIE01000022_107__clust__2193___unrelaxed_rank_001_alphafold2_multimer_v3_model_1_seed_000.pdb	306	88.83085	eBAP3	3.44474920593465
2577227572	2577227572__clust__699___unrelaxed_rank_001_alphafold2_multimer_v3_model_1_seed_000.pdb	1232	304.2755	eBAP3	4.048962206947322
2583688880	2583688880__clust__109___unrelaxed_rank_001_alphafold2_multimer_v3_model_1_seed_000.pdb	275	109.36126	eBAP2	2.5146016057240015
2651041803	2651041803__clust__931___unrelaxed_rank_001_alphafold2_multimer_v3_model_1_seed_000.pdb	1142	225.49106	eBAP4	5.064502335480618
2753054664	2753054664__clust__1492___unrelaxed_rank_001_alphafold2_multimer_v3_model_1_seed_000.pdb	585	200.16557	eBAP3	2.922580541698555
CP033381.1_4187	CP033381.1_4187__clust__563___unrelaxed_rank_001_alphafold2_multimer_v3_model_1_seed_000.pdb	563	156.17122	eBAP3	3.6050176210443894
SAMN08720246.contig00018_22	SAMN08720246.contig00018_22__clust__3459___unrelaxed_rank_001_alphafold2_multimer_v3_model_1_seed_000.pdb	574	305.49066	eBAP1	1.878944515030345
AUBU01000013_30	AUBU01000013_30__clust__114___unrelaxed_rank_001_alphafold2_multimer_v3_model_1_seed_000.pdb	1116	218.31657	eBAP4	5.111842861950423
CP050460.1_1191	CP050460.1_1191__clust__648___unrelaxed_rank_001_alphafold2_multimer_v3_model_1_seed_000.pdb	1558	202.12912	eBAP4	7.707944308073968
SJXJ01000004.1_205	SJXJ01000004.1_205__clust__3503___unrelaxed_rank_001_alphafold2_multimer_v3_model_1_seed_000.pdb	1374	207.5287	eBAP4	6.62077100661258
2644140818	2644140818__clust__961___unrelaxed_rank_001_alphafold2_multimer_v3_model_1_seed_000.pdb	735	181.68852	eBAP3	4.045384925805989
JACGVA010000071.1_15	JACGVA010000071.1_15__clust__1877___unrelaxed_rank_001_alphafold2_multimer_v3_model_1_seed_000.pdb	291	106.57467	eBAP2	2.7304799536325097
639755860	639755860__clust__2566___unrelaxed_rank_001_alphafold2_multimer_v3_model_1_seed_000.pdb	929	163.7829	eBAP5	5.672142818328409
RBAM01000001.1_120	RBAM01000001.1_120__clust__3059___unrelaxed_rank_001_alphafold2_multimer_v3_model_1_seed_000.pdb	485	110.367836	eBAP5	4.394396207967691
2612170261	2612170261__clust__830___unrelaxed_rank_001_alphafold2_multimer_v3_model_1_seed_000.pdb	262	109.11292	eBAP3	2.401182188140506
2710209887	2710209887__clust__1235___unrelaxed_rank_001_alphafold2_multimer_v3_model_1_seed_000.pdb	649	179.53362	eBAP2	3.614921817985957
CP033381.1_4188	CP033381.1_4188__clust__563___unrelaxed_rank_001_alphafold2_multimer_v3_model_1_seed_000.pdb	300	92.045654	eBAP3	3.2592521967414125
640521960	640521960__clust__2569___unrelaxed_rank_001_alphafold2_multimer_v3_model_1_seed_000.pdb	859	212.33153	eBAP5	4.04556026135167
SMDR01000001.1_1323	SMDR01000001.1_1323__clust__3504___unrelaxed_rank_001_alphafold2_multimer_v3_model_1_seed_000.pdb	927	169.15057	eBAP5	5.480324423382079
2583206276	2583206276__clust__717___unrelaxed_rank_001_alphafold2_multimer_v3_model_1_seed_000.pdb	630	148.32132	eBAP3	4.2475350138469645
2599716497	2599716497__clust__828___unrelaxed_rank_001_alphafold2_multimer_v3_model_1_seed_000.pdb	1119	214.94655	eBAP4	5.205945385027115
LMIE01000022_105	LMIE01000022_105__clust__2193___unrelaxed_rank_001_alphafold2_multimer_v3_model_1_seed_000.pdb	399	107.30222	eBAP3	3.7184691984937497
JOGW01000016_101	JOGW01000016_101__clust__2005___unrelaxed_rank_001_alphafold2_multimer_v3_model_1_seed_000.pdb	398	111.14507	eBAP3	3.5809055678313038
LRUA01000003_328	LRUA01000003_328__clust__2320___unrelaxed_rank_001_alphafold2_multimer_v3_model_1_seed_000.pdb	1349	191.97838	eBAP4	7.026832917331629
2731978848	2731978848__clust__1420___unrelaxed_rank_001_alphafold2_multimer_v3_model_1_seed_000.pdb	652	187.1126	eBAP3	3.4845328427909186
2757744697	2757744697__clust__1521___unrelaxed_rank_001_alphafold2_multimer_v3_model_1_seed_000.pdb	476	103.97212	eBAP5	4.578150373388558
2524920609	2524920609__clust__743___unrelaxed_rank_001_alphafold2_multimer_v3_model_1_seed_000.pdb	1175	197.65544	eBAP3	5.944688393094569
KZ857177.1_359	KZ857177.1_359__clust__2097___unrelaxed_rank_001_alphafold2_multimer_v3_model_1_seed_000.pdb	1168	348.78445	eBAP3	3.3487731462798873
WHJH01000010.1_70	WHJH01000010.1_70__clust__3638___unrelaxed_rank_001_alphafold2_multimer_v3_model_1_seed_000.pdb	774	181.95905	eBAP3	4.253704336222903
UWOE01000001.1_1260	UWOE01000001.1_1260__clust__3557___unrelaxed_rank_001_alphafold2_multimer_v3_model_1_seed_000.pdb	621	141.39917	eBAP3	4.391822101926058
2616679158	2616679158__clust__863___unrelaxed_rank_001_alphafold2_multimer_v3_model_1_seed_000.pdb	451	105.79196	eBAP3	4.26308388652597
JAAHBX010000010.1_34	JAAHBX010000010.1_34__clust__1819___unrelaxed_rank_001_alphafold2_multimer_v3_model_1_seed_000.pdb	849	159.5058	eBAP5	5.322690460158816
2670947443	2670947443__clust__1086___unrelaxed_rank_001_alphafold2_multimer_v3_model_1_seed_000.pdb	543	250.58961	eBAP2	2.166889521077909
NSCJ01000005.1_97	NSCJ01000005.1_97__clust__2713___unrelaxed_rank_001_alphafold2_multimer_v3_model_1_seed_000.pdb	360	262.2356	eBAP1	1.3728113192869313
CP022684.1_2373	CP022684.1_2373__clust__454___unrelaxed_rank_001_alphafold2_multimer_v3_model_1_seed_000.pdb	594	153.3765	eBAP3	3.8728227596796123
LZHZ01000035_211	LZHZ01000035_211__clust__2367___unrelaxed_rank_001_alphafold2_multimer_v3_model_1_seed_000.pdb	796	221.95094	eBAP3	3.5863781428454415
CP033811.1_2738	CP033811.1_2738__clust__564___unrelaxed_rank_001_alphafold2_multimer_v3_model_1_seed_000.pdb	1178	196.7337	eBAP4	5.987789585617512
AREY01000051_17	AREY01000051_17__clust__90___unrelaxed_rank_001_alphafold2_multimer_v3_model_1_seed_000.pdb	1434	222.41296	eBAP3	6.447466010973462
2523269827	2523269827__clust__1798___unrelaxed_rank_001_alphafold2_multimer_v3_model_1_seed_000.pdb	813	206.7464	eBAP5	3.932353840260338
2509384348	2509384348__clust__738___unrelaxed_rank_001_alphafold2_multimer_v3_model_1_seed_000.pdb	1432	188.11816	eBAP4	7.612236904719885
PNRG01000033_372	PNRG01000033_372__clust__2838___unrelaxed_rank_001_alphafold2_multimer_v3_model_1_seed_000.pdb	1451	214.00148	eBAP3	6.780326939794996
2532570854	2532570854__clust__171___unrelaxed_rank_001_alphafold2_multimer_v3_model_1_seed_000.pdb	1415	174.48067	eBAP3	8.109780871428336
JOJL01000002.1_332	JOJL01000002.1_332__clust__2016___unrelaxed_rank_001_alphafold2_multimer_v3_model_1_seed_000.pdb	382	151.13663	eBAP3	2.527514342486001
CP032550.1_903	CP032550.1_903__clust__557___unrelaxed_rank_001_alphafold2_multimer_v3_model_1_seed_000.pdb	1205	239.90123	eBAP5	5.022900466162679
JOEF01000022_23	JOEF01000022_23__clust__1985___unrelaxed_rank_001_alphafold2_multimer_v3_model_1_seed_000.pdb	483	126.40654	eBAP5	3.8210048309209315
2670950362	2670950362__clust__1088___unrelaxed_rank_001_alphafold2_multimer_v3_model_1_seed_000.pdb	566	265.93225	eBAP2	2.1283616409818666
2819425539	2819425539__clust__1636___unrelaxed_rank_001_alphafold2_multimer_v3_model_1_seed_000.pdb	976	253.06647	eBAP5	3.8566942511190834
2756756478	2756756478__clust__1514___unrelaxed_rank_001_alphafold2_multimer_v3_model_1_seed_000.pdb	1120	236.1904	eBAP3	4.7419370135280685
2753179256	2753179256__clust__1375___unrelaxed_rank_001_alphafold2_multimer_v3_model_1_seed_000.pdb	591	143.83719	eBAP3	4.108812192451758
KB903294.1_524	KB903294.1_524__clust__2071___unrelaxed_rank_001_alphafold2_multimer_v3_model_1_seed_000.pdb	667	263.61948	eBAP3	2.530162035066604
SAMEA104628688.contig00003_635	SAMEA104628688.contig00003_635__clust__3125___unrelaxed_rank_001_alphafold2_multimer_v3_model_1_seed_000.pdb	559	136.31784	eBAP3	4.100710515953011
FCOX01000069_26	FCOX01000069_26__clust__758___unrelaxed_rank_001_alphafold2_multimer_v3_model_1_seed_000.pdb	956	176.6907	eBAP5	5.410584711023274
VFSV01000031.1_3	VFSV01000031.1_3__clust__3574___unrelaxed_rank_001_alphafold2_multimer_v3_model_1_seed_000.pdb	1093	262.71194	eBAP5	4.16045041576717
PUJU01000016.1_70	PUJU01000016.1_70__clust__2870___unrelaxed_rank_001_alphafold2_multimer_v3_model_1_seed_000.pdb	263	196.86293	eBAP1	1.3359549205124601
2647133831	2647133831__clust__959___unrelaxed_rank_001_alphafold2_multimer_v3_model_1_seed_000.pdb	766	211.51564	eBAP4	3.6214816076957717
LPBB01000045_12	LPBB01000045_12__clust__2257___unrelaxed_rank_001_alphafold2_multimer_v3_model_1_seed_000.pdb	298	237.8835	eBAP1	1.2527140385945221
ML769301.1_589	ML769301.1_589__clust__2451___unrelaxed_rank_001_alphafold2_multimer_v3_model_1_seed_000.pdb	1080	183.16907	eBAP5	5.896191971712255
MKMC01000023_200	MKMC01000023_200__clust__2445___unrelaxed_rank_001_alphafold2_multimer_v3_model_1_seed_000.pdb	456	109.701385	eBAP5	4.156738768612629
VTWS01000007.1_95	VTWS01000007.1_95__clust__3601___unrelaxed_rank_001_alphafold2_multimer_v3_model_1_seed_000.pdb	998	196.64537	eBAP4	5.075125847102324
2639240252	2639240252__clust__950___unrelaxed_rank_001_alphafold2_multimer_v3_model_1_seed_000.pdb	607	295.85254	eBAP2	2.0516977816043087
CP047591.1_1955	CP047591.1_1955__clust__637___unrelaxed_rank_001_alphafold2_multimer_v3_model_1_seed_000.pdb	594	135.8918	eBAP3	4.371124674189319
BDJC01000041.1_37	BDJC01000041.1_37__clust__186___unrelaxed_rank_001_alphafold2_multimer_v3_model_1_seed_000.pdb	715	269.32028	eBAP3	2.6548316376323386
JACORT010000003.1_417	JACORT010000003.1_417__clust__1899___unrelaxed_rank_001_alphafold2_multimer_v3_model_1_seed_000.pdb	829	175.69548	eBAP3	4.718391161798812
SAMN00630423.contig00035_19	SAMN00630423.contig00035_19__clust__3225___unrelaxed_rank_001_alphafold2_multimer_v3_model_1_seed_000.pdb	222	103.77903	eBAP2	2.1391604835774625
2830056874	2830056874__clust__1648___unrelaxed_rank_001_alphafold2_multimer_v3_model_1_seed_000.pdb	556	289.29645	eBAP3	1.9219039846496562
CP013200_2959	CP013200_2959__clust__321___unrelaxed_rank_001_alphafold2_multimer_v3_model_1_seed_000.pdb	459	105.84778	eBAP5	4.336415936167957
2612170262	2612170262__clust__830___unrelaxed_rank_001_alphafold2_multimer_v3_model_1_seed_000.pdb	247	95.55982	eBAP3	2.584768368127943
FCOG01000072_18	FCOG01000072_18__clust__754___unrelaxed_rank_001_alphafold2_multimer_v3_model_1_seed_000.pdb	871	177.25272	eBAP3	4.9138879222840695
CP022187_596	CP022187_596__clust__446___unrelaxed_rank_001_alphafold2_multimer_v3_model_1_seed_000.pdb	1037	210.7413	eBAP5	4.9207250785678935
2795769666	2795769666__clust__1618___unrelaxed_rank_001_alphafold2_multimer_v3_model_1_seed_000.pdb	728	385.96655	eBAP3	1.8861738148033813
WHJF01000058.1_26	WHJF01000058.1_26__clust__3635___unrelaxed_rank_001_alphafold2_multimer_v3_model_1_seed_000.pdb	279	108.030876	eBAP3	2.582594998118871
FCOB01000041_36	FCOB01000041_36__clust__752___unrelaxed_rank_001_alphafold2_multimer_v3_model_1_seed_000.pdb	519	122.57656	eBAP3	4.234088474990651
RJTM01000025.1_40	RJTM01000025.1_40__clust__3068___unrelaxed_rank_001_alphafold2_multimer_v3_model_1_seed_000.pdb	1186	233.66548	eBAP4	5.07563205313853
2756819086	2756819086__clust__1512___unrelaxed_rank_001_alphafold2_multimer_v3_model_1_seed_000.pdb	440	107.653496	eBAP5	4.08718728465632
2756383726	2756383726__clust__1467___unrelaxed_rank_001_alphafold2_multimer_v3_model_1_seed_000.pdb	672	255.95601	eBAP4	2.6254511468591812
2753671046	2753671046__clust__1380___unrelaxed_rank_001_alphafold2_multimer_v3_model_1_seed_000.pdb	1163	187.97406	eBAP4	6.18702389042403
QPID01000004.1_296	QPID01000004.1_296__clust__2983___unrelaxed_rank_001_alphafold2_multimer_v3_model_1_seed_000.pdb	1138	179.47963	eBAP4	6.340552406977884
2517498196	2517498196__clust__3717___unrelaxed_rank_001_alphafold2_multimer_v3_model_1_seed_000.pdb	267	105.665825	eBAP2	2.5268340071163027
2830039759	2830039759__clust__1647___unrelaxed_rank_001_alphafold2_multimer_v3_model_1_seed_000.pdb	456	108.871994	eBAP5	4.1884049629880025
2506735841	2506735841__clust__151___unrelaxed_rank_001_alphafold2_multimer_v3_model_1_seed_000.pdb	1210	243.66425	eBAP4	4.965849524499387
2919451443	2919451443__clust__1746___unrelaxed_rank_001_alphafold2_multimer_v3_model_1_seed_000.pdb	888	149.29091	eBAP5	5.948118341565471
2620102282	2620102282__clust__861___unrelaxed_rank_001_alphafold2_multimer_v3_model_1_seed_000.pdb	1073	149.9416	eBAP5	7.156119449172212
QRCC01000012.1_48	QRCC01000012.1_48__clust__2984___unrelaxed_rank_001_alphafold2_multimer_v3_model_1_seed_000.pdb	446	99.75983	eBAP5	4.470737369941388
2795769667	2795769667__clust__1618___unrelaxed_rank_001_alphafold2_multimer_v3_model_1_seed_000.pdb	794	177.50673	eBAP3	4.473069837971777
2776345341	2776345341__clust__1263___unrelaxed_rank_001_alphafold2_multimer_v3_model_1_seed_000.pdb	723	201.44865	eBAP3	3.5890039471597355
2863409272	2863409272__clust__1702___unrelaxed_rank_001_alphafold2_multimer_v3_model_1_seed_000.pdb	610	246.67448	eBAP3	2.4728946423643015
2729849322	2729849322__clust__1391___unrelaxed_rank_001_alphafold2_multimer_v3_model_1_seed_000.pdb	257	104.566795	eBAP2	2.4577591768017752
2508595897	2508595897__clust__198___unrelaxed_rank_001_alphafold2_multimer_v3_model_1_seed_000.pdb	309	91.76548	eBAP3	3.367279286284995
NXGV01000001.1_1854	NXGV01000001.1_1854__clust__2728___unrelaxed_rank_001_alphafold2_multimer_v3_model_1_seed_000.pdb	1168	241.06303	eBAP5	4.84520583683031
2700449032	2700449032__clust__1201___unrelaxed_rank_001_alphafold2_multimer_v3_model_1_seed_000.pdb	474	111.71221	eBAP5	4.243045590092614
2806787207	2806787207__clust__1476___unrelaxed_rank_001_alphafold2_multimer_v3_model_1_seed_000.pdb	594	251.24857	eBAP3	2.3641925603795477
SAMN02232044.contig00007_10	SAMN02232044.contig00007_10__clust__3229___unrelaxed_rank_001_alphafold2_multimer_v3_model_1_seed_000.pdb	426	100.35383	eBAP3	4.244979987310898
2709949632	2709949632__clust__1240___unrelaxed_rank_001_alphafold2_multimer_v3_model_1_seed_000.pdb	809	174.6272	eBAP3	4.632726173242198
2577719001	2577719001__clust__3711___unrelaxed_rank_001_alphafold2_multimer_v3_model_1_seed_000.pdb	293	227.84966	eBAP1	1.2859356472158001
2927153432	2927153432__clust__1720___unrelaxed_rank_001_alphafold2_multimer_v3_model_1_seed_000.pdb	407	117.364685	eBAP3	3.467823391678681
CP009322_732	CP009322_732__clust__275___unrelaxed_rank_001_alphafold2_multimer_v3_model_1_seed_000.pdb	280	94.92271	eBAP3	2.9497682904333433
WXYH01000391.1_16	WXYH01000391.1_16__clust__3700___unrelaxed_rank_001_alphafold2_multimer_v3_model_1_seed_000.pdb	1149	165.2589	eBAP3	6.952726903059381
VTFT01000002.1_359	VTFT01000002.1_359__clust__3591___unrelaxed_rank_001_alphafold2_multimer_v3_model_1_seed_000.pdb	1078	185.9825	eBAP5	5.796244270294249
SRZX01000007.1_42	SRZX01000007.1_42__clust__3522___unrelaxed_rank_001_alphafold2_multimer_v3_model_1_seed_000.pdb	1170	243.49371	eBAP3	4.805052253711194
2624311300	2624311300__clust__921___unrelaxed_rank_001_alphafold2_multimer_v3_model_1_seed_000.pdb	286	107.49585	eBAP2	2.6605678265719095
2685982676	2685982676__clust__1046___unrelaxed_rank_001_alphafold2_multimer_v3_model_1_seed_000.pdb	831	182.90143	eBAP4	4.543430852344894
2864833592	2864833592__clust__1683___unrelaxed_rank_001_alphafold2_multimer_v3_model_1_seed_000.pdb	1219	184.11462	eBAP4	6.620875626281063
PXXU01000001.1_121	PXXU01000001.1_121__clust__2909___unrelaxed_rank_001_alphafold2_multimer_v3_model_1_seed_000.pdb	275	102.81187	eBAP2	2.6747884266670767
SAMEA1486427.contig00016_39	SAMEA1486427.contig00016_39__clust__3126___unrelaxed_rank_001_alphafold2_multimer_v3_model_1_seed_000.pdb	406	298.37903	eBAP1	1.3606854342277337
2531454926	2531454926__clust__62___unrelaxed_rank_001_alphafold2_multimer_v3_model_1_seed_000.pdb	849	390.2732	eBAP3	2.1753991819064185
RWIU01000003.1_230	RWIU01000003.1_230__clust__3074___unrelaxed_rank_001_alphafold2_multimer_v3_model_1_seed_000.pdb	300	103.06128	eBAP2	2.910889521263466
2571114985	2571114985__clust__3544___unrelaxed_rank_001_alphafold2_multimer_v3_model_1_seed_000.pdb	588	155.01193	eBAP3	3.793256428714874
2731807004	2731807004__clust__1417___unrelaxed_rank_001_alphafold2_multimer_v3_model_1_seed_000.pdb	288	101.14986	eBAP2	2.8472604905236647
637857141	637857141__clust__2559___unrelaxed_rank_001_alphafold2_multimer_v3_model_1_seed_000.pdb	413	97.706665	eBAP3	4.226937845028279
WPIN01000011.1_122	WPIN01000011.1_122__clust__3684___unrelaxed_rank_001_alphafold2_multimer_v3_model_1_seed_000.pdb	1468	189.01929	eBAP4	7.766403100974508
JOJL01000002_333	JOJL01000002_333__clust__2015___unrelaxed_rank_001_alphafold2_multimer_v3_model_1_seed_000.pdb	530	127.35698	eBAP3	4.161530840319863
JNWJ01000056_10	JNWJ01000056_10__clust__1942___unrelaxed_rank_001_alphafold2_multimer_v3_model_1_seed_000.pdb	409	107.01897	eBAP3	3.821752349139597
2685983722	2685983722__clust__1082___unrelaxed_rank_001_alphafold2_multimer_v3_model_1_seed_000.pdb	1337	204.68631	eBAP4	6.531946371987457
PUWX01000015.1_59	PUWX01000015.1_59__clust__2903___unrelaxed_rank_001_alphafold2_multimer_v3_model_1_seed_000.pdb	297	212.48001	eBAP1	1.397778548673826
SAMN10068376.contig00001_1363	SAMN10068376.contig00001_1363__clust__3483___unrelaxed_rank_001_alphafold2_multimer_v3_model_1_seed_000.pdb	541	313.82556	eBAP1	1.7238876272538157
CP033928.1_3770	CP033928.1_3770__clust__567___unrelaxed_rank_001_alphafold2_multimer_v3_model_1_seed_000.pdb	860	212.48029	eBAP4	4.0474342349589225
2728092929	2728092929__clust__1390___unrelaxed_rank_001_alphafold2_multimer_v3_model_1_seed_000.pdb	1156	208.51299	eBAP4	5.544019104037595
CP019799_2846	CP019799_2846__clust__414___unrelaxed_rank_001_alphafold2_multimer_v3_model_1_seed_000.pdb	1464	213.85222	eBAP3	6.845848969910156
2739731129	2739731129__clust__1444___unrelaxed_rank_001_alphafold2_multimer_v3_model_1_seed_000.pdb	545	179.75772	eBAP5	3.0318586595335097
2784395393	2784395393__clust__1599___unrelaxed_rank_001_alphafold2_multimer_v3_model_1_seed_000.pdb	1037	284.19772	eBAP5	3.6488681189982803
AQHR01000041_152	AQHR01000041_152__clust__75___unrelaxed_rank_001_alphafold2_multimer_v3_model_1_seed_000.pdb	896	175.84357	eBAP4	5.0954379509014744
2738667863	2738667863__clust__1448___unrelaxed_rank_001_alphafold2_multimer_v3_model_1_seed_000.pdb	1090	172.99536	eBAP5	6.300747025816183
VSEY01000012.1_91	VSEY01000012.1_91__clust__3585___unrelaxed_rank_001_alphafold2_multimer_v3_model_1_seed_000.pdb	432	127.49887	eBAP3	3.3882653234495335
2511129895	2511129895__clust__2831___unrelaxed_rank_001_alphafold2_multimer_v3_model_1_seed_000.pdb	431	102.83301	eBAP3	4.191261152425666
2821263868	2821263868__clust__1604___unrelaxed_rank_001_alphafold2_multimer_v3_model_1_seed_000.pdb	841	152.63734	eBAP3	5.509792033849647
2506725803	2506725803__clust__3550___unrelaxed_rank_001_alphafold2_multimer_v3_model_1_seed_000.pdb	562	153.61934	eBAP3	3.658393533001769
2904424776	2904424776__clust__1738___unrelaxed_rank_001_alphafold2_multimer_v3_model_1_seed_000.pdb	953	134.04784	eBAP3	7.10940213583449
2682265529	2682265529__clust__1042___unrelaxed_rank_001_alphafold2_multimer_v3_model_1_seed_000.pdb	1128	212.00903	eBAP5	5.3205280926005845
2700210558	2700210558__clust__1182___unrelaxed_rank_001_alphafold2_multimer_v3_model_1_seed_000.pdb	1215	210.14597	eBAP4	5.781695456734193
QEHP01000106_6	QEHP01000106_6__clust__2936___unrelaxed_rank_001_alphafold2_multimer_v3_model_1_seed_000.pdb	791	212.81332	eBAP4	3.7168726092896818
2650014457	2650014457__clust__934___unrelaxed_rank_001_alphafold2_multimer_v3_model_1_seed_000.pdb	1181	192.08336	eBAP4	6.14837224838216
CP020038_1741	CP020038_1741__clust__416___unrelaxed_rank_001_alphafold2_multimer_v3_model_1_seed_000.pdb	546	113.96401	eBAP3	4.7909862069613025
2644248084	2644248084__clust__966___unrelaxed_rank_001_alphafold2_multimer_v3_model_1_seed_000.pdb	264	107.84136	eBAP2	2.4480403437048643
QNUN01000014.1_153	QNUN01000014.1_153__clust__2976___unrelaxed_rank_001_alphafold2_multimer_v3_model_1_seed_000.pdb	437	118.82141	eBAP3	3.677788371641104
2901105794	2901105794__clust__1730___unrelaxed_rank_001_alphafold2_multimer_v3_model_1_seed_000.pdb	558	134.59729	eBAP3	4.145700110306827
ARDN01000004_56	ARDN01000004_56__clust__87___unrelaxed_rank_001_alphafold2_multimer_v3_model_1_seed_000.pdb	1425	188.49226	eBAP4	7.55999211850927
2526233368	2526233368__clust__2064___unrelaxed_rank_001_alphafold2_multimer_v3_model_1_seed_000.pdb	505	124.841484	eBAP3	4.045129742289831
2753488567	2753488567__clust__1306___unrelaxed_rank_001_alphafold2_multimer_v3_model_1_seed_000.pdb	719	179.84969	eBAP5	3.9977828151941766
CP043304.1_2932	CP043304.1_2932__clust__619___unrelaxed_rank_001_alphafold2_multimer_v3_model_1_seed_000.pdb	573	171.99641	eBAP3	3.331464883482161
CP015039_3525	CP015039_3525__clust__339___unrelaxed_rank_001_alphafold2_multimer_v3_model_1_seed_000.pdb	865	131.5351	eBAP3	6.576191450038811
VWRQ01000033.1_31	VWRQ01000033.1_31__clust__3628___unrelaxed_rank_001_alphafold2_multimer_v3_model_1_seed_000.pdb	941	427.3843	eBAP3	2.201765483664234
2771820376	2771820376__clust__1555___unrelaxed_rank_001_alphafold2_multimer_v3_model_1_seed_000.pdb	210	94.06304	eBAP2	2.2325453227962866
2698150003	2698150003__clust__1179___unrelaxed_rank_001_alphafold2_multimer_v3_model_1_seed_000.pdb	473	103.676506	eBAP5	4.562267945256566
2620014205	2620014205__clust__899___unrelaxed_rank_001_alphafold2_multimer_v3_model_1_seed_000.pdb	453	105.71277	eBAP5	4.285196575588739
2819251718	2819251718__clust__1481___unrelaxed_rank_001_alphafold2_multimer_v3_model_1_seed_000.pdb	452	100.61208	eBAP5	4.492502291971301
2918370258	2918370258__clust__1725___unrelaxed_rank_001_alphafold2_multimer_v3_model_1_seed_000.pdb	353	136.66524	eBAP3	2.582953792785934
SAMN02232044.contig00007_11	SAMN02232044.contig00007_11__clust__3229___unrelaxed_rank_001_alphafold2_multimer_v3_model_1_seed_000.pdb	450	117.66416	eBAP3	3.8244440788087046
RIBS01000001.1_380	RIBS01000001.1_380__clust__3065___unrelaxed_rank_001_alphafold2_multimer_v3_model_1_seed_000.pdb	309	92.27795	eBAP3	3.348578940039305
2637067880	2637067880__clust__939___unrelaxed_rank_001_alphafold2_multimer_v3_model_1_seed_000.pdb	878	162.5331	eBAP4	5.401976582000835
2596951718	2596951718__clust__1805___unrelaxed_rank_001_alphafold2_multimer_v3_model_1_seed_000.pdb	438	100.66685	eBAP5	4.350985453503314
2732535533	2732535533__clust__1173___unrelaxed_rank_001_alphafold2_multimer_v3_model_1_seed_000.pdb	560	207.57228	eBAP3	2.6978554169179043
2739056960	2739056960__clust__1449___unrelaxed_rank_001_alphafold2_multimer_v3_model_1_seed_000.pdb	566	163.18175	eBAP3	3.4685251261247045
638921101	638921101__clust__2731___unrelaxed_rank_001_alphafold2_multimer_v3_model_1_seed_000.pdb	1088	138.55157	eBAP5	7.852671752474548
2501024341	2501024341__clust__713___unrelaxed_rank_001_alphafold2_multimer_v3_model_1_seed_000.pdb	346	152.78265	eBAP2	2.264655050818925
2537826075	2537826075__clust__24___unrelaxed_rank_001_alphafold2_multimer_v3_model_1_seed_000.pdb	240	99.867836	eBAP2	2.4031761337053505
PJQW01000001.1_65	PJQW01000001.1_65__clust__2823___unrelaxed_rank_001_alphafold2_multimer_v3_model_1_seed_000.pdb	900	170.17453	eBAP4	5.288688031046714
SAMN07658361.contig00031_12	SAMN07658361.contig00031_12__clust__3408___unrelaxed_rank_001_alphafold2_multimer_v3_model_1_seed_000.pdb	518	135.5987	eBAP3	3.820095620385741
650803553	650803553__clust__2612___unrelaxed_rank_001_alphafold2_multimer_v3_model_1_seed_000.pdb	1145	194.56706	eBAP5	5.884860469187333
2926036799	2926036799__clust__1762___unrelaxed_rank_001_alphafold2_multimer_v3_model_1_seed_000.pdb	1051	182.5412	eBAP5	5.757604310698078
2565688502	2565688502__clust__73___unrelaxed_rank_001_alphafold2_multimer_v3_model_1_seed_000.pdb	581	136.94514	eBAP3	4.242574800390871
ARFR01000095_108	ARFR01000095_108__clust__91___unrelaxed_rank_001_alphafold2_multimer_v3_model_1_seed_000.pdb	243	109.027885	eBAP2	2.228787617039439
JACWZY010000005.1_250	JACWZY010000005.1_250__clust__1903___unrelaxed_rank_001_alphafold2_multimer_v3_model_1_seed_000.pdb	349	178.29146	eBAP2	1.9574689668254441
MSSW01000031_72	MSSW01000031_72__clust__2481___unrelaxed_rank_001_alphafold2_multimer_v3_model_1_seed_000.pdb	964	250.44923	eBAP4	3.8490835048684318
SAMN02256430.contig00001_161	SAMN02256430.contig00001_161__clust__3230___unrelaxed_rank_001_alphafold2_multimer_v3_model_1_seed_000.pdb	524	108.42119	eBAP5	4.833003585369244
2521965190	2521965190__clust__250___unrelaxed_rank_001_alphafold2_multimer_v3_model_1_seed_000.pdb	297	91.826744	eBAP3	3.2343518572323546
ARBJ01000001_523	ARBJ01000001_523__clust__82___unrelaxed_rank_001_alphafold2_multimer_v3_model_1_seed_000.pdb	479	126.41304	eBAP3	3.78916605438806
2557461711	2557461711__clust__2535___unrelaxed_rank_001_alphafold2_multimer_v3_model_1_seed_000.pdb	1272	222.95848	eBAP4	5.705098097188319
2733007041	2733007041__clust__1177___unrelaxed_rank_001_alphafold2_multimer_v3_model_1_seed_000.pdb	832	147.57172	eBAP3	5.637936591102957
2732500931	2732500931__clust__1171___unrelaxed_rank_001_alphafold2_multimer_v3_model_1_seed_000.pdb	959	171.92569	eBAP5	5.577991282163823
SRZX01000007.1_40	SRZX01000007.1_40__clust__3522___unrelaxed_rank_001_alphafold2_multimer_v3_model_1_seed_000.pdb	304	91.257835	eBAP3	3.331220820656111
2576848028	2576848028__clust__192___unrelaxed_rank_001_alphafold2_multimer_v3_model_1_seed_000.pdb	819	140.1401	eBAP3	5.844151673932015
QGKU01000063.1_38	QGKU01000063.1_38__clust__2950___unrelaxed_rank_001_alphafold2_multimer_v3_model_1_seed_000.pdb	1127	177.73686	eBAP4	6.340834422302723
CP038439.1_2202	CP038439.1_2202__clust__586___unrelaxed_rank_001_alphafold2_multimer_v3_model_1_seed_000.pdb	390	151.2441	eBAP3	2.5786129839114387
JAAECF010000065.1_4	JAAECF010000065.1_4__clust__1816___unrelaxed_rank_001_alphafold2_multimer_v3_model_1_seed_000.pdb	1204	219.29659	eBAP4	5.490281449428831
2532712855	2532712855__clust__56___unrelaxed_rank_001_alphafold2_multimer_v3_model_1_seed_000.pdb	248	101.18013	eBAP2	2.4510741387661787
VCEI01000011.1_762	VCEI01000011.1_762__clust__3565___unrelaxed_rank_001_alphafold2_multimer_v3_model_1_seed_000.pdb	216	83.23297	eBAP2	2.5951254653053955
VKDC01000011.1_85	VKDC01000011.1_85__clust__3578___unrelaxed_rank_001_alphafold2_multimer_v3_model_1_seed_000.pdb	244	100.69602	eBAP2	2.4231344992582624
2677091162	2677091162__clust__1040___unrelaxed_rank_001_alphafold2_multimer_v3_model_1_seed_000.pdb	889	156.43349	eBAP4	5.682926335019438
640615318	640615318__clust__2735___unrelaxed_rank_001_alphafold2_multimer_v3_model_1_seed_000.pdb	1443	191.50807	eBAP4	7.534930512327757
2516962011	2516962011__clust__2533___unrelaxed_rank_001_alphafold2_multimer_v3_model_1_seed_000.pdb	1489	211.43117	eBAP4	7.042481011669187
2741230342	2741230342__clust__1461___unrelaxed_rank_001_alphafold2_multimer_v3_model_1_seed_000.pdb	1241	176.40959	eBAP5	7.0347649467356055
LZTB01000130_31	LZTB01000130_31__clust__2372___unrelaxed_rank_001_alphafold2_multimer_v3_model_1_seed_000.pdb	467	104.8425	eBAP5	4.454300498366598
2623608113	2623608113__clust__877___unrelaxed_rank_001_alphafold2_multimer_v3_model_1_seed_000.pdb	670	234.05418	eBAP3	2.862585064705958
JAAAYE010000029.1_40	JAAAYE010000029.1_40__clust__1811___unrelaxed_rank_001_alphafold2_multimer_v3_model_1_seed_000.pdb	274	93.055756	eBAP3	2.9444712694612893
2644126279	2644126279__clust__1002___unrelaxed_rank_001_alphafold2_multimer_v3_model_1_seed_000.pdb	696	263.16177	eBAP3	2.64476105324873
2644243716	2644243716__clust__965___unrelaxed_rank_001_alphafold2_multimer_v3_model_1_seed_000.pdb	479	104.277885	eBAP5	4.593495543182526
UBMU01000042.1_14	UBMU01000042.1_14__clust__3553___unrelaxed_rank_001_alphafold2_multimer_v3_model_1_seed_000.pdb	628	130.38576	eBAP3	4.816476891341508
2861529714	2861529714__clust__1611___unrelaxed_rank_001_alphafold2_multimer_v3_model_1_seed_000.pdb	1138	331.08566	eBAP3	3.4371769529371945
CP032382.1_5381	CP032382.1_5381__clust__555___unrelaxed_rank_001_alphafold2_multimer_v3_model_1_seed_000.pdb	666	120.0822	eBAP4	5.546200852416095
2795708371	2795708371__clust__1621___unrelaxed_rank_001_alphafold2_multimer_v3_model_1_seed_000.pdb	1336	182.55472	eBAP3	7.318353642129877
WHZZ01000001.1_728	WHZZ01000001.1_728__clust__3642___unrelaxed_rank_001_alphafold2_multimer_v3_model_1_seed_000.pdb	330	247.70294	eBAP1	1.3322409495825926
2513845536	2513845536__clust__9___unrelaxed_rank_001_alphafold2_multimer_v3_model_1_seed_000.pdb	298	106.69442	eBAP2	2.7930232902526675
2646840042	2646840042__clust__957___unrelaxed_rank_001_alphafold2_multimer_v3_model_1_seed_000.pdb	88	68.47093	eBAP3	1.285216952654214
SWMA01000040.1_8	SWMA01000040.1_8__clust__3534___unrelaxed_rank_001_alphafold2_multimer_v3_model_1_seed_000.pdb	457	106.30289	eBAP5	4.299036460814941
SZQA01000006.1_124	SZQA01000006.1_124__clust__3537___unrelaxed_rank_001_alphafold2_multimer_v3_model_1_seed_000.pdb	577	191.67397	eBAP3	3.0103200763254394
