# Supplementary material for: A comprehensive catalogue of receptor-binding domains in extracellular contractile injection systems
Source: Nat Commun. 2026 Jan 22;17:1939. doi: 10.1038/s41467-026-68710-y (PMC12923769; doi:10.1038/s41467-026-68710-y)
Supplement: Supplementary file 6 — Source Data [file 41467_2026_68710_MOESM6_ESM.zip › Source_data/Panel_3B_taxonomy_for_eBAPs]

First_Field	Cluster	Genome_ID	Phylum	Second_Last_Taxonomy
eBAP1	1076	2684622849	Proteobacteria	Xenorhabdus
eBAP1	1077	2684622849	Proteobacteria	Xenorhabdus
eBAP1	1078	2684622845	Proteobacteria	Xenorhabdus
eBAP1	1105	2706794595	Proteobacteria	Yersinia
eBAP1	1140	2724679354	Proteobacteria	Yersinia
eBAP1	1234	2708743152	Proteobacteria	Mycetohabitans
eBAP1	1235	2708743152	Proteobacteria	Mycetohabitans
eBAP1	1372	2765235968	Proteobacteria	Burkholderia
eBAP1	1414	2728369402	Proteobacteria	Enterobacter
eBAP1	143	1429883.3	Proteobacteria	Photorhabdus
eBAP1	144	1429883.3	Proteobacteria	Photorhabdus
eBAP1	1485	2784132062	Proteobacteria	Photorhabdus
eBAP1	1486	2784132062	Proteobacteria	Photorhabdus
eBAP1	1487	2754412491	Proteobacteria	Pseudomonas_E
eBAP1	152	2506520046	Bacteroidota	Aquiflexum
eBAP1	1538	2784746756	Proteobacteria	Photorhabdus
eBAP1	1540	2784746756	Proteobacteria	Photorhabdus
eBAP1	1541	2784746756	Proteobacteria	Photorhabdus
eBAP1	1542	2784746756	Proteobacteria	Photorhabdus
eBAP1	1543	2778260932	Proteobacteria	Xenorhabdus
eBAP1	1544	2778260932	Proteobacteria	Xenorhabdus
eBAP1	1596	2788499884	Proteobacteria	BIGb0383
eBAP1	1597	2788500620	Proteobacteria	BIGb0383
eBAP1	168	2551306469	Proteobacteria	Pantoea
eBAP1	169	2556921052	Proteobacteria	Photorhabdus
eBAP1	170	2556921052	Proteobacteria	Photorhabdus
eBAP1	1714	2927986592	Proteobacteria	Pantoea
eBAP1	187	2565956522	Proteobacteria	Photorhabdus
eBAP1	189	2565956522	Proteobacteria	Photorhabdus
eBAP1	190	2565956522	Proteobacteria	Photorhabdus
eBAP1	1908	1441930.3	Proteobacteria	Chania
eBAP1	191	2565956522	Proteobacteria	Photorhabdus
eBAP1	1915	1393736.3	Proteobacteria	Photorhabdus
eBAP1	1916	GCA_000612035.1	Proteobacteria	Photorhabdus
eBAP1	1917	1393736.3	Proteobacteria	Photorhabdus
eBAP1	1918	GCA_000612035.1	Proteobacteria	Photorhabdus
eBAP1	1925	2585428140	Proteobacteria	Photorhabdus
eBAP1	1926	2585428140	Proteobacteria	Photorhabdus
eBAP1	1927	2585428140	Proteobacteria	Photorhabdus
eBAP1	2050	171439.3	Proteobacteria	Photorhabdus
eBAP1	2052	171439.3	Proteobacteria	Photorhabdus
eBAP1	2103	536.10	Proteobacteria	Chromobacterium
eBAP1	2104	536.9	Proteobacteria	Chromobacterium
eBAP1	2105	536.11	Proteobacteria	Chromobacterium
eBAP1	2108	1659708.3	Proteobacteria	Enterobacter
eBAP1	2145	880156.5	Proteobacteria	Photorhabdus
eBAP1	2146	880156.5	Proteobacteria	Photorhabdus
eBAP1	218	1397851.3	Proteobacteria	Xenorhabdus
eBAP1	219	1398200.3	Proteobacteria	Xenorhabdus
eBAP1	220	1398201.3	Proteobacteria	Xenorhabdus
eBAP1	221	1379677.3	Proteobacteria	Xenorhabdus
eBAP1	2222	1636423.3	Proteobacteria	Burkholderia
eBAP1	2227	GCA_001684335.1	Unknown	Unknown
eBAP1	2228	GCA_001684335.1	Unknown	Unknown
eBAP1	2231	GCA_001696805.1	Unknown	Unknown
eBAP1	2232	GCA_001696805.1	Unknown	Unknown
eBAP1	2233	GCA_001696805.1	Unknown	Unknown
eBAP1	2244	1636424.3	Proteobacteria	Burkholderia
eBAP1	2257	101571.67	Proteobacteria	Burkholderia
eBAP1	2258	GCA_001527105.1	Proteobacteria	Burkholderia
eBAP1	226	367190.6	Proteobacteria	Yersinia
eBAP1	2301	1503054.34	Proteobacteria	Burkholderia
eBAP1	2302	1503054.42	Proteobacteria	Burkholderia
eBAP1	2319	82996.16	Proteobacteria	Serratia
eBAP1	2382	GCA_001854735.1	Proteobacteria	Photorhabdus
eBAP1	2396	GCA_001880365.1	Proteobacteria	Yersinia
eBAP1	2397	29486.53	Proteobacteria	Yersinia
eBAP1	2398	29486.55	Proteobacteria	Yersinia
eBAP1	2399	GCA_001880475.1	Proteobacteria	Yersinia
eBAP1	2400	GCA_001880435.1	Proteobacteria	Yersinia
eBAP1	2401	GCA_001883765.1	Proteobacteria	Yersinia
eBAP1	2402	29486.101	Proteobacteria	Yersinia
eBAP1	2403	GCA_001883755.1	Proteobacteria	Yersinia
eBAP1	2404	GCA_001882675.1	Proteobacteria	Yersinia
eBAP1	2405	GCA_001882625.1	Proteobacteria	Yersinia
eBAP1	2406	GCA_001882715.1	Proteobacteria	Yersinia
eBAP1	2407	GCA_001882465.1	Proteobacteria	Yersinia
eBAP1	2408	GCA_001883335.1	Proteobacteria	Yersinia
eBAP1	2409	GCA_001883255.1	Proteobacteria	Yersinia
eBAP1	2410	GCA_001883265.1	Proteobacteria	Yersinia
eBAP1	2411	GCA_001883345.1	Proteobacteria	Yersinia
eBAP1	2412	GCA_001883275.1	Proteobacteria	Yersinia
eBAP1	2413	29486.84	Proteobacteria	Yersinia
eBAP1	2414	GCA_001883325.1	Proteobacteria	Yersinia
eBAP1	2415	29486.88	Proteobacteria	Yersinia
eBAP1	2416	GCA_001883435.1	Proteobacteria	Yersinia
eBAP1	2417	GCA_001883485.1	Proteobacteria	Yersinia
eBAP1	2418	GCA_001883535.1	Proteobacteria	Yersinia
eBAP1	2419	GCA_001883525.1	Proteobacteria	Yersinia
eBAP1	2420	GCA_001883575.1	Proteobacteria	Yersinia
eBAP1	2421	GCA_001883605.1	Proteobacteria	Yersinia
eBAP1	2422	GCA_001883035.1	Proteobacteria	Yersinia
eBAP1	2423	GCA_001883025.1	Proteobacteria	Yersinia
eBAP1	2424	GCA_001882995.1	Proteobacteria	Yersinia
eBAP1	2425	GCA_001883225.1	Proteobacteria	Yersinia
eBAP1	2426	GCA_001882975.1	Proteobacteria	Yersinia
eBAP1	2427	GCA_001883195.1	Proteobacteria	Yersinia
eBAP1	2428	GCA_001883185.1	Proteobacteria	Yersinia
eBAP1	2429	GCA_001883145.1	Proteobacteria	Yersinia
eBAP1	2430	29486.74	Proteobacteria	Yersinia
eBAP1	2431	GCA_001883115.1	Proteobacteria	Yersinia
eBAP1	2432	29486.66	Proteobacteria	Yersinia
eBAP1	2433	GCA_001882955.1	Proteobacteria	Yersinia
eBAP1	2434	GCA_001882945.1	Proteobacteria	Yersinia
eBAP1	2435	29486.64	Proteobacteria	Yersinia
eBAP1	2436	GCA_001882895.1	Proteobacteria	Yersinia
eBAP1	2444	615.433	Proteobacteria	Serratia
eBAP1	2492	GCA_002127535.1	Unknown	Unknown
eBAP1	2500	394935.9	Proteobacteria	Chromobacterium
eBAP1	2501	GCA_002081825.1	Proteobacteria	Chromobacterium
eBAP1	2552	637000207	Proteobacteria	Photorhabdus
eBAP1	2554	637000207	Proteobacteria	Photorhabdus
eBAP1	2585	644736399	Proteobacteria	Photorhabdus
eBAP1	2587	644736399	Proteobacteria	Photorhabdus
eBAP1	2588	644736399	Proteobacteria	Photorhabdus
eBAP1	2589	644736399	Proteobacteria	Photorhabdus
eBAP1	2608	650716014	Proteobacteria	Mycetohabitans
eBAP1	2609	650716014	Proteobacteria	Mycetohabitans
eBAP1	2663	GCA_002632465.1	Unknown	Unknown
eBAP1	2670	290112.3	Proteobacteria	Xenorhabdus
eBAP1	2675	GCA_002632825.1	Unknown	Unknown
eBAP1	2676	1034471.3	Proteobacteria	Xenorhabdus
eBAP1	2677	GCA_002632755.1	Proteobacteria	Xenorhabdus
eBAP1	2692	GCA_003287645.1	Proteobacteria	Photorhabdus
eBAP1	2694	GCA_003287645.1	Proteobacteria	Photorhabdus
eBAP1	2695	GCA_003287645.1	Proteobacteria	Photorhabdus
eBAP1	2696	GCA_003287655.1	Proteobacteria	Photorhabdus
eBAP1	2698	GCA_003287655.1	Proteobacteria	Photorhabdus
eBAP1	2699	GCA_003287665.1	Proteobacteria	Photorhabdus
eBAP1	2701	GCA_003287665.1	Proteobacteria	Photorhabdus
eBAP1	2702	GCA_003287665.1	Proteobacteria	Photorhabdus
eBAP1	2704	GCA_003287555.1	Proteobacteria	Photorhabdus
eBAP1	2705	GCA_003287555.1	Proteobacteria	Photorhabdus
eBAP1	2707	GCA_003287565.1	Proteobacteria	Photorhabdus
eBAP1	2708	GCA_003287565.1	Proteobacteria	Photorhabdus
eBAP1	2709	GCA_003287565.1	Proteobacteria	Photorhabdus
eBAP1	2710	GCA_003287575.1	Proteobacteria	Photorhabdus
eBAP1	2712	GCA_003287585.1	Proteobacteria	Photorhabdus
eBAP1	2713	GCA_003287585.1	Proteobacteria	Photorhabdus
eBAP1	2714	GCA_003287715.1	Proteobacteria	Photorhabdus
eBAP1	2715	GCA_003287715.1	Proteobacteria	Photorhabdus
eBAP1	2716	GCA_003287725.1	Proteobacteria	Photorhabdus
eBAP1	2717	GCA_003287725.1	Proteobacteria	Photorhabdus
eBAP1	2719	GCA_003287735.1	Proteobacteria	Photorhabdus
eBAP1	2720	GCA_003287635.1	Proteobacteria	Photorhabdus
eBAP1	2721	GCA_003287635.1	Proteobacteria	Photorhabdus
eBAP1	2740	645058791	Proteobacteria	Yersinia
eBAP1	2744	647000312	Proteobacteria	Serratia_F
eBAP1	281	29486.14	Proteobacteria	Yersinia
eBAP1	2842	2070634.3	Proteobacteria	Pseudomonas_E
eBAP1	2843	GCA_002884075.1	Proteobacteria	Pseudomonas_E
eBAP1	2844	2070635.3	Proteobacteria	Pseudomonas_E
eBAP1	2845	GCA_002883425.1	Proteobacteria	Pseudomonas_E
eBAP1	2846	GCA_002883455.1	Proteobacteria	Pseudomonas_E
eBAP1	2860	2518285522	Proteobacteria	Photorhabdus
eBAP1	2867	GCA_011174915.1	Proteobacteria	Photorhabdus
eBAP1	2868	GCA_011174915.1	Proteobacteria	Photorhabdus
eBAP1	2870	GCA_011189505.1	Proteobacteria	Photorhabdus
eBAP1	2871	GCA_011189505.1	Proteobacteria	Photorhabdus
eBAP1	2872	GCA_011189575.1	Proteobacteria	Photorhabdus
eBAP1	2873	GCA_011189575.1	Proteobacteria	Photorhabdus
eBAP1	2876	GCA_004348775.1	Proteobacteria	Photorhabdus
eBAP1	2877	GCA_004348775.1	Proteobacteria	Photorhabdus
eBAP1	2878	GCA_004348755.1	Proteobacteria	Photorhabdus
eBAP1	2879	GCA_004348755.1	Proteobacteria	Photorhabdus
eBAP1	2880	GCA_004348755.1	Proteobacteria	Photorhabdus
eBAP1	2881	29488.30	Proteobacteria	Photorhabdus
eBAP1	2882	GCA_002968995.1	Proteobacteria	Photorhabdus
eBAP1	2883	29488.30	Proteobacteria	Photorhabdus
eBAP1	2884	GCA_002968995.1	Proteobacteria	Photorhabdus
eBAP1	2887	29488.29	Proteobacteria	Photorhabdus
eBAP1	2888	GCA_002968975.1	Proteobacteria	Photorhabdus
eBAP1	2891	29488.29	Proteobacteria	Photorhabdus
eBAP1	2892	GCA_002968975.1	Proteobacteria	Photorhabdus
eBAP1	2893	29488.31	Proteobacteria	Photorhabdus
eBAP1	2894	GCA_002969005.1	Proteobacteria	Photorhabdus
eBAP1	2896	29488.31	Proteobacteria	Photorhabdus
eBAP1	2898	GCA_002969005.1	Proteobacteria	Photorhabdus
eBAP1	2899	29488.33	Proteobacteria	Photorhabdus
eBAP1	2900	GCA_002969085.1	Proteobacteria	Photorhabdus
eBAP1	2901	29488.33	Proteobacteria	Photorhabdus
eBAP1	2903	GCA_002969085.1	Proteobacteria	Photorhabdus
eBAP1	295	29486.45	Proteobacteria	Yersinia
eBAP1	296	230089.6	Proteobacteria	Photorhabdus
eBAP1	297	230089.6	Proteobacteria	Photorhabdus
eBAP1	298	230089.6	Proteobacteria	Photorhabdus
eBAP1	3050	GCA_003591175.1	Proteobacteria	Serratia
eBAP1	3060	GCA_003628125.1	Unknown	Unknown
eBAP1	3081	GCA_003977665.1	Proteobacteria	Dyella_B
eBAP1	3120	SAMEA104379154	Proteobacteria	Salmonella
eBAP1	3126	SAMEA1486427	Proteobacteria	Yersinia
eBAP1	3212	SAMEA4011256	Proteobacteria	Yersinia
eBAP1	3214	SAMEA859856	Proteobacteria	Yersinia
eBAP1	3215	SAMEA859914	Proteobacteria	Yersinia
eBAP1	3216	SAMEA859915	Proteobacteria	Yersinia
eBAP1	3217	SAMEA859916	Proteobacteria	Yersinia
eBAP1	3218	SAMEA859929	Proteobacteria	Yersinia
eBAP1	3219	SAMEA859941	Proteobacteria	Yersinia
eBAP1	3235	SAMN02261407	Proteobacteria	Thiocapsa
eBAP1	3237	SAMN02338763	Proteobacteria	Photorhabdus
eBAP1	3238	SAMN02338763	Proteobacteria	Photorhabdus
eBAP1	3239	SAMN02338775	Proteobacteria	Photorhabdus
eBAP1	3240	SAMN02338775	Proteobacteria	Photorhabdus
eBAP1	3241	SAMN02338775	Proteobacteria	Photorhabdus
eBAP1	3254	SAMN02597464	Proteobacteria	Photorhabdus
eBAP1	3261	SAMN03010447	Proteobacteria	Yersinia
eBAP1	3275	SAMN03449293	Proteobacteria	Burkholderia
eBAP1	3280	SAMN03449327	Proteobacteria	Burkholderia
eBAP1	3291	SAMN03449364	Proteobacteria	Burkholderia
eBAP1	3315	SAMN03449631	Proteobacteria	Burkholderia
eBAP1	3316	SAMN03449636	Proteobacteria	Burkholderia
eBAP1	3320	SAMN03475966	Proteobacteria	Salmonella
eBAP1	3327	SAMN03579668	Proteobacteria	Photorhabdus
eBAP1	3329	SAMN03732699	Proteobacteria	Enterobacter
eBAP1	3345	SAMN04320409	Proteobacteria	Yersinia
eBAP1	3346	SAMN04320424	Proteobacteria	Yersinia
eBAP1	3361	SAMN05200557	Proteobacteria	Yersinia
eBAP1	3362	SAMN05200558	Proteobacteria	Yersinia
eBAP1	3363	SAMN05200559	Proteobacteria	Yersinia
eBAP1	3364	SAMN05200560	Proteobacteria	Yersinia
eBAP1	3365	SAMN05200561	Proteobacteria	Yersinia
eBAP1	3378	SAMN06173366	Proteobacteria	Serratia_F
eBAP1	3379	SAMN06294330	Proteobacteria	Chromobacterium
eBAP1	3401	SAMN06841128	Proteobacteria	Xenorhabdus
eBAP1	3412	SAMN07774654	Proteobacteria	Salmonella
eBAP1	342	GCA_001620335.2	Proteobacteria	Photorhabdus
eBAP1	344	GCA_001620335.2	Proteobacteria	Photorhabdus
eBAP1	3450	SAMN08323852	Proteobacteria	Pseudomonas_E
eBAP1	3451	SAMN08323853	Proteobacteria	Pseudomonas_E
eBAP1	3452	SAMN08323854	Proteobacteria	Pseudomonas_E
eBAP1	3459	SAMN08720246	Proteobacteria	Serratia
eBAP1	3479	SAMN09671522	Proteobacteria	Yersinia
eBAP1	3483	SAMN10068376	Proteobacteria	Serratia
eBAP1	3548	2508501107	Proteobacteria	Thiocapsa
eBAP1	3631	GCA_011752615.1	Proteobacteria	Pantoea
eBAP1	3641	GCA_009428945.1	Proteobacteria	Photorhabdus
eBAP1	3642	GCA_009428945.1	Proteobacteria	Photorhabdus
eBAP1	3643	GCA_009428945.1	Proteobacteria	Photorhabdus
eBAP1	3711	2576861238	Proteobacteria	Chania
eBAP1	381	1812935.7	Proteobacteria	Enterobacter
eBAP1	382	GCA_002192595.1	Proteobacteria	Yersinia
eBAP1	397	1926494.3	Proteobacteria	Paraburkholderia
eBAP1	464	29486.115	Proteobacteria	Yersinia
eBAP1	48	1225184.4	Proteobacteria	Pantoea
eBAP1	503	GCA_002872515.1	Unknown	Unknown
eBAP1	671	633.49	Proteobacteria	Yersinia
eBAP1	672	633.53	Proteobacteria	Yersinia
eBAP1	673	633.54	Proteobacteria	Yersinia
eBAP1	816	2597490348	Proteobacteria	Photorhabdus
eBAP1	817	2597490348	Proteobacteria	Photorhabdus
eBAP1	831	2603880219	Proteobacteria	Mycetohabitans
eBAP1	832	2599185245	Proteobacteria	Mycetohabitans
eBAP1	835	2600254931	Proteobacteria	Pseudomonas_E
eBAP1	839	2609460118	Proteobacteria	Yersinia
eBAP1	844	2597490185	Proteobacteria	Xenorhabdus
eBAP1	926	2645727765	Proteobacteria	Yersinia
eBAP1	928	2639762814	Proteobacteria	Photorhabdus
eBAP1	929	2639762814	Proteobacteria	Photorhabdus
eBAP1	930	2639762814	Proteobacteria	Photorhabdus
eBAP1	935	2636415691	Proteobacteria	Chromobacterium
eBAP1	936	2654587561	Proteobacteria	Chromobacterium
eBAP1	937	2636415445	Proteobacteria	Chromobacterium
eBAP1	943	2648501375	Proteobacteria	Photorhabdus
eBAP1	945	2648501375	Proteobacteria	Photorhabdus
eBAP2	103	1235789.3	Bacteroidota	Parabacteroides
eBAP2	1031	2667527504	Proteobacteria	Pseudoalteromonas
eBAP2	1034	2654587882	Desulfobacterota	Desulfoluna
eBAP2	1068	2654588016	Proteobacteria	Pandoraea
eBAP2	107	1268240.3	Bacteroidota	Bacteroides
eBAP2	108	GCA_000463315.1	Bacteroidota	Bacteroides
eBAP2	1086	2667528136	Bacteroidota	Aquimarina
eBAP2	1088	2667528136	Bacteroidota	Aquimarina
eBAP2	109	2582580865	Proteobacteria	Vibrio
eBAP2	1093	2671181191	Bacteroidota	Bacteroides
eBAP2	1094	2706794495	Proteobacteria	Dickeya
eBAP2	1109	2711768198	Proteobacteria	Arsukibacterium
eBAP2	1113	2684623130	Proteobacteria	Paucibacter_A
eBAP2	1117	2684623163	Proteobacteria	UKL13-2
eBAP2	1118	2684623126	Proteobacteria	Pandoraea
eBAP2	112	1056818.3	Proteobacteria	Teredinibacter
eBAP2	1134	2724679197	Bacteroidota	Flavobacterium
eBAP2	115	1120966.3	Bacteroidota	Algoriphagus
eBAP2	1151	2728368985	Bacteroidota	Flavobacterium
eBAP2	1161	2690315857	Proteobacteria	Rheinheimera
eBAP2	1163	2728369144	Proteobacteria	Shewanella
eBAP2	1169	2731957620	Proteobacteria	Herbaspirillum
eBAP2	117	1120967.3	Bacteroidota	Algoriphagus
eBAP2	1170	2731957623	Proteobacteria	Cedecea
eBAP2	1172	2731957636	Proteobacteria	Vibrio
eBAP2	1176	2731957693	Proteobacteria	Mitsuaria
eBAP2	1181	2698536714	Bacteroidota	Algoriphagus
eBAP2	1187	2700988709	Bacteroidota	Flavobacterium
eBAP2	1195	2693429868	Proteobacteria	Roseobacter
eBAP2	1216	2684623157	Proteobacteria	Roseateles
eBAP2	1222	2687453617	Proteobacteria	Lysobacter
eBAP2	1229	2690315603	Proteobacteria	Rivicola
eBAP2	1235	2708743152	Proteobacteria	Mycetohabitans
eBAP2	1236	2751185697	Proteobacteria	Mangrovibacter
eBAP2	1237	2751185888	Proteobacteria	Pseudoalteromonas
eBAP2	1241	2711768230	Proteobacteria	MESE01
eBAP2	1244	2713896717	Unknown	Unknown
eBAP2	125	1121006.3	Bacteroidota	Aquimarina
eBAP2	133	1123057.7	Bacteroidota	Rhodonellum
eBAP2	137	1121388.4	Proteobacteria	Derxia
eBAP2	1387	2724679814	Bacteroidota	Flavobacterium
eBAP2	1391	2728369263	Bacteroidota	Fabibacter
eBAP2	1405	2718218033	Bacteroidota	Urechidicola
eBAP2	1411	2718217976	Proteobacteria	Herbaspirillum
eBAP2	1417	2731639182	Bacteroidota	Hymenobacter
eBAP2	1427	2731639260	Bacteroidota	Mongoliibacter
eBAP2	1428	2731639260	Bacteroidota	Mongoliibacter
eBAP2	1433	2731958077	Proteobacteria	Paraburkholderia
eBAP2	1434	2756170299	Proteobacteria	Paraburkholderia
eBAP2	1438	2734482292	Proteobacteria	Yoonia
eBAP2	1440	2734482290	Proteobacteria	Rhodovulum
eBAP2	146	1395580.4	Proteobacteria	Enterobacter
eBAP2	148	1395579.3	Proteobacteria	Enterobacter
eBAP2	1489	2751185731	Proteobacteria	Cellvibrio
eBAP2	1495	2751185671	Proteobacteria	Agarilytica
eBAP2	15	2534681837	Bacteroidota	Bacteroides
eBAP2	1501	2747842515	Bacteroidota	Algoriphagus
eBAP2	1503	2754412590	Proteobacteria	Paraburkholderia
eBAP2	152	2506520046	Bacteroidota	Aquiflexum
eBAP2	1529	2767802473	Proteobacteria	Dickeya
eBAP2	153	2519899663	Proteobacteria	Teredinibacter
eBAP2	1537	2758568022	Bacteroidota	Parabacteroides
eBAP2	1547	2770939641	Proteobacteria	Roseateles
eBAP2	1549	2770939621	Proteobacteria	Mangrovibacter
eBAP2	1550	2770939619	Proteobacteria	Pseudorhodoferax
eBAP2	1553	2770939493	Proteobacteria	Kinneretia
eBAP2	1555	2770939562	Proteobacteria	Rivicola
eBAP2	1562	2767802764	Proteobacteria	Teredinibacter
eBAP2	1571	2775506966	Proteobacteria	Dickeya
eBAP2	1577	2775507020	Proteobacteria	Pseudoalteromonas
eBAP2	1595	2781125612	Proteobacteria	Teredinibacter
eBAP2	1615	2802428856	Proteobacteria	Rhodovulum
eBAP2	1617	2795385476	Proteobacteria	Rhodovulum
eBAP2	1622	2802429724	Proteobacteria	Rhodovulum
eBAP2	164	2515154160	Proteobacteria	Endozoicomonas
eBAP2	1643	2818991440	Proteobacteria	Luteibacter
eBAP2	1657	2828648469	Bacteroidota	Parabacteroides
eBAP2	166	2515154174	Desulfobacterota	Desulfobacter
eBAP2	1679	2864808494	Proteobacteria	Chitinimonas
eBAP2	1681	2864812326	Proteobacteria	Chitinimonas
eBAP2	1718	2928130867	Proteobacteria	Herbaspirillum
eBAP2	172	2531839457	Proteobacteria	Rheinheimera
eBAP2	1727	2918814736	Proteobacteria	Herbaspirillum
eBAP2	1739	2904424332	Proteobacteria	Duganella
eBAP2	1740	2904463128	Proteobacteria	Luteibacter
eBAP2	1756	2919596132	Proteobacteria	Cellvibrio
eBAP2	176	153721.3	Bacteroidota	Sporocytophaga
eBAP2	1760	2919847997	Proteobacteria	Pelomonas
eBAP2	1771	2926253473	Proteobacteria	Luteibacter
eBAP2	1789	2524614873	Proteobacteria	Teredinibacter
eBAP2	1793	2523533620	Bacteroidota	Aquimarina
eBAP2	1796	2529292503	Proteobacteria	Derxia
eBAP2	1803	2593339226	Bacteroidota	Bacteroides
eBAP2	1807	2554235121	Proteobacteria	Dickeya
eBAP2	1836	GCA_013074405.1	Proteobacteria	Erwinia
eBAP2	1847	GCA_013248905.1	Proteobacteria	Shewanella
eBAP2	1848	GCA_013248905.1	Proteobacteria	Shewanella
eBAP2	1849	GCA_013283795.1	Proteobacteria	Rheinheimera
eBAP2	1872	1443665.3	Bacteroidota	Aquimarina
eBAP2	1877	GCA_014076985.1	Proteobacteria	Cognaticolwellia
eBAP2	1880	GCA_014174515.1	Proteobacteria	WAJ17
eBAP2	1886	GCA_014699135.1	Proteobacteria	Undibacterium
eBAP2	1887	GCA_014284275.1	Proteobacteria	Undibacterium
eBAP2	1888	GCA_014284115.1	Proteobacteria	Undibacterium
eBAP2	1889	GCA_014284155.1	Proteobacteria	Undibacterium
eBAP2	1890	GCA_014284175.1	Proteobacteria	Undibacterium
eBAP2	1891	GCA_014284215.1	Proteobacteria	Undibacterium
eBAP2	1892	GCA_014284265.1	Proteobacteria	Undibacterium
eBAP2	1893	GCA_014284335.1	Proteobacteria	Undibacterium
eBAP2	1894	GCA_014287545.1	Bacteroidota	Parabacteroides
eBAP2	1895	GCA_014287585.1	Bacteroidota	Parabacteroides
eBAP2	1903	GCA_014699005.1	Bacteroidota	Spirosoma
eBAP2	1904	GCA_014863405.1	Proteobacteria	Dyella_B
eBAP2	1920	69222.5	Proteobacteria	Erwinia
eBAP2	1924	2576861530	Bacteroidota	Bacteroides
eBAP2	1928	43655.3	Proteobacteria	Pseudoalteromonas
eBAP2	1936	1339341.3	Bacteroidota	Parabacteroides
eBAP2	1939	2588254081	Bacteroidota	Parabacteroides
eBAP2	199	2519899680	Bacteroidota	Bacteroides
eBAP2	203	2519899678	Proteobacteria	Algicola
eBAP2	2033	556.28	Proteobacteria	Dickeya
eBAP2	2035	47229.4	Proteobacteria	Massilia
eBAP2	2036	1089444.16	Proteobacteria	Dickeya
eBAP2	2038	556.29	Proteobacteria	Dickeya
eBAP2	2039	1217052.3	Proteobacteria	Ralstonia
eBAP2	2042	1089444.22	Proteobacteria	Dickeya
eBAP2	2044	1576603.3	Proteobacteria	Dickeya
eBAP2	2047	1576604.3	Proteobacteria	Dickeya
eBAP2	205	GCA_902459735.1	Proteobacteria	Pandoraea
eBAP2	206	GCA_902459615.1	Proteobacteria	Pandoraea
eBAP2	2065	2540341245	Bacteroidota	Sporocytophaga
eBAP2	207	GCA_902459655.1	Proteobacteria	Pandoraea
eBAP2	208	GCA_902459685.1	Proteobacteria	Pandoraea
eBAP2	2088	1892903.4	Proteobacteria	Herbaspirillum
eBAP2	2089	GCA_001929405.1	Proteobacteria	Herbaspirillum
eBAP2	209	GCA_902459635.1	Proteobacteria	Pandoraea
eBAP2	210	GCA_902459645.1	Proteobacteria	Pandoraea
eBAP2	2103	536.10	Proteobacteria	Chromobacterium
eBAP2	2104	536.9	Proteobacteria	Chromobacterium
eBAP2	2105	536.11	Proteobacteria	Chromobacterium
eBAP2	211	GCA_902459565.1	Proteobacteria	Pandoraea
eBAP2	2113	211589.4	Proteobacteria	Herbaspirillum
eBAP2	2114	346179.4	Proteobacteria	Herbaspirillum
eBAP2	2140	817.93	Bacteroidota	Bacteroides
eBAP2	2160	1736433.3	Proteobacteria	Rhizobacter
eBAP2	2165	1736435.3	Proteobacteria	Rhizobacter
eBAP2	2188	1736479.3	Proteobacteria	Rhizobacter
eBAP2	222	1203465.3	Bacteroidota	Bacteroides
eBAP2	2224	1712383.3	Proteobacteria	Rheinheimera
eBAP2	223	1203465.3	Bacteroidota	Bacteroides
eBAP2	23	2531839301	Bacteroidota	Bacteroides
eBAP2	2309	1642818.3	Bacteroidota	Aquimarina
eBAP2	2310	1642818.3	Bacteroidota	Aquimarina
eBAP2	2314	GCA_900683725.1	Bacteroidota	Parabacteroides
eBAP2	2316	56812.4	Proteobacteria	Shewanella
eBAP2	2323	946677.7	Bacteroidota	Flavobacterium
eBAP2	2326	93222.14	Proteobacteria	Pandoraea
eBAP2	2365	GCA_001655675.1	Proteobacteria	Mangrovibacter
eBAP2	2375	2554235216	Proteobacteria	Vibrio
eBAP2	2376	1586708.4	Proteobacteria	Pandoraea
eBAP2	2377	GCA_001721285.1	Proteobacteria	Pandoraea
eBAP2	2392	1889772.5	Bacteroidota	Reichenbachiella
eBAP2	2393	GCA_002742335.1	Bacteroidota	Reichenbachiella
eBAP2	2394	1849968.3	Bacteroidota	Algibacter_C
eBAP2	2395	GCA_001747085.1	Bacteroidota	Algibacter_C
eBAP2	24	2537561570	Bacteroidota	Bacteroides
eBAP2	2437	1660169.3	Proteobacteria	Tahibacter
eBAP2	2438	1660172.3	Proteobacteria	Tahibacter
eBAP2	2458	1917163.3	Proteobacteria	Shewanella
eBAP2	2459	GCA_001957125.1	Proteobacteria	Shewanella
eBAP2	2479	1908389.4	Bacteroidota	Tenacibaculum
eBAP2	2480	GCA_001936575.1	Bacteroidota	Tenacibaculum
eBAP2	2482	35806.18	Unknown	Unknown
eBAP2	2483	GCA_001941715.1	Unknown	Unknown
eBAP2	2495	387094.4	Bacteroidota	Flavobacterium
eBAP2	25	2534682209	Bacteroidota	Parabacteroides
eBAP2	2521	1050190.3	Proteobacteria	Salmonella
eBAP2	2563	639633056	Proteobacteria	Roseobacter
eBAP2	2565	639633050	Desulfobacterota	Pseudopelobacter
eBAP2	2570	640753039	Bacteroidota	Parabacteroides
eBAP2	2576	642555119	Proteobacteria	Cellvibrio
eBAP2	2583	644736355	Proteobacteria	Dickeya
eBAP2	2590	644736410	Proteobacteria	Teredinibacter
eBAP2	26	2534682208	Bacteroidota	Parabacteroides
eBAP2	2601	646311920	Proteobacteria	Dickeya
eBAP2	2619	2511231129	Proteobacteria	Vibrio
eBAP2	2622	1981504.3	Proteobacteria	Janthinobacterium
eBAP2	2623	GCA_002127585.1	Proteobacteria	Janthinobacterium
eBAP2	2638	823.84	Bacteroidota	Parabacteroides
eBAP2	2639	GCA_002160095.1	Bacteroidota	Parabacteroides
eBAP2	2655	1986993.3	Proteobacteria	Pandoraea
eBAP2	2656	GCA_002179965.1	Proteobacteria	Pandoraea
eBAP2	2657	1986994.3	Proteobacteria	Pandoraea
eBAP2	2658	GCA_002179865.1	Proteobacteria	Pandoraea
eBAP2	2659	39650.3	Proteobacteria	Cellvibrio
eBAP2	2661	GCA_002268635.1	Proteobacteria	Cellvibrio
eBAP2	2664	2008677.3	Proteobacteria	Mitsuaria
eBAP2	2666	GCA_002205125.1	Proteobacteria	Mitsuaria
eBAP2	2668	431061.3	Proteobacteria	Mitsuaria
eBAP2	2669	431060.3	Proteobacteria	Roseateles
eBAP2	2673	2007308.3	Bacteroidota	Algoriphagus
eBAP2	2674	GCA_002807035.1	Bacteroidota	Algoriphagus
eBAP2	2678	823.85	Bacteroidota	Parabacteroides
eBAP2	2679	GCA_002206325.2	Bacteroidota	Parabacteroides
eBAP2	2690	2025877.3	Bacteroidota	Parabacteroides
eBAP2	2691	GCA_002272965.1	Bacteroidota	Parabacteroides
eBAP2	27	2534682203	Bacteroidota	Parabacteroides
eBAP2	2734	640196209	Bacteroidota	Microscilla
eBAP2	2757	646206279	Bacteroidota	Parabacteroides
eBAP2	2759	647533112	Bacteroidota	Parabacteroides
eBAP2	2760	648861002	Bacteroidota	Parabacteroides
eBAP2	2761	648861007	Proteobacteria	Regiella
eBAP2	2764	2086575.3	Bacteroidota	Parabacteroides_B
eBAP2	2765	GCA_900292045.1	Bacteroidota	Parabacteroides_B
eBAP2	2771	1191912.3	Bacteroidota	Aquimarina
eBAP2	2772	GCA_900299505.1	Bacteroidota	Aquimarina
eBAP2	2777	GCA_900312735.1	Bacteroidota	Aquimarina
eBAP2	2778	GCA_900312735.1	Bacteroidota	Aquimarina
eBAP2	2786	1603353.3	Proteobacteria	Massilia
eBAP2	2787	GCA_002760665.1	Proteobacteria	Massilia
eBAP2	2791	1871177.4	Proteobacteria	Janthinobacterium
eBAP2	2792	GCA_002735615.1	Proteobacteria	Janthinobacterium
eBAP2	2794	1506515.11	Proteobacteria	Janthinobacterium
eBAP2	2798	GCA_003600975.1	Proteobacteria	Dickeya
eBAP2	28	2534682202	Bacteroidota	Parabacteroides
eBAP2	280	158822.9	Proteobacteria	Dickeya
eBAP2	2819	GCA_002906725.1	Proteobacteria	Dickeya
eBAP2	2821	GCA_002906735.1	Proteobacteria	Dickeya
eBAP2	2824	GCA_004303025.1	Unknown	Unknown
eBAP2	2835	2511231003	Proteobacteria	Herbaspirillum
eBAP2	284	1219067.16	Proteobacteria	Vibrio
eBAP2	2840	380675.3	Proteobacteria	Trinickia
eBAP2	285	GCA_001456255.1	Proteobacteria	Vibrio
eBAP2	286	93221.4	Proteobacteria	Pandoraea
eBAP2	2865	2099400.3	Proteobacteria	Solimicrobium
eBAP2	2866	GCA_002976435.1	Proteobacteria	Solimicrobium
eBAP2	288	93222.6	Proteobacteria	Pandoraea
eBAP2	2908	2116706.3	Proteobacteria	Nitrosomonas
eBAP2	2909	GCA_003011925.2	Proteobacteria	Nitrosomonas
eBAP2	2962	GCA_003258405.1	Proteobacteria	Amaricoccus
eBAP2	2972	GCA_003316845.1	Bacteroidota	Aquiflexum_A
eBAP2	2980	GCA_003318235.1	Proteobacteria	Yoonia
eBAP2	2985	GCA_003367175.1	Proteobacteria	Trinickia
eBAP2	2987	GCA_003471825.1	Bacteroidota	Parabacteroides
eBAP2	2988	GCA_003472045.1	Bacteroidota	Parabacteroides
eBAP2	2989	GCA_003472055.1	Bacteroidota	Bacteroides
eBAP2	2990	GCA_003473085.1	Bacteroidota	Phocaeicola
eBAP2	2991	GCA_003474005.1	Bacteroidota	Bacteroides
eBAP2	2992	GCA_003474055.1	Bacteroidota	Parabacteroides
eBAP2	2993	GCA_003474715.1	Bacteroidota	Bacteroides
eBAP2	2994	GCA_003474765.1	Bacteroidota	Parabacteroides
eBAP2	2995	GCA_003475725.1	Bacteroidota	Parabacteroides
eBAP2	2996	GCA_003457665.1	Bacteroidota	Bacteroides
eBAP2	2997	GCA_003459005.1	Bacteroidota	Parabacteroides
eBAP2	2998	GCA_003459465.1	Bacteroidota	Bacteroides
eBAP2	3000	GCA_003460035.1	Bacteroidota	Bacteroides
eBAP2	3002	GCA_003464475.1	Bacteroidota	Parabacteroides
eBAP2	3003	GCA_003464635.1	Bacteroidota	Bacteroides
eBAP2	3004	GCA_003464695.1	Bacteroidota	Bacteroides
eBAP2	3005	GCA_003465265.1	Bacteroidota	Bacteroides
eBAP2	3007	GCA_003464145.1	Bacteroidota	Parabacteroides
eBAP2	3008	GCA_003467575.1	Bacteroidota	Parabacteroides
eBAP2	3009	GCA_003468605.1	Bacteroidota	Parabacteroides
eBAP2	3010	GCA_003468915.1	Bacteroidota	Parabacteroides
eBAP2	3011	GCA_003470105.1	Bacteroidota	Parabacteroides
eBAP2	3012	GCA_003469685.1	Bacteroidota	Bacteroides
eBAP2	3013	GCA_003469715.1	Bacteroidota	Parabacteroides
eBAP2	3014	GCA_003437475.1	Bacteroidota	Parabacteroides
eBAP2	3015	GCA_003437495.1	Bacteroidota	Parabacteroides
eBAP2	3016	GCA_003436875.1	Bacteroidota	Parabacteroides
eBAP2	3017	GCA_003438675.1	Bacteroidota	Parabacteroides
eBAP2	3018	GCA_003438445.1	Bacteroidota	Bacteroides
eBAP2	3019	GCA_003439415.1	Bacteroidota	Parabacteroides
eBAP2	302	262324.5	Proteobacteria	Lysobacter
eBAP2	3020	GCA_003439895.1	Bacteroidota	Parabacteroides
eBAP2	3021	GCA_003434535.1	Bacteroidota	Parabacteroides
eBAP2	3022	GCA_003434615.1	Bacteroidota	Phocaeicola
eBAP2	3023	GCA_003434625.1	Bacteroidota	Parabacteroides
eBAP2	3024	GCA_003635405.1	Bacteroidota	Parabacteroides
eBAP2	3025	GCA_003635425.1	Bacteroidota	Parabacteroides
eBAP2	3026	GCA_003635435.1	Bacteroidota	Parabacteroides
eBAP2	3027	GCA_003635485.1	Bacteroidota	Parabacteroides
eBAP2	3028	GCA_003635445.1	Bacteroidota	Parabacteroides
eBAP2	3030	GCA_003635495.1	Bacteroidota	Parabacteroides
eBAP2	3034	GCA_003477465.1	Bacteroidota	Parabacteroides
eBAP2	3037	GCA_003479145.1	Bacteroidota	Parabacteroides
eBAP2	3038	GCA_003479515.1	Bacteroidota	Parabacteroides
eBAP2	304	573737.6	Proteobacteria	Pandoraea
eBAP2	3058	GCA_003670185.1	Bacteroidota	Parabacteroides
eBAP2	3067	GCA_003725615.1	Unknown	Unknown
eBAP2	3069	2510065042	Proteobacteria	Roseobacter
eBAP2	307	656179.3	Proteobacteria	Pandoraea
eBAP2	3070	GCA_004296715.1	Unknown	Unknown
eBAP2	3074	GCA_003944765.1	Bacteroidota	Hymenobacter
eBAP2	3078	GCA_008692195.1	Unknown	Unknown
eBAP2	3083	GCA_003977665.1	Proteobacteria	Dyella_B
eBAP2	3090	2517572081	Bacteroidota	Rhodonellum
eBAP2	3115	SAMEA102070918	Proteobacteria	Roseovarius
eBAP2	312	1720343.3	Proteobacteria	Pseudoalteromonas
eBAP2	3121	SAMEA104412446	Proteobacteria	Salmonella
eBAP2	3122	SAMEA104413301	Proteobacteria	Salmonella
eBAP2	3123	SAMEA104437633	Proteobacteria	Salmonella
eBAP2	3124	SAMEA104437767	Proteobacteria	Salmonella
eBAP2	3131	SAMEA3545231	Bacteroidota	Parabacteroides
eBAP2	3132	SAMEA3545280	Bacteroidota	Parabacteroides
eBAP2	3136	SAMEA3545363	Bacteroidota	Bacteroides
eBAP2	3137	SAMEA3545364	Bacteroidota	Parabacteroides
eBAP2	314	246787.4	Bacteroidota	Bacteroides
eBAP2	3141	SAMEA3545411	Bacteroidota	Parabacteroides
eBAP2	3159	SAMEA3642988	Proteobacteria	Rhizobacter
eBAP2	318	964.13	Proteobacteria	Herbaspirillum
eBAP2	3197	SAMEA3725528	Bacteroidota	Parabacteroides
eBAP2	3199	SAMEA3725547	Bacteroidota	Parabacteroides
eBAP2	32	1175299.4	Proteobacteria	Dickeya
eBAP2	3213	SAMEA4029002	Proteobacteria	Marinomonas
eBAP2	3221	SAMN00627902	Bacteroidota	Bacteroides
eBAP2	3222	SAMN00630397	Bacteroidota	Parabacteroides
eBAP2	3223	SAMN00630420	Bacteroidota	Parabacteroides
eBAP2	3224	SAMN00630422	Bacteroidota	Bacteroides
eBAP2	3225	SAMN00630423	Bacteroidota	Parabacteroides
eBAP2	3228	SAMN01731008	Bacteroidota	Parabacteroides
eBAP2	3235	SAMN02261407	Proteobacteria	Thiocapsa
eBAP2	3242	SAMN02367787	Proteobacteria	Salmonella
eBAP2	3243	SAMN02367827	Proteobacteria	Salmonella
eBAP2	3244	SAMN02370938	Bacteroidota	Parabacteroides
eBAP2	3245	SAMN02370939	Bacteroidota	Parabacteroides
eBAP2	3248	SAMN02440436	Proteobacteria	Endozoicomonas
eBAP2	3249	SAMN02440596	Proteobacteria	Teredinibacter
eBAP2	3256	SAMN02839584	Proteobacteria	Janthinobacterium
eBAP2	3257	SAMN02849780	Proteobacteria	Salmonella
eBAP2	3263	SAMN03165953	Proteobacteria	Salmonella
eBAP2	328	93219.4	Proteobacteria	Pandoraea
eBAP2	3318	SAMN03468629	Proteobacteria	Salmonella
eBAP2	3321	SAMN03476180	Proteobacteria	Salmonella
eBAP2	3322	SAMN03480071	Proteobacteria	Salmonella
eBAP2	3323	SAMN03480336	Proteobacteria	Salmonella
eBAP2	3328	SAMN03649455	Proteobacteria	Cupriavidus
eBAP2	3330	SAMN03765215	Proteobacteria	Salmonella
eBAP2	3331	SAMN03765216	Proteobacteria	Salmonella
eBAP2	3332	SAMN03765217	Proteobacteria	Salmonella
eBAP2	3333	SAMN03861848	Proteobacteria	Salmonella
eBAP2	3334	SAMN03956430	Bacteroidota	Bacteroides
eBAP2	3336	SAMN04024977	Bacteroidota	Bacteroides
eBAP2	3337	SAMN04038493	Proteobacteria	Rheinheimera
eBAP2	334	225848.8	Proteobacteria	Shewanella
eBAP2	3357	SAMN04590160	Proteobacteria	Salmonella
eBAP2	3366	SAMN05226146	Proteobacteria	Pandoraea
eBAP2	3368	SAMN05294051	Proteobacteria	Janthinobacterium
eBAP2	3372	SAMN06049051	Bacteroidota	Flavobacterium
eBAP2	3376	SAMN06173322	Proteobacteria	Roseobacter
eBAP2	3377	SAMN06173357	Bacteroidota	Parabacteroides
eBAP2	3380	SAMN06320221	Proteobacteria	Salmonella
eBAP2	3381	SAMN06333463	Proteobacteria	Salmonella
eBAP2	3382	SAMN06333867	Proteobacteria	Salmonella
eBAP2	3383	SAMN06333869	Proteobacteria	Salmonella
eBAP2	3384	SAMN06459178	Bacteroidota	Flavobacterium
eBAP2	3391	SAMN06473660	Bacteroidota	Parabacteroides
eBAP2	340	GCA_001644705.1	Proteobacteria	Dickeya
eBAP2	3400	SAMN06602650	Proteobacteria	Salmonella
eBAP2	3403	SAMN07138301	Proteobacteria	Salmonella
eBAP2	3404	SAMN07152376	Proteobacteria	Salmonella
eBAP2	3405	SAMN07450339	Proteobacteria	Salmonella
eBAP2	3410	SAMN07722692	Proteobacteria	Erwinia
eBAP2	3411	SAMN07739567	Proteobacteria	Salmonella
eBAP2	3413	SAMN07812052	Proteobacteria	Salmonella
eBAP2	3414	SAMN07812097	Proteobacteria	Salmonella
eBAP2	3415	SAMN07812151	Proteobacteria	Salmonella
eBAP2	3416	SAMN07812158	Proteobacteria	Salmonella
eBAP2	3417	SAMN07812322	Proteobacteria	Salmonella
eBAP2	3418	SAMN07812377	Proteobacteria	Salmonella
eBAP2	3419	SAMN07812685	Proteobacteria	Salmonella
eBAP2	3420	SAMN07812758	Proteobacteria	Salmonella
eBAP2	3421	SAMN07816175	Proteobacteria	Salmonella
eBAP2	3422	SAMN07816207	Proteobacteria	Salmonella
eBAP2	3423	SAMN07816343	Proteobacteria	Salmonella
eBAP2	3424	SAMN07946607	Proteobacteria	Salmonella
eBAP2	3425	SAMN07946609	Proteobacteria	Salmonella
eBAP2	3426	SAMN08049945	Proteobacteria	Salmonella
eBAP2	3428	SAMN08118168	Proteobacteria	Salmonella
eBAP2	3460	SAMN08744072	Proteobacteria	Salmonella
eBAP2	3461	SAMN09009105	Proteobacteria	Salmonella
eBAP2	3462	SAMN09222255	Proteobacteria	Salmonella
eBAP2	3465	SAMN09295071	Proteobacteria	Salmonella
eBAP2	3467	SAMN09388941	Proteobacteria	Salmonella
eBAP2	3468	SAMN09433534	Proteobacteria	Salmonella
eBAP2	3469	SAMN09469086	Proteobacteria	Salmonella
eBAP2	3470	SAMN09475633	Proteobacteria	Salmonella
eBAP2	3471	SAMN09484590	Proteobacteria	Salmonella
eBAP2	3472	SAMN09491801	Proteobacteria	Salmonella
eBAP2	3473	SAMN09516403	Proteobacteria	Salmonella
eBAP2	3474	SAMN09530898	Proteobacteria	Salmonella
eBAP2	3475	SAMN09531070	Proteobacteria	Salmonella
eBAP2	3477	SAMN09628608	Proteobacteria	Salmonella
eBAP2	3478	SAMN09634165	Proteobacteria	Salmonella
eBAP2	3480	SAMN09690777	Proteobacteria	Salmonella
eBAP2	3481	SAMN09808872	Proteobacteria	Dickeya
eBAP2	3485	SAMN10134657	Bacteroidota	Aquimarina
eBAP2	3486	SAMN10134657	Bacteroidota	Aquimarina
eBAP2	3498	GCA_011634895.1	Proteobacteria	Rheinheimera
eBAP2	3502	GCA_004337695.1	Unknown	Unknown
eBAP2	3503	GCA_004337695.1	Unknown	Unknown
eBAP2	3513	GCA_004358035.1	Bacteroidota	Algoriphagus
eBAP2	3516	GCA_004569355.1	Bacteroidota	Parabacteroides
eBAP2	3533	GCA_005144415.1	Proteobacteria	Trinickia
eBAP2	3547	2510917000	Proteobacteria	Teredinibacter
eBAP2	3548	2508501107	Proteobacteria	Thiocapsa
eBAP2	3562	GCA_006149045.1	Bacteroidota	Dyadobacter
eBAP2	3565	GCA_005860765.1	Bacteroidota	Dyadobacter
eBAP2	357	1219067.12	Proteobacteria	Vibrio
eBAP2	3578	GCA_007097395.1	Bacteroidota	Fulvivirga
eBAP2	358	GCA_001680025.1	Proteobacteria	Vibrio
eBAP2	3581	GCA_007489275.1	Bacteroidota	Aquimarina
eBAP2	3582	GCA_007489275.1	Bacteroidota	Aquimarina
eBAP2	359	691.32	Proteobacteria	Vibrio
eBAP2	360	GCA_001680045.1	Proteobacteria	Vibrio
eBAP2	3604	GCA_008370685.1	Bacteroidota	Aquimarina
eBAP2	3605	GCA_008370685.1	Bacteroidota	Aquimarina
eBAP2	361	691.27	Proteobacteria	Vibrio
eBAP2	3610	GCA_008572295.1	Bacteroidota	Bacteroides
eBAP2	3611	GCA_008572235.1	Bacteroidota	Bacteroides
eBAP2	3612	GCA_008572225.1	Bacteroidota	Bacteroides
eBAP2	3613	GCA_008571085.1	Bacteroidota	Bacteroides
eBAP2	3614	GCA_008829725.1	Bacteroidota	Bacteroides
eBAP2	3615	GCA_008570955.1	Bacteroidota	Bacteroides
eBAP2	3616	GCA_008570885.1	Bacteroidota	Bacteroides
eBAP2	3617	GCA_008570835.1	Bacteroidota	Bacteroides
eBAP2	3618	GCA_008569445.1	Bacteroidota	Bacteroides
eBAP2	3619	GCA_008569415.1	Bacteroidota	Bacteroides
eBAP2	362	691.33	Proteobacteria	Vibrio
eBAP2	3620	GCA_008569395.1	Bacteroidota	Bacteroides
eBAP2	3621	GCA_008569345.1	Bacteroidota	Bacteroides
eBAP2	3622	GCA_008569275.1	Bacteroidota	Bacteroides
eBAP2	3623	GCA_008569175.1	Bacteroidota	Bacteroides
eBAP2	3624	GCA_008569165.1	Bacteroidota	Bacteroides
eBAP2	3625	GCA_008569155.1	Bacteroidota	Bacteroides
eBAP2	3626	GCA_008569115.1	Bacteroidota	Bacteroides
eBAP2	3627	GCA_008569055.1	Bacteroidota	Bacteroides
eBAP2	3637	GCA_011682175.1	Proteobacteria	Massilia
eBAP2	3639	GCA_009793345.1	Proteobacteria	Cupriavidus
eBAP2	3642	GCA_009428945.1	Proteobacteria	Photorhabdus
eBAP2	3648	GCA_009674535.1	Proteobacteria	Duganella
eBAP2	3649	GCA_009677135.1	Bacteroidota	Parabacteroides
eBAP2	3650	GCA_009677155.1	Bacteroidota	Parabacteroides
eBAP2	3651	GCA_009677055.1	Bacteroidota	Parabacteroides
eBAP2	3652	GCA_009677145.1	Bacteroidota	Parabacteroides
eBAP2	3653	GCA_009677865.1	Bacteroidota	Parabacteroides
eBAP2	3654	GCA_009677205.1	Bacteroidota	Parabacteroides
eBAP2	3655	GCA_009677255.1	Bacteroidota	Parabacteroides
eBAP2	3656	GCA_009677235.1	Bacteroidota	Parabacteroides
eBAP2	3657	GCA_009678415.1	Bacteroidota	Parabacteroides
eBAP2	3658	GCA_009678425.1	Bacteroidota	Parabacteroides
eBAP2	3659	GCA_009677245.1	Bacteroidota	Parabacteroides
eBAP2	3664	GCA_009677355.1	Bacteroidota	Parabacteroides
eBAP2	3665	GCA_009677345.1	Bacteroidota	Parabacteroides
eBAP2	3666	GCA_009678675.1	Bacteroidota	Parabacteroides
eBAP2	3667	GCA_009677875.1	Bacteroidota	Parabacteroides
eBAP2	3668	GCA_009677825.1	Bacteroidota	Parabacteroides
eBAP2	3669	GCA_009678695.1	Bacteroidota	Parabacteroides
eBAP2	3670	GCA_009677335.1	Bacteroidota	Parabacteroides
eBAP2	3671	GCA_009677405.1	Bacteroidota	Parabacteroides
eBAP2	3672	GCA_009677385.1	Bacteroidota	Parabacteroides
eBAP2	3673	GCA_009677435.1	Bacteroidota	Parabacteroides
eBAP2	3674	GCA_009677065.1	Bacteroidota	Parabacteroides
eBAP2	3675	GCA_009677035.1	Bacteroidota	Parabacteroides
eBAP2	3694	GCA_009857435.1	Proteobacteria	Duganella
eBAP2	3695	GCA_009857545.1	Proteobacteria	Duganella
eBAP2	3698	GCA_009895685.1	Proteobacteria	Escherichia
eBAP2	3701	2513237099	Proteobacteria	Teredinibacter
eBAP2	3709	2585427800	Bacteroidota	Aquimarina
eBAP2	3714	2574179787	Proteobacteria	Endozoicomonas
eBAP2	3717	2517487002	Unknown	Unknown
eBAP2	38	1144319.3	Proteobacteria	Herbaspirillum
eBAP2	384	1231725.9	Proteobacteria	Dickeya
eBAP2	385	GCA_002307355.1	Proteobacteria	Pectobacterium
eBAP2	409	1938604.3	Proteobacteria	Rivicola
eBAP2	413	1945512.3	Proteobacteria	Cellvibrio
eBAP2	417	1737490.4	Proteobacteria	Agarilytica
eBAP2	429	GCA_003628775.1	Proteobacteria	Dickeya
eBAP2	432	1878942.4	Proteobacteria	Fukatsuia
eBAP2	455	2025876.3	Bacteroidota	Parabacteroides
eBAP2	46	1209072.3	Proteobacteria	Cellvibrio
eBAP2	476	GCA_003049785.1	Proteobacteria	Dickeya
eBAP2	480	158822.21	Proteobacteria	Cedecea
eBAP2	481	GCA_002393445.1	Proteobacteria	Cedecea
eBAP2	492	2045208.3	Proteobacteria	Massilia
eBAP2	493	GCA_002752675.1	Proteobacteria	Massilia
eBAP2	494	GCA_003718335.1	Proteobacteria	Dickeya
eBAP2	504	204042.48	Proteobacteria	Dickeya
eBAP2	505	GCA_002887555.1	Proteobacteria	Dickeya
eBAP2	513	2094025.3	Bacteroidota	Pukyongia
eBAP2	517	2434.3	Proteobacteria	Roseobacter
eBAP2	518	GCA_002983865.1	Proteobacteria	Roseobacter
eBAP2	52	1231725.3	Proteobacteria	Dickeya
eBAP2	521	2072590.3	Proteobacteria	Pseudoduganella
eBAP2	522	GCA_003028855.1	Proteobacteria	Pseudoduganella
eBAP2	524	GCA_003443775.1	Proteobacteria	Vibrio
eBAP2	549	GCA_003403135.1	Proteobacteria	Dickeya
eBAP2	56	2531839228	Bacteroidota	Fulvivirga
eBAP2	614	GCA_007197555.1	Proteobacteria	Shewanella
eBAP2	620	GCA_008120855.1	Proteobacteria	Cellvibrio
eBAP2	622	GCA_008120895.1	Proteobacteria	Cellvibrio
eBAP2	624	GCA_008120875.1	Proteobacteria	Cellvibrio
eBAP2	640	GCA_010119975.1	Bacteroidota	Rhodocytophaga
eBAP2	642	GCA_011009015.1	Proteobacteria	Spartinivicinus
eBAP2	66	1245469.3	Proteobacteria	Bradyrhizobium
eBAP2	676	1706231.10	Proteobacteria	Massilia
eBAP2	678	GCA_001405935.1	Unknown	Unknown
eBAP2	679	GCA_001404395.1	Unknown	Unknown
eBAP2	681	GCA_001406015.1	Unknown	Unknown
eBAP2	687	2558860219	Proteobacteria	Dickeya
eBAP2	688	2558860220	Proteobacteria	Dickeya
eBAP2	689	2558860212	Proteobacteria	Dickeya
eBAP2	690	2558860214	Proteobacteria	Dickeya
eBAP2	692	2551306380	Proteobacteria	Dickeya
eBAP2	694	2551306377	Proteobacteria	Dickeya
eBAP2	696	2551306379	Proteobacteria	Dickeya
eBAP2	700	2551306374	Proteobacteria	Dickeya
eBAP2	701	2551306378	Proteobacteria	Dickeya
eBAP2	702	2551306375	Proteobacteria	Dickeya
eBAP2	703	2558860224	Proteobacteria	Dickeya
eBAP2	704	2558860223	Proteobacteria	Dickeya
eBAP2	705	2558860215	Proteobacteria	Dickeya
eBAP2	706	2558860216	Proteobacteria	Dickeya
eBAP2	707	2558860218	Proteobacteria	Dickeya
eBAP2	709	2558860217	Proteobacteria	Dickeya
eBAP2	71	1306951.3	Proteobacteria	Dickeya
eBAP2	713	2501004205	Proteobacteria	Dinoroseobacter
eBAP2	72	1308956.3	Proteobacteria	Dickeya
eBAP2	733	2585428058	Proteobacteria	Rhizobacter
eBAP2	735	2588253510	Proteobacteria	Rhizobacter
eBAP2	737	2585428057	Proteobacteria	Rhizobacter
eBAP2	74	2563367164	Bacteroidota	Parabacteroides
eBAP2	744	2524614557	Bacteroidota	Parabacteroides
eBAP2	747	2519899653	Bacteroidota	Rhodonellum
eBAP2	748	1706231.5	Proteobacteria	Massilia
eBAP2	77	1317122.7	Bacteroidota	Aquimarina
eBAP2	774	475083.4	Proteobacteria	Roseovarius
eBAP2	786	2523533625	Bacteroidota	Algoriphagus
eBAP2	788	2523231064	Bacteroidota	Algoriphagus
eBAP2	799	2599185263	Proteobacteria	Chitinimonas
eBAP2	802	2599185103	Proteobacteria	Dickeya
eBAP2	803	2600255085	Bacteroidota	Bacteroides
eBAP2	804	2600255085	Bacteroidota	Bacteroides
eBAP2	808	2597489926	Proteobacteria	Bradyrhizobium
eBAP2	825	2599185268	Proteobacteria	Thiothrix
eBAP2	831	2603880219	Proteobacteria	Mycetohabitans
eBAP2	852	2606217184	Bacteroidota	Aquimarina
eBAP2	853	2606217184	Bacteroidota	Aquimarina
eBAP2	858	2622736580	Bacteroidota	Aquimarina
eBAP2	859	2616644807	Desulfobacterota	Desulfobacula
eBAP2	868	2619619642	Proteobacteria	Yoonia
eBAP2	88	1121862.3	Proteobacteria	Endozoicomonas
eBAP2	89	1121396.3	Desulfobacterota	Desulfobacter
eBAP2	894	2619619295	Bacteroidota	Parabacteroides
eBAP2	895	2619619297	Bacteroidota	Parabacteroides
eBAP2	896	2651869765	Bacteroidota	Sporocytophaga
eBAP2	9	2513237135	Proteobacteria	Teredinibacter
eBAP2	91	1121096.3	Bacteroidota	Bacteroides
eBAP2	911	2634166319	Bacteroidota	Algoriphagus
eBAP2	921	2623620403	Proteobacteria	Ga0077526
eBAP2	925	2636415682	Proteobacteria	Ralstonia
eBAP2	935	2636415691	Proteobacteria	Chromobacterium
eBAP2	936	2654587561	Proteobacteria	Chromobacterium
eBAP2	937	2636415445	Proteobacteria	Chromobacterium
eBAP2	941	2636415718	Bacteroidota	Parabacteroides
eBAP2	942	2645727674	Proteobacteria	Pseudaestuariivita
eBAP2	95	1120963.3	Proteobacteria	Algicola
eBAP2	950	2636416090	Bacteroidota	Microscilla
eBAP2	951	2636416090	Bacteroidota	Microscilla
eBAP2	954	2645727693	Proteobacteria	Herbaspirillum
eBAP2	955	2654587705	Proteobacteria	Herbaspirillum
eBAP2	956	2654587789	Proteobacteria	Cellvibrio
eBAP2	962	2643221625	Proteobacteria	Rhizobacter
eBAP2	966	2643221644	Proteobacteria	Rhizobacter
eBAP2	969	2643221648	Proteobacteria	Rhizobacter
eBAP2	994	2643221592	Proteobacteria	Rhizobacter
eBAP3	1000	2643221615	Actinobacteriota	Nocardioides
eBAP3	1002	2643221622	Proteobacteria	Sphingomonas
eBAP3	1007	2643221722	Actinobacteriota	Cellulomonas
eBAP3	1014	2643221867	Proteobacteria	Pseudorhodoferax
eBAP3	1019	2643221814	Unknown	Unknown
eBAP3	102	2517572005	Firmicutes_A	Coprocola
eBAP3	1023	2643221702	Firmicutes	Paenibacillus_E
eBAP3	1024	2643221705	Actinobacteriota	Arthrobacter
eBAP3	1025	2643221843	Firmicutes	Paenibacillus_E
eBAP3	1026	2643221846	Firmicutes	Paenibacillus_E
eBAP3	1029	2643221875	Actinobacteriota	Terrabacter
eBAP3	1039	2675903050	Actinobacteriota	Amycolatopsis
eBAP3	104	GCA_009834665.1	Actinobacteriota	Streptomyces
eBAP3	1047	2675903153	Actinobacteriota	Amycolatopsis
eBAP3	1051	2873296955	Actinobacteriota	Actinoplanes
eBAP3	1052	2844806747	Actinobacteriota	Kineosphaera
eBAP3	1055	2873402043	Actinobacteriota	Streptomyces
eBAP3	106	2541047088	Firmicutes_A	Ruminiclostridium
eBAP3	1060	2919860931	Actinobacteriota	Actinoplanes
eBAP3	1062	2873314349	Actinobacteriota	Sphaerisporangium
eBAP3	1063	2844862658	Actinobacteriota	Sphaerisporangium
eBAP3	1064	2681812808	Proteobacteria	Aromatoleum
eBAP3	1072	2667527377	Proteobacteria	Tistlia
eBAP3	1083	2681813515	Proteobacteria	Oleibacter
eBAP3	1084	2700989458	Actinobacteriota	Demequina
eBAP3	11	2515154011	Actinobacteriota	Longispora
eBAP3	1115	2675903243	Proteobacteria	Collimonas
eBAP3	1119	2713896997	Proteobacteria	Caballeronia
eBAP3	1128	2675903340	Proteobacteria	Caulobacter
eBAP3	113	1121278.3	Proteobacteria	Chitinimonas
eBAP3	1137	2724679240	Actinobacteriota	Herbidospora
eBAP3	1141	2724679456	Proteobacteria	Caballeronia
eBAP3	1142	2724679459	Proteobacteria	Caballeronia
eBAP3	1143	2724679462	Proteobacteria	Caballeronia
eBAP3	1144	2724679462	Proteobacteria	Caballeronia
eBAP3	1147	2728368933	Firmicutes	Paenibacillus
eBAP3	1148	2728368935	Firmicutes	Paenibacillus
eBAP3	1155	2775507097	Actinobacteriota	Streptomyces
eBAP3	1168	2731957616	Proteobacteria	Azohydromonas
eBAP3	1173	2731957639	Proteobacteria	Thauera
eBAP3	1174	2731957685	Proteobacteria	Cupriavidus
eBAP3	1177	2731957740	Actinobacteriota	Nocardia
eBAP3	1180	2695420942	Actinobacteriota	Streptoalloteichus
eBAP3	1191	2693429856	Proteobacteria	Albimonas
eBAP3	1194	2693429903	Myxococcota	Myxococcus
eBAP3	1199	2687453699	Proteobacteria	Accumulibacter
eBAP3	1206	2744054579	Firmicutes	Paenibacillus_G
eBAP3	1209	2744054659	Proteobacteria	Sphingobium
eBAP3	1210	2744054730	Proteobacteria	Methylomonas
eBAP3	1211	2744054731	Proteobacteria	Methylomonas
eBAP3	1212	2744054732	Proteobacteria	Methylomonas
eBAP3	1213	2744054733	Proteobacteria	Methylomonas
eBAP3	1218	2684623061	Proteobacteria	Lysobacter
eBAP3	122	388051.3	Proteobacteria	Cupriavidus
eBAP3	1220	2684623111	Proteobacteria	Lysobacter
eBAP3	1221	2687453613	Firmicutes	Paenibacillus
eBAP3	1223	2687453499	Desulfobacterota	Geobacter
eBAP3	1225	2687453330	Proteobacteria	Marinobacterium_A
eBAP3	123	1122920.3	Firmicutes	Paenibacillus_C
eBAP3	1230	2690315607	Proteobacteria	Sphingomonas
eBAP3	1233	2765235980	Actinobacteriota	Streptomyces
eBAP3	1240	2708742949	Proteobacteria	Aquabacterium
eBAP3	1243	2751185739	Actinobacteriota	Kitasatospora
eBAP3	1246	2767802062	Actinobacteriota	Streptomyces
eBAP3	1263	2775506921	Actinobacteriota	Nonomuraea
eBAP3	1290	2765235991	Actinobacteriota	Streptomyces
eBAP3	13	2516653050	Proteobacteria	Hansschlegelia
eBAP3	1305	2772190728	Actinobacteriota	Amycolatopsis
eBAP3	1321	2765236032	Actinobacteriota	Kitasatospora
eBAP3	1323	2767802125	Actinobacteriota	Streptomyces
eBAP3	134	1323664.6	Proteobacteria	Paraburkholderia
eBAP3	135	1123261.3	Proteobacteria	Solimonas
eBAP3	1354	2767802114	Actinobacteriota	Streptomyces
eBAP3	136	1121388.4	Proteobacteria	Derxia
eBAP3	1367	2765235987	Actinobacteriota	Streptomyces
eBAP3	1375	2751185762	Firmicutes_B	Desulfosporosinus
eBAP3	1376	2751185773	Proteobacteria	Thauera
eBAP3	1377	2751185976	Firmicutes_A	Caproicibacter
eBAP3	1378	2751185846	Proteobacteria	Paraburkholderia
eBAP3	1381	2751185701	Firmicutes_A	Fusibacter_A
eBAP3	1384	2724679777	Actinobacteriota	Actinoplanes
eBAP3	1397	2724679789	Proteobacteria	Tistlia
eBAP3	1398	2724679705	Proteobacteria	Paracoccus
eBAP3	1404	2718217703	Proteobacteria	Halomonas
eBAP3	1412	2721755606	Proteobacteria	Usitatibacter
eBAP3	1413	2718217948	Proteobacteria	Hydrogenophaga
eBAP3	1415	2718218326	Actinobacteriota	Rhodococcus
eBAP3	1420	2731957505	Actinobacteriota	Actinokineospora
eBAP3	1424	2728369518	Actinobacteriota	Actinoplanes
eBAP3	1449	2738541337	Proteobacteria	Pelomonas
eBAP3	145	1429046.4	Actinobacteriota	Rhodococcus
eBAP3	1469	2784132177	Actinobacteriota	Actinoplanes
eBAP3	147	1168169.3	Proteobacteria	Methylomonas
eBAP3	1476	2806310577	Actinobacteriota	Pseudonocardia
eBAP3	1483	2818991578	Actinobacteriota	Humibacillus
eBAP3	1490	2751185731	Proteobacteria	Cellvibrio
eBAP3	1491	2751185711	Proteobacteria	Tateyamaria
eBAP3	1492	2751185730	Proteobacteria	Cellvibrio
eBAP3	1496	2751185671	Proteobacteria	Agarilytica
eBAP3	1499	2740891996	Desulfobacterota	Trichloromonas
eBAP3	1514	2756170267	Proteobacteria	Plasticicumulans
eBAP3	1518	2757320417	Firmicutes	Cohnella
eBAP3	1526	2808606956	Firmicutes	Brevibacillus
eBAP3	1536	2757321003	Proteobacteria	Rhodovulum
eBAP3	154	2515154122	Proteobacteria	Paraburkholderia
eBAP3	1548	2770939507	Proteobacteria	Paucibacter
eBAP3	1560	2773857920	Proteobacteria	Thiodictyon
eBAP3	1566	2767802755	Myxococcota	Myxococcus
eBAP3	1573	2775506972	Proteobacteria	Cereibacter_A
eBAP3	1578	2775507033	Proteobacteria	Sphingomonas
eBAP3	1579	2775507070	Proteobacteria	Caballeronia
eBAP3	1580	2775506931	Proteobacteria	Thauera
eBAP3	1587	2824186164	Actinobacteriota	Actinoplanes
eBAP3	160	2515154091	Spirochaetota	Alkalispirochaeta
eBAP3	1600	2873422137	Actinobacteriota	Amycolatopsis
eBAP3	1604	2821263656	Actinobacteriota	Flexivirga
eBAP3	1611	2861528275	Proteobacteria	Pseudoxanthomonas
eBAP3	1618	2795385467	Proteobacteria	Aquabacterium
eBAP3	1619	2802428811	Proteobacteria	Celerinatantimonas
eBAP3	1621	2795385449	Proteobacteria	Plasticicumulans_A
eBAP3	1625	2802428840	Actinobacteriota	Kribbella
eBAP3	1626	2808606384	Proteobacteria	Burkholderia
eBAP3	1627	2808606390	Proteobacteria	Burkholderia
eBAP3	1641	2818991436	Proteobacteria	Collimonas
eBAP3	1644	2818991459	Firmicutes	Paenibacillus_E
eBAP3	1646	2829979998	Proteobacteria	Sphingomonas
eBAP3	1648	2830054275	Proteobacteria	Niveibacterium
eBAP3	165	2515154174	Desulfobacterota	Desulfobacter
eBAP3	1653	2828413566	Proteobacteria	Sphingomonas
eBAP3	1661	2830934857	Actinobacteriota	Actinopolymorpha
eBAP3	1665	2827628540	Actinobacteriota	Actinopolymorpha
eBAP3	1678	2864808494	Proteobacteria	Chitinimonas
eBAP3	1680	2864812326	Proteobacteria	Chitinimonas
eBAP3	1690	2863067949	Actinobacteriota	Saccharopolyspora
eBAP3	1691	2863105245	Actinobacteriota	Kutzneria
eBAP3	1702	2863404153	Actinobacteriota	Streptomyces
eBAP3	171	2531839189	Proteobacteria	Aliiglaciecola
eBAP3	1720	2927149029	Proteobacteria	Pararhizobium
eBAP3	1725	2918367102	Actinobacteriota	Paeniglutamicibacter
eBAP3	1728	2918948996	Firmicutes	Paenibacillus_E
eBAP3	1729	2901048070	Firmicutes_B	Heliomicrobium
eBAP3	173	1184609.3	Actinobacteriota	Kineosphaera
eBAP3	1730	2901100504	Firmicutes	Paenibacillus_Z
eBAP3	1733	2913549288	Actinobacteriota	Streptomyces
eBAP3	1738	2904424332	Proteobacteria	Duganella
eBAP3	174	GCA_000583735.1	Actinobacteriota	Rhodococcus
eBAP3	1744	2919425241	Firmicutes	Paenibacillus_E
eBAP3	175	1266765.3	Desulfobacterota	Geoanaerobacter
eBAP3	1754	2919559526	Actinobacteriota	Arthrobacter_I
eBAP3	1757	2919651305	Proteobacteria	Caulobacter
eBAP3	1758	2919788490	Actinobacteriota	Nocardioides
eBAP3	1759	2919842057	Proteobacteria	Pelomonas
eBAP3	1772	2926272565	Actinobacteriota	Arthrobacter_I
eBAP3	1773	2926309460	Firmicutes	Paenibacillus_C
eBAP3	1774	2926315868	Firmicutes	Paenibacillus_G
eBAP3	1775	2926323807	Firmicutes	Paenibacillus_C
eBAP3	1776	2926345157	Actinobacteriota	Pseudarthrobacter
eBAP3	1782	2927426006	Proteobacteria	Bradyrhizobium
eBAP3	1783	2927435571	Proteobacteria	Bradyrhizobium
eBAP3	1785	2927857662	Proteobacteria	Bradyrhizobium
eBAP3	1795	2529292503	Proteobacteria	Derxia
eBAP3	1797	2523533617	Firmicutes	Paenibacillus_C
eBAP3	18	1007103.3	Firmicutes	Paenibacillus_G
eBAP3	1804	2595698238	Firmicutes_A	Butyrivibrio
eBAP3	1809	GCA_009909185.1	Firmicutes	Paenibacillus_Z
eBAP3	1811	GCA_013282575.1	Proteobacteria	Trinickia
eBAP3	1815	GCA_010998615.1	Myxococcota	Myxococcus
eBAP3	1821	GCA_013300875.1	Firmicutes_A	Clostridium_Q
eBAP3	1822	GCA_013304055.1	Firmicutes_A	Clostridium_Q
eBAP3	1823	GCA_010894455.1	Unknown	Unknown
eBAP3	1825	GCA_010894435.1	Unknown	Unknown
eBAP3	1826	GCA_010894405.1	Unknown	Unknown
eBAP3	1827	GCA_014526365.1	Firmicutes	Brevibacillus
eBAP3	183	1048380.9	Firmicutes_A	Fusibacter_A
eBAP3	1830	GCA_011320115.1	Proteobacteria	Croceibacterium
eBAP3	1832	GCA_011516625.2	Proteobacteria	Bradyrhizobium
eBAP3	1833	GCA_011605705.1	Unknown	Unknown
eBAP3	1835	2623620545	Proteobacteria	Duganella
eBAP3	1842	GCA_013186635.1	Firmicutes	Brevibacillus
eBAP3	1843	GCA_013332495.1	Firmicutes	Brevibacillus
eBAP3	1844	GCA_013332445.1	Firmicutes	Brevibacillus
eBAP3	1846	1158056.3	Actinobacteriota	Streptomyces
eBAP3	185	1917143.3	Actinobacteriota	Streptomyces
eBAP3	1850	GCA_013284285.1	Firmicutes	Brevibacillus
eBAP3	1851	GCA_013284245.1	Firmicutes	Brevibacillus
eBAP3	1852	GCA_013284275.1	Firmicutes	Brevibacillus
eBAP3	1853	GCA_013284355.1	Firmicutes	Brevibacillus
eBAP3	1854	GCA_013284345.1	Firmicutes	Brevibacillus
eBAP3	1855	GCA_013336725.1	Unknown	Unknown
eBAP3	1856	GCA_013336725.1	Unknown	Unknown
eBAP3	1859	GCA_013336705.1	Unknown	Unknown
eBAP3	186	GCA_002005565.1	Actinobacteriota	Streptomyces
eBAP3	1861	GCA_013336705.1	Unknown	Unknown
eBAP3	1864	GCA_013336715.1	Unknown	Unknown
eBAP3	1867	GCA_013336625.1	Unknown	Unknown
eBAP3	1869	GCA_013369485.1	Proteobacteria	Pseudoduganella
eBAP3	1871	GCA_013372585.1	Myxococcota	Myxococcus
eBAP3	1896	GCA_014290175.1	Firmicutes_A	Merdisoma
eBAP3	1897	GCA_014287625.1	Firmicutes_A	Merdisoma
eBAP3	1898	GCA_014287995.1	Firmicutes_A	Agathobaculum
eBAP3	1899	GCA_014297465.1	Proteobacteria	Ramlibacter
eBAP3	1909	2623620548	Proteobacteria	Janthinobacterium
eBAP3	1919	60547.6	Proteobacteria	Caballeronia
eBAP3	192	2574180450	Proteobacteria	Roseomonas_B
eBAP3	1921	1444314.3	Firmicutes	Paenibacillus_G
eBAP3	193	2574179768	Proteobacteria	Azoarcus_C
eBAP3	1935	84531.4	Proteobacteria	Lysobacter
eBAP3	1940	107637.3	Proteobacteria	Methylomonas
eBAP3	1942	66378.4	Actinobacteriota	Streptomyces
eBAP3	1955	208444.4	Actinobacteriota	Amycolatopsis
eBAP3	1959	359159.3	Actinobacteriota	Nonomuraea
eBAP3	197	2562617011	Firmicutes_A	Butyrivibrio
eBAP3	1970	1463934.3	Actinobacteriota	Kitasatospora
eBAP3	1972	1463897.3	Actinobacteriota	Streptomyces
eBAP3	198	2508501021	Proteobacteria	Aquabacterium_A
eBAP3	2	2513237084	Proteobacteria	Rhizobium
eBAP3	2005	1463820.3	Actinobacteriota	Streptomyces
eBAP3	2015	543632.4	Actinobacteriota	Actinoplanes
eBAP3	2016	GCA_000721705.1	Actinobacteriota	Actinoplanes
eBAP3	2020	314279.3	Proteobacteria	Nitrosococcus
eBAP3	2027	1300345.3	Proteobacteria	Lysobacter_A
eBAP3	2031	29581.24	Proteobacteria	Janthinobacterium
eBAP3	204	GCA_902141825.1	Proteobacteria	Thalassocella
eBAP3	2040	1572758.3	Proteobacteria	Thauera
eBAP3	2043	1510391.3	Desulfobacterota	Geobacter
eBAP3	2048	58133.4	Proteobacteria	Nitrosospira
eBAP3	2059	2523231079	Proteobacteria	Duganella
eBAP3	2060	2524023212	Proteobacteria	Cupriavidus
eBAP3	2061	2524614884	Actinobacteriota	Ornithinimicrobium
eBAP3	2063	2528768146	Proteobacteria	Solimonas
eBAP3	2064	2526164518	Spirochaetota	Spirochaeta_E
eBAP3	2069	2528768159	Proteobacteria	Teredinibacter
eBAP3	2070	GCA_000372745.1	Actinobacteriota	Embleya
eBAP3	2071	GCA_000379645.1	Actinobacteriota	Actinoplanes
eBAP3	2076	435897.4	Proteobacteria	Lysobacter
eBAP3	2095	GCA_003350925.1	Proteobacteria	Dyella
eBAP3	2097	GCA_003350925.1	Proteobacteria	Dyella
eBAP3	2100	28095.13	Unknown	Unknown
eBAP3	2106	1393.3	Firmicutes	Brevibacillus
eBAP3	2111	28095.14	Proteobacteria	Burkholderia
eBAP3	2114	346179.4	Proteobacteria	Herbaspirillum
eBAP3	2117	1415555.3	Actinobacteriota	Streptomyces
eBAP3	2132	1679167.3	Firmicutes	Brevibacillus
eBAP3	2141	682956.3	Firmicutes	Paenibacillus
eBAP3	2142	483937.3	Firmicutes	Paenibacillus
eBAP3	2157	1736430.3	Proteobacteria	Pelomonas
eBAP3	2158	1736431.3	Actinobacteriota	Nocardioides
eBAP3	2161	1736434.3	Proteobacteria	Pelomonas
eBAP3	2164	1736435.3	Proteobacteria	Rhizobacter
eBAP3	2166	1736439.3	Actinobacteriota	Nocardioides
eBAP3	2171	1736538.3	Firmicutes	Paenibacillus_E
eBAP3	2178	1736459.3	Actinobacteriota	Cellulomonas
eBAP3	2185	1736578.3	Proteobacteria	Caulobacter
eBAP3	2187	1736479.3	Proteobacteria	Rhizobacter
eBAP3	2189	1736483.3	Actinobacteriota	Microbacterium
eBAP3	2191	1736484.3	Actinobacteriota	Terrabacter
eBAP3	2193	1736490.3	Proteobacteria	Hydrogenophaga
eBAP3	2196	1736495.3	Actinobacteriota	Nocardioides
eBAP3	2198	1736501.3	Proteobacteria	Sphingomonas
eBAP3	2203	1736609.3	Actinobacteriota	Cellulomonas
eBAP3	2215	1073571.4	Firmicutes	Paenibacillus
eBAP3	2221	155892.3	Proteobacteria	Caulobacter
eBAP3	2235	101571.38	Proteobacteria	Burkholderia
eBAP3	2236	101571.73	Proteobacteria	Burkholderia
eBAP3	2237	GCA_001527325.1	Proteobacteria	Burkholderia
eBAP3	2238	101571.74	Proteobacteria	Burkholderia
eBAP3	2239	GCA_001527345.1	Proteobacteria	Burkholderia
eBAP3	2240	101571.78	Proteobacteria	Burkholderia
eBAP3	2241	GCA_001527425.1	Proteobacteria	Burkholderia
eBAP3	2242	28095.15	Proteobacteria	Burkholderia
eBAP3	2243	GCA_001527485.1	Proteobacteria	Burkholderia
eBAP3	2246	101571.84	Proteobacteria	Burkholderia
eBAP3	2247	101571.85	Proteobacteria	Burkholderia
eBAP3	2248	101571.86	Proteobacteria	Burkholderia
eBAP3	2249	GCA_001527905.1	Proteobacteria	Burkholderia
eBAP3	225	2563366504	Firmicutes_A	Ruminococcus_D
eBAP3	2250	101571.87	Proteobacteria	Burkholderia
eBAP3	2251	101571.88	Proteobacteria	Burkholderia
eBAP3	2252	101571.89	Proteobacteria	Burkholderia
eBAP3	2253	GCA_001527955.1	Proteobacteria	Burkholderia
eBAP3	2254	101571.55	Proteobacteria	Burkholderia
eBAP3	2255	101571.57	Proteobacteria	Burkholderia
eBAP3	2256	101571.59	Proteobacteria	Burkholderia
eBAP3	2259	101571.61	Proteobacteria	Burkholderia
eBAP3	2260	101571.65	Proteobacteria	Burkholderia
eBAP3	2261	GCA_001527085.1	Proteobacteria	Burkholderia
eBAP3	2262	101571.103	Proteobacteria	Burkholderia
eBAP3	2263	101571.106	Proteobacteria	Burkholderia
eBAP3	2264	101571.123	Proteobacteria	Burkholderia
eBAP3	2265	101571.125	Proteobacteria	Burkholderia
eBAP3	2266	101571.124	Proteobacteria	Burkholderia
eBAP3	2267	101571.144	Proteobacteria	Burkholderia
eBAP3	2268	101571.145	Proteobacteria	Burkholderia
eBAP3	2269	GCA_001529865.1	Proteobacteria	Burkholderia
eBAP3	227	2711768659	Firmicutes_A	Ruminiclostridium
eBAP3	2270	101571.129	Proteobacteria	Burkholderia
eBAP3	2271	101571.134	Proteobacteria	Burkholderia
eBAP3	2272	101571.152	Proteobacteria	Burkholderia
eBAP3	2273	GCA_001530305.1	Proteobacteria	Burkholderia
eBAP3	2274	101571.173	Proteobacteria	Burkholderia
eBAP3	2275	GCA_001531435.1	Proteobacteria	Burkholderia
eBAP3	2276	101571.250	Proteobacteria	Burkholderia
eBAP3	2277	GCA_001536785.1	Proteobacteria	Burkholderia
eBAP3	2278	101571.162	Proteobacteria	Burkholderia
eBAP3	2279	GCA_001530625.1	Proteobacteria	Burkholderia
eBAP3	2280	101571.168	Proteobacteria	Burkholderia
eBAP3	2281	101571.172	Proteobacteria	Burkholderia
eBAP3	2282	101571.175	Proteobacteria	Burkholderia
eBAP3	2283	101571.181	Proteobacteria	Burkholderia
eBAP3	2284	GCA_001531675.1	Proteobacteria	Burkholderia
eBAP3	2285	101571.183	Proteobacteria	Burkholderia
eBAP3	2286	GCA_001531715.1	Proteobacteria	Burkholderia
eBAP3	2287	101571.189	Proteobacteria	Burkholderia
eBAP3	2288	101571.196	Proteobacteria	Burkholderia
eBAP3	2289	101571.197	Proteobacteria	Burkholderia
eBAP3	2290	101571.198	Proteobacteria	Burkholderia
eBAP3	2291	GCA_001532385.1	Proteobacteria	Burkholderia
eBAP3	2292	101571.199	Proteobacteria	Burkholderia
eBAP3	2293	101571.204	Proteobacteria	Burkholderia
eBAP3	2294	GCA_001532545.1	Proteobacteria	Burkholderia
eBAP3	2295	101571.205	Proteobacteria	Burkholderia
eBAP3	2296	GCA_001532585.1	Proteobacteria	Burkholderia
eBAP3	2297	101571.206	Proteobacteria	Burkholderia
eBAP3	2298	GCA_001532605.1	Proteobacteria	Burkholderia
eBAP3	2299	101571.207	Proteobacteria	Burkholderia
eBAP3	2300	GCA_001532625.1	Proteobacteria	Burkholderia
eBAP3	2303	101571.247	Proteobacteria	Burkholderia
eBAP3	2308	189691.4	Firmicutes	Paenibacillus_G
eBAP3	2313	GCA_900605495.1	Unknown	Unknown
eBAP3	2317	1781067.3	Proteobacteria	Duganella
eBAP3	2318	29581.30	Proteobacteria	Janthinobacterium
eBAP3	232	648231707	Desulfobacterota	Geobacter
eBAP3	2322	13690.18	Proteobacteria	Sphingobium
eBAP3	2324	1816691.3	Firmicutes	Cohnella
eBAP3	2329	421.18	Proteobacteria	Methylomonas
eBAP3	233	749414.3	Actinobacteriota	Streptomyces
eBAP3	2330	421.17	Proteobacteria	Methylomonas
eBAP3	2331	421.19	Proteobacteria	Methylomonas
eBAP3	2332	980561.3	Proteobacteria	Methylomonas
eBAP3	2342	1349435.3	Firmicutes	Paenibacillus
eBAP3	2343	1349432.3	Firmicutes	Paenibacillus
eBAP3	2344	1393.5	Firmicutes	Brevibacillus
eBAP3	2345	GCA_001649505.1	Firmicutes	Brevibacillus
eBAP3	2346	1349434.3	Firmicutes	Paenibacillus
eBAP3	2347	1349436.3	Firmicutes	Paenibacillus
eBAP3	235	GCA_000092385.1	Actinobacteriota	Streptomyces
eBAP3	2353	1718987.3	Actinobacteriota	Streptomyces
eBAP3	2357	2596583534	Actinobacteriota	Goodfellowiella
eBAP3	2367	1834117.3	Actinobacteriota	Mycobacterium
eBAP3	2368	GCA_001667505.1	Actinobacteriota	Mycobacterium
eBAP3	2378	1633135.4	Firmicutes_B	Desulfosporosinus
eBAP3	2384	1849176.4	Firmicutes_A	Caproicibacter
eBAP3	2385	1469647.3	Firmicutes	Paenibacillus_E
eBAP3	2386	GCA_002027705.1	Firmicutes	Paenibacillus_E
eBAP3	245	2512564078	Myxococcota	Corallococcus
eBAP3	2469	GCA_002260525.1	Proteobacteria	Hahella
eBAP3	2470	GCA_002260525.1	Proteobacteria	Hahella
eBAP3	2475	485602.3	Actinobacteriota	Actinophytocola
eBAP3	250	2521172692	Proteobacteria	Thioalkalivibrio_B
eBAP3	2513	159449.5	Actinobacteriota	Embleya
eBAP3	2514	GCA_002024165.1	Actinobacteriota	Embleya
eBAP3	2515	1955714.3	Firmicutes	Cohnella
eBAP3	2516	GCA_002237815.1	Firmicutes	Cohnella
eBAP3	2518	2522572009	Myxococcota	Myxococcus
eBAP3	2519	1393.7	Firmicutes	Brevibacillus
eBAP3	2520	2551306112	Myxococcota	Myxococcus
eBAP3	2522	302980.3	Firmicutes	Paenibacillus_C
eBAP3	2523	2548876786	Firmicutes	Brevibacillus
eBAP3	2524	48256.3	Firmicutes_A	Ruminiclostridium
eBAP3	2534	2562617054	Actinobacteriota	Blastococcus
eBAP3	2544	GCA_002224125.1	Unknown	Unknown
eBAP3	2546	305.393	Proteobacteria	Ralstonia
eBAP3	2547	GCA_002251695.1	Proteobacteria	Ralstonia
eBAP3	2548	637000159	Proteobacteria	Mesorhizobium
eBAP3	2549	637000120	Desulfobacterota	Geobacter
eBAP3	2556	637000194	Proteobacteria	Nitrosococcus
eBAP3	2558	637000155	Proteobacteria	Phaeospirillum
eBAP3	2559	637000103	Proteobacteria	Altererythrobacter_D
eBAP3	2562	637000186	Myxococcota	Myxococcus
eBAP3	2568	640427138	Proteobacteria	Cereibacter_A
eBAP3	2573	641522635	Proteobacteria	Leptothrix
eBAP3	2575	642555119	Proteobacteria	Cellvibrio
eBAP3	2578	643692051	Proteobacteria	Thauera
eBAP3	2579	643348528	Firmicutes_A	Ruminiclostridium
eBAP3	2582	643692011	Firmicutes	Brevibacillus
eBAP3	2600	646311968	Actinobacteriota	Xylanimonas
eBAP3	2607	649633045	Actinobacteriota	Frankia
eBAP3	2611	650716013	Proteobacteria	Burkholderia
eBAP3	2614	650716058	Actinobacteriota	Microlunatus
eBAP3	2615	650716065	Myxococcota	Myxococcus
eBAP3	2616	650716067	Proteobacteria	Nitrosomonas
eBAP3	2617	650716028	Proteobacteria	Collimonas
eBAP3	2626	1965666.3	Firmicutes_A	An92
eBAP3	2627	GCA_002159175.1	Firmicutes_A	An92
eBAP3	2628	1965660.3	Firmicutes_A	Flavonifractor
eBAP3	2629	GCA_002159265.1	Firmicutes_A	Flavonifractor
eBAP3	2630	160404.3	Firmicutes_A	Anaerotignum
eBAP3	2631	GCA_002161375.1	Firmicutes_A	Anaerotignum
eBAP3	2632	1965648.3	Firmicutes_A	Faecalibacterium
eBAP3	2633	GCA_002161515.1	Firmicutes_A	Faecalibacterium
eBAP3	2634	169435.7	Firmicutes_A	Anaerotruncus
eBAP3	2635	GCA_002159815.1	Firmicutes_A	Anaerotruncus
eBAP3	2636	1965587.3	Firmicutes_A	Caccousia
eBAP3	2637	GCA_002160025.1	Firmicutes_A	Caccousia
eBAP3	2640	1965583.3	Firmicutes_A	Choladocola
eBAP3	2641	GCA_002160135.1	Firmicutes_A	Choladocola
eBAP3	2644	169435.8	Firmicutes_A	Anaerotruncus
eBAP3	2645	GCA_002160445.1	Firmicutes_A	Anaerotruncus
eBAP3	2646	169435.9	Firmicutes_A	Anaerotruncus
eBAP3	2647	GCA_002160465.1	Firmicutes_A	Anaerotruncus
eBAP3	2648	1965558.3	Firmicutes_A	An92
eBAP3	2649	GCA_002160795.1	Firmicutes_A	An92
eBAP3	2650	1965550.3	Firmicutes_A	Faecalibacterium
eBAP3	2651	GCA_002160915.1	Firmicutes_A	Faecalibacterium
eBAP3	2652	1965537.3	Firmicutes_A	Flavonifractor
eBAP3	2653	GCA_002161215.1	Firmicutes_A	Flavonifractor
eBAP3	266	2565956555	Actinobacteriota	Kutzneria
eBAP3	2660	39650.3	Proteobacteria	Cellvibrio
eBAP3	2662	GCA_002268635.1	Proteobacteria	Cellvibrio
eBAP3	2683	554312.4	Firmicutes	Paenibacillus_S
eBAP3	2726	GCA_002550445.1	Firmicutes	Bacillus_A
eBAP3	2729	1891229.13	Proteobacteria	Ketobacter
eBAP3	2733	638341135	Proteobacteria	Nitrococcus
eBAP3	2736	641736271	Firmicutes_A	Anaerotruncus
eBAP3	2746	649989922	Firmicutes_A	Clostridium_Q
eBAP3	2747	651324105	Actinobacteriota	Streptomyces
eBAP3	275	28095.12	Proteobacteria	Burkholderia
eBAP3	2750	648276707	Firmicutes	Paenibacillus_T
eBAP3	2754	2524023180	Actinobacteriota	Kineosphaera
eBAP3	2756	647533188	Proteobacteria	Nitrosococcus
eBAP3	2775	1542388.4	Proteobacteria	Albidovulum
eBAP3	2779	2086578.3	Firmicutes_A	Agathobaculum
eBAP3	2780	GCA_900291975.1	Firmicutes_A	Agathobaculum
eBAP3	2785	2044259.3	Firmicutes_A	Clostridium_Q
eBAP3	2793	1560195.5	Proteobacteria	Janthinobacterium
eBAP3	2802	418.6	Proteobacteria	Methylomonas
eBAP3	2812	1611544.3	Proteobacteria	Methylomonas
eBAP3	2813	GCA_002834115.1	Proteobacteria	Methylomonas
eBAP3	2826	2055137.3	Proteobacteria	Caulobacter
eBAP3	2827	GCA_002858925.1	Proteobacteria	Caulobacter
eBAP3	2831	2510917021	Proteobacteria	Novosphingobium
eBAP3	2832	2512564013	Firmicutes	Brevibacillus
eBAP3	2838	1684789.4	Proteobacteria	Halomonas
eBAP3	2839	GCA_002879635.1	Proteobacteria	Halomonas
eBAP3	2841	380675.3	Proteobacteria	Trinickia
eBAP3	2855	28095.26	Proteobacteria	Burkholderia
eBAP3	2858	GCA_003576005.1	Proteobacteria	Ralstonia
eBAP3	29	1129895.3	Firmicutes	Brevibacillus
eBAP3	2906	28095.30	Proteobacteria	Burkholderia
eBAP3	2907	28095.31	Proteobacteria	Burkholderia
eBAP3	2910	1393.9	Firmicutes	Brevibacillus
eBAP3	2911	GCA_003012835.1	Firmicutes	Brevibacillus
eBAP3	2914	54913.7	Firmicutes	Brevibacillus
eBAP3	2915	GCA_003013405.1	Firmicutes	Brevibacillus
eBAP3	2916	2126351.3	Firmicutes	Brevibacillus
eBAP3	2917	GCA_003013445.1	Firmicutes	Brevibacillus
eBAP3	2920	189691.6	Firmicutes	Paenibacillus_G
eBAP3	2921	1684789.6	Proteobacteria	Halomonas
eBAP3	2922	GCA_003028575.1	Proteobacteria	Halomonas
eBAP3	2926	2571042011	Desulfobacterota	Desulfobacter
eBAP3	2933	2172650.3	Proteobacteria	Caulobacter
eBAP3	2951	GCA_003173615.1	Proteobacteria	Roseomonas_A
eBAP3	2953	GCA_003194605.1	Actinobacteriota	Nocardioides
eBAP3	2959	GCA_003217775.1	Firmicutes	Paenibacillus_AB
eBAP3	2961	GCA_003226565.1	Proteobacteria	Azoarcus_C
eBAP3	2967	GCA_003261095.1	Desulfobacterota	Desulfobacter
eBAP3	2976	GCA_003600865.1	Myxococcota	Corallococcus
eBAP3	2986	GCA_003367175.1	Proteobacteria	Trinickia
eBAP3	299	84531.8	Proteobacteria	Lysobacter
eBAP3	3006	GCA_003464085.1	Firmicutes_A	Lachnoclostridium_A
eBAP3	301	435897.5	Proteobacteria	Lysobacter
eBAP3	303	314722.6	Proteobacteria	Pseudoxanthomonas
eBAP3	3033	GCA_003477405.1	Firmicutes_A	Pseudobutyricicoccus
eBAP3	3035	GCA_003478105.1	Firmicutes_A	Choladocola
eBAP3	3036	GCA_003478475.1	Firmicutes_A	Choladocola
eBAP3	3039	GCA_003480625.1	Firmicutes_A	Pseudobutyricicoccus
eBAP3	3040	GCA_003481535.1	Firmicutes_A	Choladocola
eBAP3	3043	GCA_003852895.1	Proteobacteria	Albitalea
eBAP3	3045	GCA_003435515.1	Firmicutes_A	Anaerotruncus
eBAP3	3046	GCA_003435375.1	Firmicutes_A	Copromonas
eBAP3	3061	GCA_004011805.1	Proteobacteria	Piscinibacter
eBAP3	3065	GCA_003719825.1	Proteobacteria	Lysobacter
eBAP3	3066	GCA_003999975.1	Actinobacteriota	Actinoplanes
eBAP3	3071	GCA_003937945.1	Actinobacteriota	Amycolatopsis
eBAP3	3072	GCA_003933735.1	Proteobacteria	Aquabacterium
eBAP3	3077	GCA_003955665.1	Firmicutes	Paenibacillus_E
eBAP3	3092	GCA_004016505.1	Proteobacteria	Rubrivivax
eBAP3	3099	SAMD00064386	Actinobacteriota	Xylanimonas
eBAP3	3101	SAMD00064387	Actinobacteriota	Microlunatus
eBAP3	3113	SAMD00079861	Proteobacteria	Bradyrhizobium
eBAP3	3119	SAMEA104136515	Firmicutes	Paenibacillus_G
eBAP3	3125	SAMEA104628688	Proteobacteria	Albidovulum
eBAP3	3127	SAMEA31222168	Proteobacteria	Mesorhizobium
eBAP3	313	GCA_000522545.2	Proteobacteria	Paraburkholderia
eBAP3	3133	SAMEA3545293	Firmicutes_A	Merdisoma
eBAP3	3134	SAMEA3545336	Firmicutes_A	Copromonas
eBAP3	3135	SAMEA3545340	Firmicutes_A	Merdisoma
eBAP3	3138	SAMEA3545390	Firmicutes_A	Agathobaculum
eBAP3	3139	SAMEA3545397	Firmicutes_A	UBA1394
eBAP3	3140	SAMEA3545402	Firmicutes_A	Anaerotruncus
eBAP3	3144	SAMEA3642867	Firmicutes	Brevibacillus
eBAP3	3148	SAMEA3642905	Proteobacteria	Pseudorhodoferax
eBAP3	3156	SAMEA3642985	Proteobacteria	Pelomonas
eBAP3	3157	SAMEA3642986	Actinobacteriota	Nocardioides
eBAP3	3160	SAMEA3642989	Proteobacteria	Pelomonas
eBAP3	3161	SAMEA3642990	Proteobacteria	Rhizobacter
eBAP3	3162	SAMEA3642994	Actinobacteriota	Nocardioides
eBAP3	3165	SAMEA3643014	Actinobacteriota	Cellulomonas
eBAP3	3167	SAMEA3643034	Proteobacteria	Rhizobacter
eBAP3	3169	SAMEA3643038	Actinobacteriota	Microbacterium
eBAP3	3171	SAMEA3643039	Actinobacteriota	Terrabacter
eBAP3	3173	SAMEA3643045	Proteobacteria	Hydrogenophaga
eBAP3	3174	SAMEA3643050	Actinobacteriota	Nocardioides
eBAP3	3175	SAMEA3643056	Proteobacteria	Sphingomonas
eBAP3	3177	SAMEA3643066	Proteobacteria	Rhizobacter
eBAP3	3181	SAMEA3643093	Firmicutes	Paenibacillus_E
eBAP3	3190	SAMEA3643133	Proteobacteria	Caulobacter
eBAP3	3192	SAMEA3643143	Proteobacteria	Lysobacter
eBAP3	3194	SAMEA3643164	Actinobacteriota	Cellulomonas
eBAP3	3198	SAMEA3725542	Firmicutes_A	Anaerotruncus
eBAP3	3200	SAMEA3731252	Proteobacteria	Caballeronia
eBAP3	3202	SAMEA3731257	Proteobacteria	Caballeronia
eBAP3	3205	SAMEA3731265	Proteobacteria	Caballeronia
eBAP3	3207	SAMEA3731268	Proteobacteria	Caballeronia
eBAP3	3208	SAMEA3731268	Proteobacteria	Caballeronia
eBAP3	3209	SAMEA3731270	Proteobacteria	Caballeronia
eBAP3	3211	SAMEA4003652	Firmicutes	Paenibacillus_G
eBAP3	3220	SAMN00015377	Firmicutes	Paenibacillus_T
eBAP3	3226	SAMN00713628	Proteobacteria	Methylomonas
eBAP3	3227	SAMN01731003	Firmicutes_A	Coprocola
eBAP3	3229	SAMN02232044	Proteobacteria	Nitrosomonas
eBAP3	3231	SAMN02256442	Actinobacteriota	Longispora
eBAP3	3232	SAMN02256465	Actinobacteriota	Embleya
eBAP3	3233	SAMN02261381	Desulfobacterota	Desulfobacter
eBAP3	324	158899.10	Proteobacteria	Collimonas
eBAP3	3250	SAMN02441563	Proteobacteria	Rhizobium
eBAP3	3251	SAMN02441720	Proteobacteria	Paraburkholderia
eBAP3	3259	SAMN02864944	Proteobacteria	Nitrosococcus
eBAP3	3262	SAMN03098204	Proteobacteria	Janthinobacterium
eBAP3	3264	SAMN03195666	Proteobacteria	Thauera
eBAP3	3268	SAMN03283207	Proteobacteria	Nitrosospira
eBAP3	3274	SAMN03449287	Proteobacteria	Burkholderia
eBAP3	3277	SAMN03449313	Proteobacteria	Burkholderia
eBAP3	3278	SAMN03449320	Proteobacteria	Burkholderia
eBAP3	3281	SAMN03449339	Proteobacteria	Burkholderia
eBAP3	3282	SAMN03449340	Proteobacteria	Burkholderia
eBAP3	3284	SAMN03449343	Proteobacteria	Burkholderia
eBAP3	3285	SAMN03449344	Proteobacteria	Burkholderia
eBAP3	3286	SAMN03449345	Proteobacteria	Burkholderia
eBAP3	3287	SAMN03449346	Proteobacteria	Burkholderia
eBAP3	3288	SAMN03449348	Proteobacteria	Burkholderia
eBAP3	3289	SAMN03449355	Proteobacteria	Burkholderia
eBAP3	3290	SAMN03449361	Proteobacteria	Burkholderia
eBAP3	3292	SAMN03449368	Proteobacteria	Burkholderia
eBAP3	3293	SAMN03449384	Proteobacteria	Burkholderia
eBAP3	3294	SAMN03449390	Proteobacteria	Burkholderia
eBAP3	3295	SAMN03449393	Proteobacteria	Burkholderia
eBAP3	3296	SAMN03449440	Proteobacteria	Burkholderia
eBAP3	3297	SAMN03449441	Proteobacteria	Burkholderia
eBAP3	3298	SAMN03449442	Proteobacteria	Burkholderia
eBAP3	3299	SAMN03449443	Proteobacteria	Burkholderia
eBAP3	3300	SAMN03449451	Proteobacteria	Burkholderia
eBAP3	3301	SAMN03449457	Proteobacteria	Burkholderia
eBAP3	3302	SAMN03449461	Proteobacteria	Burkholderia
eBAP3	3303	SAMN03449493	Proteobacteria	Burkholderia
eBAP3	3304	SAMN03449500	Proteobacteria	Burkholderia
eBAP3	3305	SAMN03449510	Proteobacteria	Burkholderia
eBAP3	3306	SAMN03449515	Proteobacteria	Burkholderia
eBAP3	3307	SAMN03449530	Proteobacteria	Burkholderia
eBAP3	3308	SAMN03449531	Proteobacteria	Burkholderia
eBAP3	3309	SAMN03449540	Proteobacteria	Burkholderia
eBAP3	3310	SAMN03449544	Proteobacteria	Burkholderia
eBAP3	3311	SAMN03449551	Proteobacteria	Burkholderia
eBAP3	3312	SAMN03449563	Proteobacteria	Burkholderia
eBAP3	3313	SAMN03449573	Proteobacteria	Burkholderia
eBAP3	3314	SAMN03449575	Proteobacteria	Burkholderia
eBAP3	3317	SAMN03449690	Proteobacteria	Burkholderia
eBAP3	3343	SAMN04151670	Firmicutes	Brevibacillus
eBAP3	3347	SAMN04538214	Myxococcota	Myxococcus
eBAP3	3348	SAMN04538215	Myxococcota	Myxococcus
eBAP3	3349	SAMN04538216	Myxococcota	Myxococcus
eBAP3	3350	SAMN04538217	Myxococcota	Myxococcus
eBAP3	3351	SAMN04538219	Myxococcota	Myxococcus
eBAP3	3352	SAMN04538223	Myxococcota	Myxococcus
eBAP3	3353	SAMN04538226	Myxococcota	Myxococcus
eBAP3	3354	SAMN04538227	Myxococcota	Myxococcus
eBAP3	3355	SAMN04538230	Myxococcota	Myxococcus
eBAP3	3356	SAMN04538231	Myxococcota	Myxococcus
eBAP3	3358	SAMN04634262	Actinobacteriota	Mycobacterium
eBAP3	338	1340425.3	Desulfobacterota	Geobacter
eBAP3	3385	SAMN06473594	Firmicutes_A	Faecalibacterium
eBAP3	3386	SAMN06473608	Firmicutes_A	An92
eBAP3	3387	SAMN06473639	Firmicutes_A	Anaerotruncus
eBAP3	3388	SAMN06473649	Firmicutes_A	Flavonifractor
eBAP3	339	1564506.4	Proteobacteria	Rhodovulum
eBAP3	3390	SAMN06473657	Firmicutes_A	Choladocola
eBAP3	3392	SAMN06473663	Firmicutes_A	Caccousia
eBAP3	3393	SAMN06473685	Firmicutes_A	Anaerotruncus
eBAP3	3394	SAMN06473687	Firmicutes_A	Anaerotruncus
eBAP3	3395	SAMN06473695	Firmicutes_A	Anaerotruncus
eBAP3	3396	SAMN06473762	Firmicutes_A	Flavonifractor
eBAP3	3397	SAMN06473771	Firmicutes_A	An92
eBAP3	3398	SAMN06473772	Firmicutes_A	Flavonifractor
eBAP3	3408	SAMN07658361	Actinobacteriota	Mycobacterium
eBAP3	3456	SAMN08627959	Proteobacteria	Burkholderia
eBAP3	3457	SAMN08627964	Proteobacteria	Burkholderia
eBAP3	3458	SAMN08627999	Proteobacteria	Burkholderia
eBAP3	3466	SAMN09380186	Proteobacteria	Azoarcus_C
eBAP3	349	1033922.4	Actinobacteriota	Rhodococcus
eBAP3	3497	GCA_004307995.1	Firmicutes	Paenibacillus_AF
eBAP3	3509	GCA_004353535.1	Proteobacteria	Cupriavidus
eBAP3	3510	GCA_004353515.1	Proteobacteria	M269
eBAP3	3512	GCA_004354045.1	Firmicutes	Paenibacillus_S
eBAP3	3515	GCA_004458765.1	Proteobacteria	Microvirga
eBAP3	3519	GCA_006175985.1	Proteobacteria	Methylotetracoccus
eBAP3	352	1821621.3	Proteobacteria	Marinobacterium_A
eBAP3	3522	GCA_004792665.1	Proteobacteria	Marinobacter
eBAP3	3523	GCA_004965515.1	Proteobacteria	Alteraurantiacibacter
eBAP3	3525	2547132038	Actinobacteriota	Saccharopolyspora
eBAP3	3526	GCA_009469595.1	Unknown	Unknown
eBAP3	3530	GCA_005048225.1	Proteobacteria	Paracoccus
eBAP3	3536	GCA_005217615.1	Firmicutes	Brevibacillus
eBAP3	3537	GCA_005233835.1	Actinobacteriota	Herbidospora
eBAP3	354	1855726.3	Proteobacteria	Caballeronia
eBAP3	3542	2558860140	Firmicutes_A	NK4A136
eBAP3	3543	2556921656	Firmicutes_A	Ruminiclostridium
eBAP3	3544	2571042015	Firmicutes_A	NK4A144
eBAP3	3545	2561511145	Firmicutes_A	NK4A144
eBAP3	3546	2512875033	Proteobacteria	Thioalkalivibrio_B
eBAP3	3550	2506520043	Proteobacteria	Thioalkalivibrio_B
eBAP3	3551	2504557012	Spirochaetota	Treponema_D
eBAP3	3552	2561511042	Proteobacteria	Methylomonas
eBAP3	3553	GCA_900466605.1	Proteobacteria	Rhizobium
eBAP3	3557	GCA_900604355.1	Firmicutes_A	Luxibacter
eBAP3	3559	GCA_005870025.1	Proteobacteria	Mangrovicoccus
eBAP3	3566	GCA_006170445.1	Firmicutes	Brevibacillus_B
eBAP3	3567	GCA_005930355.1	Unknown	Unknown
eBAP3	3568	GCA_006265175.1	Firmicutes	Paenibacillus_AB
eBAP3	3569	GCA_007668225.1	Proteobacteria	Cereibacter_A
eBAP3	3575	GCA_009760915.1	Proteobacteria	Azohydromonas
eBAP3	3585	GCA_008086045.1	Actinobacteriota	Nonomuraea
eBAP3	3628	GCA_008635795.1	Firmicutes	Paenibacillus
eBAP3	363	1842537.3	Proteobacteria	Hydrogenophaga
eBAP3	3633	GCA_010279825.1	Myxococcota	Myxococcus
eBAP3	3634	GCA_008933955.1	Firmicutes_B	Heliorestis
eBAP3	3635	GCA_011682185.1	Proteobacteria	Massilia
eBAP3	3638	GCA_011682145.1	Proteobacteria	Massilia
eBAP3	364	1901.9	Actinobacteriota	Streptomyces
eBAP3	3646	GCA_009664975.1	Firmicutes	Paenibacillus
eBAP3	3688	GCA_012910785.1	Proteobacteria	Aromatoleum
eBAP3	3689	GCA_012910955.1	Proteobacteria	Aromatoleum
eBAP3	3690	GCA_012910985.1	Proteobacteria	Aromatoleum
eBAP3	3691	GCA_009800965.1	Proteobacteria	Azoarcus_E
eBAP3	37	1144308.3	Firmicutes	Brevibacillus
eBAP3	3700	GCA_009872365.1	Unknown	Unknown
eBAP3	379	GCA_006400955.1	Myxococcota	Myxococcus
eBAP3	380	GCA_006402735.1	Myxococcota	Myxococcus
eBAP3	383	285473.5	Actinobacteriota	Streptomyces
eBAP3	393	1912.5	Actinobacteriota	Streptomyces
eBAP3	395	GCA_002021875.1	Actinobacteriota	Streptomyces
eBAP3	400	1904640.3	Proteobacteria	Usitatibacter
eBAP3	402	299262.9	Proteobacteria	Tateyamaria
eBAP3	406	75293.3	Actinobacteriota	Streptomyces
eBAP3	408	GCA_001983975.1	Actinobacteriota	Streptomyces
eBAP3	41	1144305.3	Proteobacteria	Novosphingobium
eBAP3	410	1938607.3	Proteobacteria	Sphingomonas
eBAP3	414	1945512.3	Proteobacteria	Cellvibrio
eBAP3	416	1737490.4	Proteobacteria	Agarilytica
eBAP3	43	1200792.4	Firmicutes	Brevibacillus
eBAP3	431	1987723.3	Proteobacteria	Cellvibrio
eBAP3	441	GCA_002208175.1	Proteobacteria	Burkholderia
eBAP3	450	1189310.3	Myxococcota	Myxococcus
eBAP3	453	1917421.3	Proteobacteria	Ketobacter
eBAP3	454	GCA_002863865.1	Proteobacteria	Ketobacter
eBAP3	470	2005884.3	Proteobacteria	Thauera
eBAP3	475	435897.6	Proteobacteria	Lysobacter
eBAP3	477	GCA_000296715.2	Firmicutes	Brevibacillus
eBAP3	478	32009.4	Proteobacteria	Burkholderia
eBAP3	479	GCA_002393425.1	Proteobacteria	Burkholderia
eBAP3	482	2033869.3	Proteobacteria	Cereibacter_A
eBAP3	487	92644.3	Actinobacteriota	Streptomyces
eBAP3	489	GCA_002591335.1	Actinobacteriota	Streptomyces
eBAP3	496	1495638.3	Actinobacteriota	Streptomyces
eBAP3	498	GCA_002812405.1	Actinobacteriota	Streptomyces
eBAP3	51	1198452.4	Proteobacteria	Duganella
eBAP3	519	GCA_005519465.1	Actinobacteriota	Streptomyces
eBAP3	523	2051553.8	Proteobacteria	Methylobacterium
eBAP3	537	GCA_003233695.1	Proteobacteria	Lysobacter
eBAP3	551	GCA_003454755.1	Actinobacteriota	Streptomyces
eBAP3	563	GCA_016865255.1	Proteobacteria	Methylomonas
eBAP3	569	GCA_009728935.1	Firmicutes	Paenibacillus_AC
eBAP3	575	GCA_004022485.1	Bacteroidota	Aequorivita
eBAP3	577	GCA_004114615.1	Proteobacteria	Dyella_B
eBAP3	579	GCA_004135585.1	Proteobacteria	Allosphingosinicella
eBAP3	586	GCA_004683865.2	Proteobacteria	Paracoccus
eBAP3	587	GCA_004768545.1	Proteobacteria	Cupriavidus
eBAP3	588	GCA_005280315.1	Proteobacteria	Pseudoduganella
eBAP3	589	GCA_005280735.1	Proteobacteria	Trinickia
eBAP3	595	GCA_006349365.1	Actinobacteriota	Oceanitalea
eBAP3	60	2537562147	Actinobacteriota	Amycolatopsis
eBAP3	600	GCA_008033135.1	Proteobacteria	Chitinolyticbacter
eBAP3	61	1198538.3	Myxococcota	Myxococcus
eBAP3	619	GCA_008120855.1	Proteobacteria	Cellvibrio
eBAP3	62	2529293168	Firmicutes_A	Ruminiclostridium
eBAP3	621	GCA_008120895.1	Proteobacteria	Cellvibrio
eBAP3	623	GCA_008120875.1	Proteobacteria	Cellvibrio
eBAP3	637	GCA_010120715.1	Firmicutes_A	Aminipila
eBAP3	64	2511231134	Firmicutes_A	Oscillibacter
eBAP3	65	2563366569	Proteobacteria	Aromatoleum
eBAP3	666	GCA_014303795.1	Firmicutes	Paenibacillus_C
eBAP3	677	1706231.10	Proteobacteria	Massilia
eBAP3	680	GCA_001404495.1	Unknown	Unknown
eBAP3	683	2516493019	Firmicutes	Cohnella
eBAP3	699	2576861096	Proteobacteria	Burkholderia
eBAP3	7	2513237163	Proteobacteria	Cupriavidus
eBAP3	711	2516653041	Firmicutes_B	Desulfitobacterium
eBAP3	712	2508501023	Desulfobacterota	Desulfobacter
eBAP3	714	2501004205	Proteobacteria	Dinoroseobacter
eBAP3	715	2582580732	Firmicutes_B	Desulfitobacterium
eBAP3	717	2582580750	Desulfobacterota	Desulfacinum
eBAP3	727	2585427590	Proteobacteria	Rhizobium
eBAP3	729	2582581867	Proteobacteria	Rhizobium
eBAP3	73	2563367167	Firmicutes_A	Coprocola
eBAP3	732	2585428058	Proteobacteria	Rhizobacter
eBAP3	736	2585428057	Proteobacteria	Rhizobacter
eBAP3	739	2518645605	Proteobacteria	Marinobacterium_A
eBAP3	740	2518645585	Proteobacteria	Aromatoleum
eBAP3	741	2519103188	Firmicutes	Paenibacillus_D
eBAP3	743	2524614556	Proteobacteria	Chitinimonas
eBAP3	749	1706231.5	Proteobacteria	Massilia
eBAP3	750	326474.3	Proteobacteria	Caballeronia
eBAP3	751	1353886.5	Proteobacteria	Caballeronia
eBAP3	752	36773.32	Proteobacteria	Caballeronia
eBAP3	753	36773.30	Proteobacteria	Caballeronia
eBAP3	754	36773.30	Proteobacteria	Caballeronia
eBAP3	757	36773.46	Proteobacteria	Caballeronia
eBAP3	761	165186.16	Unknown	Unknown
eBAP3	768	650377989	Firmicutes_A	Copromonas
eBAP3	772	1631249.4	Proteobacteria	Mesorhizobium
eBAP3	78	872024.4	Firmicutes_B	Desulfitobacterium
eBAP3	780	1007103.5	Firmicutes	Paenibacillus_G
eBAP3	798	2599185263	Proteobacteria	Chitinimonas
eBAP3	80	1080187.3	Proteobacteria	Cupriavidus
eBAP3	82	1120949.3	Actinobacteriota	Actinoplanes
eBAP3	830	2609460252	Proteobacteria	Nitrosococcus
eBAP3	836	2606217760	Firmicutes_A	Clostridium_AI
eBAP3	837	2606217738	Firmicutes_A	NK4A144
eBAP3	84	1122182.3	Actinobacteriota	Longispora
eBAP3	841	2602042071	Firmicutes	Paenibacillus_S
eBAP3	845	2617271008	Proteobacteria	Burkholderia
eBAP3	86	667585.3	Proteobacteria	Paraburkholderia
eBAP3	863	2616644811	Proteobacteria	Solimonas
eBAP3	870	2619619029	Myxococcota	Myxococcus
eBAP3	877	2622736631	Actinobacteriota	Geodermatophilus
eBAP3	90	1121396.3	Desulfobacterota	Desulfobacter
eBAP3	924	2634166411	Proteobacteria	Lysobacter_A
eBAP3	927	2639762983	Proteobacteria	Burkholderia
eBAP3	947	2639762741	Proteobacteria	Rubrivivax
eBAP3	948	2636416141	Proteobacteria	Caballeronia
eBAP3	952	2648501830	Proteobacteria	Aromatoleum
eBAP3	955	2654587705	Proteobacteria	Herbaspirillum
eBAP3	957	2645727758	Firmicutes_A	Agathobaculum
eBAP3	96	1122202.3	Proteobacteria	Marinobacterium_A
eBAP3	960	2654587650	Proteobacteria	Caballeronia
eBAP3	961	2643221625	Proteobacteria	Rhizobacter
eBAP3	963	2643221639	Proteobacteria	Pelomonas
eBAP3	964	2643221641	Actinobacteriota	Nocardioides
eBAP3	967	2643221646	Proteobacteria	Pelomonas
eBAP3	968	2643221648	Proteobacteria	Rhizobacter
eBAP3	97	1261621.3	Proteobacteria	Aromatoleum
eBAP3	970	2643221657	Actinobacteriota	Nocardioides
eBAP3	976	2643221676	Firmicutes	Paenibacillus_E
eBAP3	98	1122917.3	Firmicutes	Paenibacillus_D
eBAP3	983	2643221694	Actinobacteriota	Cellulomonas
eBAP3	990	2643221583	Proteobacteria	Caulobacter
eBAP3	991	2643221584	Proteobacteria	Caulobacter
eBAP3	993	2643221592	Proteobacteria	Rhizobacter
eBAP3	995	2643221593	Proteobacteria	Lysobacter
eBAP3	997	2643221597	Actinobacteriota	Microbacterium
eBAP4	1004	2643221711	Actinobacteriota	Terrabacter
eBAP4	1006	2643221716	Bacteroidota	Flavobacterium
eBAP4	1021	2643221822	Bacteroidota	Chryseobacterium
eBAP4	1028	2643221875	Actinobacteriota	Terrabacter
eBAP4	1030	2643221876	Actinobacteriota	Terrabacter
eBAP4	1040	2675903215	Bacteroidota	Ulvibacter
eBAP4	1044	2675903150	Bacteroidota	Chryseobacterium
eBAP4	1045	2675903154	Bacteroidota	Chryseobacterium
eBAP4	1046	2684622890	Bacteroidota	Halpernia
eBAP4	105	2585427834	Bacteroidota	Chryseobacterium
eBAP4	1079	2681813551	Bacteroidota	Chryseobacterium
eBAP4	1080	2690315624	Bacteroidota	Chryseobacterium
eBAP4	1081	2690315624	Bacteroidota	Chryseobacterium
eBAP4	1082	2684622891	Bacteroidota	Pricia
eBAP4	1110	2713896762	Bacteroidota	Tenacibaculum
eBAP4	1111	2713896818	Bacteroidota	Chryseobacterium
eBAP4	1126	2724679001	Bacteroidota	Algoriphagus
eBAP4	1135	2724679211	Bacteroidota	Chryseobacterium
eBAP4	114	1120966.3	Bacteroidota	Algoriphagus
eBAP4	1150	2728368985	Bacteroidota	Flavobacterium
eBAP4	116	1120965.3	Bacteroidota	Algoriphagus
eBAP4	1162	2728369107	Bacteroidota	Chryseobacterium
eBAP4	118	1120967.3	Bacteroidota	Algoriphagus
eBAP4	1182	2698536714	Bacteroidota	Algoriphagus
eBAP4	1185	2698536748	Bacteroidota	Flavobacterium
eBAP4	1186	2695420958	Bacteroidota	Flavobacterium
eBAP4	1188	2695420944	Bacteroidota	Chryseobacterium
eBAP4	119	1120968.3	Bacteroidota	Algoriphagus
eBAP4	1196	2695420951	Bacteroidota	Tenacibaculum
eBAP4	1208	2744054624	Bacteroidota	Cochleicola
eBAP4	1226	2690315885	Proteobacteria	Kordiimonas
eBAP4	124	1123347.4	Bacteroidota	Tenacibaculum
eBAP4	126	1121006.3	Bacteroidota	Aquimarina
eBAP4	1380	2751185877	Bacteroidota	Chryseobacterium
eBAP4	1388	2724679795	Bacteroidota	Chryseobacterium
eBAP4	1389	2728369216	Bacteroidota	Spirosoma
eBAP4	1390	2724679792	Bacteroidota	Flavobacterium
eBAP4	1392	2724679821	Bacteroidota	Dokdonia
eBAP4	1394	2724679821	Bacteroidota	Dokdonia
eBAP4	1395	2724679815	Bacteroidota	Algoriphagus
eBAP4	1396	2728369219	Bacteroidota	Ulvibacter
eBAP4	1399	2724679817	Bacteroidota	Chryseobacterium
eBAP4	1408	2721755524	Bacteroidota	Chryseobacterium
eBAP4	141	681847.3	Proteobacteria	Roseibium
eBAP4	1425	2734482070	Bacteroidota	Chryseobacterium
eBAP4	1432	2724679776	Bacteroidota	Flavobacterium
eBAP4	1437	2734482288	Bacteroidota	Kordia
eBAP4	1439	2734482798	Bacteroidota	Tenacibaculum
eBAP4	1442	2751185705	Proteobacteria	Zoogloea
eBAP4	1445	2739367858	Bacteroidota	Flavobacterium
eBAP4	1452	2739367857	Bacteroidota	Flavobacterium
eBAP4	1462	2739367662	Bacteroidota	Flavobacterium
eBAP4	1463	2739367658	Bacteroidota	Algoriphagus
eBAP4	1467	2756170161	Actinobacteriota	Ornithinibacter
eBAP4	1498	2765235839	Bacteroidota	Chryseobacterium
eBAP4	1500	2747842515	Bacteroidota	Algoriphagus
eBAP4	1502	2754412428	Bacteroidota	Flavobacterium
eBAP4	1506	2754412712	Bacteroidota	Flavobacterium
eBAP4	1508	2757320516	Bacteroidota	Flavobacterium
eBAP4	1509	2757320388	Bacteroidota	Flavobacterium
eBAP4	151	2506520046	Bacteroidota	Aquiflexum
eBAP4	1513	2756170236	Bacteroidota	Tenacibaculum
eBAP4	1527	2767802478	Bacteroidota	Chryseobacterium
eBAP4	156	2515154083	Bacteroidota	Echinicola
eBAP4	1564	2775507239	Bacteroidota	Flavobacterium
eBAP4	1569	2775506996	Proteobacteria	Variovorax
eBAP4	1572	2775506930	Bacteroidota	Tenacibaculum
eBAP4	1574	2775506929	Bacteroidota	Tenacibaculum
eBAP4	1592	2775506714	Bacteroidota	Leeuwenhoekiella
eBAP4	1594	2778261677	Bacteroidota	Chryseobacterium
eBAP4	1605	2799112219	Bacteroidota	Aquimarina
eBAP4	1610	2795385469	Bacteroidota	Tenacibaculum
eBAP4	1612	2795385471	Proteobacteria	Permianibacter
eBAP4	1655	2828441503	Bacteroidota	Algoriphagus
eBAP4	1675	2867868581	Bacteroidota	Chryseobacterium
eBAP4	1682	2864822740	Bacteroidota	Chryseobacterium
eBAP4	1683	2864831662	Bacteroidota	Chryseobacterium
eBAP4	1684	2864882932	Bacteroidota	Chryseobacterium
eBAP4	1685	2864891731	Bacteroidota	Chryseobacterium
eBAP4	1703	2880550035	Bacteroidota	Aquimarina
eBAP4	1704	2880555367	Bacteroidota	Aquimarina
eBAP4	1705	2880762256	Bacteroidota	Aquimarina
eBAP4	1706	2882936267	Proteobacteria	Roseibium
eBAP4	1707	2880767578	Proteobacteria	Roseibium
eBAP4	1708	2880560698	Proteobacteria	Roseibium
eBAP4	1709	2880567409	Proteobacteria	Roseibium
eBAP4	1710	2880774395	Proteobacteria	Roseibium
eBAP4	1711	2880574310	Proteobacteria	Roseibium
eBAP4	1712	2880580784	Proteobacteria	Roseibium
eBAP4	1713	2880780866	Proteobacteria	Roseibium
eBAP4	1716	2889290771	Bacteroidota	Chryseobacterium
eBAP4	1726	2918713800	Bacteroidota	Chryseobacterium
eBAP4	1737	2904419702	Bacteroidota	Flavobacterium
eBAP4	1741	2904555929	Bacteroidota	Flavobacterium
eBAP4	1742	2919191525	Bacteroidota	Flavobacterium
eBAP4	1743	2919399522	Bacteroidota	Chryseobacterium
eBAP4	1748	2919683626	Bacteroidota	Flavobacterium
eBAP4	1786	2522125168	Bacteroidota	Dyadobacter
eBAP4	1792	2523533531	Bacteroidota	Tenacibaculum
eBAP4	1794	2523533620	Bacteroidota	Aquimarina
eBAP4	1814	GCA_010645075.1	Bacteroidota	Flavobacterium
eBAP4	1816	GCA_010436075.1	Actinobacteriota	Rhodococcus
eBAP4	1839	GCA_012927165.1	Proteobacteria	Zoogloea
eBAP4	1840	GCA_012927265.1	Bacteroidota	Chryseobacterium
eBAP4	1873	1443665.3	Bacteroidota	Aquimarina
eBAP4	1874	1296416.3	Bacteroidota	Aquimarina
eBAP4	1879	GCA_014397005.1	Bacteroidota	Kordia
eBAP4	1881	GCA_014218945.1	Bacteroidota	Chryseobacterium
eBAP4	1882	GCA_014218945.1	Bacteroidota	Chryseobacterium
eBAP4	1883	GCA_014218915.1	Bacteroidota	Chryseobacterium
eBAP4	1884	GCA_014218915.1	Bacteroidota	Chryseobacterium
eBAP4	1885	GCA_014280965.1	Bacteroidota	Echinicola
eBAP4	1900	GCA_014333585.1	Bacteroidota	Hymenobacter
eBAP4	1901	GCA_014349165.1	Bacteroidota	Hymenobacter
eBAP4	1902	GCA_014518425.1	Actinobacteriota	Terrabacter
eBAP4	1910	491205.5	Bacteroidota	Chryseobacterium
eBAP4	2022	445961.5	Bacteroidota	Chryseobacterium
eBAP4	2028	1538295.3	Proteobacteria	Aquabacterium
eBAP4	2029	1406840.3	Bacteroidota	Flavobacterium
eBAP4	2049	1587524.6	Bacteroidota	Flavobacterium
eBAP4	2091	1655491.3	Bacteroidota	Leeuwenhoekiella
eBAP4	2101	253.10	Bacteroidota	Chryseobacterium
eBAP4	2102	104268.3	Bacteroidota	Tenacibaculum
eBAP4	2109	1423322.9	Bacteroidota	Flavobacterium
eBAP4	2110	GCA_001027725.1	Bacteroidota	Flavobacterium
eBAP4	2138	1699134.3	Bacteroidota	Flavobacterium
eBAP4	2139	1699509.3	Bacteroidota	Flavobacterium
eBAP4	2143	1705393.3	Bacteroidota	Chryseobacterium
eBAP4	2154	452084.6	Bacteroidota	Chryseobacterium
eBAP4	2190	1736484.3	Actinobacteriota	Terrabacter
eBAP4	2192	1736485.3	Bacteroidota	Flavobacterium
eBAP4	2200	1736603.3	Actinobacteriota	Terrabacter
eBAP4	2202	1736605.3	Bacteroidota	Flavobacterium
eBAP4	2212	1736366.3	Bacteroidota	Chryseobacterium
eBAP4	2214	1750590.3	Bacteroidota	Algoriphagus
eBAP4	2304	267125.3	Bacteroidota	Chryseobacterium
eBAP4	2320	637679.3	Proteobacteria	Kordiimonas
eBAP4	2333	1813611.3	Bacteroidota	Chryseobacterium
eBAP4	2338	2593339292	Bacteroidota	Algoriphagus
eBAP4	2339	2593339285	Bacteroidota	Algoriphagus
eBAP4	2366	1855728.3	Proteobacteria	Variovorax
eBAP4	2381	1414727.3	Bacteroidota	Chryseobacterium
eBAP4	2442	2516653075	Proteobacteria	Methylotuvimicrobium
eBAP4	2443	1278819.3	Bacteroidota	Flavobacterium
eBAP4	2446	1896169.3	Bacteroidota	Flavobacterium
eBAP4	2481	238540.3	Bacteroidota	Algoriphagus
eBAP4	2485	1406873.5	Bacteroidota	Arenibacter
eBAP4	2486	GCA_002150785.1	Bacteroidota	Arenibacter
eBAP4	2496	376686.29	Bacteroidota	Flavobacterium
eBAP4	2497	29533.5	Bacteroidota	Flavobacterium
eBAP4	2498	1278819.5	Bacteroidota	Flavobacterium
eBAP4	2499	GCA_002217475.1	Unknown	Unknown
eBAP4	2504	GCA_002002735.1	Bacteroidota	Algoriphagus
eBAP4	2508	1945581.3	Bacteroidota	Chryseobacterium
eBAP4	2509	GCA_002177115.1	Bacteroidota	Chryseobacterium
eBAP4	251	2521172697	Myxococcota	Myxococcus
eBAP4	2510	1945581.3	Bacteroidota	Chryseobacterium
eBAP4	2511	GCA_002177115.1	Bacteroidota	Chryseobacterium
eBAP4	2517	1965277.3	Proteobacteria	Zoogloea
eBAP4	2530	2517287033	Proteobacteria	Methylobacter
eBAP4	2532	2517287034	Proteobacteria	Methylobacter
eBAP4	2533	2516653058	Proteobacteria	Methylovulum
eBAP4	2535	2556921112	Actinobacteriota	Cellulomonas
eBAP4	2543	1970530.3	Proteobacteria	PFJX01
eBAP4	2555	637000088	Proteobacteria	Azonexus
eBAP4	2560	637000249	Proteobacteria	Saccharophagus
eBAP4	2577	642555129	Desulfobacterota	Geomonas
eBAP4	2580	643348554	Desulfobacterota	Geotalea
eBAP4	2581	643692021	Desulfobacterota	Desulfobacterium_B
eBAP4	2584	644736371	Desulfobacterota	Geomonas
eBAP4	2591	644736356	Bacteroidota	Dyadobacter
eBAP4	264	1208320.4	Proteobacteria	Thalassolituus
eBAP4	2654	GCA_002165625.1	Proteobacteria	Neiella
eBAP4	2671	2007308.3	Bacteroidota	Algoriphagus
eBAP4	2672	GCA_002807035.1	Bacteroidota	Algoriphagus
eBAP4	2732	638341115	Bacteroidota	Leeuwenhoekiella
eBAP4	2735	640612202	Bacteroidota	Algoriphagus
eBAP4	2738	641380434	Bacteroidota	Kordia
eBAP4	2762	GCA_900258415.1	Proteobacteria	Roseibium
eBAP4	2766	1191889.3	Bacteroidota	Aquimarina
eBAP4	2767	1192023.3	Bacteroidota	Aquimarina
eBAP4	2768	GCA_900299485.1	Bacteroidota	Aquimarina
eBAP4	2769	1191912.3	Bacteroidota	Aquimarina
eBAP4	2770	GCA_900299505.1	Bacteroidota	Aquimarina
eBAP4	2773	1191889.4	Bacteroidota	Aquimarina
eBAP4	2774	GCA_900299475.1	Bacteroidota	Aquimarina
eBAP4	2776	GCA_900312815.1	Bacteroidota	Aquimarina
eBAP4	2782	680127.15	Bacteroidota	Chryseobacterium
eBAP4	2783	GCA_002979665.1	Bacteroidota	Chryseobacterium
eBAP4	2784	680127.16	Bacteroidota	Chryseobacterium
eBAP4	2789	2045443.3	Bacteroidota	Tenacibaculum
eBAP4	2795	1871178.4	Proteobacteria	Rugamonas
eBAP4	2796	GCA_002735605.1	Proteobacteria	Rugamonas
eBAP4	2814	2058306.3	Bacteroidota	Tenacibaculum
eBAP4	2823	GCA_004303025.1	Unknown	Unknown
eBAP4	2828	1871037.113	Bacteroidota	Flavobacterium
eBAP4	2833	2513020052	Bacteroidota	Flavobacterium
eBAP4	2834	2511231000	Bacteroidota	Chryseobacterium
eBAP4	2851	GCA_002899945.2	Bacteroidota	Chryseobacterium
eBAP4	2923	712466.3	Bacteroidota	Prevotella
eBAP4	2924	2556921601	Desulfobacterota	Desulfobulbus
eBAP4	2932	GCA_003347495.1	Bacteroidota	Negadavirga
eBAP4	2936	2056868.3	Bacteroidota	Chryseobacterium
eBAP4	2937	GCA_003260195.1	Bacteroidota	Lutibacter
eBAP4	2950	GCA_003172915.1	Proteobacteria	Fluviibacterium
eBAP4	2952	GCA_003259255.1	Bacteroidota	Algoriphagus
eBAP4	2955	GCA_003254585.1	Bacteroidota	Flavobacterium
eBAP4	2956	GCA_003202405.1	Bacteroidota	Flavobacterium
eBAP4	2958	GCA_003254625.1	Bacteroidota	Flavobacterium
eBAP4	2965	GCA_003254745.1	Bacteroidota	Flavobacterium
eBAP4	2971	GCA_003286915.1	Bacteroidota	Ohtaekwangia
eBAP4	2973	GCA_003316845.1	Bacteroidota	Aquiflexum_A
eBAP4	2977	GCA_003385535.1	Bacteroidota	Chryseobacterium
eBAP4	2979	GCA_003318185.1	Bacteroidota	Tenacibaculum
eBAP4	2982	GCA_003334855.1	Bacteroidota	Larkinella
eBAP4	2983	GCA_003336225.1	Proteobacteria	Corallincola
eBAP4	3031	GCA_003854275.1	Proteobacteria	Burkholderia
eBAP4	3048	GCA_003515065.1	Actinobacteriota	Nocardioides
eBAP4	3053	GCA_004117875.1	Desulfobacterota	Geomonas
eBAP4	3068	GCA_003725735.1	Bacteroidota	Sinomicrobium
eBAP4	3073	GCA_003937815.1	Bacteroidota	Tenacibaculum
eBAP4	3080	GCA_003977605.1	Bacteroidota	Prevotella
eBAP4	3128	SAMEA3495628	Proteobacteria	Roseibium
eBAP4	3129	SAMEA3495629	Proteobacteria	Roseibium
eBAP4	3130	SAMEA3495743	Proteobacteria	Roseibium
eBAP4	3154	SAMEA3642953	Bacteroidota	Chryseobacterium
eBAP4	3155	SAMEA3642954	Bacteroidota	Chryseobacterium
eBAP4	3170	SAMEA3643039	Actinobacteriota	Terrabacter
eBAP4	3172	SAMEA3643040	Bacteroidota	Flavobacterium
eBAP4	3265	SAMN03267909	Proteobacteria	Variovorax
eBAP4	3369	SAMN05294054	Proteobacteria	Rugamonas
eBAP4	3371	SAMN06049048	Bacteroidota	Flavobacterium
eBAP4	3373	SAMN06049056	Bacteroidota	Flavobacterium
eBAP4	3374	SAMN06049057	Bacteroidota	Flavobacterium
eBAP4	3375	SAMN06049067	Bacteroidota	Flavobacterium
eBAP4	3399	SAMN06480675	Proteobacteria	Zoogloea
eBAP4	3406	SAMN07581367	Bacteroidota	Chryseobacterium
eBAP4	341	1685010.5	Bacteroidota	Chryseobacterium
eBAP4	3487	SAMN10163213	Bacteroidota	Chryseobacterium
eBAP4	3501	GCA_004336975.1	Proteobacteria	Corallincola
eBAP4	3503	GCA_004337695.1	Unknown	Unknown
eBAP4	3505	GCA_004349355.1	Bacteroidota	Flavobacterium
eBAP4	3514	GCA_004358035.1	Bacteroidota	Algoriphagus
eBAP4	3518	GCA_004791675.1	Desulfobacterota	Geomonas
eBAP4	3527	GCA_009469585.1	Proteobacteria	Azonexus
eBAP4	3528	GCA_004917065.1	Desulfobacterota	Geomonas
eBAP4	3529	GCA_004917075.1	Desulfobacterota	Geomonas
eBAP4	3558	GCA_900624725.1	Bacteroidota	Aquimarina
eBAP4	3560	GCA_005885635.1	Bacteroidota	RZ26
eBAP4	3561	GCA_006149005.1	Unknown	Unknown
eBAP4	3579	GCA_008271695.1	Bacteroidota	Rufibacter
eBAP4	3583	GCA_008033385.1	Bacteroidota	Algibacter
eBAP4	3590	GCA_008274645.1	Bacteroidota	Cyclobacterium
eBAP4	3600	GCA_008274625.1	Bacteroidota	Chryseobacterium
eBAP4	3601	GCA_008727875.1	Bacteroidota	Larkinella
eBAP4	3602	GCA_008367235.1	Bacteroidota	Pareuzebyella
eBAP4	3603	GCA_008370685.1	Bacteroidota	Aquimarina
eBAP4	3609	GCA_008711145.1	Bacteroidota	Arenibacter
eBAP4	3629	GCA_008629685.1	Unknown	Unknown
eBAP4	3630	GCA_011752975.1	Bacteroidota	Chryseobacterium
eBAP4	3680	GCA_010119225.1	Bacteroidota	Cyclobacterium
eBAP4	3681	GCA_010119245.1	Bacteroidota	Cyclobacterium
eBAP4	3682	GCA_010993705.1	Unknown	Unknown
eBAP4	3684	GCA_009754945.1	Bacteroidota	Spirosoma
eBAP4	3687	GCA_009789235.1	Bacteroidota	Flavobacterium
eBAP4	3693	GCA_009826975.1	Bacteroidota	Flavobacterium
eBAP4	3710	2585427800	Bacteroidota	Aquimarina
eBAP4	3713	2522572039	Proteobacteria	Methylicorpusculum
eBAP4	375	986.7	Bacteroidota	Flavobacterium
eBAP4	377	GCA_001705175.1	Bacteroidota	Flavobacterium
eBAP4	389	187493.8	Proteobacteria	Thalassolituus
eBAP4	39	1144316.3	Bacteroidota	Chryseobacterium
eBAP4	396	253.20	Bacteroidota	Chryseobacterium
eBAP4	40	1144313.4	Bacteroidota	Flavobacterium
eBAP4	403	754423.3	Bacteroidota	Tenacibaculum
eBAP4	44	2519899754	Bacteroidota	Flavobacterium
eBAP4	483	GCA_003590565.1	Bacteroidota	Flavobacterium
eBAP4	490	2048897.3	Proteobacteria	Rhizobium
eBAP4	491	GCA_002944315.1	Proteobacteria	Rhizobium
eBAP4	539	GCA_003312915.1	Bacteroidota	Flavobacterium
eBAP4	54	1229487.5	Bacteroidota	Flavobacterium
eBAP4	55	2531839228	Bacteroidota	Fulvivirga
eBAP4	555	GCA_003589925.1	Bacteroidota	Chryseolinea
eBAP4	564	GCA_003812705.1	Bacteroidota	Chryseobacterium
eBAP4	565	GCA_003815835.1	Bacteroidota	Chryseobacterium
eBAP4	566	GCA_003815635.1	Bacteroidota	Chryseobacterium
eBAP4	567	GCA_003815895.1	Bacteroidota	Chryseobacterium
eBAP4	57	2541047558	Bacteroidota	Mariniradius
eBAP4	578	GCA_005931095.1	Proteobacteria	Methylotuvimicrobium
eBAP4	582	GCA_004355185.1	Bacteroidota	Hymenobacter
eBAP4	590	GCA_005281475.1	Bacteroidota	Echinicola
eBAP4	592	GCA_005943945.1	Bacteroidota	F202Z8
eBAP4	593	GCA_006337165.1	Bacteroidota	Hymenobacter
eBAP4	598	GCA_006517235.1	Actinobacteriota	Pseudarthrobacter
eBAP4	599	GCA_006575665.1	Bacteroidota	Echinicola
eBAP4	601	GCA_006965485.1	Bacteroidota	Spirosoma
eBAP4	63	675511.3	Proteobacteria	Methylotuvimicrobium
eBAP4	643	GCA_011044155.1	Proteobacteria	Pikeienuella
eBAP4	647	GCA_011305775.1	Bacteroidota	Hymenobacter
eBAP4	648	GCA_011784865.1	Bacteroidota	Leeuwenhoekiella
eBAP4	663	GCA_013389455.1	Bacteroidota	Flavobacterium
eBAP4	674	311410.13	Proteobacteria	Roseibium
eBAP4	675	311410.12	Proteobacteria	Roseibium
eBAP4	685	2506381023	Bacteroidota	Cyclobacterium
eBAP4	697	1947777.3	Unknown	Unknown
eBAP4	719	2585428155	Desulfobacterota	Malonomonas
eBAP4	720	2582581281	Bacteroidota	Chryseobacterium
eBAP4	721	2582581278	Bacteroidota	Chryseobacterium
eBAP4	722	2582581282	Bacteroidota	Chryseobacterium
eBAP4	723	2582581873	Bacteroidota	Chryseobacterium
eBAP4	724	2585428185	Bacteroidota	Chryseobacterium
eBAP4	725	2585428183	Bacteroidota	Chryseobacterium
eBAP4	726	2585428184	Bacteroidota	Chryseobacterium
eBAP4	738	2509276020	Bacteroidota	Echinicola
eBAP4	75	1288963.3	Bacteroidota	Lunatimonas
eBAP4	763	2540341096	Proteobacteria	Methylotuvimicrobium
eBAP4	771	1922224.3	Proteobacteria	Roseibium
eBAP4	785	2523533625	Bacteroidota	Algoriphagus
eBAP4	787	2523533553	Bacteroidota	Algoriphagus
eBAP4	789	2523231064	Bacteroidota	Algoriphagus
eBAP4	790	2523231017	Bacteroidota	Algoriphagus
eBAP4	812	2597490347	Proteobacteria	Rugamonas
eBAP4	818	2634166900	Bacteroidota	Tenacibaculum
eBAP4	824	2617271210	Bacteroidota	Chryseobacterium
eBAP4	828	2599185235	Bacteroidota	Algoriphagus
eBAP4	840	2603880186	Proteobacteria	Variovorax
eBAP4	850	2608642109	Bacteroidota	Aequorivita
eBAP4	851	2606217182	Bacteroidota	Aquimarina
eBAP4	854	2606217186	Bacteroidota	Tenacibaculum
eBAP4	855	2606217188	Bacteroidota	Aquimarina
eBAP4	869	2622736499	Bacteroidota	Leeuwenhoekiella
eBAP4	87	1121859.3	Bacteroidota	Echinicola
eBAP4	873	2617270825	Bacteroidota	Algoriphagus
eBAP4	878	2622736519	Bacteroidota	Pseudozobellia
eBAP4	879	2622736502	Bacteroidota	Aquimarina
eBAP4	880	2622736525	Bacteroidota	Kriegella
eBAP4	910	2634166319	Bacteroidota	Algoriphagus
eBAP4	915	2627853707	Bacteroidota	Aequorivita
eBAP4	923	2627853697	Bacteroidota	Kordia
eBAP4	931	2648501732	Bacteroidota	Flavobacterium
eBAP4	934	2648501464	Bacteroidota	Chryseobacterium
eBAP4	939	2636415561	Bacteroidota	Cyclobacterium
eBAP4	959	2645727825	Bacteroidota	Chryseobacterium
eBAP4	99	1121482.3	Bacteroidota	Dyadobacter
eBAP4	998	2643221600	Bacteroidota	Flavobacterium
eBAP5	100	1068980.3	Actinobacteriota	Amycolatopsis
eBAP5	1001	2643221621	Proteobacteria	Achromobacter
eBAP5	1008	2643221726	Unknown	Unknown
eBAP5	1015	2643221803	Actinobacteriota	Microbacterium
eBAP5	1016	2643221900	Actinobacteriota	Cellulomonas
eBAP5	1020	2643221818	Actinobacteriota	Cellulomonas
eBAP5	1027	2643221847	Proteobacteria	Rhodanobacter
eBAP5	1035	2654587882	Desulfobacterota	Desulfoluna
eBAP5	1041	2681812954	Proteobacteria	Litoreibacter
eBAP5	1042	2681812955	Proteobacteria	Litoreibacter
eBAP5	1050	2873296955	Actinobacteriota	Actinoplanes
eBAP5	1057	2873402043	Actinobacteriota	Streptomyces
eBAP5	1061	2873314349	Actinobacteriota	Sphaerisporangium
eBAP5	1066	2667527378	Proteobacteria	Halomonas
eBAP5	1069	2654588046	Proteobacteria	Sphingopyxis
eBAP5	1073	2675903697	Proteobacteria	Lysobacter
eBAP5	1074	2681813559	Proteobacteria	Roseivivax
eBAP5	1075	2687453774	Proteobacteria	Poseidonocella
eBAP5	1090	2703718760	Proteobacteria	Sphingopyxis
eBAP5	1092	2687453443	Proteobacteria	Pseudomonas_E
eBAP5	110	1121405.3	Desulfobacterota	Desulfococcus
eBAP5	1106	2698536670	Actinobacteriota	Microbacterium
eBAP5	1107	2711768182	Actinobacteriota	Streptomyces
eBAP5	1112	2713896871	Proteobacteria	Pseudomonas_E
eBAP5	1114	2684623226	Actinobacteriota	Specibacter
eBAP5	1120	2713896997	Proteobacteria	Caballeronia
eBAP5	1122	2724678974	Proteobacteria	Paracoccus
eBAP5	1125	2775507091	Actinobacteriota	Streptomyces
eBAP5	1129	2724679056	Proteobacteria	Enterovibrio
eBAP5	1131	2675903632	Actinobacteriota	Serinicoccus
eBAP5	1133	2724679196	Proteobacteria	Pseudomonas_E
eBAP5	1136	2724679233	Actinobacteriota	Streptomyces
eBAP5	1145	2724679463	Proteobacteria	Caballeronia
eBAP5	1146	2724679466	Proteobacteria	Caballeronia
eBAP5	1152	2775507093	Actinobacteriota	Streptomyces
[truncated: 623 more rows]
