# Supplementary material for: A comprehensive catalogue of receptor-binding domains in extracellular contractile injection systems
Source: Nat Commun. 2026 Jan 22;17:1939. doi: 10.1038/s41467-026-68710-y (PMC12923769; doi:10.1038/s41467-026-68710-y)
Supplement: Supplementary file 6 — Source Data [file 41467_2026_68710_MOESM6_ESM.zip › Source_data/Panel_3A_Afp8_Phylogenetic_iTOL_tree_file_fiber_containing_eCIS]

((((2840:0.116761753,((1433:0.0,1434:0.0):0.001335732,1503:0.000000005)1.000:0.111177655)1.000:0.321406221,((2985:0.081875660,3533:0.080695930)1.000:0.142487351,(1555:0.164323881,(409:0.000000005,1229:0.000000005)0.999:0.086952994)1.000:0.198895053)0.997:0.121486444)0.977:0.080765500,((3235:0.000000005,3548:0.000000005)1.000:0.665459048,(713:0.309648251,942:0.496849734)0.960:0.139211589)0.887:0.089655278)0.979:0.064998939,((1417:0.208748339,3074:0.199498375)1.000:0.279788400,((((3384:0.003262962,(1387:0.000000005,(2495:0.0,3372:0.0):0.000000005)0.956:0.009893367)0.988:0.061808942,(1151:0.032416260,((1134:0.0,1187:0.0):0.000000005,2323:0.000000005)0.998:0.035937183)0.990:0.061703851)1.000:0.522405977,(3078:0.600057251,56:0.312015678)0.464:0.064678094)0.154:0.031969030,(513:0.239854274,(3604:0.096206960,((2394:0.0,2395:0.0):0.079595259,((2479:0.0,2480:0.0):0.107804345,3502:0.067169475)0.990:0.084317082)1.000:0.365088231)1.000:0.191238469)1.000:0.239288272)0.724:0.047091545)0.267:0.029003758,((((2962:0.394497411,(((1438:0.159110888,(3717:0.148777313,(868:0.075026749,2980:0.063528196)1.000:0.093871065)0.945:0.049097634)1.000:0.111635230,((774:0.0,3115:0.0):0.124895301,(1440:0.008577086,(1615:0.004870224,(2482:0.0,2483:0.0):0.003338210)0.968:0.020277890)1.000:0.202281354)0.749:0.066574063)1.000:0.230263731,((1617:0.181859550,1622:0.140041945)1.000:0.170188868,(3069:0.055766292,((517:0.0,518:0.0,3376:0.0):0.000000005,(1195:0.0,2563:0.0):0.000000005)0.995:0.068898882)1.000:0.460508961)0.918:0.078446448)1.000:0.191638727)0.995:0.140016885,(89:0.000000005,166:0.000000005)1.000:0.555309876)0.834:0.071454534,((((642:0.405780944,((((((1109:0.069381619,(172:0.016493159,3498:0.021192726)1.000:0.098529413)1.000:0.065539607,(1161:0.000000005,(2224:0.0,3337:0.0):0.000000005)1.000:0.061184088)0.875:0.039584151,1849:0.062686508)1.000:0.334262499,((((620:0.0,622:0.0,624:0.0):0.000000005,2576:0.000000005)1.000:0.126963482,((956:0.071198561,1756:0.063315499)0.936:0.034234614,(46:0.098981345,((2659:0.0,2661:0.0):0.000000005,(413:0.000000005,1489:0.000000005)0.839:0.001309197)1.000:0.090484786)0.997:0.057521398)0.982:0.054759268)1.000:0.108658581,((2908:0.0,2909:0.0):0.265324360,(((1888:0.0,1889:0.0):0.104492512,(1893:0.143333055,(1890:0.137630076,(1887:0.083868085,((2865:0.0,2866:0.0):0.094991863,(1886:0.002367940,(1891:0.002634245,1892:0.002745602)0.150:0.003095905)1.000:0.075696967)0.014:0.013409547)0.946:0.026772596)0.430:0.025055651)0.735:0.025976250)0.988:0.047690194,(3694:0.134575746,(3695:0.131208504,3648:0.177790096)0.287:0.028699108)0.973:0.046917973)1.000:0.122448455)0.585:0.033980990)0.928:0.044722149)0.916:0.041740337,((((859:0.333479959,1034:0.382279312)0.972:0.082269391,((521:0.0,522:0.0):0.252101639,(2786:0.0,2787:0.0):0.224534003)1.000:0.149520931)0.713:0.024888148,((((210:0.040443409,((208:0.002658897,209:0.002664604)0.886:0.006519622,((328:0.000000005,1118:0.000000005)0.863:0.004499220,((2655:0.0,2656:0.0):0.002652355,(2657:0.0,2658:0.0):0.000000005)0.868:0.005092618)0.494:0.005856297)0.981:0.023168384)1.000:0.077358738,(((206:0.003005134,(304:0.010376767,(288:0.0,2326:0.0):0.008389601)0.830:0.003976867)0.882:0.005093491,211:0.002657961)0.999:0.035695234,((207:0.038434390,(205:0.000000006,(2376:0.0,2377:0.0,3366:0.0):0.003948375)0.994:0.022871506)0.971:0.016912629,(286:0.027158916,(307:0.000000005,1068:0.000000005)1.000:0.040621399)0.958:0.011991266)0.750:0.011824158)0.994:0.043521979)1.000:0.085706790,((((955:0.000000005,2114:0.000000005)0.999:0.051898288,(1718:0.001698447,((2088:0.0,2089:0.0):0.002177538,(1727:0.003504174,(318:0.000000005,1411:0.000000005)0.770:0.001804999)0.740:0.002653889)0.805:0.002764367)1.000:0.157789453)0.897:0.026888758,((954:0.0,1169:0.0):0.000000005,2113:0.000000005)1.000:0.076308377)0.628:0.015569485,(38:0.000000005,2835:0.000000005)1.000:0.085211714)0.977:0.036433933)1.000:0.092913126,(1241:0.114289270,((3637:0.034790214,((492:0.0,493:0.0):0.045194661,(676:0.0,748:0.0):0.054740442)0.895:0.017292282)1.000:0.189965886,(1739:0.187723478,(2622:0.0,2623:0.0,2791:0.0,2792:0.0,2794:0.0,3256:0.0,3368:0.0):0.109787703)0.905:0.053732498)1.000:0.152008428)1.000:0.098772076)1.000:0.082675771)0.933:0.035358771,((2565:0.219921300,1877:0.373923149)0.785:0.054605290,(((((((1216:0.0,1547:0.0):0.116119870,2669:0.081874977)1.000:0.192175792,(1760:0.129062028,(2664:0.0,2666:0.0):0.081281014)1.000:0.103603206)0.691:0.046698602,(1550:0.172025404,(((962:0.0,969:0.0,994:0.0):0.001378430,(2165:0.0,2188:0.0):0.000000005)0.997:0.039131097,(735:0.021168524,(733:0.006703130,737:0.024068969)0.831:0.016190075)0.977:0.028583308)1.000:0.091246665)0.989:0.063142737)0.999:0.076912605,(966:0.000000005,(2160:0.0,3159:0.0):0.000000005)1.000:0.182195611)0.971:0.052557636,((((1904:0.107664298,(3083:0.082131481,((1643:0.0,1740:0.0):0.027348323,1771:0.032654516)1.000:0.120974124)0.211:0.021507347)1.000:0.123663614,((925:0.000000005,2039:0.000000005)1.000:0.180572591,((799:0.006639170,(1679:0.0,1681:0.0):0.001718171)1.000:0.206023770,(3328:0.164557442,3639:0.170570735)0.760:0.050788948)0.661:0.040753868)1.000:0.102971145)0.987:0.060659954,(1113:0.228856092,((1880:0.215897957,(1176:0.228782075,2668:0.105152276)1.000:0.151450768)0.994:0.086779150,1553:0.232851079)0.092:0.034742199)0.998:0.072631328)0.988:0.063222336,((137:0.000000005,1796:0.000000005)1.000:0.342954594,1244:0.392913426)0.959:0.084194589)0.939:0.049988215)0.376:0.020522053,(921:0.231471865,1117:0.201594708)0.800:0.052673559)1.000:0.080142460)0.602:0.023410264)0.476:0.031236995)0.914:0.044178525,((((((524:0.005211947,((109:0.0,1172:0.0,2375:0.0):0.000000005,(284:0.0,285:0.0,357:0.0,358:0.0):0.000000005)0.931:0.003896609)0.767:0.001300543,362:0.001298468)0.000:0.000000005,(361:0.005778366,(359:0.0,360:0.0):0.000000005)0.871:0.002593466)1.000:0.166817690,(((146:0.0,148:0.0):0.092380737,((((480:0.0,481:0.0):0.000000005,1170:0.000000005)1.000:0.094500611,(2365:0.029443999,(1236:0.000000005,1549:0.001280972)0.996:0.025357259)1.000:0.033560234)0.225:0.007629997,(3070:0.039802963,((385:0.037097602,(((2521:0.0,3121:0.0,3122:0.0,3242:0.0,3318:0.0,3323:0.0,3357:0.0,3380:0.0,3381:0.0,3382:0.0,3383:0.0,3400:0.0,3403:0.0,3404:0.0,3405:0.0,3413:0.0,3414:0.0,3415:0.0,3416:0.0,3417:0.0,3418:0.0,3419:0.0,3420:0.0,3421:0.0,3422:0.0,3423:0.0,3424:0.0,3425:0.0,3426:0.0,3428:0.0,3460:0.0,3467:0.0,3469:0.0,3474:0.0,3477:0.0,3480:0.0):0.000000005,(3471:0.003878442,(3322:0.0,3333:0.0):0.001291310)0.000:0.000000005)0.974:0.009758842,((((3472:0.001283198,((3462:0.0,3468:0.0,3470:0.0):0.003867209,(3473:0.002579583,(3243:0.000000005,3257:0.002576198)0.757:0.001285831)0.897:0.002577768)0.763:0.001286723)0.901:0.002570234,(3330:0.0,3331:0.0,3332:0.0):0.000000005)0.000:0.000000006,(3124:0.002569997,3263:0.001287032)0.786:0.001280122)0.739:0.001164127,((3123:0.0,3411:0.0,3461:0.0,3465:0.0,3475:0.0):0.000000005,(3478:0.002572877,3321:0.002569468)0.000:0.000000005)0.884:0.002691071)0.942:0.007274173)1.000:0.036644516)0.998:0.033491904,(1836:0.040548002,(1920:0.003955228,3410:0.002460346)1.000:0.075687663)0.911:0.018878827)1.000:0.041401242)0.943:0.014641079)0.951:0.029165152)1.000:0.206371879,3213:0.138768381)0.069:0.039888885)1.000:0.202990690,(704:0.214637677,((((((2047:0.000000005,(2044:0.002707272,(1571:0.000000005,429:0.006786794)0.773:0.001347294)0.800:0.001355536)0.834:0.004761100,(703:0.012922368,3067:0.048364215)0.523:0.005867126)0.906:0.004831971,(280:0.0,2033:0.0,2036:0.0):0.000000005)0.989:0.017592691,(((52:0.0,340:0.0,384:0.0,494:0.0,2042:0.0,2798:0.0):0.000000005,(700:0.0,701:0.0,702:0.0):0.000000005)0.999:0.019925297,(689:0.004086656,(476:0.000000005,690:0.000000005)0.862:0.000000005)0.983:0.012148832)0.993:0.018503976)0.255:0.008764753,((549:0.0,2819:0.0,2821:0.0,3481:0.0):0.000000005,(692:0.0,694:0.0,696:0.0):0.000000005)0.990:0.019202232)0.945:0.022946576,(((802:0.002735000,((705:0.005470357,(72:0.000000005,1807:0.000000005)0.963:0.005477268)0.786:0.002330483,(1529:0.001366738,(706:0.006862005,(71:0.004115836,((32:0.000000005,1094:0.000000005)0.981:0.006865038,709:0.002739768)0.000:0.000000005)0.000:0.000000005)0.729:0.002739866)0.744:0.001172871)0.793:0.001967159)0.261:0.001369383,(2601:0.004097802,((504:0.0,505:0.0):0.001363542,707:0.001363318)0.780:0.001364169)0.000:0.000000005)1.000:0.039085732,(688:0.098715406,((687:0.0,2583:0.0):0.003784160,2038:0.004450877)0.710:0.002822877)0.998:0.040841739)0.729:0.016793402)0.994:0.078311792)1.000:0.202032174)0.642:0.058847962,((1163:0.000000005,2316:0.000000005)0.999:0.079556700,(1848:0.139493020,((2458:0.0,2459:0.0):0.034261492,(334:0.016753781,614:0.017863641)1.000:0.046416872)1.000:0.096081369)0.941:0.063508942)1.000:0.186010432)0.943:0.077680258)0.980:0.062933635)0.081:0.032508054,((1562:0.0,1595:0.0):0.243272314,((2590:0.001316026,(9:0.000000005,((112:0.0,3249:0.0):0.000000005,3547:0.000000005)0.858:0.001317927)0.770:0.001321631)0.941:0.020900491,(3701:0.005296983,(1789:0.002650163,153:0.010527736)0.244:0.001316385)0.898:0.014347600)1.000:0.302965945)1.000:0.286223892)0.944:0.054060647,(((3003:0.0,3005:0.0):0.003629586,((3613:0.0,3614:0.0,3615:0.0,3616:0.0,3617:0.0,3618:0.0,3619:0.0,3620:0.0,3621:0.0):0.000000005,((24:0.000000005,(3221:0.0,3627:0.0):0.000000005)0.931:0.001336539,(1924:0.001336848,(3622:0.0,3623:0.0,3624:0.0,3625:0.0,3626:0.0):0.001339182)0.000:0.000000005)0.000:0.000000005)0.937:0.016631719)1.000:0.307445273,(((((2757:0.008877814,((2690:0.0,2691:0.0,3131:0.0):0.004248718,((2988:0.0,3009:0.0,3675:0.0):0.000000005,(2570:0.000000005,(2678:0.0,2679:0.0,3377:0.0):0.000000005)0.839:0.001409069)0.945:0.004250178)0.200:0.001396565)0.000:0.000000023,1537:0.000000005)0.000:0.000000031,((((25:0.000000005,(455:0.0,2314:0.0,2987:0.0,2992:0.0,2995:0.0,2997:0.0,3002:0.0,3007:0.0,3008:0.0,3010:0.0,3011:0.0,3013:0.0,3015:0.0,3017:0.0,3019:0.0,3222:0.0,3665:0.0,3666:0.0,3667:0.0,3668:0.0,3669:0.0,3670:0.0,3671:0.0,3672:0.0):0.000000005)0.826:0.002402340,3016:0.001410587)0.706:0.000000031,((2759:0.000000006,((1936:0.0,3244:0.0,3245:0.0):0.000000005,1939:0.000000005)0.000:0.000000005)0.856:0.001397416,(((26:0.0,941:0.0):0.000000005,((679:0.0,2994:0.0,3014:0.0,3021:0.0,3023:0.0,3024:0.0,3026:0.0,3137:0.0,3655:0.0,3656:0.0,3657:0.0,3658:0.0,3659:0.0,3664:0.0):0.000000005,(2638:0.0,2639:0.0,3391:0.0):0.001408055)0.000:0.000000005)0.000:0.000000005,(3025:0.0,3027:0.0):0.001407681)0.000:0.000000005)0.855:0.001398969)0.000:0.000000005,((681:0.0,3030:0.0,3058:0.0,3141:0.0,3197:0.0,3673:0.0,3674:0.0):0.000000005,3698:0.000000006)0.000:0.000000005)0.867:0.002822679)0.638:0.000798972,(678:0.0,3132:0.0):0.002024837)1.000:0.565807946,((1895:0.292209593,(3038:0.001294384,(1657:0.001366578,3037:0.000000005)0.768:0.001440296)1.000:0.302444763)1.000:0.146253143,((2764:0.0,2765:0.0):0.225303445,((3022:0.005657660,(91:0.000000005,199:0.000000005)0.939:0.010110693)1.000:0.168631966,((((3000:0.002788112,(23:0.000000005,((3224:0.0,3611:0.0):0.000000005,((3334:0.000000005,(3336:0.0,3612:0.0):0.001391932)0.874:0.001391993,((107:0.0,108:0.0,314:0.0,2996:0.0):0.000000005,1093:0.000000005)0.850:0.001391275)0.000:0.000000005)0.000:0.000000005)0.798:0.000000005)0.856:0.001392030,(2998:0.001389307,(3136:0.0,3610:0.0):0.001387501)0.000:0.000000005)1.000:0.073714767,((15:0.023217801,3018:0.044556080)1.000:0.056246064,((1894:0.020669080,(3028:0.002801180,((74:0.000000005,(103:0.0,3228:0.0,3516:0.0,3649:0.0,3650:0.0,3651:0.0,3652:0.0,3653:0.0,3654:0.0):0.000000005)0.850:0.001403241,(27:0.000000005,(3199:0.001398208,3223:0.000000005)0.000:0.000000005)0.914:0.002798143)0.000:0.000000006)0.993:0.017593336)0.997:0.034850647,(((222:0.000000005,803:0.000000005)0.998:0.025273578,(2140:0.039133224,(223:0.000000005,804:0.000000005)1.000:0.034716818)0.966:0.017714138)0.958:0.020680667,((((2989:0.0,3004:0.0,3012:0.0):0.000000005,2991:0.018911857)0.000:0.000000005,(1803:0.000000005,2993:0.000000005)0.917:0.001400965)1.000:0.053601648,(3034:0.069323486,(2990:0.022645707,(28:0.000000005,3225:0.000000005)1.000:0.056073192)0.973:0.016924579)0.998:0.036426514)0.869:0.016677299)0.775:0.010894298)0.969:0.025439825)0.902:0.020335843)0.933:0.023727013,(894:0.025165776,((744:0.0,895:0.0):0.007070636,3020:0.000000005)0.992:0.025400029)1.000:0.059600836)0.997:0.083022850)1.000:0.147619340)0.975:0.062965277)0.189:0.042242583)0.961:0.108251019)1.000:0.233675146)0.891:0.039356027,(1391:0.363134986,((((2392:0.0,2393:0.0):0.452318763,3578:0.395810617)0.850:0.068547546,(640:0.344797654,(2065:0.037284341,(176:0.000000005,896:0.000000005)0.922:0.022526302)1.000:0.423146601)0.921:0.069921659)0.973:0.116106940,(1428:0.742150302,((1405:0.162862425,(2310:0.002687076,3485:0.001261714)1.000:0.202284541)1.000:0.213351858,(((((1501:0.001340789,(115:0.000000005,786:0.000000005)0.776:0.001363061)0.999:0.060791640,((2673:0.0,2674:0.0):0.017155589,3513:0.031480631)1.000:0.071016309)1.000:0.154111617,(1427:0.163461895,(117:0.000000005,788:0.000000005)1.000:0.140938610)0.976:0.061121210)1.000:0.176030265,(911:0.228423075,1181:0.247238268)0.996:0.120689607)0.997:0.128344527,((133:0.000000005,(747:0.0,3090:0.0):0.000000005)1.000:0.224070255,(152:0.066936812,2972:0.053502930)1.000:0.183615718)0.998:0.132070060)0.073:0.066640062)1.000:0.334826279)0.259:0.083586735)0.978:0.079617244)0.953:0.055428449)0.625:0.034325668)0.690:0.033202579,(((2971:0.575147388,((555:0.516861633,(99:0.000000005,1786:0.000000005)1.000:0.461527715)1.000:0.380846496,(3562:0.025456422,3565:0.044966610)1.000:0.560499266)0.439:0.093631286)0.957:0.095853816,(((((1082:0.446217888,(((2591:0.282522598,(3579:0.319432894,3629:0.258440536)0.747:0.087647062)0.996:0.124465924,((1816:0.181406115,2535:0.150101712)1.000:0.162199770,((812:0.024377628,(2795:0.0,2796:0.0,3369:0.0):0.000063152)1.000:0.298603696,(((825:0.219555056,(3713:0.127547288,(763:0.008188214,((63:0.0,578:0.0):0.000000005,2442:0.000000005)0.890:0.007497743)1.000:0.148315389)0.993:0.056150166)0.706:0.036217488,(((2533:0.124422658,(2530:0.035447221,2532:0.049384084)1.000:0.085829629)0.883:0.019570957,(((593:0.003175072,1901:0.001081136)0.999:0.071357366,(582:0.016697723,(1900:0.031810648,647:0.011897300)0.045:0.005965278)1.000:0.116040412)1.000:0.076408406,(1389:0.081420939,3684:0.141887770)0.973:0.042385008)1.000:0.145221530)0.547:0.022851762,((3053:0.013052475,(3528:0.015646119,(3518:0.005625627,3529:0.001404716)0.905:0.005590476)0.938:0.013188288)1.000:0.106997682,(2577:0.022591294,2584:0.017648551)1.000:0.110925904)1.000:0.110639303)0.506:0.016388756)0.916:0.031553651,((490:0.0,491:0.0):0.119394974,3031:0.162780408)1.000:0.141861097)0.829:0.039128656)0.711:0.048405392)1.000:0.152826233)0.369:0.048394835,(((2766:0.0,2773:0.0,2774:0.0):0.027775811,((1703:0.0,1704:0.0,1705:0.0):0.000000005,1874:0.001405660)0.993:0.025965889)0.989:0.057595118,(3560:0.126192392,(592:0.092214785,3602:0.067778707)0.952:0.034282809)0.949:0.040931391)1.000:0.388173417)0.420:0.030569157)0.957:0.055109338,((((2437:0.0,2438:0.0):0.051182317,(302:0.000000005,1222:0.000000005)0.999:0.069044099)1.000:0.521291824,1903:0.293732201)0.964:0.096888146,((77:0.089527632,(3581:0.001930594,(852:0.000000005,2777:0.000000005)0.653:0.000881630)0.987:0.060835178)1.000:0.325980151,(601:0.164524060,(2982:0.010102840,(3561:0.008569286,3601:0.006038931)0.976:0.019099293)1.000:0.114719678)1.000:0.292741843)0.417:0.057730473)0.257:0.043444558)0.750:0.028385587,(1226:0.000000005,2320:0.000000005)1.000:0.576154747)0.602:0.013271755,(((1463:0.000000005,2481:0.000000005)1.000:0.494786727,((2560:0.287651609,2654:0.578825660)0.991:0.112511468,(((2543:0.201640020,(2555:0.085834363,3527:0.083334315)1.000:0.189297905)0.968:0.060727241,((((1569:0.000000005,2366:0.000000005)1.000:0.090505763,(840:0.036585090,3265:0.025226739)1.000:0.091408289)1.000:0.238170170,(2028:0.189451631,(1839:0.190688795,(1442:0.001453027,(2517:0.0,3399:0.0):0.000000005)1.000:0.098745493)0.997:0.083059356)0.998:0.146045706)0.952:0.089258876,1612:0.511375578)0.945:0.068195049)0.622:0.056079655,(2924:0.262454166,(251:0.196092452,2580:0.186335680)0.866:0.066757201)0.968:0.053472085)0.835:0.057796706)0.998:0.120441727)0.994:0.114933559,(719:0.424879069,2581:0.341318589)0.591:0.073630281)0.663:0.038694849)0.804:0.029628230,(((151:0.205395974,(57:0.223215054,(2973:0.148614481,(1126:0.000000005,2214:0.000000005)1.000:0.173458655)0.521:0.044972345)0.154:0.057529226)1.000:0.532186289,((3603:0.286251273,(1879:0.100211784,(1437:0.048360522,(923:0.047935647,2738:0.059995587)0.772:0.025585499)0.944:0.046713578)1.000:0.207549467)1.000:0.248735484,((((3503:0.137290265,(1394:0.097174096,((663:0.0,2446:0.0):0.073570128,(3630:0.025339137,(((((((564:0.0,3487:0.0):0.041794491,1425:0.013176769)0.513:0.009552406,((((2936:0.002876049,((1881:0.0,1883:0.0):0.005705155,(2510:0.0,2511:0.0):0.007159370)0.740:0.001387321)1.000:0.037955366,(959:0.009919712,2154:0.001494300)0.991:0.015362870)0.987:0.016231489,1081:0.033116060)0.000:0.000000005,(567:0.001394086,1079:0.010013511)0.970:0.008844735)0.803:0.003848025)0.909:0.008875984,(3155:0.027470402,(((105:0.000000005,1910:0.000000005)0.991:0.016305649,((1399:0.011053195,(1188:0.018583704,(565:0.0,566:0.0):0.024687555)0.508:0.004313399)0.862:0.003932015,1840:0.012297098)0.935:0.009014012)0.849:0.006232731,(1044:0.013143618,1045:0.021510457)0.554:0.000081824)0.985:0.015217254)0.645:0.007598605)0.540:0.004392575,(934:0.000000005,2101:0.000000005)1.000:0.028936394)0.914:0.006603601,((1380:0.000000005,2381:0.000000005)0.998:0.026248977,(((341:0.000000005,1408:0.000000005)0.983:0.010669504,((824:0.000000005,2022:0.000000005)0.998:0.019735676,(1111:0.000000005,2143:0.000000005)0.998:0.017853792)0.431:0.003591989)0.739:0.006710243,(((1594:0.000000005,(2782:0.0,2783:0.0,2784:0.0,3406:0.0):0.000000005)0.957:0.005689349,((1527:0.001419268,(1135:0.000000005,2333:0.000000005)0.766:0.001418968)0.944:0.004263701,(721:0.001419422,(1716:0.008554267,(396:0.000000005,1498:0.000000005)0.900:0.002841894)0.000:0.000000005)0.837:0.001419998)0.000:0.000000005)0.968:0.008441695,(1683:0.019676442,((1388:0.007119176,(726:0.005653032,1726:0.004232928)0.000:0.000000005)1.000:0.021258675,(725:0.007683949,(724:0.010829292,3600:0.009115272)0.749:0.004580493)0.777:0.006023178)0.130:0.003841001)0.844:0.006046559)0.447:0.003240713)0.943:0.009426414)0.963:0.010246169)0.919:0.006736636,2851:0.023515785)0.938:0.011974591)0.997:0.038843174)0.999:0.058966080)0.815:0.035000658)1.000:0.128619088,(((1396:0.112068611,(850:0.023302309,(697:0.009891058,915:0.013819700)0.984:0.019216968)1.000:0.081080753)0.958:0.033653636,(1208:0.142107743,(1040:0.145940902,3583:0.124553107)0.993:0.054493157)0.883:0.028809049)0.999:0.055700787,((1592:0.000000005,2091:0.000000005)1.000:0.164050652,(2732:0.132641170,(648:0.018376734,869:0.015725024)1.000:0.119739556)1.000:0.267520769)0.998:0.112779233)0.729:0.030581728)0.573:0.019903937,((1605:0.122307600,((2769:0.0,2770:0.0):0.067095819,((126:0.000000005,1794:0.000000005)0.967:0.010746339,(851:0.000000005,((1873:0.000000005,3710:0.000000005)0.998:0.011272231,(2767:0.0,2768:0.0,3558:0.0):0.004201399)0.291:0.001400539)0.921:0.007646931)1.000:0.065181937)0.955:0.038901574)1.000:0.072864096,(((879:0.060323333,(855:0.000000005,2776:0.000000005)0.998:0.041244285)1.000:0.067243216,(1392:0.097979318,((1610:0.022923486,(403:0.000000005,1572:0.000000005)0.999:0.034868595)0.985:0.027856892,((((1110:0.000000005,2102:0.000000005)0.987:0.013492012,(854:0.004524697,1513:0.006633284)0.540:0.004654877)0.898:0.005069900,((1439:0.001382401,2789:0.002780235)0.944:0.007176004,(1196:0.004583740,3073:0.009345191)0.967:0.010162190)0.809:0.006194538)0.996:0.021869201,((818:0.001397434,2979:0.000000005)1.000:0.038429096,((124:0.000000005,1792:0.000000005)0.938:0.007621369,(1574:0.000000005,2814:0.000000005)0.977:0.012181827)0.175:0.008178050)0.937:0.016507734)0.146:0.011031744)1.000:0.073989472)0.961:0.037209753)0.968:0.035178377,(880:0.158403663,(3068:0.138760352,(2823:0.095510798,((1462:0.017538446,(((539:0.023926226,1741:0.017688387)0.864:0.005391975,((1006:0.000000005,2202:0.000000005)0.998:0.020096855,(2496:0.0,3371:0.0):0.012501122)0.390:0.003176650)0.870:0.005521090,((2955:0.004183592,((1390:0.002791111,2958:0.008389733)0.760:0.001391546,(3693:0.002799970,((375:0.0,377:0.0):0.004187039,(44:0.004193390,483:0.001385768)0.893:0.002809481)0.747:0.001385897)0.974:0.005600851)0.000:0.000000005)0.990:0.011135020,((((998:0.000000005,(2192:0.0,3172:0.0):0.000000005)0.982:0.008303499,(1748:0.002910989,2956:0.008298724)0.578:0.002772348)0.760:0.001507799,((1432:0.001376547,(1506:0.0,1508:0.0):0.021291712)0.907:0.004220721,(2138:0.0,2139:0.0):0.007015951)0.000:0.000000005)0.821:0.002557021,(40:0.000000005,2833:0.000000005)0.798:0.001774833)0.666:0.002893482)0.281:0.001560136)0.872:0.008047534)1.000:0.070097191,(((((1445:0.0,1452:0.0):0.017265032,(1185:0.000000005,(2497:0.0,3374:0.0):0.000000005)0.987:0.018985048)0.979:0.017280886,(1186:0.027792894,((1742:0.012115656,1814:0.015951335)0.474:0.004997295,(1150:0.023999894,1737:0.036072122)0.858:0.006455450)0.843:0.010031924)0.989:0.023761024)0.481:0.012795858,((2109:0.0,2110:0.0):0.024048742,3687:0.045209790)0.949:0.013383001)0.312:0.017838661,((54:0.0,2499:0.0,3375:0.0):0.000000005,(1564:0.000000005,(2443:0.0,2498:0.0,3373:0.0):0.000000005)0.834:0.001397570)0.996:0.027672899)0.996:0.043620633)0.920:0.029715081)1.000:0.055583564)0.499:0.019523872)0.580:0.022661189)0.689:0.027994175)0.404:0.025272624)0.991:0.075325697,((((738:0.051057836,(590:0.038922744,599:0.021212192)0.987:0.036885234)1.000:0.084316936,(1885:0.120468231,2735:0.082766566)0.886:0.032769789)0.994:0.081138960,(87:0.000000005,156:0.000000005)1.000:0.643679964)0.948:0.079876930,(((939:0.097348199,(685:0.006642269,3590:0.001966144)1.000:0.138331816)1.000:0.144124502,(3682:0.138917186,(3680:0.006779094,3681:0.007642425)1.000:0.161383497)0.991:0.080522768)1.000:0.139713559,(75:0.292661535,2932:0.290517655)0.437:0.044536555)0.997:0.096056512)0.953:0.060999866)0.961:0.059014118)0.972:0.063293644)0.929:0.034803480,(((1182:0.082925908,(1655:0.066687696,(1395:0.027357822,((910:0.014325874,2339:0.016262969)1.000:0.042381324,2338:0.019613942)0.986:0.021701223)0.998:0.040791627)0.039:0.019342697)1.000:0.151989908,(((114:0.000000005,785:0.000000005)0.999:0.067711403,(1500:0.027655003,((2671:0.0,2672:0.0):0.016768318,3514:0.007763066)0.266:0.006878536)1.000:0.069392116)1.000:0.212269061,(((828:0.058398731,2952:0.045155251)0.993:0.039248014,(2504:0.049865753,(118:0.000000005,789:0.000000005)1.000:0.061078525)0.954:0.025183137)0.898:0.038027186,((873:0.003209052,(119:0.000000005,790:0.000000005)0.945:0.010932757)1.000:0.119848790,(116:0.000000005,787:0.000000005)1.000:0.234447415)0.576:0.041814976)1.000:0.093441208)0.901:0.049539309)1.000:0.160055856,(55:0.289544160,(878:0.105095302,((2485:0.0,2486:0.0):0.002780344,3609:0.000000005)1.000:0.085979205)1.000:0.223186093)0.998:0.104047957)0.999:0.094839009)0.846:0.036661136)0.975:0.074527720)0.884:0.043920130,(((66:0.001501351,808:0.000000005)1.000:0.854015979,((950:0.0,2734:0.0):0.667342873,((432:0.018404962,2761:0.016021076)1.000:0.813893084,((2309:0.004501223,3486:0.004540215)1.000:0.268424761,((1872:0.000000005,3709:0.000000005)1.000:0.360228490,(2824:0.225087399,((3582:0.013875344,(853:0.000000005,2778:0.000000005)0.947:0.013800059)1.000:0.115337205,(((2771:0.0,2772:0.0):0.007392888,3605:0.012135425)0.633:0.002794051,(858:0.020477069,(125:0.000000005,1793:0.000000005)0.995:0.019994875)0.692:0.006842424)1.000:0.131363562)1.000:0.230056690)1.000:0.210059808)0.791:0.086361092)0.999:0.270112960)0.195:0.087654060)0.995:0.227281498)0.800:0.086393116,(((((264:0.006726045,389:0.003084429)1.000:0.416111034,(2983:0.008676011,3501:0.007990007)1.000:0.528464831)0.994:0.150597439,(2950:0.664247905,(643:0.276422804,(141:0.008448060,((((1708:0.0,1713:0.0):0.001431570,((1706:0.0,1710:0.0,1711:0.0):0.000000005,(1707:0.001431418,1712:0.002864791)0.000:0.000000005)0.000:0.000000005)0.000:0.000000005,(1709:0.000000005,2762:0.000000005)0.915:0.001432784)0.000:0.000000006,(674:0.0,675:0.0,771:0.0,3128:0.0,3129:0.0,3130:0.0):0.000000005)0.706:0.004672260)1.000:0.276323916)1.000:0.304670367)0.925:0.106460622)0.972:0.119991502,((1086:0.731699296,1088:0.894820955)0.999:0.494943102,(((((3531:0.361807346,((((1066:0.129062595,2963:0.093820942)1.000:0.173779194,((3574:0.317850866,(13:0.071443065,3407:0.063072801)1.000:0.179308800)0.251:0.043254118,(2374:0.112797241,((1441:0.081875074,(862:0.045097215,(1041:0.005915852,(1042:0.009873284,1189:0.003901505)0.000:0.000000005)0.990:0.030138277)0.930:0.036628692)1.000:0.245209288,(482:0.000000005,1573:0.000000005)0.999:0.099061936)0.826:0.059425961)1.000:0.107671260)0.369:0.028010596)1.000:0.245512734,(2484:0.173875417,(1510:0.000000005,2041:0.000000005)1.000:0.374447024)1.000:0.383549520)0.963:0.107859446,((714:0.442426898,((((2838:0.0,2839:0.0,2921:0.0,2922:0.0):0.232467132,((2660:0.0,2662:0.0):0.216937412,(96:0.000000005,739:0.000000005)1.000:0.239874001)0.078:0.079042065)0.897:0.090834025,(90:0.000000005,165:0.000000005)1.000:0.912969126)0.046:0.068446424,(352:0.000000005,1225:0.000000005)1.000:0.441321915)0.976:0.116766279)0.946:0.066564423,(((2564:0.431046865,2610:0.203713528)0.994:0.140967441,(1567:0.097246583,(244:0.003589410,3057:0.013543795)1.000:0.128047649)1.000:0.202792004)0.361:0.048603950,(1561:0.051574492,((806:0.0,2557:0.0):0.025504443,913:0.035707920)0.937:0.034547612)1.000:0.156584001)0.710:0.067165004)0.968:0.080865697)0.731:0.101681881)1.000:0.587566128,(((((912:0.048569703,(1122:0.000000005,2153:0.000000005)0.873:0.024727698)1.000:0.425973083,(1183:0.311079362,3055:0.273920802)0.829:0.138991085)1.000:0.466845665,((1035:0.376521357,(1352:0.384683667,(2067:0.429883299,(412:0.000000005,1493:0.000000005)1.000:0.293190656)0.854:0.059105721)0.750:0.084509043)1.000:0.293954827,(303:0.930565839,(((3325:0.288901321,(1171:0.277193625,1778:0.256753144)0.981:0.120015311)0.888:0.060152135,(((1968:0.0,1969:0.0):0.253156927,(3577:0.125980316,(981:0.002100659,(2176:0.0,3183:0.0):0.000000005)1.000:0.224705131)0.988:0.097107674)0.994:0.129793644,(1447:0.0,1448:0.0):0.477981379)0.068:0.042836285)0.999:0.258529448,((2566:0.477281495,(194:0.101255886,3699:0.098812718)1.000:0.298554035)0.963:0.161256084,(710:0.457811434,575:0.757645219)0.441:0.122183108)0.999:0.244110267)0.995:0.279593201)0.852:0.116120180)0.742:0.058970808)0.598:0.060630486,((((1624:0.450321034,((946:0.218673209,1837:0.317197125)0.974:0.097756528,(1075:0.362581804,((734:0.101365091,(2665:0.0,2667:0.0):0.117325031)1.000:0.135830026,(1552:0.128582662,(791:0.128008851,(1642:0.008023958,1668:0.021534230)1.000:0.192190390)0.108:0.026037573)1.000:0.218557075)0.464:0.069243969)0.580:0.032124877)0.973:0.116431855)0.933:0.120816046,((20:0.359039710,(1515:0.326535985,((1450:0.0,1451:0.0,1519:0.0):0.089789063,((30:0.000000005,67:0.000000005)0.997:0.049438983,(558:0.034120172,794:0.040689953)0.504:0.021727312)0.971:0.075910907)1.000:0.297323901)0.253:0.089851884)1.000:0.302383245,((1178:0.000000005,2348:0.000000005)1.000:0.388128706,658:0.666581932)0.678:0.058270805)0.999:0.211316705)1.000:0.354691724,((110:0.0,347:0.0,415:0.0):0.002089826,(196:0.0,805:0.0):0.000000005)1.000:0.577508006)0.815:0.053403512,(((557:0.498022633,((((((((1159:0.010511667,(545:0.027501705,2083:0.017534061)0.913:0.014863317)1.000:0.111273085,(1061:0.068765710,((775:0.000000005,1312:0.004211403)0.997:0.037763041,(3597:0.038255269,(100:0.000000005,149:0.000000005)0.970:0.019124434)0.990:0.031244427)0.923:0.016555253)0.983:0.036694004)0.666:0.029724376,(1179:0.058555996,(1722:0.117431590,1466:0.066186978)0.846:0.029405406)0.985:0.042256287)0.701:0.017262165,2056:0.091074963)0.976:0.040315987,(1292:0.072746854,(809:0.010747483,(2463:0.0,2464:0.0):0.005574698)1.000:0.114873260)0.870:0.025706228)0.085:0.030987174,((435:0.0,437:0.0):0.030200819,2137:0.031042366)0.996:0.074702046)0.941:0.047072724,(1050:0.193758945,((((((((645:0.028199779,1202:0.039853648)0.976:0.022554822,(((2857:0.010385392,((1264:0.006270777,(1344:0.008271285,(1316:0.000867305,1962:0.001297936)0.927:0.006666314)0.950:0.009160119)0.765:0.002164691,(1267:0.000000005,1964:0.000000005)0.951:0.006236410)0.000:0.000000005)0.498:0.004481273,((534:0.000000005,3708:0.002145382)0.929:0.006244786,(526:0.006198184,3319:0.004122811)0.860:0.004168408)0.945:0.008279887)0.970:0.018316745,((1335:0.000000005,(2620:0.002072758,1988:0.000000005)0.000:0.000000005)0.994:0.023387065,(634:0.018568769,(1276:0.025173074,((269:0.002043505,2054:0.000000005)0.998:0.022887655,(2149:0.000000005,(249:0.008236117,3091:0.000000005)0.000:0.000000005)0.933:0.006250624)0.743:0.002246273)0.948:0.011681762)0.959:0.015172378)0.988:0.021985599)0.843:0.006896140)0.999:0.048219661,((814:0.027210178,826:0.051857179)1.000:0.086915981,1457:0.095892963)0.884:0.017554669)0.884:0.014337932,((2011:0.004001905,(465:0.006218355,2943:0.002110540)0.034:0.006434905)1.000:0.103228549,(181:0.048023133,2807:0.085722106)0.913:0.028296142)0.979:0.032499694)0.495:0.011105027,((2810:0.014869884,(1277:0.000000005,1986:0.000000005)0.977:0.018656049)0.992:0.025559468,((507:0.0,508:0.0,3453:0.0):0.018660009,(1634:0.017552818,((1282:0.000000005,2006:0.000000005)0.860:0.004766876,(796:0.002402816,(1371:0.000000005,2019:0.000000005)0.753:0.001813163)0.981:0.014187103)0.447:0.004891267)0.970:0.019788962)0.997:0.038713540)0.984:0.029819316)0.758:0.011286531,(1204:0.069816332,((1136:0.002035418,2086:0.000000005)0.858:0.012890254,((((262:0.000000005,1057:0.002030390)0.988:0.016612952,1845:0.022376618)0.878:0.007415608,((392:0.0,394:0.0):0.010202717,(762:0.077285221,907:0.000000005)0.777:0.002204907)0.928:0.009301474)0.506:0.003826666,1732:0.007310029)0.911:0.013121184)0.998:0.044849158)1.000:0.061888512)0.862:0.013862146,((290:0.0,292:0.0,371:0.0,373:0.0,561:0.0):0.086515563,(632:0.061181672,(857:0.021708672,((1298:0.000000005,1948:0.000000005)0.763:0.004297084,((2861:0.0,2863:0.0):0.013920635,1228:0.020746282)0.858:0.009678101)0.792:0.006499786)0.924:0.023679575)0.990:0.040573653)0.898:0.022472906)0.521:0.017758087,((2539:0.0,2540:0.0):0.092369634,(571:0.104670624,(179:0.094088347,((((2119:0.017207595,(((3085:0.074556954,(2075:0.002060049,(2327:0.0,2328:0.0):0.000000005)0.997:0.046046356)0.429:0.016314640,2094:0.039979194)0.903:0.011041870,(1160:0.016764264,((49:0.002097416,(2078:0.0,2079:0.0):0.000000005)0.970:0.011992684,((1346:0.002051863,(2001:0.0,2002:0.0):0.000000005)0.949:0.010798327,1125:0.031311456)0.512:0.004695522)0.903:0.006839433)0.863:0.005275025)0.039:0.002771545)0.288:0.004860402,(((1338:0.016566447,(2082:0.004146221,(2162:0.0,2163:0.0,3178:0.0):0.002047126)0.966:0.015223374)0.827:0.010240771,((((665:0.006983004,904:0.010409065)0.751:0.008180115,((1332:0.002104800,1982:0.000000006)0.966:0.012428129,(649:0.000000006,1318:0.002108239)0.923:0.009994471)0.922:0.012347461)0.975:0.018439120,(2800:0.039890209,(1152:0.016163247,1731:0.013240322)0.882:0.011733206)0.161:0.003482505)0.998:0.033162887,(3042:0.006360587,(2685:0.005974872,(1504:0.006326438,(1271:0.000000005,1977:0.002092965)0.971:0.011428384)0.705:0.006369733)0.850:0.011200409)0.927:0.011528416)0.863:0.008460064)0.880:0.006104663,(1638:0.002043190,(1602:0.002829187,1673:0.012278391)0.888:0.005755296)0.977:0.014888802)0.014:0.004064271)0.458:0.006445488,(657:0.035774187,3093:0.029508164)0.063:0.007307720)0.920:0.018169882,277:0.040627949)0.914:0.014437803)0.981:0.046881618)0.992:0.055122146)0.689:0.030632646)0.970:0.052368631)1.000:0.184356713)1.000:0.210317672,((((((((585:0.109620745,3586:0.065934511)1.000:0.188596344,1620:0.308241679)0.911:0.063632377,(((((14:0.000000005,3230:0.000000005)1.000:0.187773048,(1242:0.176785646,(((68:0.000000005,1073:0.002085409)0.999:0.078636864,(1770:0.125105653,(1934:0.012426862,(300:0.000000005,1219:0.000000005)0.897:0.011019689)1.000:0.072675314)0.942:0.043789330)1.000:0.103216070,(1838:0.124107363,2445:0.164112342)0.930:0.052797446)0.954:0.068757325)0.915:0.056071363)0.879:0.024004413,1559:0.150643732)0.936:0.034723239,(2542:0.074288819,(2912:0.0,2913:0.0):0.075490422)1.000:0.167964508)0.943:0.039955742,(2441:0.198683754,(1647:0.170588488,2364:0.108029877)1.000:0.152196662)0.935:0.039675459)0.717:0.025617972)0.980:0.062063816,(3504:0.160212537,(1598:0.083715226,2315:0.146623371)0.999:0.120922995)0.987:0.072354459)1.000:0.141804967,(((((((((3201:0.015262444,((756:0.0,3204:0.0):0.000000005,1146:0.002021349)0.911:0.013779153)1.000:0.170142482,(631:0.066407211,(1460:0.0,1461:0.0):0.149066837)1.000:0.210464561)0.947:0.049858234,(1443:0.164168875,(900:0.114626441,(3632:0.043833926,(182:0.024099767,1546:0.045284945)0.121:0.013428008)1.000:0.142300807)0.994:0.085435557)0.919:0.035217917)0.944:0.046791869,(1805:0.144287606,1831:0.168352992)0.954:0.045806281)0.995:0.076781023,(((((2502:0.041215830,((2341:0.000000005,3087:0.000000005)0.963:0.018820255,(2689:0.042358821,((2340:0.000000005,3086:0.000000005)0.984:0.022041338,(1027:0.004941873,(3052:0.004232097,(3089:0.004236784,3088:0.006350519)0.000:0.000000005)0.895:0.009917426)0.892:0.009026975)0.497:0.013575860)0.569:0.010526935)0.929:0.019934508)0.842:0.018934668,1444:0.065074215)0.904:0.014057888,3082:0.052725104)0.414:0.017338868,1717:0.031675265)1.000:0.146120071,(3076:0.139202712,((2817:0.017437509,(321:0.000000005,1217:0.000000005)0.945:0.018563433)0.990:0.057609058,(536:0.028215496,(311:0.000000005,1114:0.000000005)0.995:0.034285102)0.970:0.044967944)1.000:0.126116811)1.000:0.127997733)0.990:0.084851956)0.985:0.064799385,((((120:0.000000005,792:0.000000005)1.000:0.228970733,((2460:0.002094460,(3592:0.0,3593:0.0,3594:0.0,3595:0.0):0.000000005)1.000:0.210234103,(583:0.000000005,3511:0.004097972)1.000:0.261655680)0.998:0.113961919)0.231:0.011852189,(2975:0.357274447,(1812:0.276538081,(((2743:0.000000005,3335:0.000000005)0.998:0.047693522,((847:0.000000005,2099:0.000000005)0.739:0.002035953,(759:0.002016218,(760:0.007718229,(58:0.000000005,59:0.000000005)0.800:0.003441931)0.656:0.001008570)0.905:0.006088637)0.922:0.018034597)1.000:0.140405180,(((2390:0.000000005,(2389:0.004041459,2391:0.000000005)0.865:0.002020865)0.832:0.005784369,(797:0.002024363,((2387:0.002034687,3488:0.000000005)1.000:0.031436677,((2388:0.0,3535:0.0):0.000000005,(5:0.000000005,36:0.000000005)0.932:0.004053320)0.962:0.006079274)0.000:0.000000006)0.940:0.010625806)0.991:0.050198559,(2925:0.069791764,((4:0.000000005,35:0.000000005)0.930:0.015087788,(3:0.000000005,34:0.000000005)0.950:0.016058061)0.909:0.033068782)0.628:0.018527698)0.966:0.051455970)1.000:0.154301158)0.937:0.088711974)0.999:0.100477313)0.968:0.062323879,(2096:0.245260901,(899:0.261586496,((((2790:0.045552598,3591:0.047141797)1.000:0.087895524,(((((268:0.0,1784:0.0):0.000000005,3103:0.000000005)0.755:0.003049366,2529:0.009553500)0.288:0.003251234,((3106:0.006274073,((2536:0.0,2537:0.0):0.004174540,(3107:0.002083169,((3105:0.0,3109:0.0,3111:0.0):0.000000005,((3104:0.0,3112:0.0):0.002082352,((386:0.0,3108:0.0):0.000000005,1406:0.000000005)0.936:0.004172703)0.000:0.000000005)0.330:0.000000005)0.839:0.002083846)0.000:0.000000005)0.640:0.001301706,3110:0.002865183)0.761:0.003075975)1.000:0.109376548,(1686:0.103831442,(((282:0.0,326:0.0,3283:0.0):0.000000005,1401:0.000000005)0.899:0.000000005,((230:0.0,231:0.0,253:0.0,2245:0.0,3255:0.0,3273:0.0,3276:0.0,3279:0.0):0.000000005,(1373:0.0,1400:0.0):0.000000005)0.883:0.004252934)1.000:0.074327607)0.901:0.025291450)0.787:0.033511779)1.000:0.177695404,((157:0.086909400,716:0.151330327)0.979:0.051314510,(2451:0.147072137,((2116:0.004156147,((421:0.0,423:0.0,1973:0.0):0.000000005,1324:0.000000005)0.898:0.000000005)1.000:0.221893808,(1556:0.010997891,((1755:0.000000005,(1015:0.000000005,(2207:0.0,3149:0.0):0.000000005)0.857:0.002097714)0.788:0.002168878,((1750:0.000000005,(1106:0.000000005,2057:0.000000005)0.841:0.002090824)0.981:0.012705664,1751:0.014880654)0.274:0.002069016)0.875:0.012335995)1.000:0.206256948)0.999:0.124519697)0.768:0.045549913)0.828:0.038508896)0.680:0.049236021,(1746:0.152955117,(3576:0.204147312,((500:0.000000005,1576:0.000000005)1.000:0.154200589,(1616:0.057573137,1623:0.063523327)0.791:0.031282218)1.000:0.141122178)1.000:0.167576490)0.952:0.059953591)0.956:0.047704834)0.463:0.042692827)0.946:0.045857199)0.937:0.033746972)0.908:0.029099802,(1481:0.383461057,(214:0.250894243,(576:0.118652065,2503:0.110459590)1.000:0.233915457)0.949:0.091461027)0.865:0.058653962)0.849:0.045986434,(((((446:0.0,447:0.0):0.016940020,(448:0.0,449:0.0):0.008967931)0.951:0.040978960,((1001:0.000000005,(2197:0.0,3193:0.0):0.000000005)0.809:0.008447953,((22:0.000000005,2753:0.002181292)0.927:0.013152932,(833:0.014831970,(((213:0.0,216:0.0,217:0.0):0.000000005,((467:0.0,468:0.0):0.002157724,(986:0.000000005,(2181:0.0,3186:0.0):0.000000005)0.805:0.002156269)0.193:0.004323289)0.886:0.010266749,(1629:0.002155428,(((996:0.0,1674:0.0):0.000000005,((1227:0.000000005,2321:0.000000005)0.921:0.002154437,(3168:0.0,3359:0.0,3360:0.0,3367:0.0):0.000000005)0.000:0.000000005)0.513:0.000000005,(2928:0.006487622,(2359:0.000000005,1215:0.000000005)0.266:0.000000005)0.932:0.002157373)0.000:0.000000005)0.888:0.007374466)0.929:0.014031015)0.856:0.012409777)0.975:0.030102371)1.000:0.110775374)0.999:0.118594282,((2847:0.0,2848:0.0):0.103077822,((2618:0.002133894,2742:0.006326519)0.997:0.046399053,((1112:0.000000005,2150:0.000000005)0.860:0.007280673,(1520:0.000000005,(933:0.000000005,2098:0.000000005)0.849:0.002110516)0.791:0.005482155)0.992:0.044410205)0.445:0.026869718)0.978:0.066933134)0.999:0.128267214,(2984:0.187769593,((793:0.092326214,(((((1762:0.0,1763:0.0,1764:0.0):0.000000005,(1765:0.0,1766:0.0,1767:0.0,1768:0.0,1769:0.0):0.002063811)0.995:0.036113205,(1133:0.021536138,(1628:0.000000005,(807:0.000000005,(335:0.000000005,1092:0.000000005)0.955:0.004088313)0.856:0.002041672)0.834:0.012054295)0.994:0.033254882)0.996:0.037047566,(2837:0.056123075,((2686:0.0,2687:0.0):0.000000005,(53:0.000000005,(1511:0.000000005,2077:0.000000005)0.839:0.002050740)0.893:0.004111076)1.000:0.076433603)0.922:0.015472626)0.374:0.011921783,3563:0.132569660)0.240:0.010898889)0.998:0.077122934,((((456:0.0,457:0.0,458:0.0,459:0.0,461:0.0,462:0.0,463:0.0):0.040450774,(3075:0.082758970,(2612:0.000000005,(2803:0.0,2804:0.0):0.000000005)1.000:0.066435831)0.997:0.055176409)0.759:0.015837819,1779:0.091442294)0.974:0.027771230,(((1734:0.006228015,((1735:0.0,1736:0.0):0.018656135,3496:0.000000005)0.278:0.010335820)0.999:0.045100464,((308:0.004751340,3499:0.003846482)1.000:0.093977379,(1175:0.000000005,(1238:0.0,1239:0.0):0.002068166)1.000:0.070224306)0.366:0.017713618)0.202:0.014399471,(240:0.000000005,3549:0.000000005)1.000:0.178012305)0.619:0.025761968)0.896:0.035073495)0.998:0.114290450)0.972:0.072977950)0.864:0.058692085)0.999:0.094206472,(((920:0.229561814,((2727:0.0,2728:0.0):0.335935807,(378:0.000000005,1402:0.000000005)1.000:0.349620491)1.000:0.319599658)0.437:0.089347044,((1588:0.008623472,1670:0.003487910)0.934:0.017228540,((867:0.012822706,(887:0.015475425,(597:0.001989136,(2527:0.0,2528:0.0):0.010066721)0.876:0.004696359)0.300:0.002702929)0.994:0.024908301,(883:0.015212478,(884:0.002012744,1458:0.006077787)0.974:0.016610347)0.654:0.013820545)0.842:0.008448931)1.000:0.340093745)0.973:0.081265103,(((((1107:0.0,2550:0.0):0.000000005,2081:0.000000005)0.997:0.109773693,(1659:0.036125008,1669:0.038843798)0.999:0.134701742)1.000:0.266645840,(1521:0.159569478,(1435:0.072594107,(2561:0.214038654,(965:0.000000005,(2159:0.0,3158:0.0):0.000000005)0.999:0.127850529)0.946:0.045534368)0.542:0.036783056)1.000:0.203602477)0.952:0.063930270,2969:0.243671518)0.085:0.023652557)0.978:0.064246492)0.982:0.062424382)0.804:0.027585756,(3234:0.292505277,(1201:0.115991809,3589:0.095466346)1.000:0.197778442)0.898:0.042646079)0.166:0.032678218,(((178:0.279517539,(2080:0.158278580,(1197:0.002244738,2730:0.000000005)1.000:0.296249992)0.197:0.041828298)0.324:0.037981537,((276:0.0,325:0.0):0.000000005,(1069:0.0,1224:0.0):0.000000005)1.000:0.129760788)1.000:0.329579602,(215:0.116650116,((728:0.0,731:0.0):0.121936478,((2234:0.0,3271:0.0):0.044210904,(((3117:0.002056959,327:0.000000005)0.000:0.000000005,1403:0.000000005)0.654:0.000000005,3272:0.006187651)0.973:0.029194822)1.000:0.092962166)0.580:0.053399106)1.000:0.321912839)0.936:0.057711237)0.895:0.050664128,(1512:0.283766245,((((3598:0.048595000,((1306:0.060897938,(1575:0.002118509,2741:0.000000005)1.000:0.106994018)0.986:0.061794399,3051:0.207203192)0.996:0.100142243)0.948:0.052166534,(2030:0.053464939,2372:0.034152143)0.999:0.079793349)0.999:0.106095707,(((1991:0.0,1992:0.0):0.167325654,3534:0.119531848)0.970:0.051215748,(3041:0.134396115,3059:0.216382164)0.995:0.088906641)0.566:0.021524499)0.933:0.046741281,(1464:0.302572046,(1334:0.000000005,1985:0.000000005)1.000:0.242578638)0.918:0.050585925)0.975:0.061590902)0.987:0.081090238)0.956:0.072127032)0.992:0.146612877)0.949:0.102871491,(((((((1020:0.002017688,(2211:0.0,3153:0.0):0.000000006)0.979:0.025182484,(1016:0.002018478,(2208:0.0,3151:0.0):0.000000006)0.902:0.014047471)1.000:0.214235766,(1131:0.181533621,(1484:0.000000005,1636:0.012571576)1.000:0.110963469)0.273:0.057083756)0.998:0.123851464,((1660:0.205913174,3606:0.191364751)0.960:0.058080691,(1672:0.235845455,((2092:0.251480140,(881:0.003394607,(866:0.010328738,1820:0.002034374)0.889:0.011249529)1.000:0.203637228)0.942:0.078255477,((1956:0.0,1957:0.0):0.189176821,((185:0.0,186:0.0):0.124818014,1309:0.110451772)0.923:0.062145334)0.966:0.055341938)0.966:0.051490657)0.590:0.031094625)0.926:0.050480851)1.000:0.201358695,((((758:0.0,3206:0.0):0.000000005,1120:0.000000005)1.000:0.171288787,((2505:0.0,2506:0.0):0.032692009,2507:0.021081521)1.000:0.209083818)1.000:0.227501306,(((773:0.0,3114:0.0):0.117531093,((865:0.000000005,2217:0.000000005)1.000:0.157393866,1074:0.143145241)0.612:0.047825876)0.997:0.134267141,((779:0.0,3118:0.0):0.122029160,(76:0.286900794,3521:0.162596194)0.994:0.103690169)1.000:0.167993640)0.996:0.129344388)0.998:0.156075051)0.665:0.061139440,(((1383:0.154558123,((1254:0.000000005,2129:0.000000005)0.919:0.019868488,((442:0.0,444:0.0):0.008198080,2084:0.012611416)0.925:0.032593811)1.000:0.205077772)0.999:0.129322916,((3270:0.417216429,(3056:0.122170147,(((255:0.0,257:0.0):0.004381534,(765:0.000000005,1193:0.000000005)0.762:0.001844401)0.769:0.008588137,((1862:0.002057150,(1857:0.000000005,(1863:0.0,1868:0.0):0.002055310)0.000:0.000000005)0.996:0.034448632,(1810:0.000000005,3580:0.002058374)1.000:0.056898019)0.303:0.025079408)1.000:0.141738394)0.994:0.101497079)0.142:0.033629304,((2569:0.101995697,(2934:0.0,2935:0.0):0.145365718)0.975:0.093462988,2788:0.560658674)0.959:0.089280095)0.965:0.064017993)0.516:0.056367607,((1599:0.186887460,(3463:0.0,3464:0.0,3520:0.0):0.253254745)0.885:0.107901727,((3495:0.015767551,((2625:0.0,3554:0.0):0.001986629,((1528:0.000000005,(972:0.000000005,(2167:0.0,2168:0.0,3180:0.0):0.001992367)0.859:0.001989260)0.000:0.000000005,((975:0.0,978:0.0,999:0.0,1008:0.0):0.000000005,(2169:0.0,2170:0.0,2173:0.0,2174:0.0,2194:0.0,2195:0.0,2204:0.0,3163:0.0,3195:0.0,3555:0.0,3556:0.0):0.001991619)0.000:0.001988816)0.872:0.003997653)0.814:0.012705189)1.000:0.470906658,(3166:0.063073057,((1090:0.000000005,2225:0.000000005)0.952:0.010360251,(404:0.000000005,1494:0.000000005)0.896:0.006222510)0.981:0.055660024)0.995:0.199931768)0.999:0.222467284)1.000:0.255736708)0.559:0.051828327)0.682:0.050718518,(1260:0.000000005,1953:0.000000005)1.000:0.987107384)0.189:0.061263554)1.000:0.625300108,(1300:0.714100091,(((718:0.142041523,(1753:0.000000005,2135:0.004137126)1.000:0.223944929)1.000:0.137141556,((783:0.091959311,3079:0.091542771)1.000:0.096352638,(((861:0.109926087,((871:0.004943978,2758:0.005613311)1.000:0.143886315,2970:0.125774881)0.834:0.031066536)1.000:0.117037419,(16:0.000000005,17:0.000000005)1.000:0.351896677)0.304:0.042657596,(2731:0.099339343,644:0.290948537)0.809:0.038043009)0.362:0.025725794)0.665:0.030714845)0.992:0.105246809,(3573:0.270454037,(1145:0.002089551,3203:0.000000005)1.000:0.283885922)0.677:0.057832652)0.999:0.308648830)0.870:0.188852295)0.881:0.109460698)0.784:0.066907882)0.908:0.112384169,((1818:0.0,1819:0.0):0.026015856,1834:0.030865526)1.000:1.095332330)0.724:0.122631673)0.998:0.299104454,((((983:0.000000005,(2178:0.0,3165:0.0):0.000000005)0.863:0.005740167,(1007:0.000000005,(2203:0.0,3194:0.0):0.000000005)0.912:0.000000005)1.000:0.162508902,(3048:0.191449917,((1467:0.203198165,(997:0.000000005,(2189:0.0,3169:0.0):0.000000005)1.000:0.161635445)0.993:0.083213313,(598:0.083363907,(1902:0.058126768,((1030:0.001738591,(1004:0.000000005,2200:0.000000005)0.782:0.002484312)0.986:0.022769113,(1028:0.000000005,(2190:0.0,3170:0.0):0.001400103)1.000:0.035773173)0.960:0.025203993)0.996:0.061272724)1.000:0.136783373)0.682:0.050400733)0.803:0.082884716)1.000:0.720835275,(((((160:0.423973014,2064:0.481963478)1.000:0.566375939,(((2986:0.719868285,(((2793:0.0,3262:0.0):0.220693175,((1641:0.009968116,(324:0.000000005,(2617:0.002214098,1115:0.000000005)0.000:0.000000005)0.864:0.012589638)0.989:0.069503223,((((2248:0.0,2249:0.0,2255:0.0,2262:0.0,2263:0.0,2264:0.0,2265:0.0,2274:0.0,2275:0.0,2290:0.0,2291:0.0,2292:0.0,3284:0.0,3289:0.0,3294:0.0,3295:0.0,3296:0.0,3297:0.0,3303:0.0,3312:0.0):0.000000005,(2268:0.0,2269:0.0,2272:0.0,2273:0.0,2285:0.0,2286:0.0,3302:0.0,3310:0.0):0.002258909)0.572:0.000000005,((2236:0.0,2237:0.0,2238:0.0,2239:0.0,2240:0.0,2241:0.0,2246:0.0,2247:0.0,2250:0.0,2251:0.0,2252:0.0,2253:0.0,2254:0.0,2256:0.0,2259:0.0,2260:0.0,2261:0.0,2270:0.0,2271:0.0,2276:0.0,2277:0.0,2278:0.0,2279:0.0,2280:0.0,2281:0.0,2282:0.0,2283:0.0,2284:0.0,2288:0.0,2289:0.0,2293:0.0,2294:0.0,2295:0.0,2296:0.0,2297:0.0,2298:0.0,2299:0.0,2300:0.0,2303:0.0,3277:0.0,3281:0.0,3282:0.0,3285:0.0,3286:0.0,3287:0.0,3288:0.0,3290:0.0,3292:0.0,3293:0.0,3300:0.0,3301:0.0,3304:0.0,3305:0.0,3306:0.0,3307:0.0,3308:0.0,3309:0.0,3313:0.0,3314:0.0,3317:0.0):0.000000005,(2287:0.0,3311:0.0):0.002250969)0.845:0.002256381)1.000:0.127628072,(((3458:0.002193316,((478:0.0,479:0.0):0.000000005,(1626:0.0,1627:0.0):0.000000005)0.000:0.000000005)0.968:0.039364025,(699:0.001651380,(((275:0.0,441:0.0,2100:0.0,2242:0.0,2243:0.0,2855:0.0,2906:0.0,2907:0.0,3278:0.0,3456:0.0,3457:0.0):0.000000005,(845:0.0,927:0.0):0.000000005)0.514:0.000000005,(2111:0.002161944,2611:0.002158411)0.799:0.002157871)0.774:0.004859036)0.999:0.083570763)1.000:0.129108921,1811:0.134703243)0.462:0.042333749)0.973:0.076288726)0.992:0.116981488)0.917:0.063061060,(2558:0.219224905,(577:0.284156058,(1611:0.072503548,2097:0.095804421)0.911:0.098484910)1.000:0.260054137)0.711:0.096997616)0.905:0.087419168)1.000:0.310587765,(((3628:0.068212842,((2347:0.000829462,(2342:0.000000005,(2346:0.002257173,2343:0.002257861)0.000:0.000000005)0.759:0.003685636)0.951:0.020880244,(3646:0.030899289,((1147:0.000000005,2141:0.000000005)0.923:0.007664233,((1148:0.000000005,2142:0.000000005)0.914:0.000000005,(1221:0.000000005,2215:0.000000005)0.905:0.004552603)0.968:0.015331127)0.950:0.014356792)0.846:0.012652403)0.940:0.036344347)0.985:0.097935727,((106:0.024064484,2579:0.018348060)1.000:0.105427935,((227:0.000000005,2524:0.000000005)1.000:0.076746763,(62:0.006819058,3543:0.000000005)0.998:0.050747222)0.983:0.055581430)0.984:0.091833213)0.998:0.280986750,(2926:0.319592828,(1619:0.246004168,2469:0.156119667)0.969:0.161206021)1.000:0.345229335)0.866:0.141854753)0.888:0.172973054,(2841:1.506167561,((1398:0.389617311,1578:0.299497734)0.986:0.771369875,(2350:1.493943560,3551:1.748169740)0.959:0.819192648)0.799:0.375333495)0.959:0.736119183)0.788:0.109693068)0.688:0.078703234,((((175:0.267347963,1499:0.272604195)1.000:0.496946437,((537:0.475584547,3233:0.589934541)0.000:0.119462427,(((2048:0.0,3268:0.0):0.170420570,(589:0.103339757,(((134:0.0,313:0.0):0.026363522,1378:0.033774199)0.988:0.054878844,((948:0.000000005,1919:0.000000005)1.000:0.093304392,(((757:0.0,3205:0.0):0.000000005,1119:0.002128532)0.990:0.044082717,((750:0.0,3200:0.0):0.000000005,1141:0.002131227)0.955:0.030293754)0.997:0.061635086)0.800:0.036811704)0.964:0.069433351)0.954:0.085385099)1.000:0.322502600,(1702:0.221641398,2607:0.586868027)0.992:0.185609225)0.429:0.086174439)0.943:0.089684146)0.196:0.027204348,(1246:0.375250966,712:0.542425494)0.465:0.110682872)0.900:0.061956535,(((((523:0.278096760,(((830:0.0,2556:0.0,2756:0.0):0.000000005,(2020:0.0,3259:0.0):0.000000005)1.000:0.154003667,(1051:0.183289972,(349:0.000000005,1415:0.000000005)0.996:0.085345242)0.993:0.105701758)0.968:0.121340236)0.963:0.143552991,((((2070:0.0,3232:0.0):0.031403528,(2513:0.0,2514:0.0):0.066754637)1.000:0.136116518,(1384:0.130789404,(1772:0.133041404,(2061:0.091792222,(964:0.001899608,(2158:0.0,3157:0.0):0.000000005)1.000:0.129439038)0.843:0.023596831)0.745:0.026979599)0.999:0.116992425)1.000:0.215434072,(595:0.406856100,(((751:0.0,3202:0.0):0.000000005,((354:0.000000005,1579:0.000000005)0.920:0.001971462,960:0.000000005)0.000:0.000000006)0.994:0.074145763,((2546:0.0,2547:0.0,2858:0.0):0.020429898,((86:0.0,3251:0.0):0.000000005,154:0.000000005)0.969:0.022173187)1.000:0.113607278)1.000:0.260365521)0.219:0.062644861)0.943:0.130145882)1.000:0.741134141,((877:0.234181181,(1039:0.192439427,2353:0.201284939)0.812:0.067523833)1.000:0.246119140,(1476:0.495854175,(2534:0.287255012,(1137:0.066662580,3537:0.041138489)1.000:0.214709106)0.163:0.071604291)0.953:0.105281459)1.000:0.374042463)0.554:0.118188729,(((((((1782:0.0,1783:0.0,1785:0.0):0.000000005,3113:0.000000005)1.000:0.270738940,(((752:0.0,3209:0.0):0.000000005,1142:0.000000005)1.000:0.249507405,(2548:0.155425412,(3635:0.061228030,((1835:0.000000005,2317:0.000000005)0.000:0.000000005,(51:0.000000005,2059:0.000000005)0.892:0.006275131)1.000:0.070098893)0.998:0.104602705)0.984:0.080070093)0.974:0.091613743)0.982:0.127989946,(((1661:0.138351627,(1469:0.118720190,1587:0.158834911)0.987:0.074483139)0.962:0.083398299,(1758:0.225666682,(2775:0.0,3125:0.0):0.324126051)0.884:0.090244183)0.986:0.142377461,(1832:0.136820878,(579:0.126096521,(1209:0.000000005,2322:0.000000005)1.000:0.278392304)0.985:0.189017214)1.000:0.676745461)0.676:0.068765671)0.999:0.233262824,((2726:0.357452292,(1809:0.298933215,(2750:0.000000005,3220:0.000000005)1.000:0.366482967)0.205:0.075685111)0.987:0.123569074,((1375:0.000000005,2378:0.000000005)1.000:0.388829043,((3566:0.475092617,(((666:0.000078072,2522:0.008355147)1.000:0.219547849,((1773:0.003336821,1775:0.002931868)1.000:0.184928250,(3567:0.077628903,(123:0.000000005,1797:0.000000005)1.000:0.110603076)0.943:0.055423782)0.942:0.114294324)1.000:0.358608894,(1518:0.300594522,(2324:0.280065835,(683:0.089017653,(2515:0.0,2516:0.0):0.141130989)0.981:0.081942522)0.000:0.056535878)0.979:0.113315546)0.995:0.174896631)0.856:0.049068738,(((((569:0.252157811,(((((1019:0.000000005,(2106:0.004066932,(1854:0.002032486,(3144:0.0,3343:0.0):0.000000005)0.000:0.000000005)0.000:0.000000005)0.976:0.010230444,((43:0.0,477:0.0):0.002031636,(1843:0.0,1844:0.0,1850:0.0):0.000000005)0.939:0.008185167)0.916:0.006162979,(37:0.000000005,2832:0.000000005)0.837:0.002033302)0.000:0.000000005,((1526:0.000000005,(2910:0.0,2911:0.0):0.002030856)0.970:0.008144797,(((2914:0.0,2915:0.0):0.004067319,(2916:0.0,2917:0.0):0.002031931)0.774:0.002031856,(1853:0.005670905,(3536:0.002462102,((1827:0.0,1842:0.0,2519:0.0):0.000000005,(((29:0.0,2132:0.0):0.000000005,2523:0.000000005)0.909:0.004060361,(1852:0.002024949,((2344:0.0,2345:0.0):0.002030944,2582:0.002025359)0.000:0.000000005)0.000:0.000000005)0.918:0.002024989)0.785:0.001599508)0.838:0.006100109)0.772:0.002466056)0.000:0.000000005)0.986:0.010189715)0.754:0.006118920,1851:0.000000005)1.000:0.364432426)1.000:0.217518683,((((1644:0.032657868,(1744:0.070396584,1833:0.041916351)0.749:0.015070920)0.895:0.017102402,((2385:0.0,2386:0.0):0.054027110,((1728:0.022777803,(1025:0.003383717,1026:0.015895679)0.975:0.019114053)0.997:0.029292746,((1023:0.000000005,(976:0.000000005,(2171:0.0,3181:0.0):0.000000005)0.850:0.002095297)0.996:0.030357172,3077:0.085939990)0.388:0.004389887)1.000:0.077090800)0.809:0.020102125)0.999:0.098578609,(2683:0.215428471,(2959:0.095467483,3568:0.099520141)1.000:0.206047295)0.974:0.071775696)0.957:0.060937213,(841:0.154249889,3512:0.113552591)0.868:0.047803822)0.999:0.158676886)0.682:0.062683021,(((1921:0.019026776,3211:0.004539761)0.678:0.004398936,(18:0.011798151,((780:0.0,3119:0.0):0.016751310,(2920:0.002120674,(1206:0.000000005,2308:0.000000005)0.808:0.002123296)0.726:0.002512174)0.241:0.004222346)0.791:0.003585951)1.000:0.236374386,(1730:0.227760608,(3497:0.119103572,(98:0.000000005,741:0.000000005)1.000:0.220442586)0.902:0.089230727)1.000:0.216258439)0.751:0.067686595)0.000:0.022288081,(1729:0.494198494,1774:0.483147743)0.000:0.090015218)0.000:0.041662607,((((183:0.000000005,1381:0.000000005)1.000:0.527270329,(((73:0.0,102:0.0):0.000000005,3227:0.000000005)1.000:0.816470650,(3634:0.517976594,(3033:0.003324052,3039:0.007056959)1.000:0.717592851)0.000:0.087785332)0.945:0.203298496)0.563:0.092303596,(((1377:0.000000005,2384:0.000000005)1.000:1.209256002,((2640:0.0,2641:0.0,3390:0.0):0.221853367,(3040:0.104974101,((3035:0.0,3036:0.0):0.062833420,((1896:0.0,1897:0.0):0.065246703,(3133:0.0,3135:0.0):0.048135262)1.000:0.133153793)0.801:0.026533742)0.899:0.121675387)0.995:0.384833172)0.903:0.168222350,((3542:0.441236474,(197:0.406630940,1804:0.332949739)0.992:0.169297339)0.919:0.093508542,((2636:0.0,2637:0.0,3392:0.0):0.439403151,3557:0.577887612)0.388:0.069113799)1.000:0.342749924)0.959:0.211554794)0.912:0.088534267,(((715:0.010026867,(78:0.000000005,711:0.000000005)0.932:0.034687462)1.000:0.882012362,((3198:0.011722927,((2644:0.0,2645:0.0,2646:0.0,2647:0.0,3387:0.0):0.002049771,((680:0.0,2634:0.0,2635:0.0,3045:0.0,3140:0.0,3393:0.0,3394:0.0,3395:0.0):0.000000005,2736:0.000000005)0.788:0.002072127)0.663:0.007252415)1.000:0.650991081,((3544:0.112563762,(837:0.046687245,3545:0.068560836)0.993:0.122577656)1.000:0.487773266,(64:0.267506498,(((3138:0.000000005,(1898:0.000000005,((2779:0.0,2780:0.0):0.002112140,957:0.002114653)0.000:0.000000005)0.818:0.002115694)1.000:0.238510568,((2632:0.0,2633:0.0):0.107844907,(2650:0.0,2651:0.0,3385:0.0):0.049701793)1.000:0.251821322)0.943:0.077431467,((2628:0.0,2629:0.0,3388:0.0,3396:0.0,3398:0.0):0.155122378,(2652:0.0,2653:0.0):0.188893255)0.997:0.149038887)0.787:0.061849198)0.998:0.304289984)0.972:0.208912347)0.972:0.190813312)0.487:0.135811972,(((768:0.000000005,(3046:0.0,3134:0.0):0.000000005)1.000:0.792519953,((((2630:0.0,2631:0.0):0.495653579,3006:0.975622909)0.536:0.168476770,(225:0.341940304,(836:0.379387094,2313:0.309480282)0.846:0.073352384)0.979:0.143141055)0.712:0.098198305,(637:0.470147440,(((2626:0.0,2627:0.0,3397:0.0):0.002181318,(2648:0.0,2649:0.0,3386:0.0):0.000000005)1.000:0.434778793,(2746:0.000197711,((1821:0.0,1822:0.0):0.002115786,2785:0.000000005)0.784:0.006195714)1.000:0.529480535)0.934:0.119494932)0.375:0.090478897)0.920:0.112066728)0.878:0.127397082,(761:0.0,3139:0.0):1.066700425)0.973:0.193873688)0.784:0.041002840)1.000:0.491071111)0.319:0.051174171)1.000:0.223310998)0.963:0.097506542)0.986:0.129037143)0.998:0.205906155,((232:0.0,2549:0.0):0.004511255,(2043:0.004211973,(338:0.000000005,1223:0.000000005)0.900:0.000000005)0.575:0.008203119)1.000:0.583755844)0.897:0.116315095,1424:0.828729508)0.801:0.047265313)0.906:0.043052333,(((1449:0.355162281,((1155:0.099263584,(1290:0.000000005,1942:0.000000005)1.000:0.208731113)1.000:0.435799236,((2015:0.0,2016:0.0):0.259109451,(((1305:0.000000005,1955:0.001971903)0.999:0.064285129,((2357:0.025454505,(((364:0.0,519:0.0,551:0.0):0.000000005,2747:0.000000005)1.000:0.067727994,((((233:0.0,235:0.0):0.000000005,2544:0.005873305)0.973:0.015995134,((1055:0.002088146,(1846:0.009481574,1733:0.002837241)0.096:0.003420789)0.934:0.010297073,((393:0.0,395:0.0):0.010873038,((406:0.0,408:0.0):0.001957010,(487:0.0,489:0.0,496:0.0,498:0.0):0.000000005)0.992:0.016958053)0.818:0.007581745)0.899:0.011041452)0.362:0.007919913,((104:0.0,383:0.0):0.000000005,1233:0.000000005)1.000:0.092398149)0.822:0.016452238)0.889:0.022731102)0.706:0.015102793,(1062:0.005506956,1063:0.002430257)0.973:0.020625155)0.989:0.038801378)0.836:0.032813470,(2475:0.053126499,((1420:0.047079396,((1600:0.010460353,3071:0.026603138)1.000:0.071904288,(60:0.031786804,1047:0.039187398)0.264:0.012006466)1.000:0.129157535)0.983:0.035531743,(1263:0.000000005,1959:0.000000005)0.983:0.028806138)0.962:0.035048087)0.977:0.046933155)0.995:0.115825309)0.992:0.138195079)0.990:0.129865462)0.670:0.062523910,(586:0.395260787,3638:0.435456948)0.367:0.039871513)1.000:0.322496271,((((2:0.000000005,3250:0.000000005)1.000:0.816106312,(((1354:0.000000005,2005:0.000000005)1.000:0.332979218,((677:0.0,749:0.0):0.098624143,(924:0.000000005,2027:0.000000005)1.000:0.116284633)0.999:0.146312979)0.703:0.037999932,(416:0.000000005,1496:0.000000005)1.000:0.232104484)0.000:0.010246697)0.604:0.056432232,(1180:0.150536008,(1690:0.003538646,3525:0.011831213)1.000:0.139868119)1.000:0.266051262)0.978:0.130318882,((((((772:0.0,3127:0.0):0.046821489,(3553:0.036913485,(727:0.001842578,729:0.000000005)0.903:0.011379472)1.000:0.090138590)0.999:0.153124398,(3523:0.137996725,(1002:0.000000005,(2198:0.0,3175:0.0):0.000000005)1.000:0.174172189)1.000:0.232746433)1.000:0.242621285,((82:0.0,2071:0.0):0.289970793,(1177:0.366080127,1665:0.305823501)0.999:0.209526695)0.552:0.046222672)0.995:0.215099767,(3408:0.835526839,(((1869:0.410496703,((402:0.000000005,1491:0.000000005)1.000:0.403556355,(192:0.193839708,(1072:0.0,1397:0.0):0.083967474)1.000:0.239379473)0.773:0.083069432)0.140:0.031867776,(((754:0.0,3208:0.0):0.000000005,1144:0.000000005)1.000:0.165287384,((587:0.001829787,3509:0.000000006)0.889:0.010198644,((7:0.001827707,80:0.000000005)0.995:0.019113356,(1174:0.013568718,(122:0.000000005,2060:0.000000005)0.979:0.013893116)0.893:0.008140039)0.966:0.023149553)1.000:0.189765106)1.000:0.292286662)0.580:0.046136540,(((1738:0.100432693,3688:0.076284618)1.000:0.378428463,(588:0.186825374,2095:0.152023626)0.996:0.114869331)0.653:0.053088451,((174:0.108763139,(2367:0.0,2368:0.0,3358:0.0):0.094238272)0.997:0.103007009,(1604:0.126954354,(2600:0.000000005,3099:0.000000005)1.000:0.284718382)0.815:0.049313763)1.000:0.192936890)0.768:0.051097527)0.984:0.160327291)0.942:0.115905401)0.654:0.115224314,((1720:0.303332009,(1725:0.348911559,(3530:0.083376099,(2568:0.006791960,3569:0.002791010)0.994:0.067366782)0.988:0.114839747)0.386:0.107617778)1.000:0.506802840,(3510:0.594986293,(339:0.000000005,1536:0.000000005)1.000:0.431336093)0.729:0.089206085)0.998:0.270113424)0.317:0.066601422)0.999:0.228032395)0.989:0.188479276)0.349:0.017081343)0.597:0.035997516)0.582:0.089076940,((1379:0.000000005,2223:0.000000005)0.954:0.484413983,(((829:0.000000005,2023:0.000000005)1.000:0.878322614,(8:0.152269745,2974:0.274156193)0.103:0.175671227)0.433:0.371199298,1798:0.265552462)0.897:0.346716592)1.000:1.592561195)0.324:0.032041956,((((((970:0.0,1000:0.0):0.000000005,(2166:0.0,2196:0.0,3162:0.0,3174:0.0):0.000000005)1.000:0.369469405,((2614:0.000000005,3101:0.000000005)0.995:0.092227492,(173:0.000000005,(1052:0.0,2754:0.0):0.000000005)0.999:0.120893461)1.000:0.233798227)0.995:0.160080528,(1191:0.416527124,((2953:0.438562597,(145:0.178574314,1483:0.159179371)1.000:0.289296557)0.453:0.068108160,((((136:0.000000005,1795:0.000000005)1.000:0.368926460,((135:0.000000005,2063:0.000000005)1.000:0.321625236,(((2616:0.000000005,3229:0.000000005)1.000:0.234726467,((1935:0.002284286,(299:0.000000005,1218:0.000000005)0.750:0.002202193)0.991:0.054378240,((995:0.000000005,3192:0.000000005)0.930:0.010778537,((301:0.000000005,1220:0.000000005)0.777:0.002205483,(475:0.000000005,2076:0.002203365)0.770:0.002205903)0.831:0.004728229)1.000:0.086956913)0.997:0.105480847)0.937:0.070161711,(((2559:0.431733820,(41:0.000000005,2831:0.000000005)0.999:0.163846820)0.994:0.153665935,(1653:0.039112797,(410:0.000000005,1230:0.000000005)0.979:0.040595295)1.000:0.218604142)0.960:0.063590386,(990:0.000000005,(2185:0.0,3190:0.0):0.000000005)1.000:0.141858892)0.980:0.089875493)0.372:0.057006308)0.999:0.160625759)0.370:0.062125313,1648:0.423215223)0.063:0.032662789,((2976:0.142016323,((1823:0.023299227,(1855:0.008739359,(1859:0.002188574,(1864:0.006546871,1867:0.000000005)0.459:0.002181223)0.000:0.000000005)0.898:0.014889559)0.999:0.088590260,(1826:0.070416889,(245:0.031814065,1825:0.024952788)0.989:0.039772920)0.798:0.028485112)0.990:0.086131804)1.000:0.191458622,(1899:0.210342599,(1618:0.166261005,(3061:0.184452722,1240:0.189129166)0.433:0.026581677)0.998:0.139220527)1.000:0.165053474)0.691:0.050784051)0.966:0.069173611)0.169:0.038781862)0.964:0.080155806)0.076:0.038497371,(((947:0.021996856,3092:0.018801195)1.000:0.490146525,(((3072:0.196019504,(193:0.000000005,(2961:0.0,3466:0.0):0.000000005)1.000:0.280523409)0.987:0.131987340,(((113:0.000000005,743:0.002156695)1.000:0.109368573,(798:0.001433276,(1678:0.0,1680:0.0):0.024623650)1.000:0.152024899)0.998:0.138513374,((400:0.000000005,1412:0.002097559)0.999:0.162575216,863:0.341261291)0.824:0.054122068)0.877:0.063716105)0.992:0.107169013,((600:0.298857382,(991:0.007185389,1757:0.023773368)1.000:0.259002508)0.980:0.089363693,(((3700:0.462076610,(((3585:0.153478175,(1029:0.002700093,(2191:0.0,3171:0.0):0.005588100)1.000:0.192149810)1.000:0.207108744,((1084:0.111332124,1776:0.118941898)1.000:0.158603414,(((1625:0.236948109,3066:0.247775767)0.345:0.044748597,(1060:0.216005225,(((1367:0.022553663,(2117:0.006808511,(1323:0.000000005,1972:0.000000005)0.882:0.006167965)0.969:0.021896233)1.000:0.122487672,(1243:0.114123686,(1321:0.000000005,1970:0.000000005)1.000:0.095459126)0.843:0.040362282)0.988:0.089108051,((266:0.000000005,1691:0.004225795)0.998:0.111315158,(1024:0.008401623,1754:0.000000005)1.000:0.223108355)0.164:0.041024201)0.655:0.034950113)0.084:0.026638100)0.680:0.040819676,(11:0.000000005,(84:0.0,3231:0.0):0.000000005)1.000:0.173187648)0.106:0.045313300)0.999:0.139096252)0.966:0.070206345,1621:0.194231849)0.104:0.018625164)0.949:0.052871273,(1560:0.170649056,2733:0.233456312)0.986:0.069446426)0.914:0.037590044,171:0.448191243)0.095:0.029262683)0.973:0.063643046)0.781:0.044002448)0.996:0.156336890,(2951:0.270876696,(2933:0.002158241,((2826:0.0,2827:0.0):0.010601133,(1128:0.000000005,2221:0.000000005)0.920:0.006331209)0.043:0.004222919)1.000:0.333117126)1.000:0.301498422)0.953:0.097657883)0.913:0.083285982,(((1830:0.336595592,(1646:0.266796445,((753:0.0,3207:0.0):0.000000005,1143:0.000000005)1.000:0.294112322)0.923:0.110585202)0.991:0.140235939,((1548:0.264361042,(1759:0.040475558,((963:0.000000005,(2157:0.0,3156:0.0):0.000000005)0.968:0.018108458,(967:0.000000005,(2161:0.0,3160:0.0):0.000000005)1.000:0.036269430)0.925:0.028863581)1.000:0.214483650)0.999:0.240141545,(((2069:0.415743024,(736:0.254129421,(3043:0.093238096,3575:0.162646832)0.990:0.099273402)1.000:0.180192871)0.739:0.033401940,(717:0.451357818,((3515:0.176729643,3559:0.235048201)1.000:0.377135854,2967:0.360124530)0.668:0.108625274)0.956:0.114747333)0.364:0.043295268,(((1856:0.0,1861:0.0):0.238619355,((2615:0.014498633,(450:0.000000005,1566:0.000000005)0.958:0.014162159)0.572:0.011523543,(1871:0.035549273,((379:0.008298785,380:0.002407818)0.452:0.005719523,((((870:0.010787706,(3348:0.0,3350:0.0,3353:0.0,3356:0.0):0.004291762)0.000:0.000000005,(1815:0.0,3633:0.0):0.002142040)0.916:0.002142398,(61:0.000000005,(1194:0.0,2518:0.0,2520:0.0,2562:0.0):0.000000005)0.988:0.010846735)0.000:0.000000005,(3347:0.0,3349:0.0,3351:0.0,3352:0.0,3354:0.0,3355:0.0):0.000000005)0.798:0.003912797)0.907:0.011530763)0.979:0.057324320)1.000:0.249795911)0.997:0.150149056,(((((2193:0.0,3173:0.0):0.028451181,(363:0.000000005,1413:0.000000005)0.967:0.031067443)1.000:0.174479571,(198:0.163769412,((732:0.077415921,((961:0.0,968:0.0,993:0.0):0.000000005,(2164:0.0,2187:0.0,3161:0.0,3167:0.0,3177:0.0):0.000000005)0.996:0.057548541)0.989:0.063959160,(2573:0.117673386,(1014:0.000000005,3148:0.000000005)1.000:0.186966961)0.338:0.039803572)0.859:0.048396042)0.998:0.102438345)0.993:0.096027661,((1376:0.051379224,(3526:0.022862282,(470:0.000000005,1580:0.000000005)0.996:0.031635911)0.936:0.023304902)0.989:0.046347729,(1199:0.051563377,3691:0.046933601)0.987:0.048186749)0.999:0.101683076)0.952:0.045886823,(1168:0.326979927,(3065:0.379579253,3519:0.172490710)0.108:0.028635277)0.335:0.024631746)0.977:0.075231669)0.852:0.082757345)0.946:0.087721150)0.335:0.071295011)0.987:0.162851908,(1514:0.560084718,(((((619:0.0,621:0.0,623:0.0):0.000000005,2575:0.000000005)1.000:0.326606527,((250:0.004531823,(3546:0.0,3550:0.0):0.011504447)1.000:0.323991459,((1404:0.148872802,3522:0.451196185)0.887:0.075933709,((204:0.113174464,2470:0.087456625)1.000:0.168617884,(1083:0.296659546,(((2812:0.0,2813:0.0):0.010810298,((563:0.0,1940:0.0):0.000000005,3552:0.000000005)0.918:0.009662388)0.805:0.008018376,(((1211:0.000000005,2330:0.000000005)0.954:0.012842457,((1212:0.000000005,2331:0.000000005)0.943:0.007622816,(1210:0.000000005,2329:0.000000005)0.987:0.017336106)0.173:0.003811107)0.691:0.009061334,147:0.028552282)0.650:0.006227797)1.000:0.200190541)0.000:0.013392759)0.000:0.040607847)0.930:0.072419644)0.187:0.031858981)0.926:0.072307430,((431:0.000000005,1492:0.002226320)1.000:0.421688164,(2802:0.086660193,(3226:0.072386548,(1213:0.000000005,2332:0.000000005)0.994:0.062276639)0.924:0.052594877)1.000:0.290752437)0.972:0.101362953)0.951:0.093113347,(((2040:0.0,3264:0.0):0.000000005,2578:0.000000005)0.984:0.085694727,(1173:0.103005518,((3690:0.028109722,(1064:0.025654647,(97:0.000000005,740:0.002219394)0.969:0.015179760)0.947:0.023574794)0.137:0.014543896,(65:0.075490771,3689:0.038053080)0.983:0.042990062)0.371:0.024634729)0.487:0.041816482)1.000:0.226915736)0.895:0.090058341)1.000:0.402862516)0.999:0.248673936)1.000:0.397796957)0.462:0.095009634)0.891:0.132800653)0.510:0.060083056,(((1682:0.0,1684:0.0):0.543764716,(931:0.000000005,2049:0.000000005)1.000:0.714198672)1.000:0.722099215,(951:1.960067971,((((((((453:0.0,454:0.0):0.129742833,2729:0.142974791)1.000:0.638727657,(414:0.000000005,1490:0.000000005)1.000:0.464746373)0.997:0.223539375,((795:0.707111714,(1232:0.025120083,1446:0.025783386)1.000:0.692770055)0.000:0.127291682,((2531:0.463382525,3685:0.773001395)0.758:0.093137533,3631:0.813699173)0.117:0.077099988)0.334:0.064898917)0.845:0.075035963,((3401:0.330841144,(221:0.028263384,(219:0.002665431,(218:0.002689809,220:0.001343875)0.925:0.004077317)0.667:0.008935612)1.000:0.379828934)1.000:0.472622339,(1486:0.382556618,(1129:0.000000005,2226:0.000000005)1.000:0.360933344)0.990:0.211003697)1.000:0.285968973)0.121:0.063945843,252:0.921616311)0.399:0.121244530,1198:0.616053719)0.986:0.264550560,((952:0.636099263,((2031:0.003229967,(1909:0.000000005,2318:0.000000005)0.705:0.002708903)1.000:0.760650363,2035:0.650875366)0.989:0.188953835)0.563:0.124331082,(((2235:0.0,2266:0.0,3274:0.0,3298:0.0):0.001057902,(2267:0.0,3299:0.0):0.000030518)1.000:1.043245845,((943:0.000000005,2050:0.000000005)0.802:0.019250628,(143:0.031063111,2876:0.010936891)0.966:0.049237306)1.000:0.816783262)1.000:0.421295273)0.900:0.223742194)0.950:0.328820535)0.925:0.279807118)0.999:0.490063449)1.000:0.350635700,((((((191:0.000000005,(1538:0.0,2587:0.0):0.022560111)1.000:0.729332495,((((2108:0.0,3329:0.0):0.055997393,(1714:0.057500976,(3120:0.008598593,(3320:0.005803980,3412:0.010524890)0.966:0.014055009)0.948:0.015052102)0.773:0.008793260)0.469:0.035670731,(503:0.145507645,2444:0.043561342)1.000:0.110480429)0.992:0.138141828,((1596:0.0,1597:0.0):0.230934071,(3050:0.0,3483:0.0):0.192698890)0.940:0.088295731)1.000:0.502418849)0.883:0.151842121,(1076:0.116966007,((2676:0.0,2677:0.0):0.216582357,((2708:0.078055161,((945:0.000000005,2052:0.000000005)0.990:0.020805572,(((((2713:0.0,2717:0.0):0.010619554,2719:0.001968121)0.833:0.005392751,(((2382:0.0,3327:0.0):0.003086908,3643:0.001539923)0.981:0.010677545,(1927:0.000000005,3241:0.000000005)0.995:0.017491182)0.905:0.005298670)0.391:0.002905124,((2710:0.0,2899:0.0,2900:0.0):0.016836294,((169:0.000000005,(1915:0.0,1916:0.0,3237:0.0):0.000000005)0.922:0.007273060,((2881:0.0,2882:0.0):0.006249393,(2893:0.0,2894:0.0):0.010742092)0.642:0.007492947)0.967:0.013285846)0.861:0.003924888)0.906:0.007468591,(2721:0.009707212,(296:0.000000005,928:0.000000005)0.884:0.004285647)0.979:0.015113103)0.675:0.009417503)0.949:0.018575588)1.000:0.076889932,((((((1542:0.0,2588:0.0):0.033754793,((2872:0.023996003,((2868:0.032260659,(2146:0.017696900,((342:0.0,2704:0.0):0.003650218,(2552:0.000000005,(2692:0.0,2696:0.0,2699:0.0):0.000000005)0.868:0.004121507)0.882:0.008101696)0.990:0.020696448)0.971:0.017131266,(144:0.003019742,(2887:0.0,2888:0.0):0.007786520)1.000:0.040476182)0.738:0.006744103)0.934:0.011022155,(187:0.005096037,2231:0.008861881)0.999:0.021325913)0.443:0.004188216)0.995:0.029844280,(2870:0.047999137,(2879:0.015149445,3254:0.008232001)0.999:0.034099589)0.997:0.040202873)0.892:0.012104362,(((189:0.004567104,2232:0.003152144)0.914:0.009283334,((1540:0.0,2585:0.0):0.029184190,(2873:0.017550050,2145:0.023528748)0.373:0.003827868)0.318:0.008787354)1.000:0.054045266,(((2878:0.009365848,3641:0.001564128)0.925:0.006633546,((1925:0.000000005,3239:0.000000005)0.939:0.008281153,((1485:0.000000005,2871:0.000000005)0.986:0.013024351,(297:0.000000005,929:0.000000005)0.978:0.012065133)0.863:0.006242210)0.422:0.004554149)1.000:0.029196532,(((2712:0.0,2714:0.0,2716:0.0):0.006869247,2720:0.011907548)1.000:0.055259772,(817:0.020401278,((2227:0.017661410,((2883:0.0,2884:0.0):0.010301211,((2896:0.0,2898:0.0):0.001546200,((2891:0.0,2892:0.0):0.001542000,(170:0.000000005,(1917:0.0,1918:0.0,3238:0.0):0.000000005)0.979:0.007725156)0.874:0.003077159)0.852:0.003629137)0.968:0.014458962)0.991:0.021006584,(((344:0.0,2694:0.0,2698:0.0,2701:0.0,2705:0.0,2707:0.0):0.000000005,2554:0.000000005)0.894:0.004215029,(2867:0.003102405,(2901:0.0,2903:0.0):0.001548504)0.749:0.001987310)1.000:0.033507880)0.727:0.011331486)0.942:0.013346435)0.916:0.010934714)0.993:0.028371063)0.998:0.037807202)0.353:0.018067549,((((298:0.000000005,930:0.000000005)0.956:0.007933543,(2880:0.008406671,3642:0.023308232)0.996:0.016202102)0.322:0.004843972,(1926:0.000000005,3240:0.000000005)0.896:0.005003643)1.000:0.100217910,(2228:0.006167705,((2695:0.0,2702:0.0):0.000000005,2709:0.001539788)0.324:0.003063352)1.000:0.064969873)0.943:0.031327118)0.701:0.013518579,(2715:0.021819973,(816:0.012784614,2877:0.014052891)0.936:0.012313756)1.000:0.059385326)0.563:0.018155157)0.994:0.063312163)0.134:0.034504990)1.000:0.322462487)0.670:0.098926176,(((3126:0.016844289,(671:0.018534034,((226:0.0,672:0.0,673:0.0,3212:0.0,3215:0.0,3216:0.0,3217:0.0,3218:0.0,3219:0.0):0.000000005,(1105:0.0,1140:0.0):0.000000005)0.982:0.012393348)0.262:0.005455135)1.000:0.083069322,((1908:0.000000005,3711:0.000000005)1.000:0.057842318,(295:0.003411128,(((281:0.0,3261:0.0):0.000000005,926:0.000000005)0.996:0.013958388,(464:0.001716166,(((839:0.000000005,((382:0.0,2396:0.0,2397:0.0,2398:0.0,2400:0.0,2401:0.0,2402:0.0,2403:0.0,2404:0.0,2405:0.0,2406:0.0,2407:0.0,2408:0.0,2409:0.0,2410:0.0,2411:0.0,2412:0.0,2415:0.0,2416:0.0,2417:0.0,2419:0.0,2420:0.0,2421:0.0,2434:0.0,2435:0.0,2436:0.0,3345:0.0,3479:0.0):0.000000005,2740:0.001614397)0.000:0.000000006)0.922:0.001542460,(2399:0.0,2413:0.0,2414:0.0,2418:0.0,2422:0.0,2423:0.0,2424:0.0,2426:0.0,2428:0.0,2429:0.0,2430:0.0,2431:0.0,2432:0.0,2433:0.0,3214:0.0,3346:0.0,3361:0.0,3363:0.0,3365:0.0):0.000000005)0.000:0.000000005,(2425:0.0,2427:0.0,3362:0.0,3364:0.0):0.003089956)0.000:0.000000007)0.308:0.001563453)0.072:0.004344933)1.000:0.047773295)0.998:0.047905466)0.955:0.042778450,((2233:0.002264100,((1541:0.0,2589:0.0):0.011092017,190:0.017617537)0.826:0.004130497)0.999:0.042438664,((2492:0.028730058,((1543:0.020742685,2663:0.016984196)0.939:0.015181121,(2675:0.147693130,(1077:0.021174224,(844:0.001560075,2670:0.000000005)1.000:0.071512986)1.000:0.057943860)0.659:0.010293008)0.936:0.015396869)0.390:0.012535188,(1078:0.020409602,(1544:0.009234708,2860:0.003399718)0.957:0.009430537)0.976:0.019480305)0.997:0.045932497)0.996:0.067415861)1.000:0.415310945)0.990:0.183931985,((((1234:0.020158191,2608:0.050582744)1.000:0.626606373,(((2301:0.0,2302:0.0,3315:0.0,3316:0.0):0.183052495,(832:0.031023411,2609:0.039557493)1.000:0.161797272)0.997:0.170970349,((1372:0.000000005,(2222:0.0,2244:0.0,3275:0.0,3280:0.0):0.000000005)1.000:0.218050039,(2319:0.239530637,(3459:0.029603269,(2744:0.000000005,3378:0.000000005)0.970:0.021774913)1.000:0.344236592)0.998:0.126162706)0.917:0.108099566)1.000:0.655515221)0.089:0.079040731,(48:0.000000005,168:0.000000005)1.000:1.040722210)0.680:0.103937562,(((397:0.326445686,3060:0.386560895)1.000:0.393847483,(3081:0.508493764,((2257:0.0,2258:0.0,3291:0.0):0.145773674,(381:0.000000005,1414:0.000000005)1.000:0.301049641)1.000:0.384934380)0.957:0.124747420)0.981:0.104823036,(((2842:0.0,2843:0.0,2844:0.0,2845:0.0,2846:0.0,3450:0.0,3451:0.0,3452:0.0):0.431674242,(835:0.379606903,(2500:0.0,2501:0.0,3379:0.0):0.646568276)0.086:0.083362264)0.659:0.091189607,(1487:0.822626253,(831:0.007586803,1235:0.000000005)1.000:0.556990026)0.017:0.038886758)0.939:0.093347664)0.575:0.082796204)0.294:0.078501247)1.000:0.329683631,(((88:0.0,3248:0.0):0.000000005,(164:0.0,3714:0.0):0.000000005)1.000:0.704493502,(((935:0.0,936:0.0,937:0.0):0.000000005,(2103:0.0,2104:0.0,2105:0.0):0.000000005)1.000:1.142337718,(1847:0.798555640,((417:0.000000005,1495:0.000000005)1.000:0.586724316,((1031:0.001549305,((312:0.0,1928:0.0):0.000000005,(1237:0.0,1577:0.0):0.000000005)0.925:0.000000005)1.000:0.695629522,(95:0.000000005,203:0.000000005)1.000:0.469563349)0.068:0.090966046)0.752:0.118964037)0.989:0.290995824)0.679:0.093472665)0.995:0.223718762)0.996:0.219646833)0.330:0.083158380)0.973:0.129331219)0.957:0.064655797,((2937:0.470223570,(((1509:0.012365487,2965:0.010737448)1.000:0.253866639,((723:0.067754199,(1743:0.124159377,(1675:0.033247723,(1080:0.047997042,((1882:0.0,1884:0.0,2977:0.0):0.010179017,(2508:0.0,2509:0.0):0.008351745)1.000:0.049927044)0.059:0.007311212)0.958:0.027072379)0.998:0.052475238)0.751:0.028890678,((39:0.000000005,(720:0.0,722:0.0,2834:0.0):0.000000005)1.000:0.072719979,1685:0.142196998)0.778:0.035106172)1.000:0.188223456)0.207:0.064402159,((1046:0.221981661,(1162:0.000000005,2304:0.000000005)1.000:0.148441574)0.998:0.116867664,(((1502:0.136457751,(1021:0.000000005,(2212:0.0,3154:0.0):0.000000005)1.000:0.270413027)0.918:0.065911135,(2828:0.156054211,3505:0.123985464)0.074:0.055656027)0.913:0.050342175,2029:0.227525163)0.982:0.086433523)0.985:0.123043541)0.996:0.215297334)1.000:0.811281102,(2923:0.527495961,3080:0.641112564)0.991:0.204492383)0.898:0.087562003)0.780:0.019842652)0.921:0.063749244)1.000:0.177830519)0.946:0.041188916);
