# Supplementary material for: A comprehensive catalogue of receptor-binding domains in extracellular contractile injection systems
Source: Nat Commun. 2026 Jan 22;17:1939. doi: 10.1038/s41467-026-68710-y (PMC12923769; doi:10.1038/s41467-026-68710-y)
Supplement: Supplementary file 6 — Source Data [file 41467_2026_68710_MOESM6_ESM.zip › Source_data/Source Data.xlsx]

## Sheet: Fig. 5b
cell viability (%) normalized to non-treated cell (100%)
N = 3, 4, 3 biological replicates. (i - iii) represents technical repliactes per experiment.
PVC	Concentration (mg/mL)	Exp.1			Exp.2			Exp.3			Exp.4
		i	ii	iii	i	ii	iii	i	ii	iii	i	ii	iii	Avrg	SD
R7PVC	0.5	72.5814	70.204	71.1327	95.3258	88.5198	78.1462	71.4839	68.6029	67.0232				75.8911	9.74295
fiberPb-PVC-TcsT	0.5	43.5965	33.2483	17.2877	30.5825	45.9462	32.1085	14.693	32.0429	41.9156	30.4196	17.4824	26.9762	30.5249	10.2658
R7PVC-TcsT	0.5	26.7591	15.8003	14.4909	20.5517	22.7509	21.2024	17.3316	20.155	17.5157				19.6175	3.79127

## Sheet: Fig. 6a,S9abc
cell viability (%) normalized to non-treated cell (100%)
N = 8, 7, 7, 2, 3, 2, 3, 2, 3 biological replicates. (i - iii) represents technical repliactes per experiment.
Glycans	Concentration (ug/mL)	Exp.1			Exp.2			Exp.3			Exp.4			Exp.5			Exp.6			Exp.7			Exp.8
		i	ii	iii	i	ii	iii	i	ii	iii	i	ii	iii	i	ii	iii	i	ii	iii	i	ii	iii	i	ii	iii	Avrg	SD
D-Mannose	0	29.9315	25.4847	28.2652	36.7458	27.3238	28.5635	31.5058	20.4041	22.6633	46.1204	34.3036	35.9932	46.6835	36.6087	30.0643	16.9416	20.4624	15.8839	34.9384	32.279	23.953	26.5641	31.5823	26.7738	29.585	7.83004
D-Mannose	50	31.0701	30.2245	33.2293	40.4706	34.9237	37.6862	32.3951	25.2394	24.7896	67.3304	63.7278	56.9481	45.9516	44.2581	37.6563	32.2487	30.6017	28.5315	34.8584	44.5733	45.6598				39.1607	11.956
D-Mannose	200	39.3929	38.0778	31.291	42.6645	39.1674	43.6531	30.8106	20.8744	25.9243	60.7484	64.959	54.5311	55.2502	68.5733	51.1179	28.8035	29.8159	31.5083	44.6456	42.1054	48.8888				42.5144	13.1531
N-acetyl-glucoseamine	50	27.6551	23.3183	21.5353	31.6011	44.4676	33.2529																			30.305	8.29086
N-acetyl-glucoseamine	200	33.5087	36.8526	30.2222	42.1783	40.6134	29.8914	24.1796	23.3334	27.1262																31.9895	6.81211
D-Galactose	50	31.0869	30.3835	34.2622	29.3987	33.4557	30.7317																			31.5531	1.89001
D-Galactose	200	36.2334	33.1754	30.4975	29.9064	25.4861	26.5051	32.0314	25.4798	21.6814																28.9996	4.56255
D-Fucose	50	29.2178	21.9025	19.2296	28.6958	27.7307	26.8114																			25.5979	4.07269
D-Fucose	200	29.0594	37.4896	28.1834	35.6868	37.9338	40.1358	27.0071	23.3696	22.4049																31.2523	6.65949

## Sheet: Fig. 6c
cell viability (%) normalized to non-treated cell (100%)
N = 7, 3, 3 biological replicates. (i - iii) represents technical repliactes per experiment.
PVC	Concentration (mg/mL)	Exp.1			Exp.2			Exp.3			Exp.4			Exp.5			Exp.6			Exp.7
		i	ii	iii	i	ii	iii	i	ii	iii	i	ii	iii	i	ii	iii	i	ii	iii	i	ii	iii	Avrg	SD
fiberPb-PVC-TcsT	0.5	44.6951	33.1076	35.5787	44.0426	42.0112	37.2157	49.1386	53.6316	52.5268	37.1572	30.7492	29.227	35.9419	41.1537	32.8797	29.6654	27.7693	29.422	38.6327	39.6552	36.6737	38.1369	7.51715
VDIT-PVC-TcsT	0.5	80.4397	77.9712	80.5168	96.5521	83.3988	79.4809	76.2721	89.5874	79.5304													82.6388	6.45886
IVF-PVC-TcsT	0.5	57.5163	56.7578	51.178	59.4281	50.7311	49.6978	76.1359	58.045	55.2438													57.1926	7.92753
K5-PVC-TcsT	0.5	46.8879	40.9995	39.5859	64.9732	68.9201	63.0704	52.1626	40.3334	48.9658													51.7665	11.3096

## Sheet: Fig. S8a, e-h
cell viability (%) normalized to non-treated cell (100%)
PVC	Concentration (mg/mL)	A549			HeLa			HEK293T			THP-1
		i	ii	iii	i	ii	iii	i	ii	iii	i	ii	iii
R7PVC	0.5	105.497	98.7496	92.9722	88.2125	87.7909	88.9527	92.9461	77.8502	79.7924	95.3258	88.5198	78.1462
R7PVC-TcsT	0.5	65.2077	74.9274	72.9491	29.6402	34.8837	34.4917	42.1521	33.0627	45.8153
fiberPb-PVC-TcsT	0.5	104.019	101.626	104.102	101.684	93.3822	104.934	97.4908	92.8246	88.7735
fiberMr-1-PVC-TcsT	0.5	102.666	110.804	105.162	110.148	106.497	105.137	113.963	102.745	97.8518	87.1955	84.1899	80.2869
fiberMr-2-PVC-TcsT	0.5	106.759	98.5306	92.7637	90.767	91.8813	89.0015	105.646	97.1835	98.7851	86.4603	73.4756	72.7945
fiberAm-PVC-TcsT	0.5	107.3	93.3808	99.1705	112.151	98.9515	109.463	94.6697	83.3318	97.6249	84.0601	81.0329	77.4975

## Sheet: Fig. S9def
cell viability (%) normalized to non-treated cell (100%)
N = 2 biological replicates. (i - iii) represents technical repliactes per experiment.
Glycans	Concentration (ug/mL)	THP-1						HEK293T						HeLa
		Exp.1			Exp.2			Exp.1			Exp.2			Exp.1			Exp.2
		i	ii	iii	i	ii	iii	i	ii	iii	i	ii	iii	i	ii	iii	i	ii	iii	Avrg	SD
D-Mannose	0	27.0143	27.3455	23.2387	24.0714	28.5473	25.3584	37.2203	28.2609	21.974	20.3508	27.4806	21.687	11.7942	12.7192	12.9323	12.3918	13.5261	13.9258	12.8816	0.769031
D-Mannose	50	33.5625	25.2543	25.0745	29.6734	29.0204	25.1123	29.5324	19.5263	19.1424	41.2112	38.2606	20.5301	14.2912	16.0612	15.8709	12.3842	10.3211	11.1014	13.3383	2.4394
D-Mannose	200	31.036	24.2986	33.3827	28.6798	26.1154	27.5433	33.9715	34.1755	25.8971	25.956	28.7541	31.0321	10.9415	14.531	14.786	11.7333	10.8235	9.84911	12.1108	2.06379

## Sheet: Fig.5c, 6d, S8d
Western blot verification of PVC assembly and protein loading.
